# Supplementary material for: Gene signature for prognosis in comparison of pancreatic cancer patients with diabetes and non-diabetes
Source: PeerJ. 2020 Nov 11;8:e10297. doi: 10.7717/peerj.10297 (PMC7666560; doi:10.7717/peerj.10297)
Supplement: Supplemental Information 1 [file peerj-08-10297-s001.zip]

Archive with 18 entries (18 files):
- clinica_diabet37.csv
- clinica136.csv
- coxph_mrna.R
- crossval.R
- diabet37.R
- expr_gene_asu.csv
- genediff.R
- genename.R
- GEOvalidate_test.R
- glmnet.R
- glmnet_mirna.R
- GSE62452_validate.csv
- GSE62452_validate_clinical.csv
- icgc_paad.R
- mrna_136.csv
- mrna_dia.csv
- overlaprna.R
- survival136.csv
