# Supplementary material for: Gene signature for prognosis in comparison of pancreatic cancer patients with diabetes and non-diabetes
Source: PeerJ. 2020 Nov 11;8:e10297. doi: 10.7717/peerj.10297 (PMC7666560; doi:10.7717/peerj.10297)
Supplement: Supplemental Information 1 [file peerj-08-10297-s001.zip › clinica_diabet37.csv]

	OS	OSIND	RFS	RFSIND	ageatinitialpathologicdiagnosis	personneoplasmcancerstatus	alcoholhistorydocumented	gender	historyofchronicpancreatitis	historyofdiabetes	historyofneoadjuvanttreatment	lymphnodeexaminedcount	numberoflymphnodespositivebyhe	maximumtumordimension	neoplasmhistologicgrade	pathologicM	pathologicN	pathologicT	pathologicstage
TCGA.3A.A9IX.01	1037	0	1037	0	40	TUMOR FREE	YES	MALE	NO	YES	No	35	0	2	G2	MX	N0	T1	Stage IA
TCGA.FB.A5VM.01	449	0	177	1	74	WITH TUMOR	YES	MALE	NO	YES	No	35	0	4.5	G3	M0	N0	T2	Stage IB
TCGA.RL.AAAS.01	9	0	9	0	60	TUMOR FREE	YES	FEMALE	NO	YES	No	20	0	2	G2	M0	N0	T2	Stage IB
TCGA.2J.AABE.01	676	0	676	0	73	TUMOR FREE	YES	MALE	NO	YES	No	24	0	5.8	G2	M0	N0	T3	Stage IIA
TCGA.F2.A44H.01	586	0	586	0	65	TUMOR FREE	NO	MALE	NO	YES	No	8	0	3.5	G2	M0	N0	T3	Stage IIA
TCGA.F2.A8YN.01	517	0	517	0	76	WITH TUMOR	YES	MALE	NO	YES	No	13	0	4.8	G2	M0	N0	T3	Stage IIA
TCGA.US.A776.01	844	0	844	0	61	TUMOR FREE	YES	MALE	NO	YES	No	14	0	3	G2	MX	N0	T3	Stage IIA
TCGA.FB.AAQ0.01	473	1	473	0	68	TUMOR FREE	NO	MALE	NO	YES	No	18	0	2.7	G3	MX	N0	T3	Stage IIA
TCGA.IB.7893.01	117	1	NA	NA	64	WITH TUMOR	YES	MALE	NO	YES	No	8	0	7	G3	M0	N0	T3	Stage IIA
TCGA.OE.A75W.01	267	1	146	1	75		YES	MALE	YES	YES	No	22	0	4.5	G1	M0	N0	T3	Stage IIA
TCGA.2J.AABT.01	319	0	NA	NA	72		YES	FEMALE	YES	YES	No	21	1	4.5	G2	M0	N1	T3	Stage IIB
TCGA.F2.6880.01	295	0	295	0	70	TUMOR FREE	YES	MALE	NO	YES	No	9	1	2.2	G1	M0	N1	T3	Stage IIB
TCGA.HZ.A77Q.01	33	0	33	0	55	TUMOR FREE	NO	FEMALE	NO	YES	No	19	1	2.8	G2	MX	N1	T3	Stage IIB
TCGA.IB.A6UF.01	666	0	593	1	63	WITH TUMOR	YES	MALE	NO	YES	No	18	7	3.3	G2	M0	N1	T3	Stage IIB
TCGA.IB.AAUM.01	8	0	8	0	76	WITH TUMOR	YES	MALE	NO	YES	No	1	1	2.1	G3	M0	N1	T2	Stage IIB
TCGA.IB.AAUP.01	431	0	431	0	68	TUMOR FREE	YES	MALE	NO	YES	No	21	7	2.7	G2	M0	N1	T3	Stage IIB
TCGA.IB.AAUR.01	338	0	318	1	67	WITH TUMOR	YES	MALE	NO	YES	No	21	9	3.7	G1	M0	N1	T3	Stage IIB
TCGA.IB.AAUS.01	225	0	225	0	84	WITH TUMOR	YES	FEMALE	NO	YES	No	14	2	4	G2	M0	N1	T3	Stage IIB
TCGA.IB.AAUT.01	287	0	287	0	65	TUMOR FREE	YES	MALE	NO	YES	No	11	7	NA	G1	M0	N1	T2	Stage IIB
TCGA.Q3.A5QY.01	416	0	416	0	58		NO	MALE	NO	YES	No	18	4	2.7	G2	MX	N1	T3	Stage IIB
TCGA.S4.A8RM.01	646	0	646	0	67	TUMOR FREE	YES	MALE	NO	YES	No	9	1	6	G3	MX	N1	T3	Stage IIB
TCGA.YB.A89D.01	350	0	350	0	59	TUMOR FREE	NO	MALE	NO	YES	No	17	4	3.2	G2	MX	N1	T3	Stage IIB
TCGA.YB.A89D.11	350	0	350	0	59	TUMOR FREE	NO	MALE	NO	YES	No	17	4	3.2	G2	MX	N1	T3	Stage IIB
TCGA.2L.AAQE.01	684	1	684	0	56	WITH TUMOR	YES	MALE	YES	YES	No	22	1	4.5	G2	M0	N1	T3	Stage IIB
TCGA.3A.A9IB.01	224	1	224	0	69		NO	FEMALE	YES	YES	No	21	5	4	G3	MX	N1	T3	Stage IIB
TCGA.F2.7276.01	216	1	216	0	64	WITH TUMOR	NO	MALE	NO	YES	No	17	9	5.5	G1	M0	N1	T3	Stage IIB
TCGA.F2.A7TX.01	95	1	95	0	77	WITH TUMOR	YES	MALE	NO	YES	No	19	7	3.6	G3	M0	N1	T3	Stage IIB
TCGA.FB.AAPQ.01	1130	1	NA	NA	65		NO	MALE	NO	YES	No	24	4	5	G2	MX	N1	T3	Stage IIB
TCGA.FB.AAPY.01	1059	1	1059	0	71	TUMOR FREE	YES	MALE		YES	No	9	2	3.5	G2	MX	N1	T2	Stage IIB
TCGA.FB.AAQ2.01	153	1	92	1	81	WITH TUMOR	YES	FEMALE	NO	YES	No	23	2	5.5	G3	MX	N1	T3	Stage IIB
TCGA.IB.7651.01	603	1	581	1	64	WITH TUMOR	YES	FEMALE	NO	YES	No	8	3	2.9	G2	M0	N1	T3	Stage IIB
TCGA.IB.A5SS.01	460	1	460	0	64	WITH TUMOR	NO	FEMALE	NO	YES	No	7	5	4.5	G3	M0	N1	T3	Stage IIB
TCGA.IB.AAUW.01	230	1	185	1	63	WITH TUMOR	YES	FEMALE	NO	YES	No	9	1	3.5	G3	M0	N1	T3	Stage IIB
TCGA.XD.AAUI.01	366	1	184	1	50	WITH TUMOR	YES	FEMALE		YES	No	33	10	3.5	G2	MX	N1	T3	Stage IIB
TCGA.IB.8126.01	75	0	NA	NA	79	WITH TUMOR	YES	FEMALE	NO	YES	No	10	5	3.5	G1	M0	N1	T4	Stage III
TCGA.IB.7644.01	394	1	394	0	65	WITH TUMOR	YES	FEMALE	NO	YES	No	8	3	2.3	G2	M1	N1	T3	Stage IV
TCGA.3A.A9IO.01	1942	0	1942	0	55	TUMOR FREE	YES	MALE	NO	YES	No	NA	NA	3	G1	MX	NX	TX
