# Supplementary material for: Gene signature for prognosis in comparison of pancreatic cancer patients with diabetes and non-diabetes
Source: PeerJ. 2020 Nov 11;8:e10297. doi: 10.7717/peerj.10297 (PMC7666560; doi:10.7717/peerj.10297)
Supplement: Supplemental Information 1 [file peerj-08-10297-s001.zip › clinica136.csv]

	OS	OSIND	RFS	RFSIND	ageatinitialpathologicdiagnosis	personneoplasmcancerstatus	alcoholhistorydocumented	gender	historyofchronicpancreatitis	historyofdiabetes	historyofneoadjuvanttreatment	lymphnodeexaminedcount	numberoflymphnodespositivebyhe	maximumtumordimension	neoplasmhistologicgrade	pathologicM	pathologicN	pathologicT	pathologicstage
TCGA.2J.AAB4.01	729	0	729	0	48	TUMOR FREE	NO	MALE	YES	NO	No	34	0	6.8	G2	M0	N1	T2	Stage IIB
TCGA.2J.AAB8.01	80	0	80	0	71	TUMOR FREE	NO	MALE	NO	NO	No	27	3	3.5	G3	M0	N1	T3	Stage IIB
TCGA.2J.AABH.01	677	0	677	0	61	TUMOR FREE	NO	MALE	NO	NO	No	8	0	2.2	G3	M0	N0	T3	Stage IIA
TCGA.2J.AABI.01	969	0	728	1	55	WITH TUMOR	YES	FEMALE	YES	NO	No	19	0	3.5	G3	M0	N0	T3	Stage IIA
TCGA.2J.AABK.01	484	0	484	0	71	TUMOR FREE	NO	MALE	NO	NO	No	19	2	2.8	G2	M0	N1	T3	Stage IIB
TCGA.2J.AABO.01	440	0	439	1	43	WITH TUMOR	NO	MALE	NO	NO	No	16	8	4.6	G2	M0	N1	T3	Stage IIB
TCGA.2J.AABP.01	360	0	360	0	58	TUMOR FREE	YES	FEMALE	NO	NO	No	22	1	7.2	G4	M0	N1	T3	Stage IIB
TCGA.2J.AABR.01	438	0	327	1	60	WITH TUMOR	NO	FEMALE	NO	NO	No	14	0	3.2	G3	M0	N0	T3	Stage IIA
TCGA.3A.A9I5.01	1612	0	1612	0	57	TUMOR FREE	NO	MALE	NO	NO	No	13	0	3	G1	MX	N0	T1	Stage IA
TCGA.3A.A9I7.01	718	0	718	0	45	TUMOR FREE	YES	MALE	NO	NO	No	28	2	NA	G2	MX	N1	T3	Stage IIB
TCGA.3A.A9IH.01	874	0	874	0	66	WITH TUMOR	YES	FEMALE	YES	NO	No	8	0	2	G2	MX	N0	T1	Stage IA
TCGA.3A.A9IJ.01	1854	0	1854	0	65	TUMOR FREE	NO	MALE	NO	NO	No	16	0	3.5	G1	MX	N0	T2	Stage IB
TCGA.3A.A9IL.01	2558	0	2558	0	39	TUMOR FREE	NO	FEMALE	NO	NO	No	9	5	1.3	G1	MX		T1	Stage I
TCGA.3A.A9IN.01	2084	0	2084	0	62	TUMOR FREE	YES	FEMALE	NO	NO	No	NA	NA	5	G2	MX	NX	T2	Stage IB
TCGA.3A.A9IR.01	1542	0	1542	0	64	TUMOR FREE	YES	FEMALE	NO	NO	No	13	0	4	G1	MX	N0	T2	Stage IB
TCGA.3A.A9IS.01	932	0	932	0	67	TUMOR FREE	NO	MALE	NO	NO	No	32	0	8	G1	MX	N0	T2	Stage IB
TCGA.3A.A9IV.01	967	0	967	0	59	TUMOR FREE	YES	FEMALE	NO	NO	No	16	0	3	G1	MX	N0	T2	Stage IB
TCGA.3A.A9J0.01	377	0	NA	NA	75	WITH TUMOR	NO	MALE	NO	NO	No	14	5	4	G2	MX	N1	T3	Stage IIB
TCGA.3E.AAAY.01	2285	0	2285	0	67	TUMOR FREE	YES	MALE	NO	NO	No	23	5	3	G3	MX	N1	T3	Stage IIB
TCGA.F2.7273.01	360	0	256	1	54	WITH TUMOR	NO	MALE	NO	NO	No	32	3	4.2	G3	M0	N1	T3	Stage IIB
TCGA.FB.A4P6.01	363	0	363	0	54	TUMOR FREE	YES	MALE	NO	NO	No	46	1	4.5	G1	MX	N1	T3	Stage IIB
TCGA.FB.A545.01	385	0	378	1	72	WITH TUMOR	NO	FEMALE		NO	No	28	4	NA	G2	M0	N1	T3	Stage IIB
TCGA.FB.A78T.01	378	0	378	0	71	TUMOR FREE	NO	FEMALE		NO	No	22	4	3.5	G2	M0	N1	T3	Stage IIB
TCGA.H6.8124.01	392	0	259	1	56	WITH TUMOR	YES	FEMALE	NO	NO	No	9	2	3	G3	M0	N1	T3	Stage IIB
TCGA.H6.8124.11	392	0	259	1	56	WITH TUMOR	YES	FEMALE	NO	NO	No	9	2	3	G3	M0	N1	T3	Stage IIB
TCGA.H8.A6C1.01	396	0	396	0	53	TUMOR FREE	YES	MALE	NO	NO	No	21	0	3.1	G2	MX	N0	T3	Stage IIA
TCGA.HZ.A77P.01	330	0	330	0	77	TUMOR FREE	NO	MALE	NO	NO	No	21	1	3.1	G1	MX	N1	T3	Stage IIB
TCGA.HZ.A8P1.01	7	0	7	0	81	TUMOR FREE	NO	MALE	NO	NO	No	5	0	5	G1	MX	N0	T2	Stage IB
TCGA.IB.7652.01	724	0	724	0	49	TUMOR FREE	YES	FEMALE	NO	NO	No	20	1	4.2	G2	M0	N1	T3	Stage IIB
TCGA.IB.7885.01	977	0	977	0	78	TUMOR FREE	YES	FEMALE	NO	NO	No	12	3	2.4	G2	M0	N1	T3	Stage IIB
TCGA.IB.7891.01	648	0	525	1	49	WITH TUMOR	YES	FEMALE	NO	NO	No	11	7	2.3	G1	M0	N1	T3	Stage IIB
TCGA.IB.8127.01	522	0	486	1	59	WITH TUMOR		MALE	NO	NO	No	24	3	4.5	G2	M0	N1	T3	Stage IIB
TCGA.IB.A5SP.01	482	0	482	0	77	WITH TUMOR	YES	MALE	NO	NO	No	14	0	3	G2	M0	N0	T3	Stage IIA
TCGA.IB.A5ST.01	635	0	635	0	64	TUMOR FREE	NO	FEMALE	NO	NO	No	16	2	3.2	G2	M0	N1	T3	Stage IIB
TCGA.IB.A7M4.01	483	0	483	0	81	TUMOR FREE	YES	MALE	NO	NO	No	16	1	NA	G3	MX	N1	T3	Stage IIB
TCGA.IB.AAUU.01	245	0	245	0	35	TUMOR FREE	YES	MALE	NO	NO	No	16	2	3	G3	M0	N1	T3	Stage IIB
TCGA.IB.AAUV.01	404	0	404	0	49	TUMOR FREE	YES	MALE	NO	NO	No	15	3	4.8	G2	M0	N1	T3	Stage IIB
TCGA.LB.A8F3.01	379	0	379	0	64	TUMOR FREE	YES	FEMALE		NO	No	10	0	5	G1	MX	N0	T3	Stage IIA
TCGA.M8.A5N4.01	584	0	NA	NA	48	WITH TUMOR	YES	FEMALE	NO	NO	No	1	0	3.4	G2	M0	N0	T3	Stage IIA
TCGA.Q3.AA2A.01	95	0	95	0	64	TUMOR FREE	YES	FEMALE		NO	No	26	9	NA	G1	MX	N1	T3	Stage IB
TCGA.RB.AA9M.01	286	0	258	1	43	WITH TUMOR	YES	MALE	NO	NO	No	9	1	2	G3	MX	N1	T1	Stage IIB
TCGA.S4.A8RO.01	525	0	291	1	75	WITH TUMOR	YES	FEMALE	NO	NO	No	17	1	4	G2	MX	N1	T3	Stage IIB
TCGA.XD.AAUH.01	164	0	NA	NA	57		YES	FEMALE	NO	NO	No	30	7	2.8	G2	M0	N1	T3	Stage IIB
TCGA.XD.AAUL.01	405	0	405	0	56	TUMOR FREE	YES	MALE	YES	NO	No	21	0	2	G2	MX	N0	T3	Stage IIA
TCGA.YH.A8SY.01	388	0	NA	NA	73		YES	FEMALE	NO	NO	No	27	16	4.1	G2	MX	N1	T3	Stage III
TCGA.YY.A8LH.01	2016	0	2016	0	61	TUMOR FREE	YES	FEMALE	NO	NO	No	17	2	4.2	G3	MX	N1	T3	Stage IIB
TCGA.2J.AAB1.01	66	1	66	0	65	TUMOR FREE	YES	MALE	NO	NO	No	22	7	4.5	G3	M0	N1	T3	Stage IIB
TCGA.2J.AAB6.01	293	1	NA	NA	75	WITH TUMOR	NO	MALE	NO	NO	No	18	0	5	G2	M0	N0	T3	Stage IIA
TCGA.2J.AAB9.01	627	1	NA	NA	70	WITH TUMOR	YES	FEMALE	NO	NO	No	37	6	4	G1	M0	N1	T3	Stage IIB
TCGA.2J.AABA.01	607	1	160	1	55	WITH TUMOR	NO	MALE	YES	NO	No	22	2	4.3	G2	M0	N1	T3	Stage IIB
TCGA.2J.AABF.01	691	1	443	1	73	WITH TUMOR	YES	MALE	NO	NO	No	18	4	3.2	G3	M0	N1	T3	Stage IIB
TCGA.2J.AABU.01	277	1	NA	NA	56	WITH TUMOR	YES	MALE	NO	NO	No	28	2	3.3	G3	M0	N1	T3	Stage IIB
TCGA.2J.AABV.01	652	1	126	1	74	WITH TUMOR	NO	MALE	NO	NO	No	28	13	4.1	G4	M0	N1	T3	Stage IIB
TCGA.2L.AAQA.01	143	1	143	0	76	WITH TUMOR	YES	MALE	NO	NO	No	21	6	12	G2	MX	N1	T3	Stage IIB
TCGA.2L.AAQJ.01	394	1	394	0	49	WITH TUMOR	YES	FEMALE	NO	NO	No	21	0	3	G2	MX	N0	T4	Stage III
TCGA.2L.AAQL.01	292	1	292	0	82	WITH TUMOR	YES	MALE	NO	NO	No	43	3	4	G3	MX	N1	T3	Stage IIB
TCGA.3A.A9I9.01	634	1	NA	NA	67	WITH TUMOR	YES	MALE	NO	NO	No	23	0	2.5	G2	MX	N0	T3	Stage IIA
TCGA.3A.A9IC.01	738	1	738	0	61	WITH TUMOR	YES	FEMALE	YES	NO	No	21	4	4	G2	MX	N1	T3	Stage IIB
TCGA.3A.A9IU.01	458	1	NA	NA	65	WITH TUMOR	YES	MALE	NO	NO	No	25	2	4	G3	MX	N1	T3	Stage IIB
TCGA.3A.A9IZ.01	308	1	NA	NA	47	WITH TUMOR	NO	MALE	NO	NO	No	21	3	4	G2	MX	N1	T3	Stage IIB
TCGA.F2.6879.01	334	1	183	1	57	WITH TUMOR	YES	MALE	NO	NO	No	11	2	4.5	G2	M0	N1	T3	Stage IIB
TCGA.F2.A44G.01	233	1	214	1	79	WITH TUMOR	YES	FEMALE	NO	NO	No	16	3	3.5	G2	M0	N1	T3	Stage IIB
TCGA.FB.A4P5.01	179	1	179	0	69	WITH TUMOR	NO	FEMALE	NO	NO	No	40	4	4.5	G2	MX	N1	T3	Stage IIB
TCGA.FB.A7DR.01	353	1	353	0	48	TUMOR FREE	YES	MALE		NO	No	NA	NA	3	G2	M0	NX	T3	Stage IIA
TCGA.FB.AAPP.01	485	1	150	1	71	WITH TUMOR	YES	MALE	NO	NO	No	7	3	5.5	G3	MX	N1	T3	Stage IIB
TCGA.FB.AAPU.01	381	1	381	0	41	WITH TUMOR	YES	FEMALE	YES	NO	No	12	0	4	G2	MX	N0	T3	Stage IIA
TCGA.FB.AAQ1.01	123	1	NA	NA	49	WITH TUMOR	NO	MALE	NO	NO	No	27	3	6	G2	MX	N1	T3	Stage IIB
TCGA.FB.AAQ3.01	31	1	31	0	65	TUMOR FREE	YES	FEMALE	NO	NO	No	23	1	2.5	G2	MX	N1	T3	Stage IIB
TCGA.FB.AAQ6.01	244	1	213	1	85	WITH TUMOR	YES	MALE	NO	NO	No	9	0	2	G2	MX	N0	T1	Stage IA
TCGA.H6.A45N.01	421	1	363	1	88	WITH TUMOR	YES	FEMALE	NO	NO	No	12	1	9	G3	MX	N1	T3	Stage IIB
TCGA.H6.A45N.11	421	1	363	1	88	WITH TUMOR	YES	FEMALE	NO	NO	No	12	1	9	G3	MX	N1	T3	Stage IIB
TCGA.HZ.A77O.01	160	1	98	1	77	WITH TUMOR	NO	FEMALE	NO	NO	No	26	4	2.8	G2	MX	N1	T2	Stage IIB
TCGA.IB.7645.01	1502	1	1210	1	44	WITH TUMOR		FEMALE	NO	NO	No	17	5	4.5	G1	M0	N1	T3	Stage IIB
TCGA.IB.7646.01	145	1	145	0	60	WITH TUMOR	YES	MALE	NO	NO	No	6	6	4.5	G2	M0	N1	T3	Stage IIB
TCGA.IB.7647.01	666	1	NA	NA	41	WITH TUMOR	YES	MALE	NO	NO	No	20	14	6	G2	M0	N1	T3	Stage IIB
TCGA.IB.7649.01	467	1	467	0	73		NO	FEMALE	NO	NO	No	13	5	4	G2	M0	N1	T3	Stage IIB
TCGA.IB.7886.01	123	1	123	0	80	TUMOR FREE	YES	MALE	NO	NO	No	11	4	6	G3	M0	N1	T3	Stage IIB
TCGA.IB.7887.01	110	1	110	0	62		NO	FEMALE	NO	NO	No	8	3	5.5	G2	M0	N1	T3	Stage IIB
TCGA.IB.7888.01	1332	1	1332	0	66	WITH TUMOR	NO	FEMALE	NO	NO	No	12	0	3	G2	M0	N0	T3	Stage IIA
TCGA.IB.7889.01	481	1	481	0	85	WITH TUMOR	NO	FEMALE	NO	NO	No	13	3	2.5	G1	M0	N1	T3	Stage IIB
TCGA.IB.7890.01	598	1	NA	NA	73	WITH TUMOR	YES	MALE	NO	NO	No	11	0	2.8	G3	M0	N0	T2	Stage IB
TCGA.IB.7897.01	486	1	486	0	53	WITH TUMOR	YES	FEMALE	NO	NO	No	17	2	3.5	G2	M0	N1	T3	Stage IIB
TCGA.IB.A5SO.01	365	1	276	1	71	WITH TUMOR	NO	MALE	NO	NO	No	12	3	3.8	G2	M0	N1	T3	Stage IIB
TCGA.IB.A5SQ.01	219	1	NA	NA	56	WITH TUMOR	YES	FEMALE	NO	NO	No	9	0	2.5	G2	M0	N0	T2	Stage IB
TCGA.IB.A6UG.01	41	1	41	0	65	WITH TUMOR	YES	MALE	NO	NO	No	19	16	3	G3	M0	N1	T3	Stage IIB
TCGA.IB.A7LX.01	250	1	230	1	57	WITH TUMOR	YES	MALE	NO	NO	No	6	4	5.5	G2	MX	N1	T3	Stage IIB
TCGA.IB.AAUN.01	144	1	144	0	74		YES	FEMALE	NO	NO	No	15	0	2.3	G2	M0	N0	T2	Stage IB
TCGA.IB.AAUO.01	239	1	74	1	64	WITH TUMOR	YES	FEMALE	NO	NO	No	5	5	2.7	G3	M0	N1	T3	Stage IIB
TCGA.IB.AAUQ.01	183	1	183	0	50	WITH TUMOR	YES	MALE	NO	NO	No	21	13	4.5	G2	M0	N1	T3	Stage IIB
TCGA.L1.A7W4.01	278	1	129	1	48	WITH TUMOR	YES	FEMALE	NO	NO	No	11	2	2.8	G3	M0	N1	T3	Stage IIB
TCGA.LB.A7SX.01	393	1	393	0	74		YES	FEMALE	YES	NO	No	26	7	2.5	G2	MX	N1	T3	Stage IIB
TCGA.LB.A9Q5.01	313	1	290	1	63	WITH TUMOR	YES	FEMALE	NO	NO	No	12	3	3	G3	MX	N1	T3	Stage IIB
TCGA.RB.A7B8.01	466	1	449	1	81	TUMOR FREE	YES	FEMALE	NO	NO	No	24	8	2.3	G2	MX	N1	T3	Stage IIB
TCGA.S4.A8RP.01	702	1	NA	NA	77		YES	FEMALE	NO	NO	No	10	2	2.8	G3	MX	N1	T3	Stage IIB
TCGA.US.A774.01	695	1	NA	NA	76	WITH TUMOR	YES	FEMALE	NO	NO	No	17	2	4	G3	MX	N1	T3	Stage IIB
TCGA.US.A779.01	511	1	NA	NA	54	WITH TUMOR	YES	FEMALE	NO	NO	No	21	2	3	G1	MX	N1b	T3	Stage IIB
TCGA.US.A77E.01	430	1	NA	NA	73	WITH TUMOR	YES	MALE	NO	NO	No	13	2	3.5	G3	MX	N1	T3	Stage IIB
TCGA.US.A77G.01	12	1	NA	NA	64	TUMOR FREE	YES	MALE	NO	NO	No	11	3	2	G2	MX	N1	T3	Stage IIB
TCGA.US.A77J.01	568	1	NA	NA	81	WITH TUMOR	YES	FEMALE	NO	NO	No	20	4	2.5	G2	MX	N1b	T3	Stage IIB
TCGA.2J.AABE.01	676	0	676	0	73	TUMOR FREE	YES	MALE	NO	YES	No	24	0	5.8	G2	M0	N0	T3	Stage IIA
TCGA.2J.AABT.01	319	0	NA	NA	72		YES	FEMALE	YES	YES	No	21	1	4.5	G2	M0	N1	T3	Stage IIB
TCGA.3A.A9IO.01	1942	0	1942	0	55	TUMOR FREE	YES	MALE	NO	YES	No	NA	NA	3	G1	MX	NX	TX
TCGA.3A.A9IX.01	1037	0	1037	0	40	TUMOR FREE	YES	MALE	NO	YES	No	35	0	2	G2	MX	N0	T1	Stage IA
TCGA.F2.6880.01	295	0	295	0	70	TUMOR FREE	YES	MALE	NO	YES	No	9	1	2.2	G1	M0	N1	T3	Stage IIB
TCGA.F2.A44H.01	586	0	586	0	65	TUMOR FREE	NO	MALE	NO	YES	No	8	0	3.5	G2	M0	N0	T3	Stage IIA
TCGA.F2.A8YN.01	517	0	517	0	76	WITH TUMOR	YES	MALE	NO	YES	No	13	0	4.8	G2	M0	N0	T3	Stage IIA
TCGA.FB.A5VM.01	449	0	177	1	74	WITH TUMOR	YES	MALE	NO	YES	No	35	0	4.5	G3	M0	N0	T2	Stage IB
TCGA.HZ.A77Q.01	33	0	33	0	55	TUMOR FREE	NO	FEMALE	NO	YES	No	19	1	2.8	G2	MX	N1	T3	Stage IIB
TCGA.IB.8126.01	75	0	NA	NA	79	WITH TUMOR	YES	FEMALE	NO	YES	No	10	5	3.5	G1	M0	N1	T4	Stage III
TCGA.IB.A6UF.01	666	0	593	1	63	WITH TUMOR	YES	MALE	NO	YES	No	18	7	3.3	G2	M0	N1	T3	Stage IIB
TCGA.IB.AAUM.01	8	0	8	0	76	WITH TUMOR	YES	MALE	NO	YES	No	1	1	2.1	G3	M0	N1	T2	Stage IIB
TCGA.IB.AAUP.01	431	0	431	0	68	TUMOR FREE	YES	MALE	NO	YES	No	21	7	2.7	G2	M0	N1	T3	Stage IIB
TCGA.IB.AAUR.01	338	0	318	1	67	WITH TUMOR	YES	MALE	NO	YES	No	21	9	3.7	G1	M0	N1	T3	Stage IIB
TCGA.IB.AAUS.01	225	0	225	0	84	WITH TUMOR	YES	FEMALE	NO	YES	No	14	2	4	G2	M0	N1	T3	Stage IIB
TCGA.IB.AAUT.01	287	0	287	0	65	TUMOR FREE	YES	MALE	NO	YES	No	11	7	NA	G1	M0	N1	T2	Stage IIB
TCGA.Q3.A5QY.01	416	0	416	0	58		NO	MALE	NO	YES	No	18	4	2.7	G2	MX	N1	T3	Stage IIB
TCGA.RL.AAAS.01	9	0	9	0	60	TUMOR FREE	YES	FEMALE	NO	YES	No	20	0	2	G2	M0	N0	T2	Stage IB
TCGA.S4.A8RM.01	646	0	646	0	67	TUMOR FREE	YES	MALE	NO	YES	No	9	1	6	G3	MX	N1	T3	Stage IIB
TCGA.US.A776.01	844	0	844	0	61	TUMOR FREE	YES	MALE	NO	YES	No	14	0	3	G2	MX	N0	T3	Stage IIA
TCGA.YB.A89D.01	350	0	350	0	59	TUMOR FREE	NO	MALE	NO	YES	No	17	4	3.2	G2	MX	N1	T3	Stage IIB
TCGA.YB.A89D.11	350	0	350	0	59	TUMOR FREE	NO	MALE	NO	YES	No	17	4	3.2	G2	MX	N1	T3	Stage IIB
TCGA.2L.AAQE.01	684	1	684	0	56	WITH TUMOR	YES	MALE	YES	YES	No	22	1	4.5	G2	M0	N1	T3	Stage IIB
TCGA.3A.A9IB.01	224	1	224	0	69		NO	FEMALE	YES	YES	No	21	5	4	G3	MX	N1	T3	Stage IIB
TCGA.F2.7276.01	216	1	216	0	64	WITH TUMOR	NO	MALE	NO	YES	No	17	9	5.5	G1	M0	N1	T3	Stage IIB
TCGA.F2.A7TX.01	95	1	95	0	77	WITH TUMOR	YES	MALE	NO	YES	No	19	7	3.6	G3	M0	N1	T3	Stage IIB
TCGA.FB.AAPQ.01	1130	1	NA	NA	65		NO	MALE	NO	YES	No	24	4	5	G2	MX	N1	T3	Stage IIB
TCGA.FB.AAPY.01	1059	1	1059	0	71	TUMOR FREE	YES	MALE		YES	No	9	2	3.5	G2	MX	N1	T2	Stage IIB
TCGA.FB.AAQ0.01	473	1	473	0	68	TUMOR FREE	NO	MALE	NO	YES	No	18	0	2.7	G3	MX	N0	T3	Stage IIA
TCGA.FB.AAQ2.01	153	1	92	1	81	WITH TUMOR	YES	FEMALE	NO	YES	No	23	2	5.5	G3	MX	N1	T3	Stage IIB
TCGA.IB.7644.01	394	1	394	0	65	WITH TUMOR	YES	FEMALE	NO	YES	No	8	3	2.3	G2	M1	N1	T3	Stage IV
TCGA.IB.7651.01	603	1	581	1	64	WITH TUMOR	YES	FEMALE	NO	YES	No	8	3	2.9	G2	M0	N1	T3	Stage IIB
TCGA.IB.7893.01	117	1	NA	NA	64	WITH TUMOR	YES	MALE	NO	YES	No	8	0	7	G3	M0	N0	T3	Stage IIA
TCGA.IB.A5SS.01	460	1	460	0	64	WITH TUMOR	NO	FEMALE	NO	YES	No	7	5	4.5	G3	M0	N1	T3	Stage IIB
TCGA.IB.AAUW.01	230	1	185	1	63	WITH TUMOR	YES	FEMALE	NO	YES	No	9	1	3.5	G3	M0	N1	T3	Stage IIB
TCGA.OE.A75W.01	267	1	146	1	75		YES	MALE	YES	YES	No	22	0	4.5	G1	M0	N0	T3	Stage IIA
TCGA.XD.AAUI.01	366	1	184	1	50	WITH TUMOR	YES	FEMALE		YES	No	33	10	3.5	G2	MX	N1	T3	Stage IIB
