# Supplementary material for: Gene signature for prognosis in comparison of pancreatic cancer patients with diabetes and non-diabetes
Source: PeerJ. 2020 Nov 11;8:e10297. doi: 10.7717/peerj.10297 (PMC7666560; doi:10.7717/peerj.10297)
Supplement: Supplemental Information 1 [file peerj-08-10297-s001.zip › coxph_mrna.R]

patient<-read.csv("survival136.csv",row.names=1)
mrnadata<-read.csv("mrna_136.csv",row.names=1)
mrnadata1<-t(mrnadata)
patient1<-patient[c(1:99),]
patient2<-patient[c(100:136),]
x1<-apply(mrnadata1,2,sum)
mrnadata1<-mrnadata1[,x1>0]
nondia<-mrnadata1[c(1:99),]
dia<-mrnadata1[c(100:136),]
f<-function(x)
sum(x==0)
x2<-apply(nondia,2,f)
nondia<-nondia[,x2<95]
x3<-apply(dia,2,f)
dia<-dia[,x3<33]

integrate1<-cbind(nondia,patient1)

integrate2<-cbind(dia,patient2)

####·ÇÌÇÄò²¡²¡ÈË
library(survival)
p1<-NULL
hr1<-NULL
coef<-NULL
low<-NULL
up<-NULL
for (i in c(1:19477)){
  tt_n<-integrate1[,i]
  fitmrna_n<-coxph(Surv(time,as.numeric(event))~tt_n,data=integrate1)
  t_n<-summary(fitmrna_n)
  p1<-c(p1,t_n$waldtest[[3]])
  hr1<-c(hr1,t_n$coefficients[[2]])
  coef<-c(coef,t_n$coefficients[[1]])
  low<-c(low,t_n$conf.int[[3]])
  up<-c(up,t_n$conf.int[[4]])
}

res3<-cbind(colnames(integrate1[1:19477]),coef,p1,hr1,low,up)
p_a<-p.adjust(res3[,3],method="fdr",length(res3))
allcom1<-cbind(res3,p_a)
res_pan<-subset(res3,p1<0.05)
rownames(res_pan)<-res_pan[,1]
mrna_lasso<-read.csv("mrna_pihi_lass_nondia.csv",row.names=1)
index1<-intersect(rownames(mrna_lasso),rownames(res_pan))
res_pan48<-res_pan[index1,]
index48<-intersect(rownames(res_pan48),colnames(integrate1))
integrate_48<-integrate1[,index48]
integrate_48sur<-cbind(integrate_48,patient1)
multi48<-coxph(Surv(time,as.numeric(event))~.,data=integrate_48sur)
summary(multi48)
write.csv(res_pan48,file="mrna_univariable_non48.csv")

m_nondia<-read.csv("muliti_non_dia.csv",row.names=1)
index_mu<-intersect(rownames(m_nondia),colnames(integrate_48))
integrate_23<-integrate_48[,index_mu]
muli_nondia<-cbind(integrate_23,patient1)
pi<-NULL
for(i in c(1:99)){
  pi1<-sum(integrate_23[i,]*m_nondia[,1])
  pi<-c(pi,pi1)
}
wpi<-(pi-mean(pi))/sd(pi)
wpi<-as.data.frame(wpi)
muli_nondia<-cbind(integrate_23,wpi,patient1)
write.csv(muli_nondia,file="muli_nondiawpi.csv")
median(muli_nondia$wpi)
survdiff(Surv(time,as.numeric(event))~wpi>0.175,data=muli_nondia)
fit_non<-survfit(Surv(time,as.numeric(event))~wpi>0.175,data=muli_nondia)
plot(fit_non,lty=1:2,col=c("blue","red"),lwd=2,mark.time=T)
library(survivalROC)
cutoff<-365*5
pancrt<-survivalROC(Stime=muli_nondia$time,  
                       status=muli_nondia$event,      
                       marker = muli_nondia$wpi,     
                       predict.time =  cutoff, method="KM")
plot(pancrt$FP,pancrt$TP,type="l", xlim=c(0,1), ylim=c(0,1),   
     xlab=paste( "FP", "\n", "AUC = ",round(pancrt$AUC,3)), 
     ylab="TP",lwd=2,col="blue")
abline(0,1)
affy_hr<-coxph(Surv(X_OS,X_OS_IND)~wpi,data=affy_wpi)
summary(affy_hr)
#####ÌÇÄò²¡²¡ÈË
library(survival)
p2<-NULL
hr2<-NULL
coef2<-NULL
low2<-NULL
up2<-NULL
for (j in c(1:19043)){
  tt_d<-integrate2[,j]
  fitmrna_d<-coxph(Surv(time,as.numeric(event))~tt_d,data=integrate2)
  t_d<-summary(fitmrna_d)
  p2<-c(p2,t_d$waldtest[[3]])
  hr2<-c(hr2,t_d$coefficients[[2]])
  coef2<-c(coef2,t_d$coefficients[[1]])
  low2<-c(low,t_d$conf.int[[3]])
  up2<-c(up,t_d$conf.int[[4]])
}

res4<-cbind(colnames(integrate2[1:19043]),coef2,p2,hr2,low2,up2)
p_d<-p.adjust(res4[,3],method="fdr",length(res4))
allcom2<-cbind(res4,p_d)
res_pan_dia<-subset(allcom2,p2<0.05)
rownames(res_pan_dia)<-res_pan_dia[,1]

lassodiabetes<-read.csv("mrna_pihi_lasso_dia.csv",row.names=1)
index2<-intersect(rownames(lassodiabetes),rownames(res_pan_dia))
res_pan14<-res_pan_dia[index2,]
write.csv(res_pan14,file="muliti_dia14.csv")
dia14<-dia[,index_14]
dia14_sur<-cbind(dia14,patient2)
dia_11<-dia14_sur[,-c(11,12,13,6,7)]
dia9<-dia_11[,-9]
mulity_14<-coxph(Surv(time,as.numeric(event))~.,data=dia_11)
summary(mulity_14)
write.csv(lassodiabetes,file="mrna_univariable_dia14.csv")

res_pan9<-res_pan14[-c(11,12,13,6,7,9),]
pi2<-NULL
for(i in c(1:37)){
  pi22<-sum(dia9[i,]*as.numeric(res_pan9[,2]))
  pi2<-c(pi2,pi22)
}
wpi2<-(pi2-mean(pi2))/sd(pi2)
wpi2<-as.data.frame(wpi2)
muli_dia<-cbind(dia9,wpi2,patient2)
write.csv(muli_dia,file="muli_dia9.csv")
median(muli_dia$wpi2)
survdiff(Surv(time,as.numeric(event))~wpi2>0.26,data=muli_dia)
fit_dia<-survfit(Surv(time,as.numeric(event))~wpi2>0.26,data=muli_dia)
plot(fit_dia,lty=1:2,col=c("blue","red"),lwd=2,mark.time=T)
library(survivalROC)
cutoff<-365*3
diapan<-survivalROC(Stime=muli_dia$time,  
                    status=muli_dia$event,      
                    marker = muli_dia$wpi2,     
                    predict.time =  cutoff, method="KM")
plot(diapan$FP,diapan$TP,type="l", xlim=c(0,1), ylim=c(0,1),   
     xlab=paste( "FP", "\n", "AUC = ",round(diapan$AUC,3)), 
     ylab="TP",lwd=2,col="blue")
abline(0,1)
