# Supplementary material for: Gene signature for prognosis in comparison of pancreatic cancer patients with diabetes and non-diabetes
Source: PeerJ. 2020 Nov 11;8:e10297. doi: 10.7717/peerj.10297 (PMC7666560; doi:10.7717/peerj.10297)
Supplement: Supplemental Information 1 [file peerj-08-10297-s001.zip › crossval.R]

allgenes<-read.csv("mrna_136.csv",row.names=1)
dia<-read.csv("muli_dia9.csv",row.names=1)
nondia<-read.csv("muli_nondia.csv")
rownames(nondia)<-nondia[,1]
nondia<-nondia[,-1]
index1<-intersect(rownames(nondia),colnames(allgenes))
gene_non<-allgenes[,index1]
index_dia<-intersect(colnames(dia),rownames(gene_non))
gene_non_7<-gene_non[index_dia,]
gene_non_7t<-t(gene_non_7)
clinical<-read.csv("clinica136.csv",row.names=1)
index_cli<-intersect(colnames(gene_non),rownames(clinical))
clinical_non<-clinical[index_cli,]
dia_coef<-read.csv("mrna_dia.csv",row.names=1)
index_dia_coef<-intersect(rownames(gene_non_7),rownames(dia_coef))
dia_coef_7<-dia_coef[index_dia_coef,]
pi<-NULL
for (i in c(1:99)){
  pi1<-sum(dia_coef_7[,2],gene_non_7t[i,])
  pi<-c(pi,pi1)
}
wpi<-(pi-mean(pi))/sd(pi)
wpi<-as.data.frame(wpi)
dia_c_val<-cbind(gene_non_7t, clinical_non[,c(1,2)],wpi)
median(wpi)
library(survival)
survdiff(Surv(OS,OSIND)~wpi>0.0368,data=dia_c_val)
fit_dia_c_cal<-survfit(Surv(OS,OSIND)~wpi>0.0368,data=dia_c_val)
plot(fit_dia_c_cal,lty=1:2,lwd=2,col=c("blue","red"),mark.time=T)
legend("topright", legend=c('WPI > median', 'WPI < median'), lty = c(1,2), col = c("blue", "red"), lwd = 2)
hr<-coxph(Surv(OS,OSIND)~wpi,data=dia_c_val)
summary(hr)
##########non-dia
index_dia_c<-intersect(rownames(dia),rownames(clinical))
clinical_dia<-clinical[index_dia_c,]
genes_non<-allgenes[,index_dia_c]
index_non_genes<-intersect(colnames(nondia),rownames(allgenes))
genes_nondia<-genes_non[index_non_genes,]
genes_nondiat<-t(genes_nondia)
coef_non<-read.csv("muliti_non_dia.csv",row.names=1)
coef_non<<-coef_non[index_non_genes,]
pin<-NULL
for (j in c(1:37)){
  pi2<-sum(coef_non[,1],genes_nondiat[j,])
  pin<-c(pin,pi2)
}
wpin<-(pin-mean(pin))/sd(pin)
wpin<-as.data.frame(wpin)
nondia_c_val<-cbind(genes_nondiat, clinical_dia[,c(1,2)],wpin)
median(wpin)
survdiff(Surv(OS,OSIND)~wpin>0.0368,data=nondia_c_val)
fit_nondia_c_cal<-survfit(Surv(OS,OSIND)~wpin>-0.01799292,data=nondia_c_val)
plot(fit_nondia_c_cal,lty=1:2,lwd=2,col=c("blue","red"),mark.time=T)
legend("topright", legend=c('WPI > median', 'WPI < median'), lty = c(1,2), col = c("blue", "red"), lwd = 2)
hr2<-coxph(Surv(OS,OSIND)~wpin,data=nondia_c_val)
summary(hr2)
