# Supplementary material for: Gene signature for prognosis in comparison of pancreatic cancer patients with diabetes and non-diabetes
Source: PeerJ. 2020 Nov 11;8:e10297. doi: 10.7717/peerj.10297 (PMC7666560; doi:10.7717/peerj.10297)
Supplement: Supplemental Information 1 [file peerj-08-10297-s001.zip › diabet37.R]

dia37<-read.csv("clinica_diabet37.csv",row.names=1)
library(survival)
survdiff(Surv(OS, as.numeric(OSIND))~alcoholhistorydocumented,data=dia37)
