# Supplementary material for: Gene signature for prognosis in comparison of pancreatic cancer patients with diabetes and non-diabetes
Source: PeerJ. 2020 Nov 11;8:e10297. doi: 10.7717/peerj.10297 (PMC7666560; doi:10.7717/peerj.10297)
Supplement: Supplemental Information 1 [file peerj-08-10297-s001.zip › expr_gene_asu.csv]

	SP108125	SP110834	SP110832	SP110833	SP108089	SP108050	SP108071	SP108066	SP110829	SP108060	SP108021	SP108018	SP110828	SP110826	SP108028	SP108011	SP107957	SP107954	SP107947	SP107941	SP107922	SP107914	SP107927	SP107875	SP107855	SP107814	SP107785	SP107780	SP107807	SP107788	SP107776	SP110731	SP72254	SP110802	SP110769	SP70820	SP75442	SP70661	SP75250	SP71742	SP110780	SP71766	SP76851	SP76875	SP110825	SP110817	SP71584	SP76683	SP71560
ENSG00000000003	13.73	2.85	3.75	5.6	12.68	9.16	12.53	21.25	8.87	6.78	6.62	2.99	1.91	8.84	24.52	12.21	10.49	19.93	17.57	9.53	13.78	10.78	15.25	9.73	11.88	9.07	10.52	14.95	13.72	14.14	8.85	2.85	5.89	8.72	3.91	14.5	8.88	19.14	29.07	7.32	17.26	6.92	7.96	16.92	11.71	14.04	4.57	7.65	20.11
ENSG00000000005	0	0	0	0	0	0.38	0	0	0	0.11	0.05	0	0	0	0	0	0	0.04	0	0.09	0	0.02	0	0	0	0	0	0.02	0	0	0.21	0	0	0	0	0.06	0.01	0	0.01	0.02	0.02	0	0.04	0	0	0	0.58	0.2	0
ENSG00000000419	39.19	9.06	4.95	7.31	21.69	32.96	25.03	22.59	8.04	15.79	20.86	24.88	8.34	12.07	19.92	37.35	28.45	32.46	35.98	26.39	28.21	29.34	48.49	32.88	34.56	18.66	17.24	20.05	27.21	26.08	27.55	12.34	29.51	28.5	5.5	24.81	15.52	32.89	19.85	14.78	34.06	12.38	23.23	20.77	23.39	23.25	14.09	35.26	32.79
ENSG00000000457	2.94	7.41	5.23	4.16	7.41	6.69	7.59	9.57	9.81	7.46	4.37	5.12	5.64	7.28	4.55	6.07	7.06	5.21	4.67	7.08	9.5	7.16	9.66	8.18	1.74	6.01	2.41	5.72	7.93	8.07	7.74	4.35	1.35	8.33	4.47	3.41	7.36	7	5.31	4.22	8.2	4.07	10.53	11.74	3.86	14.41	6.68	5.9	10.78
ENSG00000000460	5.43	3.7	2.01	2.13	3.5	3.87	4.63	3.85	6.69	3.34	3.54	3.64	2.19	4.07	2.9	2.06	3.85	2.44	2	5.07	2.44	3.08	8.66	3.52	3.43	2.25	1.89	2.52	5.69	4.22	2.35	5.38	2.45	4.16	1.28	2.83	3.31	6.4	1.99	1.87	4.67	1.17	3.72	3.14	3.55	6.04	2.39	4.64	1.96
ENSG00000000938	2.33	1.56	2.26	1.61	3.57	3.5	3.51	2.42	8.49	1.43	3.95	8.21	5.18	2.25	2.83	3.13	2.13	3.01	2.31	4.76	1.52	5.41	2.02	1.49	0	3.36	2.53	1.95	5.35	4.73	2.11	1.71	0.02	4.03	8.05	4.25	5.41	2.15	2.78	0.8	2.13	1.83	1.57	4.87	4.76	3.74	6.61	3.06	0.45
ENSG00000000971	75.75	33.53	42.07	24.54	51.34	42.3	52.76	49.44	10.5	29.99	65.01	28.55	12.94	24.47	119.06	58.12	49.44	61.42	37.67	49.73	38.95	64.24	40.2	38.23	27.74	52.42	24.65	38.83	18.87	88.19	36.2	9.16	1.52	47.37	37.26	147.47	40.14	85.3	28.72	39.97	36.34	43.59	36.55	38.51	77.8	48.99	80.67	39.55	22.84
ENSG00000001036	32.82	10.95	7.38	13.25	23.17	24.64	20.86	18.93	11.46	11.56	36.27	35.25	10.87	9.91	26.56	23.43	47.92	29.87	41.18	33.45	33.1	22.55	27.67	26.7	17.65	13.06	17.55	25.25	13.89	17.76	54.98	12.81	24.23	24.02	2.91	20.41	24.08	61.97	25.73	19.07	20.36	15.36	33.11	43.46	22.39	40.01	21.96	29.11	20.85
ENSG00000001084	17.8	18.74	17.85	8.78	14.76	19.07	15.97	10.06	21.88	26.44	11.14	26.44	15.82	20.17	8.99	7.81	10.33	11.5	17.97	16.33	9.71	8.77	14.67	15.89	147.81	10.56	9.66	15.17	15.02	30.57	9.23	9.19	16.69	16.72	12.41	12.09	10.13	15.9	18.33	12.76	13.21	6.98	10.94	12.1	39.81	18.37	5.27	8.53	17.43
ENSG00000001167	7.36	18.58	12.7	7.71	8.54	10.23	8.14	9.54	9.51	6.06	14.48	7.2	9.29	11.73	7.27	6.52	9.22	9.09	4.51	7.06	9	5.71	8.96	11.22	5.98	8.05	13.13	11.17	9.36	10.3	7.86	11.84	2.23	7.16	7.76	8.19	14.17	13.66	7.18	6.63	10.45	3.26	9.26	11.69	4.33	13.4	5.09	7.81	7.41
ENSG00000001460	2.37	4.19	1.67	3.12	2.99	2.98	4.78	3.11	4.28	3.29	2.18	2.46	2.13	3.25	2.57	2.21	2.41	1.63	1.94	2.25	1.62	3.24	2.8	3.7	1.43	3.68	3.29	2.81	2.45	3.39	1.07	3.32	1.93	2.91	2.79	1.91	1.76	1.56	2.03	2.84	3	2.26	2.21	2.93	3.84	2.32	4	2.03	1.11
ENSG00000001461	9.38	10.94	11.39	9.68	15.15	10.06	11.18	11.18	10.54	25.7	8.62	10.11	5.79	8.3	9.92	7.98	9.59	6.02	14.04	9.95	8.51	14.7	9.67	15.25	4.67	9.41	12.1	7.78	9.34	13.31	6.4	5.99	10.69	9.21	6.82	5.6	5.97	5.93	8.07	9.35	10.6	10.19	13.74	9.83	13.46	11.64	13.2	9.21	23.68
ENSG00000001497	14.79	5.45	5.06	5.16	9.63	10.78	9.77	8.22	7.61	14.39	10.88	10.24	4.29	7.54	10.95	8.97	6.77	10.12	6.28	7.15	6.97	7.46	7.54	8.68	5.84	5.22	6.92	6.49	7.31	7.89	7.57	6.27	5.92	6.18	8.01	8.54	7.02	8.76	8	5.81	11.76	6.59	9.03	7.28	11.02	10.82	6.73	7.05	6.23
ENSG00000001561	4.73	2.38	2.95	8.4	7.35	18.83	6.45	6.08	4.6	6.52	11.04	6.94	2.16	10.65	10.67	7.75	20.75	10.84	51.9	3.92	15.44	8.77	8.79	14.45	1.51	6.3	4.98	7.36	4.06	3.46	8.13	1.99	2.05	7.95	1.49	3.51	11.61	14.51	5.52	2.65	5.71	3.94	6.09	7.36	8.27	6.09	4.71	8.76	8.21
ENSG00000001617	8.62	3.14	17.9	4.09	5.23	6.77	6.61	12.39	3.1	5.65	7.32	3.43	3.48	4.89	7.12	2.77	3.38	2.99	7.4	2.18	5.18	2.8	5.15	9.17	3.11	1.94	17.97	8.66	2.45	10.93	1.45	1.07	5.99	3.49	6.46	5.98	3.34	10.5	5.5	6.9	2.99	2.35	2.68	4.3	9.99	4.16	4.05	3.87	5.95
ENSG00000001626	0.25	11.38	55.17	3.61	18.85	18.4	37.72	4.12	0.39	14.54	0.67	35.72	24.49	34.09	7.19	87.16	9.09	95.1	5.69	47.14	46.75	31.64	59.93	41.95	0.07	10.47	0.47	5.75	0.4	20.14	20.21	7.12	0.01	87.6	15.06	3.71	5.59	40.91	55.53	2.28	0.36	17.3	42.59	31.01	0.48	39.93	14.94	7.13	2.59
ENSG00000001629	19.99	29.36	22.32	26.04	16.79	20.4	20.45	17.29	28.45	21.08	28.08	28.09	11.97	18.86	29.73	27.14	21.71	19.52	21.03	21.34	18.67	19.82	25.55	19.32	11.05	12.94	64.13	17.46	39.1	23.66	15.81	16.85	7.23	25.33	14.76	17.2	15.61	25.51	13.63	15.55	20.82	11.94	16.28	15.47	18.39	19.9	11.09	16.85	20.01
ENSG00000001630	57.87	28.47	18.94	20.92	62.71	69.4	38.59	21.32	11.33	20.28	27.27	60.74	10.12	57.15	23.2	57.26	28.05	55.22	68.31	83.18	49.82	40.41	46.1	75.14	41.01	45.3	91.27	63.97	139.94	30.81	39.95	9.85	76.45	49.74	7.12	19.04	19.73	61.05	34.61	17.55	84.94	18.71	61.02	50.04	29.07	46.59	69.25	83.02	78.27
ENSG00000001631	15.24	39.87	14.54	24.82	12.72	20.46	15.34	14.58	37.25	29.13	16.46	16.77	15.94	25.99	17.85	21.01	17.26	17.04	17.19	28.73	15.71	21.16	21.87	15.42	20.91	16.93	36.28	12.97	52.25	22.78	14.08	15.13	11.24	21.53	18.27	14.95	12.99	14.28	11.67	11.2	21.21	8.93	15.43	13.49	14.95	15.66	12.34	16.01	15.24
ENSG00000002016	3.87	20.93	21.32	14.35	3.93	4.16	3.56	6.84	13.82	12.09	4.26	5.67	17.07	8.11	5.71	4.15	3.18	3.77	2.31	6.61	2.45	5.75	7.44	3.32	4.94	3.5	9.85	3.08	8.25	6.58	4.9	52.05	2.34	4.33	33.25	2.5	3.29	2.56	3.74	3.36	18.36	3.22	3.43	3.93	2.65	4.85	1.96	2.12	1.29
ENSG00000002079	0.55	0.16	0.83	0.83	0.61	0.07	0.41	0.17	1.33	0.19	0.04	0.57	0.43	0.85	0.56	1.37	0.08	0.47	1.49	0.19	0.34	0.26	0.58	0.37	0	0.34	0.32	0.3	0.5	0.52	0.02	2.81	0.25	0.98	0.51	0.06	1.62	1.18	0.33	0.59	0.35	1.05	0.54	0.19	0.29	0.19	1.18	0.72	0.32
ENSG00000002330	24.79	13.24	8.05	15.44	20.16	24.39	13.08	18.44	11.23	15.7	12.39	16.56	10.89	22.81	14.09	23.86	15.34	18.99	21.56	19.57	20.66	23.16	11.3	16.63	25.16	26.47	10.89	17.56	8.66	14.81	18.85	8.69	39.96	14.58	8.66	16.89	15.32	13.07	24.85	24.08	13.23	19.6	30.15	20.01	15.66	14.25	37.27	17.43	25.75
ENSG00000002549	53.84	17.42	18.51	18.79	37.28	85.76	33.37	19.26	17.84	19.11	46.15	28.92	5.6	14.28	26.48	36.17	16.65	34.76	29.61	38.79	19.44	32.75	29.01	37.46	13.22	39.98	30.42	37.75	20.17	35.91	46.47	11.18	14.92	25.99	9.6	33.15	25.53	80.13	43.48	25.14	29.13	14.8	40.6	24.17	32.93	45.48	30.64	49.32	38.84
ENSG00000002586	105.22	40.75	19.51	133.01	60.85	87.41	95.32	71.88	52.37	72.56	97.5	68.15	11.49	85.11	145.22	88.25	67.3	86.15	93.66	80.53	127.65	66.02	86.04	80.64	28.36	25.33	78.17	101.55	47.91	130.28	94.01	17.82	13.78	59.12	38.42	119.06	102.1	88.61	75.61	112.21	114.55	89.86	103.96	125.38	167.75	102.41	87.88	82.82	20.48
ENSG00000002587	18.88	4.31	5.08	7.15	12.11	17.64	2.28	6.57	4.1	2.38	4.75	6.39	3.14	16.14	3.5	6.08	2.88	5.36	2.59	2.9	5.36	4.33	2.98	8.47	0.08	6.99	0.74	2.36	4.76	3.66	1.12	3.2	2.8	3.72	1.03	1.15	3.79	5.61	5.43	4.34	4.54	6.97	8.52	7.98	6.42	1.14	5.22	7.3	5.96
ENSG00000002726	0.65	18.34	3.63	16.35	25.76	13.73	5.91	20.28	12.25	32.71	20.11	6.3	1.5	32.65	19.91	43.66	12.62	56.49	53.02	69.9	30.85	38.65	5.43	28.89	0.01	33.44	0.32	8.28	67.33	4.38	23.91	5.99	5.39	23	2.43	2.06	48.98	25.26	20.35	29.96	109.91	30.89	49.38	49.98	1.07	24.54	61.81	19.41	17.36
ENSG00000002745	0.35	0.03	0	0.05	0	0	0.63	0.05	0.04	0.15	0.14	0.11	0.02	0	0.02	0	0.04	0.05	0.02	0.1	0.03	0.02	0.05	0.04	0	0.01	0.06	0.03	0.03	0.88	0.11	0.02	0.09	0.01	0.01	0.09	0	0.1	0.01	0.01	0	0	0.03	0.05	0.08	0.02	0	0	0.01
ENSG00000002746	0.44	1.33	0.81	2.77	0.27	1.03	0.48	2.41	3.32	1.88	2.6	1.22	0.37	1.08	2.56	0.97	1.35	0.38	1.15	0.18	1.51	1.76	1.23	0.59	0.74	0.65	0.8	0.68	2.4	1	0.02	1.01	0	0.68	3.27	1.61	1.89	0.58	2.82	1.31	0.89	2.32	0.76	1.09	1.71	0.78	0.59	0.58	0.29
ENSG00000002822	9.37	20.6	14.28	14.99	5.62	15.52	11.31	16.53	24.59	9.54	10.38	7.76	19.35	9.2	6.74	5.6	8.54	8.13	9.84	6.3	6.38	5.74	6.2	7.8	5.46	4.11	14.78	9.02	11.53	14.36	3.33	20.27	5.98	9.62	15.01	4.27	6.99	6.97	10.11	10.78	6.74	6.07	7.48	5.01	9.63	6.76	7.12	4.24	16.78
ENSG00000002834	36.31	38.7	28.89	49.97	59.52	71.87	46.76	85.35	77.69	47.41	54.55	47.58	27.86	62.89	35.61	37.01	61.92	61.03	82.59	58.92	53.85	43.33	31.96	41.43	69.1	38.59	38.04	51.26	37.91	31.45	49.78	42.68	54.89	39.82	24.52	36.68	74.36	59.77	88.97	48.06	47.23	34.08	43.77	52.71	37.62	70.66	35.82	46.34	48.59
ENSG00000002919	4.68	7.33	6.42	4.69	4.18	10.41	4.93	7.29	8.21	5.11	6.75	5.92	9.28	5.97	4.28	7.01	8.18	6.37	6.79	7.54	6.06	7	6.25	4.02	4.57	5.25	4.7	4.85	7.73	7.16	5.33	5.98	7.51	6.67	9.85	6.38	5.63	8.36	6.73	4.62	6.71	5.48	6.28	4.95	5.96	5.91	7.17	7.55	6.67
ENSG00000002933	9	16.78	8.04	32.05	23.27	10.84	15.82	41.92	16.55	28.86	47.55	8.97	3.25	26.92	33.57	75.25	65.15	61.35	83.12	53.79	55.06	37.78	14.72	97.48	0.04	37.93	6.35	21.94	87.63	13.27	44.16	12.51	0.35	76.71	7.39	27.38	66.85	53.82	31.21	43.33	118.71	23.84	84.27	63.91	13.12	74.42	43.08	38.41	65.08
ENSG00000003056	64.92	20.9	31.97	26.06	41.74	47.94	34.49	50.19	31.27	32.98	42.96	48.87	9.63	20.18	48.27	51.93	32.83	45.43	41.8	42.15	33.91	45.41	56.25	31.24	26.13	31.91	60.58	33.8	25.38	39.41	58.13	43.67	35.9	41.22	15.62	44.95	44.55	69.38	40.65	27.53	25.89	42.29	44.96	45.57	56.98	50.47	40.53	38.07	17.69
ENSG00000003096	1.99	0.11	0.27	0.29	0.66	0.74	1.41	0.79	0.68	3.02	2.09	0.87	0.31	0.43	0.91	1.39	1.16	1.68	0.83	0.7	0.77	1.17	0.93	1.01	0.09	0.5	0.46	2.08	2.68	3.75	4.42	0.36	0.06	0.4	0.89	4.52	0.62	1.09	0.83	0.74	1.72	1.56	0.68	0.69	4.67	0.91	0.58	0.48	0.15
ENSG00000003137	0.42	2.06	0.95	0.45	0.39	0.57	0.37	0.19	1.28	0.62	0.62	0.41	0.3	0.48	0.94	0.34	0.63	0.3	0.31	0.18	0.57	0.55	0.2	0.89	3.31	0.29	0.71	0.35	0.26	1.43	1.1	0.32	0.08	0.95	1.06	0.7	0.24	0.13	0.17	0.44	0.04	0.23	0.2	0.21	0.73	0.09	0.4	0.12	0.15
ENSG00000003147	3.67	44.94	14.99	24.78	28.87	28.14	29.56	41.63	59.62	35.44	12.26	22.16	29.79	31.15	17.23	19.03	27.55	36.21	25.65	37.46	21.46	27.74	25.43	32.78	3.87	23.4	30.38	40.42	62.45	5.41	26.64	23.87	6.08	27.06	22.17	5.42	21.17	22.33	18.1	12.15	47.04	10.25	36.48	30.17	3.25	35.17	23.97	23.96	31.92
ENSG00000003249	0.28	2.61	3.07	4.7	2.6	13.11	2.97	3.92	2.39	1.87	2.22	3.74	1.75	5.53	0.97	5.93	3.53	7.07	7.43	3.1	4.67	4.08	4.32	8.99	2.27	4.93	0.25	3.4	0.94	0.83	0.79	4.44	3.71	5.12	0.6	0.3	2.22	1.77	5.83	6.8	1.06	0.53	7.08	3.14	1.28	1.02	2.96	4.39	3.5
ENSG00000003393	7.28	12.95	7.05	8.98	11.79	9.62	8.77	10.95	12.1	11.9	9.41	11.32	5.81	9.05	7.53	9.09	9.33	8.97	7.1	7.25	9.26	10.18	9.24	11.09	4.84	6.63	5.22	9.1	9.64	6.12	7.99	9.12	5.46	10.13	6.15	5.48	7.8	6.07	5.58	4.19	6.81	3.91	6.84	6.82	8.04	10.29	4.55	7.33	4.64
ENSG00000003400	4.94	25.63	15.52	12.89	12.47	13.89	10.35	14.57	16.37	7.68	10.3	8.1	10.05	10.21	8.1	9.69	26.05	8.4	14.6	15.64	13.84	13.75	9.25	18.57	1.41	8.2	3.63	9.37	7.7	7.35	7.85	14.25	5.07	8.81	11.41	6.15	9.97	12.64	8.7	13.69	6.93	5.95	13.64	16.71	5.55	14.34	8.9	12.4	6.06
ENSG00000003402	40.06	89.46	84.1	77.24	60.92	76.48	73.68	73.46	173.3	67.55	88.21	87.5	97.9	101.75	66.48	59.54	75.89	44.75	47.1	42.17	54.58	58.45	53.14	58.98	20.63	57.14	54.12	42.27	56.9	74.98	43.14	118.79	29.84	77.67	110.65	34.69	50.47	38.55	48.87	35.7	34.79	31.94	46.89	45.28	64.04	61.22	45.71	56.95	30.52
ENSG00000003436	22.03	92.52	40.57	30.63	129.47	23.83	49.61	108.09	59.5	60.87	43.17	129.29	22.1	51.64	125.05	45.77	206.67	29.53	145.54	88.84	57.61	55.13	35.35	62.59	193.41	37.74	92.47	45.24	18.62	40.93	23.45	46.33	43.27	139.99	19.81	41.85	41.92	58.06	31.51	58.85	36.81	42.43	92.67	110.41	31.64	59.31	64.46	81.18	11.33
ENSG00000003509	5.08	8.15	4.48	5.09	5.79	7.49	7.42	8.25	14.13	9.07	8.86	7.37	6.04	4.87	5.52	7.13	6.17	6.44	6.23	6.16	6.73	5.9	6.9	5.74	5.86	2.89	6.39	5.02	6.23	7	6.74	7.52	2.72	7.62	4.56	4.28	3.86	6.16	4.41	4.11	6.21	3.59	8.01	5.43	5.39	8.09	3.44	4.07	3.89
ENSG00000003756	25.47	104.5	96.54	89.16	33.89	27.19	40.33	70.88	87.75	72.36	52.83	43.56	68.03	72.24	39.36	42.59	39.76	33.11	20.12	47.42	35.19	56.24	40.3	39.56	30.35	25.53	21.2	30.4	60.31	35.63	25.02	69.78	20.59	50.33	66.83	18.29	24.59	24.11	16.49	21.02	33.78	14.61	37.84	35.04	19.42	57.54	18.61	23.13	12.84
ENSG00000003987	0.02	0.2	0	0.34	0.02	0.12	0.12	0	0.1	0.19	0.02	0.2	0	2.91	0.17	0.62	0.08	1.44	0.25	0.14	0.87	0.15	0.23	1.23	0.01	0	0.01	0.1	0.27	0.43	0.33	0.22	0.04	0.32	0.45	0.37	0.15	0.1	0.2	0.87	0.07	0.09	0.19	0.27	0.12	0.03	0.44	0.11	0
ENSG00000003989	3.16	1.75	6.03	0.79	1.16	4.02	7.71	1.64	1.65	2.44	2.3	9.41	0.66	11.65	6.46	8.49	3.75	15.31	4.29	13.95	5.92	5.39	4.78	14.89	9.9	0.65	5.05	5.25	7.61	5.17	32.09	5.04	2.66	22.87	2.44	9.72	2.01	2.65	2.92	4.18	6.94	4.48	2.36	14.8	9.88	14.45	3.64	2.02	0.45
ENSG00000004059	65.34	14.19	19.97	42.4	40.15	48.52	30.24	43.57	29.16	42.08	31.03	47.57	8.03	58.09	47.77	51.18	42.18	60.89	52.93	75.34	57.96	47.01	37.52	54.4	28.53	39.35	24.41	43.55	40	61.95	50.97	22.92	47.7	48.06	12.62	53.98	41.21	48.12	59.54	52.27	85.28	44.83	59.2	61.26	70.39	43.59	66.92	49.19	73.79
ENSG00000004139	1.43	4.69	3.95	3.83	6.28	3.54	4.77	7.76	3.04	7.87	3.3	5.12	3.69	6.02	3.81	4.35	2.8	6.59	2.94	4.3	3.61	5.65	4.47	2.91	4.25	3.87	0.41	3.41	3.31	1.38	4.58	5.67	1.5	7.84	3.27	3.49	2.55	2.45	6.31	2.42	2.07	2.9	5.56	4.39	2.02	4.08	3.02	4.13	3.73
ENSG00000004142	24.17	7.42	12.11	10.64	23.76	27.21	19.91	19.33	8.27	19.43	22.21	19.61	5.51	15.76	14.7	20.34	15.47	30.49	23.75	20.92	18.08	16.84	30.03	15.87	38.17	15.16	13.38	16.71	13.43	18.49	18.91	12.42	19.66	27.46	6.66	17.97	21.12	28.13	27.33	16.47	20.94	15.9	22.65	18.31	23.24	19.53	17.47	21.32	32.78
ENSG00000004399	17.46	30.04	45.94	32.07	17.68	23.58	21.64	21.45	41.34	16.13	33.45	24.62	11.24	23.55	28.98	13.7	19.47	15.63	23.6	12.66	19.32	15.38	23.65	27.4	32.44	6.77	10.85	18.06	18.78	19.14	25.6	9.32	2.18	21.31	25.39	19.2	22.54	29.37	31.46	17.9	30.2	14.53	10.56	14.36	27.6	20.37	16.03	9.34	8.77
ENSG00000004455	86.72	50.99	45.69	31.04	69.14	42.71	37.05	36.43	29.92	42.87	36.47	48.93	22.94	35.18	47	40.32	36.47	49.04	43.75	54.92	33.84	49.23	43.89	54.25	40.25	53.73	55.82	33.97	38.32	68.57	34.35	37.36	79.69	66.06	39.21	30.79	22.83	50.54	26.79	36.58	40.61	21.14	66.06	34.61	58	63.46	52.55	50.64	54.48
ENSG00000004468	3.58	1.36	1.5	2.75	1.31	1.58	1	0.68	1.91	1.16	3.68	3.07	0.19	0.29	1.69	0.98	1.84	1.24	0.62	2.51	0.92	4.33	1.46	1.59	0.04	0.65	1.84	4.61	0.97	3.15	1.97	0.21	0	1.71	2.08	6.76	0.92	4.54	3.38	0.25	0.75	0.94	0.7	2.2	1.28	2.2	1.78	3.18	0.3
ENSG00000004478	73.9	36.24	32.11	17.99	55	66.63	16.12	29.95	13.14	19.74	48.48	41.52	50.55	17.54	27.59	32.01	16.59	45	39.04	38.37	23	30.11	48.46	29.76	17.14	27.79	52.62	12.32	27.56	46.9	20.78	83.94	46.91	21.77	15.22	21.83	48.4	39.45	29.41	15.46	189.15	45.31	34.64	21.61	62.84	24.31	31.01	35.69	26.07
ENSG00000004487	36.95	15.22	15.22	15.5	23.73	15.49	29.89	24.36	33.67	18.02	14.87	22.42	6.1	13.96	21.47	19.59	22.13	15.77	19.14	28.01	20.13	23.1	24.72	27.91	14.14	15.66	25.24	19.3	20.75	26.74	11.58	10.11	17.97	20.08	9.56	20.27	14.31	28.13	15.67	19.43	20.94	12.76	28.64	23.65	26.18	27.54	18.08	15.58	17.89
ENSG00000004534	17.24	86.14	66.01	57.64	16.43	14.78	21.38	42.92	59.23	36.27	33.15	24.43	56.46	60.82	26.29	26.39	20.99	18.36	10.88	23.86	23.75	32.25	22.02	22.67	15.29	12.91	16.51	13.9	39.5	25.74	10.47	35.7	10.8	24.03	59.83	9.09	14.46	13.09	11.59	13.95	23.17	8.3	16.51	17.15	12.41	29.11	8.71	10.96	6.84
ENSG00000004660	0.84	5.48	8.91	2.87	1.02	1.5	2.04	1.86	5.45	2.39	2.12	2.35	6.67	4.58	1.3	1.31	1.8	2.29	0.94	1.18	2.06	1.56	1.59	2.19	0.59	0.67	2.55	1.61	3.56	2.68	2.88	5.4	0.66	2.21	7.66	1.14	1.41	0.88	1.36	1.38	1.8	1.42	1.19	1.87	2.25	2.09	1.64	1.7	1.06
ENSG00000004700	39.99	7.82	5.48	9.21	15.88	15.98	22.54	23.84	10.19	16.05	21.53	28.4	4.46	6.48	29.49	20.1	28.44	15.19	17.8	16.3	16.7	21.84	39.12	13.3	13.85	12.76	10.27	15.01	11.47	20.14	29.07	14.2	18.67	21.72	7.49	36.89	21.57	39.32	16.79	26.94	18.24	18.77	14.92	22.11	38.37	22.18	16.85	20.01	6.27
ENSG00000004766	8.58	10.15	5.14	11.28	8.37	14.47	6.84	8.12	18.5	17.65	11.13	10.26	6.94	10.81	10.4	11.47	12.02	8.62	13.89	18.9	9.73	10.88	14.52	9.42	11.85	8.41	3.07	8.25	37.08	10.61	6.9	7.6	6.97	11.83	6.42	8.68	11.53	11.29	7.09	5.82	16.88	5.9	9.6	10.93	9.3	12.42	9.04	8.38	7.92
ENSG00000004776	0.26	0.25	0.88	1.86	0.39	2.89	2.6	0.49	11.74	33.91	0.73	2.03	2.78	3.34	2.45	3.46	2.66	2.31	1.43	2.96	2.14	5.06	2.89	2.34	0.1	0.48	0.43	4.19	1.97	2.73	0.96	0.27	0	1.38	0.83	3.92	1.67	0.98	2.44	2.49	2.47	9.28	1.09	2.3	0.81	2.28	1.15	0.39	0.69
ENSG00000004777	0.75	7.81	5.05	3.96	0.39	0.98	0.96	0.78	10.62	2.15	0.51	0.45	1.95	6.16	0.87	0.52	2.22	0.46	0.33	1.73	1.37	0.66	1.03	2.32	0.69	1.15	0.48	1.18	1.14	1.38	0.95	5.36	0.25	1.21	6.43	0.42	0.58	0.54	0.53	1.31	0.26	0.22	0.73	0.89	0.37	1.25	0.6	0.37	0.34
ENSG00000004779	51.9	9.24	11.09	9.17	44.95	60.14	38.82	26.87	12.83	28.12	33.01	33.46	6.91	16.6	26.79	42.07	38.67	31.84	41.39	45.03	39.37	40.01	42.22	40.15	77.02	39.72	35.89	27.87	25.9	39.35	29.1	13.97	50.55	35.44	6.49	34.05	23.56	41.15	32.71	18.19	39.06	29.82	53.77	34.2	55.42	23.79	39.39	44.99	28.33
ENSG00000004799	6.37	14.35	8.65	5.27	36.51	36.76	60.6	6.71	47.24	46.45	41.86	64.18	10.78	11.86	9.76	27.48	12.59	60.18	46.08	40.83	11.27	15.95	13.46	52.01	10.6	19.32	6.98	5.66	26.06	3.92	23.8	1.63	1.24	110.25	0.67	17.07	8.35	15.55	13.41	3.61	22.67	21.54	17.73	23.88	14.32	12.26	14.84	34.86	15.51
ENSG00000004809	0.08	0.06	0	0.06	0	0.03	0.21	0.22	0.35	0.02	0.09	0.06	0	0.12	0.13	0.17	0.12	0.05	0.22	0	0.16	0.24	0.04	0	0	0.04	0.06	0.06	0.04	0.32	0	0	0	0	0	0.12	0	0.06	0.08	0.03	0.12	0.04	0	0	0.3	0.17	0.12	0.05	0.02
ENSG00000004838	0.19	0.89	0.44	0.37	0.15	0.13	0.3	0.49	0.28	0.15	0.18	0.2	0.31	0.58	1.05	0.3	0.14	0.19	0.19	0.08	0.19	0.39	0.5	0.22	0.24	0.58	0.26	0.21	0.29	0.17	0.52	0.35	0.49	0.6	0.39	0.51	0.1	0.27	0.39	0.29	0.19	0.11	0.2	0.29	0.1	0.51	0.28	0.59	0.42
ENSG00000004846	0.16	1.46	1.13	0.72	0.14	0.27	0.56	0.27	1.21	0.52	4.05	0.53	1.65	0.54	0.25	0.24	0.45	0.48	0.11	0.26	0.28	0.56	0.23	0.17	0.05	0.23	0.25	0.36	0.45	0.73	0.06	1.02	0.1	0.21	1.72	0.56	0.68	0.26	0.2	0.2	0.11	1.11	0.17	0.26	0.26	0.38	0.06	0.2	0.05
ENSG00000004848	0	0.09	0.11	0.3	0.1	0.13	0.12	0	0	0	0.03	0.01	0	1.8	0.18	0.31	0.14	0.81	0.11	0.62	0.32	0.05	0.16	0.87	0	0.09	0.04	0.38	0.91	0.25	0.53	0	0.05	0.12	0.11	0.48	0.35	0.02	0.1	0.42	0.61	0.03	0.26	0.53	0.01	0.02	0.59	0.01	0
ENSG00000004864	11.79	13.53	6.85	9.47	13.23	13.45	7.43	7.66	12.94	17.56	9.64	12.05	5.7	11.85	9.52	10.98	12.45	13.68	8.9	19.51	10.99	15.01	12.21	14.17	8.58	10.39	4.68	13.14	21.56	10.97	9.97	10.37	5.65	13.59	5.29	10.24	10.37	15.56	13.2	10.14	19.25	7.5	12.81	10.68	10.77	16.17	11.37	9.66	14.12
ENSG00000004866	8.64	5.52	4.6	13.02	8.96	10.68	7.31	7.79	9.26	9.97	7.67	9.5	4.08	8.3	8.29	10.87	7.32	9.69	9.88	12.26	8.57	9.05	7.4	8.56	2.74	6.34	6.51	8.95	10.24	11.16	13.35	3.54	3.16	7.85	4.71	8.25	10.14	11.04	9.95	7.78	15.33	5.59	8.02	6.65	7.41	10.88	9.31	8.79	8.28
ENSG00000004897	30.85	26.81	17.27	21.38	28.47	30.9	29.95	21.82	19.78	22.01	29.14	27.49	11.74	19.18	21.59	19.37	39.8	22.81	21.26	18.22	21.68	21.26	18.29	18.03	26.69	14.68	45.98	20.23	17.85	23.94	18.15	19.86	32.74	26.85	11.69	22.87	21.69	33.83	20.62	21.09	18.76	12.96	21.14	17.44	29.36	24.79	17.16	25.49	13.58
ENSG00000004939	0.08	0	0	0.02	0	0.02	0	0	0	0	0	0	0	0	0.02	0.13	0	0	0.01	0	0	0.02	0.1	0	0	0.04	0.02	0.03	0.15	0	0	0.03	0	0	0	0	0.04	0.02	0.03	0.05	0.01	0	0.01	0	0.01	0	0.02	0	0
ENSG00000004948	0.02	0.05	0.37	0.04	0.05	0.04	0.08	0.04	0.04	0.04	0.05	0.02	0	0.03	0.09	0.04	0.11	0.08	0.07	0.35	0.08	0.06	0.11	0.04	0	0.26	0.1	0.1	0.14	0.01	0.14	0.17	0	0.02	0	0.13	0.17	0.09	0.18	0.12	0.03	0.07	0.06	0.07	0.06	0.15	0.04	0.13	0.02
ENSG00000004961	7.26	2.9	2.83	4.67	9.77	13.72	10.03	11.13	3.62	10.85	13.24	10.3	1.37	6.83	6.24	13.26	9.7	13.39	18.21	15.34	11.05	11.34	7.82	15.24	5.87	7.76	10.29	4.87	7.47	10.84	6.88	1.9	7.44	6.06	1.51	10.49	10.29	19.76	7.82	6.92	11.5	7.07	11.72	12.38	14.76	10.74	11.2	13.88	12.08
ENSG00000004975	7.68	11.04	16.94	9.39	5.53	6.21	8.69	10.48	11.87	7.85	8.22	8.18	6.07	10.1	7.65	8.13	5.39	6.92	5.55	5.78	9.53	8.8	8.05	6.33	9.79	5.55	5.93	7.9	6.91	6.92	8.5	5.97	7.39	9.25	9.58	5.97	6.69	6.15	9.15	6.85	10.98	5.85	6.03	11.04	6.8	7.2	5.8	5.3	4.88
ENSG00000005001	10.03	48.35	36.5	16.16	10.58	12.26	34.71	54.3	51.78	34.33	5.68	7.65	20.87	39.31	5.03	19.88	21.04	8.47	21.71	18.86	17.97	7.64	14.68	30.29	0.12	11.5	7.36	16.03	6.88	51.01	8.83	41.11	18.72	7.28	11.74	1.76	10.55	8.6	16.69	10.32	1.24	11.63	18.94	19.58	16.02	11.55	20.98	9.86	12.85
ENSG00000005007	19.68	24.67	18.58	18.94	20.97	23.77	19.58	23.2	20.8	24.85	16.37	14.58	13.86	25.56	13.93	21.99	13.1	21.69	23.89	27.51	17.87	19.85	12.48	15.62	6.42	15.82	10.6	21.46	22.78	18.67	18.62	18.86	12.76	17.74	18.14	12.23	19.02	17.37	17.09	34.08	16.19	13.74	21.75	19.19	11.74	16.92	22.95	17.94	30.71
ENSG00000005020	14.35	38.33	9.8	15.4	36.2	25.8	48.22	42.97	57.81	30.92	35.41	50.84	7.09	22.29	25.64	39.15	36.45	23.14	38.45	43.92	28.09	34.27	31.73	27.84	14.38	16.8	28.76	25.14	20.4	26.19	13.18	9.75	10.36	21.07	13.03	18.59	42.45	25.2	18.31	16.37	15.83	15.57	27.29	21.65	15.07	24.73	24.56	32.37	30.55
ENSG00000005022	190.3	18	17.82	32.12	174.31	130.95	97.56	58.45	24.89	114.59	95.25	91.48	23.88	51.78	98.68	118.63	103.42	194.77	147.89	131.32	101.06	119.09	100.2	145.82	68.59	116.36	153.97	90.75	101.59	131.66	286.29	26.48	60.77	62.57	16.59	95.68	76.42	93.61	80.41	66.29	165.92	119.87	145.8	94.66	201.61	82.73	217.47	119.58	353.42
ENSG00000005059	8.22	5.52	1.98	3.85	7.81	10.53	9.96	5.19	3.57	4.71	9.74	13.39	2.26	3.01	7.63	11.11	8.05	5.82	6.13	6.06	10.31	9.64	8.19	9.08	4.2	5.55	5.85	6.56	7.77	6.29	5.86	2.04	5.83	14.99	1.54	8.32	8.38	9.8	3.68	3.82	7.62	7.26	15.56	7.59	10.36	8.63	10.34	16.67	4.06
ENSG00000005073	0.16	0.42	0	0.11	0.65	0.05	1.91	2.12	0.73	0.26	0.37	0.08	0.04	0.04	0.55	1.11	0.04	0.39	2.75	1.16	0.95	0.36	0.48	2.99	0.1	0.03	0.02	0.3	0.1	0.13	0	0.03	0.49	0.1	0.26	0.21	2.55	0.27	0.03	1.02	0.1	0	4.45	2.34	0.02	0.05	0.82	0.49	0.02
ENSG00000005075	28.78	6.72	9.43	9.02	17.74	24.33	10.1	16.91	8.61	19.57	25.3	15.24	3.88	12.35	16.47	24.52	13.71	20.93	17.66	23.94	20.23	24.27	19.96	18.35	58.88	18.85	9.1	15.19	15.64	25.38	14.62	6.68	39.87	20.69	5.53	16.03	15.01	20.06	22.91	18.43	40.37	11.33	28.11	22.37	19.77	17.27	26.51	16.94	36.09
ENSG00000005100	5.48	3.4	1.88	2.92	3.68	3.26	3.97	4.16	4.68	3.62	4.09	3.18	3.23	2.8	2.96	2.75	2.44	4.28	2.16	2.6	4.53	2.77	2.82	3.18	3.12	2.2	2.32	3.56	3.77	4.14	3.34	2.5	1.71	4.15	2.88	3.75	3.13	3.83	3.26	2.9	5.86	2.2	2.94	5	2.88	3.92	2.13	2.67	3.38
ENSG00000005102	2.69	0.22	0.6	0.26	0.17	0.91	0.73	0.14	0.7	1.59	0.35	2.08	0.4	2.6	1.79	1.6	2.52	1.18	3.83	1.95	1.73	2.19	1.76	1.14	0	0.1	0.17	4.46	0.37	2.57	0.9	0.05	0	1.66	0.49	3.35	0.14	1.14	4.74	1.96	0.88	1.69	1.23	0.98	0.58	0.64	2.11	1.08	0.15
ENSG00000005108	0.55	2.18	1.88	1.72	1.58	1.8	2.02	0.88	1.07	1.55	2.4	1.65	1.9	1.34	1	0.83	1.27	2.79	2.37	1.18	0.79	1.5	1.42	1.17	0.17	2.22	2.14	1.92	1.91	0.68	5.3	1.47	2.58	2.01	0.92	2.16	1.31	1.91	0.96	1.55	1.61	1.5	0.92	2.01	0.3	1.21	1.44	0.63	2.21
ENSG00000005156	8.08	8.96	8.12	9.04	12.79	13.47	6.71	9.71	8.38	13.19	13.6	8.33	6.7	9.53	7.26	8.07	9.94	14.66	4.76	12.17	7.09	7.77	17.77	8.82	8.06	7.49	6.92	6.63	14.79	13.12	7.2	10.08	3.45	9.48	9.62	7.01	9.35	10.03	6.37	6.99	15.69	6.89	9.5	6.38	8.23	9.81	6.91	11.27	11.64
ENSG00000005175	20.14	8.96	7.44	8.16	14.12	8.7	13.51	15.85	12.46	11.9	9.39	11.72	8.08	9.48	10.26	11.34	7.86	13.11	15.18	12.99	12.23	10.54	14.19	13.73	6.38	9.89	11.58	8	14.73	12.24	11.77	6.33	8.65	9.88	9.96	10.72	9.68	14.06	4.17	6.07	13.17	3.63	11.59	11.7	10.87	16.85	5.83	12.18	9.92
ENSG00000005187	1.17	4.44	8.93	1.99	10.05	6.49	6.31	2.94	4.25	5.72	6.38	3.33	3.16	7.03	4.02	11.55	2.2	7.53	2.86	10.49	3.87	8.04	4.25	5.5	0.19	5.79	1.04	1.65	1.74	2.21	3.57	3.43	1.74	8.62	4.62	1.19	1.99	3.22	5.98	1.66	3.63	14.39	7.74	4.82	0.59	2.78	5.3	5.52	2.1
ENSG00000005189	0.79	1.91	3.46	1.93	1.52	1.3	2.4	0.62	3.33	1.98	1.13	1.28	0.87	1.73	0.92	1.13	0.72	0.88	0.5	3.76	1.41	0.95	1.77	2.3	1.75	1.13	0.63	1.89	2.09	0.91	1.4	1.56	2.64	1.19	0.92	1.12	0.72	1.12	1.16	0.73	1.9	1.34	1.5	0.57	0.84	1.54	1.13	2.48	0.59
ENSG00000005194	22.72	5.69	12.63	10.82	10.95	15.67	9.31	11.72	12.12	11.23	10.54	10.9	6.53	8.59	8.71	12.57	11.4	14.72	15.03	9.36	12.03	13.17	13.34	13.83	13.83	8.83	11.82	7.27	11.9	13.79	7.66	6.24	11.66	12.64	6.62	13.55	8.94	12.55	15.61	14.12	11.13	8.68	15.41	10.14	14.52	7.86	14.12	10.05	14.4
ENSG00000005206	5.54	33.2	19.01	24.17	10.58	19.51	8.51	11.16	22.09	27.02	14.63	10.6	28.72	29.56	8.17	17.25	10.07	12.92	7.46	18.43	13.87	16.56	13.37	12.61	6.74	17.1	4.66	8.81	19.79	12.33	8.97	14.24	5.1	15.75	21.71	5.62	12.83	4.82	9.83	9	12.3	8.7	16.82	11.1	7.44	9.13	12.29	10.34	2.88
ENSG00000005238	3.21	6.26	6.67	9.01	5.63	10	4.25	10.54	7.58	7.81	8.6	3.92	4.54	11.75	6.21	9.44	9.31	3.96	12.58	3.56	23.16	4.65	5.82	4.18	2.36	2.83	8.45	4.7	3.3	8.83	2.39	3.44	2.03	3.6	3.9	3.88	13.53	10.29	8.4	7.24	3.17	4.87	6.21	8.68	5.85	4.82	7.13	6.47	9.52
ENSG00000005243	17.13	0.99	2	10.72	8.1	5.88	13.21	6.17	4.71	14.72	10.63	6.44	0.86	3.11	21.19	11.72	9.65	7.19	7.31	11.44	11.14	14.96	7.17	5.33	2.59	3	6.25	8.42	6.35	8.55	12.23	1.07	4.77	5.86	3.29	19.31	11.72	5.88	10.17	13.71	13.31	17.34	6.62	11.06	32.33	7.7	12.96	5.48	2.51
ENSG00000005249	2.39	0.45	3.94	1.38	0.98	4	2.17	4.68	2.45	6.33	2.94	2.71	0.69	1.58	7.5	5.16	2.37	5.37	2.16	3.53	2.13	2.44	4.65	1.96	0.77	0.96	0.83	2.92	1.28	2.63	1.84	0.4	0.07	3.09	4.75	6.37	0.97	3.02	2.34	1.02	1.08	2.13	1.88	3.36	1.69	2.17	2.62	3.18	0.47
ENSG00000005302	5.36	17.85	10.28	12.16	7.49	9.25	10.18	13.4	22.58	11.24	12.6	10.94	6.52	10.74	7.18	8.21	10.05	9.44	8.44	12.66	6.91	11.43	15.07	8.47	2.9	7.01	9.95	7.01	10.68	11.44	8.03	6.78	3.16	5.72	14.76	10.34	6.64	9.93	4.19	6.07	10.2	3.34	8.34	8.04	8.86	10.08	5.31	7.75	4.25
ENSG00000005339	11.96	29.7	37.33	29.05	10.2	17.95	25.59	31.37	38.51	28.37	22.67	18.2	28.86	28.17	14.6	13.5	15.18	13.53	14.13	16.51	11.18	15.34	17.48	17.13	7.18	14.02	12.31	21.3	22.97	19.42	11.48	24.53	1.73	20.45	25.37	10.1	18.93	10.73	16.9	17.1	13.53	8.27	12.03	17.05	9.76	17.44	11.16	9.88	4.21
ENSG00000005379	1.43	3.42	4.23	3.78	1.25	1	1.37	5.21	4.81	4.58	1.92	1.98	4.01	5.07	4.97	3.21	0.74	1.93	0.57	0.85	2.17	2.99	2.41	1.79	0	1.15	0.19	1	2.71	1.69	1.87	7	0.01	4.01	15.55	1.38	1.83	1.12	2.02	1.47	10.36	0.96	1.4	1.54	1.1	1.93	0.77	1.8	19.69
ENSG00000005381	0.14	0	0	0	0	0.05	0.03	0	0.15	0.03	0.04	0.05	0.29	0.01	0.2	0.04	0.08	0.08	0.03	0.06	0.08	0.1	0.08	0.01	0	0	0.03	0.18	0.03	0.08	0	0.09	0.01	0.04	0.2	0.06	0.03	0.04	0.07	0.02	0.12	0.02	0.03	0.05	0.1	0.1	0.08	0.1	0
ENSG00000005421	0.06	0.34	0	0	0.13	0.04	0.01	0	1.02	0.75	0.4	0	0.15	0.26	1.03	0.41	0.72	0.07	0.2	0	0.26	0.11	0.66	0.82	0	0.01	0.2	0.06	3.06	0.05	0.52	0.92	0	1.65	1.69	1.61	0.02	0.18	0.14	0.08	36.62	0	0.09	0.68	0.01	0.15	0.13	0.03	0.02
ENSG00000005436	6.81	7.71	5.77	5.42	10.64	14.13	8.9	6.95	8.29	10.91	8.33	7.89	5.8	6.85	5.39	7.69	8.82	9.82	5.18	9.79	9.16	8.19	8.12	9.44	4.66	4.79	7.31	6.73	7.66	9.36	10.64	6.48	3.41	8.87	6.94	8.79	5.52	7.3	5.27	4.02	6.43	3.81	6.89	4	7.95	9.52	4.17	12.63	5.82
ENSG00000005448	7.46	1.71	5.25	2.91	0.63	3.74	5.02	5.64	1.81	4.17	2.13	6.49	2.38	2.17	5.72	5.54	3.7	2.97	3.2	2.86	4.07	4.52	7.08	3.65	12.8	5.68	3.95	2.56	2.42	5.32	2.9	4.54	8.92	9.72	1.86	4.22	3.8	5.34	7.88	9.14	4.25	2.93	3.59	4.62	12.99	4.15	4.63	4.65	4.31
ENSG00000005469	6.15	5.09	3.68	4.86	6.75	7.77	4.17	6.89	5.55	9.02	6.37	5.96	3.14	4.85	7.33	7.08	6.85	5.18	8.63	6.96	6.39	8.55	7.56	3.84	41.65	3.5	3.88	5.08	9.89	18.12	6.82	1.49	1.3	12.23	8.1	15.02	5.86	5.88	4.75	5.09	6.12	4.12	6	4.15	15.91	5.68	5.71	4.1	8.05
ENSG00000005471	0.18	0.37	0.83	0.62	0.58	0.39	0.89	1.21	0.58	2.07	1.87	0.4	0.64	0.71	0.83	0.71	2.17	0.4	0.39	0.74	0.86	0.66	0.61	1.1	0.02	0.44	0.23	0.53	1.31	0.2	1.12	0.26	0.01	0.35	0.31	1.07	0.73	0.64	0.42	0.72	1.06	0.17	0.74	1.4	0.4	0.95	0.59	1.58	0.76
ENSG00000005483	22.84	55	51.69	62.66	36.74	37.04	32.19	31.41	55.7	49.41	74.7	37.13	33.71	49.52	41.97	34.95	40.1	36.99	24.67	56.44	36.05	39.9	35.05	37	11.26	24.08	12.54	42.75	36.12	44.87	29	36.93	5.31	41.54	31.09	21.3	30.77	21.25	28.42	21.6	33.36	14.69	30.67	26.92	24.92	51.12	24.8	31.1	28.61
ENSG00000005486	17.32	8.95	10.11	10.84	22.75	21.31	11.95	35.12	11.88	14.78	18.69	18.51	5.26	21.39	16.94	21.45	21.99	23.11	30.09	22.76	20.69	17.1	18.56	39.64	14.35	12.25	19.46	21.7	23.11	29.77	11.14	7.86	6.75	24.63	9.61	17.01	13.12	18.44	25.7	34.05	18.64	16.96	23.63	20.99	35.9	18.36	31.64	19.8	26.08
ENSG00000005513	0.27	0.36	0.83	0.22	0.17	0.62	0.77	0.34	0.47	1.15	0.45	0.9	0.68	0.67	0.31	0.69	0.43	1.62	0.43	0.86	0.55	1.1	1.76	1.93	0.53	0.66	0.03	0.9	0.31	0.13	0.13	0.24	0	0.3	0.19	0.16	0.38	0.17	0.19	0.17	0.14	1.13	1.36	0.85	0.13	0.27	2.76	0.45	6.41
ENSG00000005700	16.7	43.46	11.08	21.82	24.91	20.21	21.71	25.1	21.56	16.62	20.53	26.74	16.99	18.62	18.29	19.89	26.2	17.23	24.09	21.95	27.72	19.3	21.28	22.92	6.69	12.66	12	22.07	24.23	14.56	24.18	17.94	6.05	15.71	11.29	18.07	16.52	25.76	18.63	10.02	22.16	9.87	33.37	17.05	16.01	20.67	8.81	23.16	11.39
ENSG00000005801	10.22	13.57	12.01	13.77	12.26	14.77	20.03	20.6	25.74	19.34	10.73	10.71	14.38	13.76	7.73	12.13	13.41	13.59	8.35	17.38	11.16	12.2	13.59	22.91	5.27	12.07	8.55	8.07	25.56	14.65	11.29	19.09	4.6	9.14	16.35	8.81	7.91	9.03	7.84	8.56	18.19	5.17	15.04	11.68	8.05	20	4.85	11.51	10.4
ENSG00000005810	20.43	26.07	15.73	26.56	11.3	19.4	15.77	17.9	18.05	22.47	24.87	19.48	14.54	14.54	17.2	17.64	14.83	19.82	18	20.39	15.04	21.65	12.37	13.07	7.45	13.43	7.51	16.05	13.21	19.46	18.01	16.09	4.96	12.23	12.67	16.32	18.3	11.51	14.9	13.68	15.67	10.92	16.57	8.2	14.59	19.19	14.48	10.13	9.96
ENSG00000005812	29.53	9.51	12.21	14.62	12.95	25.6	21.6	18.1	14.45	17.84	23.22	20.84	7.65	11.9	20.31	25.27	21.48	25.5	37.13	28.03	28.5	25.77	20.12	17.19	7.03	17.17	11.12	22.36	16.91	15.8	31.19	11.71	4.46	16.01	5.46	25.7	32.25	19.99	14.15	15.46	20.62	17.56	27.85	13.64	23.31	22.9	16.36	19.53	17.91
ENSG00000005844	1.97	4.14	3.37	3.08	2.8	4.05	2.42	1.39	6.48	1.89	9.86	2.12	1.1	1.72	2.31	1.79	2.78	3.19	0.8	4.13	2.8	3.26	1.66	1.36	0	1.21	1.33	6.78	2.25	1.85	7.53	1.57	0	3.34	2.6	3.68	3.8	4.21	3.57	0.73	1.69	2.57	1.75	1.66	2.89	3.79	4.54	3.44	0.59
ENSG00000005882	5.03	4.81	4.49	9.16	9.42	13.54	6.92	12.01	9.04	19.21	9.5	5.68	3.88	7.8	5.66	11.13	7.33	12.31	22.92	15.15	6.01	10.09	8.54	9.41	20.17	6.12	5.37	6.66	7.34	4.8	10.57	5.95	2.96	6.56	4.66	6.33	8.42	10.78	15.71	6.97	18.77	5.76	9.03	10.11	3.37	13.67	8.57	7.52	4.31
ENSG00000005884	85.99	185.69	154.02	118.88	57.4	100.15	123.08	194.11	118.18	53.76	101.39	107.32	75.08	124	83.61	77.36	305.54	61.73	192.34	37.32	81.73	52.33	151.03	45.8	166.53	42.32	231.96	45.61	11.84	72.51	21.89	233.25	171.03	120.59	51.67	45.12	40.43	79.4	88.49	159.78	15.27	51.95	56.59	44.05	82.64	84.32	74.11	48.97	62
ENSG00000005889	14.31	10.06	9.63	7.84	9.65	12.46	16.55	13.7	14.64	16.16	12.17	12.81	6.01	14.26	8.05	12.92	12.97	21.47	12.95	27.03	11.6	15.18	16.91	12.36	5.38	14.82	8.03	8.29	19.28	11.32	18.62	10.9	6.48	9.5	17.11	19.84	16.26	15.08	20.91	19.17	13.47	9.19	18.49	9.55	14.95	14.57	15.15	13.5	8.89
ENSG00000005893	69.03	30.36	14.75	32.65	74.93	76.97	71.97	62.52	26.75	59.75	68.42	64.99	10.88	41.32	124.4	86.11	91.24	88.96	70.98	55.4	65.26	61.19	75.5	87.33	30.49	43.8	62.85	64.35	39.07	95.74	98.91	16.35	10.01	53.71	12.21	83.41	58.15	85.91	74.32	42.31	57.85	45.58	52.17	68.31	120.88	57.32	100.17	74.12	55.82
ENSG00000005955	19.48	29.13	23.53	23.84	25.32	25.91	33.25	35.58	35.25	31.05	32.85	28.97	22.65	29.74	22.21	27.77	30.83	37.67	28.21	24.7	25.21	27.62	33.48	20.5	17.8	23.59	27.14	19.68	28.13	29.65	23.54	25.54	13.48	35.65	21.73	18.19	28.59	27.45	21.62	17.01	26.24	12.26	27.44	18.57	25.08	33.03	16.64	26.06	22.52
ENSG00000005961	0.33	1.21	1.45	0.45	0.32	0.15	0.22	0.48	1.22	0.51	0.26	0.48	1.16	0.58	0.19	0.09	0.26	0.2	0.1	0.08	0.1	0.27	0.33	0.11	0.32	0.26	0.28	0.24	0.56	0.52	0.16	2.6	0.36	1.59	2.35	0.16	0.17	0.07	0.18	0.31	0.12	0.08	0.13	0.12	0.17	0.18	0.3	0.19	0.07
ENSG00000005981	0.03	0.02	0	0.03	0.09	0.04	0.08	0.18	0.35	0.2	0.13	0.12	0.08	0.17	0.31	0.05	0.04	0.07	0.05	0.51	0.14	0.25	0.12	0.79	0.03	0.09	0.04	0.09	0.23	0.23	0.24	0.09	0.04	0.2	0.41	0.63	0.01	0.04	0.12	0.05	0.32	0	0.05	2.16	0.01	0.22	0.26	0.01	0.06
ENSG00000006007	34.07	6.08	14.85	8.73	32.56	10.12	28.13	33.57	9.68	18.6	23.53	18.12	2.98	10.38	26.84	27.74	14.92	16.98	20.01	21.29	22.2	26.27	23.84	21.78	25.2	27.44	15.29	29.07	22.67	21.12	21.02	10.89	17.27	27.8	4.41	22.18	17.51	17.72	22.25	15.75	21.71	19.2	35.38	29.27	25.22	14.01	34.6	17.98	8.76
ENSG00000006015	11.48	14.53	10.61	11.21	17.88	21.6	10.75	13.01	10.66	18.39	17.36	12.51	8.81	16.2	11.29	17.71	9.03	12.9	10.48	14.03	14.04	16.79	9.97	8.19	10.3	17.69	11.66	12.91	11.35	19.79	19.78	14.91	9.98	15.73	12.51	11.65	16.94	11.54	15.03	21.31	11.11	13.39	26.31	18.44	15.59	11.34	23.38	19.67	34.66
ENSG00000006016	1.83	1.08	2.58	0.44	0.17	1.64	5.01	1.83	1.05	0.9	2.58	1.63	1.92	1.2	2.04	0.97	2.12	0.59	0.61	2.1	1.71	3.06	2.68	1.65	0.11	0.64	1.39	0.85	0.47	3.61	2.74	4.22	0.04	1.69	4.62	1.94	3.76	4.47	1.14	18.91	0.99	1.8	0.45	0.97	1.54	0.97	0.63	0.15	0.86
ENSG00000006025	1.28	14.88	19.23	12.38	10.59	5.14	7.23	11.03	33.61	19	3.41	6.15	14.28	26.09	3.37	17.91	20.85	9.39	17.28	24.95	8.63	13.39	7.83	7.34	6.8	16.46	3	8.89	8.54	3.35	3.1	17.39	5.28	12.39	9.43	1.52	8.47	4.71	3.56	7.61	10	3.27	17.18	5.33	1.83	11.19	17.86	5.57	6.12
ENSG00000006042	10.83	6.95	11.82	11.4	43.31	14.84	14.73	9.99	7.7	25.39	11.27	21.5	6.09	18.13	20.73	47.85	13.56	38	36.08	41.17	24.54	36.2	22.8	22.23	0.26	33.96	6.08	29.67	30.02	11.64	13.46	6.94	0.5	25.36	4.75	23.02	29.84	47.42	31.06	12.16	42.79	19.01	39.95	26.38	11.25	28.27	21.51	28.01	2.69
ENSG00000006047	0.05	0.32	0.07	0	0.02	0.09	0.04	0.89	0.62	0.38	0.7	0.02	0.43	1.02	0.02	0.02	0.2	0.06	0.11	0.86	0.18	0.05	0.15	3.58	0.17	0.06	0	0.31	1.8	0.08	0.26	0.03	0.13	0.15	0.11	0.04	0.07	0.02	0.09	0.06	0.52	0.05	0.11	0.28	0.01	0.11	0.06	0.3	0.04
ENSG00000006059	0	0	0	0	0	0	0	0	0	0	0	0	0.06	0	0	0	0	0	0	0	0	0	0	0	0	0	0	0	0	0.1	0	0	0	0.03	0.04	0	0	0	0	0	0	0	0	0	0	0	0	0	0
ENSG00000006062	1.62	4.22	5.46	4.42	2.34	2.84	1.89	3.66	7.33	4.65	4.35	2.31	3.12	4.72	3.07	3.4	7.29	4.05	2.33	3.84	2.49	3.28	3.05	2.71	1.69	2.12	2.57	3.17	5.32	2.81	4.15	3.26	1.42	3.17	5.72	1.89	1.96	2.96	2.04	2.54	3.77	0.95	2.87	1.84	1.96	2.97	1.56	2.73	1.41
ENSG00000006071	0.02	8.06	22.25	3.24	1.28	1.73	0.89	0.26	0.71	1.21	0.07	0.34	1.4	42.54	2.89	7.98	0.74	12.89	2.43	3.92	7.19	1.75	1.94	10.19	0.16	1.21	0.15	0.7	1.61	2.69	16.91	0.43	0	2.06	4.26	5.21	0.97	0.18	2.59	9.73	0.36	1.16	1.15	0.76	0.1	0.15	5.14	1.18	0.35
ENSG00000006074	1.66	1.29	0	4.44	41.14	5.24	6.02	1.27	6.2	2.27	11.77	13.12	1.28	1.91	5.67	8.43	6.91	6.26	1.69	8.4	1.97	2.95	8.41	1.25	0	4.51	6.8	6.32	1.48	7.59	16.22	0.44	0	1.81	0.2	10.8	7.16	13.95	8.7	0.59	0.97	3.06	8.17	4.37	153.35	9.61	12.97	14.19	0.39
ENSG00000006075	2.23	0.48	0.42	1.38	1.98	2.4	1.89	2.22	0.37	0.6	3.65	1.72	1.3	0.4	4.43	0.48	1.3	1.98	0.45	0.84	4.65	0.67	2.56	1.93	0	1.73	1.11	2.1	5.45	3.53	2.64	1.04	0.05	0.75	0.31	1.05	7.54	4.19	3.4	1.14	2.17	0.54	1.22	1.94	6.43	3.62	2.96	1.82	0.55
ENSG00000006114	7.63	20.23	18.09	14.31	13.45	13.96	14.89	19.25	26.18	15.82	18.05	11.53	13.31	19.98	13.72	12.21	19.19	17.14	16.07	12.25	12.03	13.59	11.83	50.78	6.12	11.21	9.3	16.8	11.83	12.53	17.19	12.73	2.24	13.58	16.73	12.42	17.67	14.01	23.27	9.61	9.85	7.76	9.72	14.01	9.17	19.98	8.27	12.33	7.93
ENSG00000006116	0	0	0	0	0	0	0	0	0	0	0	0	0	0	0	0	0	0	0	0	0	0	0	0	0	0	0.02	0	0	0	0	0	0	0	0	0	0	0	0	0	0	0	0	0	0	0	0	0.02	0
ENSG00000006118	11.45	8.76	12.91	10.29	7.18	2.59	7.49	11.9	7.8	4.85	6.72	13.28	1.85	7.61	10.75	5.76	11.44	6.01	8.21	7.71	9.09	4.35	10.99	11.07	12.2	2.51	14.53	6.88	5.17	36.09	0.42	15.67	3.62	9.58	8.95	8.61	4.11	16.99	7.71	13.56	3.43	5.89	3.82	10.39	23.67	4.39	4.38	3.53	4.15
ENSG00000006125	46.01	27.89	27.18	29.71	63.74	73.88	69.86	57.5	28.82	37.66	59.45	66.85	24.92	39.36	41.17	60.13	65.46	71.38	73.32	53.03	56.88	40.58	62.4	43.05	31.82	35.65	40.41	39.26	23.64	27.94	33.17	35.8	33.12	66.54	12.77	41.63	57.77	59.22	38.31	39.78	36.91	39.99	75.78	45.38	39.55	48.37	39.51	50.21	52.6
ENSG00000006128	0.07	0	0.33	1.52	0.21	0.42	0.51	0	1.08	18.82	0.09	0	0.49	0.13	0.1	0.08	0	0.04	0.05	0.33	0.16	0.29	0.22	0.53	0	1.56	0.11	0.03	0.84	0.3	0.19	0.37	0	3.19	0.05	0.15	0	0.23	2.22	0.08	0.07	0.67	0.43	0.19	0	1.1	0.03	0.67	0
ENSG00000006194	11.1	8.6	8.34	8.73	6.88	17.06	15	15.43	10.35	15.64	13.06	10.57	7.13	11.04	9.46	16.01	9.84	9.68	12.14	17.78	11.91	14.04	8.91	11.42	7.95	11.31	7.57	11.9	11.9	12.92	7.32	8.39	6.17	13.76	8.04	6.02	9.21	10.23	14.36	8.69	12.2	5.57	20.12	9.96	8.25	7.52	12.87	6.65	6.43
ENSG00000006210	11.11	3.85	10.38	18.2	5.6	11.28	1.77	38.17	3.76	6.14	4.06	3.75	2.02	8.25	23.06	4.3	3.09	7.41	4.71	4.23	5.17	4.23	9.03	4.98	0.01	5.86	1.47	4.44	2.63	12.82	2.71	2.76	0.02	9.37	10.92	11.15	1.5	10.48	15.45	16.73	1.89	1.8	2.7	4.2	11.5	4.17	1.57	7.99	4.32
ENSG00000006282	11.02	20.28	17.83	23.27	22.4	14.33	14.73	12.94	23.73	26	13.06	18.39	14.54	24.66	9.23	17.07	23.85	8.11	29.6	13	14.85	19.25	21.65	14.3	22.17	17.4	21.52	12.46	11.86	15.07	24	28.09	9.24	18.61	22.03	8.47	9.42	11.43	22.53	19.29	14.82	18.71	15.33	6.3	8.4	14.71	20.92	12.82	12.08
ENSG00000006283	0.16	0.15	0	0.2	0.01	0.08	0.12	0.15	0.16	0.18	0.06	0.1	0.08	0.08	0.59	0.05	0.07	0.05	0.05	0	0.09	0.07	0.3	0.09	1.21	0.02	0.11	0.02	0.03	0.05	0.01	0.05	0	0.36	0.49	0.26	0.03	0.02	0.07	0.17	0.03	0.06	0.04	0.01	0.08	0.04	0.03	0.06	0
ENSG00000006327	88.11	17.13	22.32	27.77	38.8	51.48	46.55	39.5	32.51	28.48	35.89	21.63	7.6	24.72	25.15	53.22	49.48	15.03	89.21	35.22	38.44	44.16	31.07	60.13	36.58	20.98	96.94	26.9	10.51	35.69	49.29	23.57	271.59	52.67	8.87	27.97	32.27	67.4	62.57	59.7	10.61	32.04	40.43	28.36	99.43	26.56	108.22	22.63	30.89
ENSG00000006377	0.1	0.73	1.56	0.1	0.04	0	0.28	0	0	0.06	0.05	0	0.04	0	0.05	0.07	0	0	0	0.88	0	0.15	0.58	0.04	0.37	0	0.02	0	0.07	0.03	0.03	0	0.14	0.77	0.03	0.03	0	0	0.03	0.21	0	0	0.56	0.02	0.24	0.29	0	0.02	0
ENSG00000006432	6.06	7.03	4.84	4.7	2.26	1.74	2.69	4.3	6.32	3.19	1.91	1.73	3.72	5.66	1.67	2.12	3.5	1.32	2.87	0.88	2.49	1.74	3.73	1.85	0.52	1.84	2.55	1.83	2.45	5.18	1.4	4.41	1.28	2.69	3.74	0.77	1.66	2.1	1.84	3.53	1.9	2.53	0.89	1.6	1.96	4.08	1.71	1.92	3.01
ENSG00000006451	22.07	15.23	8.41	17.91	29.74	33.49	21.07	17.69	10.85	12.96	14.51	32.73	4.49	20.08	23.95	21.74	30.03	19.94	30.46	28.13	22.19	15.71	17	21.01	5.47	12.19	57.67	18.98	23.52	17.92	10.42	10.12	10.31	23.15	4.26	13.75	23.45	25.93	10.16	10.79	19.78	8.67	20	13.9	23.53	24.96	19.68	21.11	20.95
ENSG00000006453	20.64	35.93	24.65	47.22	54.68	28.21	17.23	21.93	25.18	27.13	10.9	26.42	42.61	43.98	14.09	28.48	28.69	22.29	35.51	38.14	43.84	30.27	31.48	45.03	5.28	22.91	9.52	29.13	45.52	30.04	16.6	62.9	15.86	23.59	17.14	7.44	22.17	23.17	22.33	23.22	28.7	14.84	34.74	46.02	20.54	56.62	30.24	42.89	25.26
ENSG00000006459	10.53	37.93	18.48	22.1	9.58	15.56	8.92	8.09	11.95	13.09	14.81	9.13	8.28	17.45	20.3	12.77	16.08	14.74	10.72	22.3	16.39	13.46	9.96	13.36	0.51	8.38	4.78	13.87	27.42	23.57	6.54	11.86	1.36	9.75	11.2	5.69	10.09	6.75	5.95	6.02	27.62	6.05	14.11	10.74	14.75	11.28	8.36	11.87	6.08
ENSG00000006468	6.14	18.33	8.26	15.34	4.87	5.55	12.09	15.17	5.92	14.06	11.12	15	2.07	7.43	19.38	8.12	8.71	6.24	4.67	13.69	13.28	11.22	10.29	8.36	2.8	8.49	6.9	8.12	9.11	4.27	5.43	2.78	1.16	7.03	4.73	10.93	10.76	9.06	10.67	7.34	7.19	8.42	7.72	16.72	5.82	7.05	8.79	8.4	7.08
ENSG00000006530	10.86	7.69	6	6.84	8.41	8.19	7.58	7.7	8.59	12.18	8.21	9.2	5.73	8.09	8.09	6.79	7.11	6.37	6.13	9.7	7.76	7.38	7.41	8.93	7.89	6.38	1.13	6.09	11.68	12.37	5.74	4.44	5.49	8.39	7.7	8.89	6.81	7.4	6.88	8.38	9.25	4.37	7.58	6.43	9.95	10.09	6.69	8	10.3
ENSG00000006534	2.26	10.09	7.63	11.83	10.62	32.54	18.77	27.7	17.31	23.38	9.43	16.36	10.48	18.01	5.75	25.39	17.42	19.4	20.54	14.1	10.19	12.25	4.91	11.62	43.81	11.94	9.4	4.96	3.74	5.7	2.16	8.73	42.59	23.27	3.91	2.91	27.53	30.49	18.95	21.05	2.35	39.41	12.23	6.71	6.21	7.22	22.36	9.09	11.59
ENSG00000006555	2.91	9.13	9.8	7.18	11.86	5.57	8.28	8.5	3.86	9.19	2.97	6.53	4.19	10.11	2.83	5.86	8.13	7.23	13.82	14.61	12.55	10.16	3.98	10.68	0.31	11.46	3.12	7.3	7.13	10.04	3.29	7.61	6.48	9.85	3.62	1.65	7.32	4.93	11.61	11.66	8.66	4.58	14.17	12.08	6.93	8.19	9.69	3.14	9.73
ENSG00000006576	18.15	10.27	3.66	13.16	8.49	11.13	18.35	10.78	14.54	8.37	12.9	11.49	3.2	9.22	15.47	9.86	11.86	8.34	7.56	8.43	11	8.69	14.42	8.75	7.2	5.03	11.65	9.62	8.31	12.7	12.2	4.59	2.96	12.58	7.03	15.59	12.2	12.32	7.83	9.58	8.33	7.33	6.26	8.09	19.94	12.87	8.73	6.43	5.14
ENSG00000006606	0.71	0.91	0	0.12	8.24	0.47	0.92	0.21	0.57	0.3	1.99	5.35	0.32	0.25	0.54	2.55	0.06	0.36	0.28	2.09	0.71	0.75	0.47	1.35	0.62	0.59	0.77	0.45	1.04	0.93	0.11	0	0.25	0.34	0	0.84	1.37	17.26	0.81	0.38	4.25	0.16	1.36	0.13	0.95	1.96	1.14	3.76	0.1
ENSG00000006607	10.19	33.78	21.21	28.5	17.6	21.19	17.08	27.83	30.79	21.93	7.09	15.56	21.66	30.43	10.14	16.97	15.4	20.24	18.02	25.67	23.14	22.39	17.71	26.58	2.58	23.04	9.64	27.83	35.57	12.42	17.57	29.39	5.93	18.36	17.71	8.98	22.84	15.66	21.88	15.9	28.57	10.09	29.27	15.84	11.76	18.97	16.09	20.93	10.59
ENSG00000006611	0.11	23.27	11.95	21.2	30.83	48.28	4.74	17.54	21.66	20.4	16.95	21.71	33.09	32.21	3.02	33.31	19.93	33.76	36.97	30.69	25.96	25.07	3.97	25.99	0	36.12	0.08	8.68	17.62	3.71	21.99	28.64	2.93	28.6	0.63	0.96	26.4	14.35	31.23	26.47	46.04	33.44	47.12	19.72	0.11	12.15	18.81	33.2	67.31
ENSG00000006625	38.34	8.31	10.61	9.11	21.46	30.75	21.9	21.82	7.63	16.87	16.82	20.33	3.23	13.23	24.25	21.2	14.17	39.08	21.47	53.65	22.7	23.59	32.62	34.64	13.07	19.75	30.43	20.8	34.89	36.28	13.33	7.6	22.06	22.01	5.47	18.14	15.03	35.55	15.27	16.16	42.15	12.28	27.3	20.26	33.18	23.87	21.39	27.93	41.54
ENSG00000006634	15.87	6.9	3.95	4.92	6.16	8.17	4.89	4.33	6.8	4.83	6.69	9.03	4.34	6.03	3.73	5.01	4.99	7.68	3.6	15.46	5.22	5.4	11.49	8.04	18.87	5.76	8.73	6.97	29.11	9.84	4.74	5.31	8.84	5.02	3.42	6.9	5.03	10.56	2.58	3.96	17.07	2.21	5.79	6.82	9.36	9.79	4.67	9.39	9.11
ENSG00000006638	0.85	5.38	6.36	3.34	1.49	1.44	1.66	2.21	5.89	2.15	2.07	1.8	7.11	3.65	1.5	1.19	1.02	1.31	0.86	1.97	1.18	1.34	0.99	1.65	0.18	1.08	0.98	1.16	2.26	1.45	0.95	5.48	0.16	1.52	7.76	0.84	0.86	1	1.05	1.85	1.42	0.81	0.97	1.15	1.18	1.58	0.82	0.75	0.28
ENSG00000006652	21.37	28.14	27.45	32.03	21.72	24.59	19.17	10.38	33.48	19.6	32.99	16.93	22.16	18.48	18.62	13	20.74	13.2	12.66	23.24	19.71	12.21	29.66	23.73	8.27	17.04	7.83	11.19	31.49	21.74	37.87	21.71	9.44	17.05	22.38	10.11	12.62	9.3	8.89	9.64	13.91	7.63	17.67	15.22	16.56	18.59	10.2	20.34	11.27
ENSG00000006659	0	0	0	0	0	0	0	0	0	0	0	0	0	0	0	0	0	0	0	0	0	0	0	0	0	0	0	0	0	0	0.35	0	0	0	0	0.03	0	0	0	0	0	0	0	0	0	0.04	0	0	0
ENSG00000006695	6.22	4.66	6.77	2.92	4.75	5.71	4.33	4.19	6.31	6.74	4.83	3.57	4.38	5.48	2.94	3.52	3.94	5.67	4.31	3.41	4.33	3.34	4.11	4.08	4.25	4.01	2.94	3.69	7.17	5.49	5.48	4.08	3.33	4.45	3.36	3	4.89	5.44	3.03	1.84	9.63	3.96	3.96	3.64	4.18	4.31	2.56	4.72	3.73
ENSG00000006704	4.92	22.68	15.44	9.8	10.52	8.45	10.83	12.64	22.19	9.6	6.86	7.21	7.57	19.29	7.62	9.94	9.9	9	12.72	13.47	7.71	5.54	7.56	7.75	4.99	5.59	12.52	8.22	4.65	10.95	4.07	14.69	3.62	11.76	11.43	3.42	7.52	7.86	10.12	7.89	4.37	5.73	10.25	7.8	6.03	9.97	6.77	10.56	10.48
ENSG00000006712	21.41	9.84	17	9.86	13.91	15.92	12.44	13.18	21.42	13.07	15.61	12.41	11.17	11.05	23.17	15.79	35.54	14.52	14.7	10.37	12.11	12.78	13.16	13.72	15.08	10.05	16.43	19.78	8.73	9.64	13.61	7.31	15.04	13.33	7.15	13.39	10.4	78.86	15.12	11.69	13.07	7.22	11.18	11.02	12.25	18.7	11.22	20.58	10.43
ENSG00000006715	23.31	24.99	28.89	26.47	31.59	36.86	47.67	36.28	22.84	28.32	28.42	32.42	13.65	23.91	26.93	39.29	35.54	28.53	35.94	21.95	28.82	25.89	30.02	28.53	16.38	21.68	29.95	24.71	27.39	28.25	25.48	20.49	12.31	47.18	12.69	24.62	25.39	28.09	32.24	18.27	19.23	19.49	33.59	24.22	26.47	26.46	34.39	28.28	36.89
ENSG00000006740	0.87	3.79	4.89	4.16	3.56	1.68	1.51	2.46	2.78	3.92	1.5	1.85	5.97	4.11	2.24	3.58	1.56	4.58	3.21	5.79	2.32	4.57	2.01	3.27	0.15	3.27	0.88	2.02	1.07	1.72	1.03	1.44	0.04	4.3	2.59	1.35	1.81	3.42	2.94	1.01	0.65	0.79	2.99	1.74	0.47	2.34	1.99	4.17	1.14
ENSG00000006744	16.12	8.76	15.68	8.66	10.23	12.57	10.64	12.12	15.21	15.71	10.23	10.18	9.78	10.91	10.01	10.21	10.04	13.72	11.96	12.95	13.98	11.16	9.18	9.11	9.37	7.64	9.98	9.85	10.72	12.29	11.54	10.11	9.32	11.16	11.94	9.11	17.57	11.34	11.98	8.96	17.46	9.3	12.42	9	11.2	10.02	8.59	9.24	10.75
ENSG00000006747	1.04	7.73	1.48	5.08	17.61	22.38	2.31	11.71	20.17	4.84	2.58	9.23	3.42	5.85	2.44	3.51	8.44	9.99	6.54	24.83	13.29	7.68	3.78	9.75	0.06	7.18	0.72	23.98	7.56	0.94	0.56	0.92	2.31	3.14	0.68	1.3	4.02	14.27	2.25	1.82	14.89	3.5	28.38	22.18	0.76	18.39	5.91	8.3	15.71
ENSG00000006756	3.93	9.67	13.96	11.53	21.08	14	21.08	22.11	13.96	21.57	9.92	15.14	7.04	32.58	8.18	23.13	18.01	31.58	13.57	46.45	16.72	21.55	27.93	13.58	3.74	23.14	6.03	8.23	21.9	13.66	14.99	7.09	8.6	12.58	14.88	11.24	16.84	18.73	37.35	32.04	23.07	13.17	44.33	23.15	19.12	23.26	25.51	41.5	18.13
ENSG00000006757	2.76	0.87	1.49	1.16	2.86	4.01	4.36	4.18	0.67	3.34	2.88	3.25	0.5	3.35	2.41	3.78	2.45	6.63	2.26	9.58	2.49	4.47	8.01	4.01	3.91	6.4	6.65	1.7	5.24	3.92	2.23	0.79	4.81	2.31	1.65	7.28	2.03	2.86	7	6.54	3.56	0	6.46	2.59	4.64	1.38	4.57	5.86	2.78
ENSG00000006788	0	0	0.05	0.01	0	0	0	0	0.01	0.01	0	0.02	0	0.02	0.04	0	0	0	0	0	0.01	0	0.05	0.01	0	0	0	0.01	0.01	0.01	0	0	0	0.03	0.05	0.02	0.01	0.01	0.01	0.01	0.01	0.01	0	0.02	0.02	0	0.01	0	0
ENSG00000006831	34.52	10.18	14.84	11.17	20.44	29.98	15.34	19.2	8.71	15.48	12.62	19.59	13.5	24.04	13.53	21.16	14.49	21.53	30.34	20.05	14.6	20.27	24.74	19.54	10.33	16.79	21.29	18.99	46.77	17	23.35	20.53	20.43	12	7.17	15.66	28	20.62	15.26	12.54	295.71	14.4	18.04	15.51	19.76	20.75	18.03	20.11	5.48
ENSG00000006837	2.11	5.74	3.25	4.24	1.85	2.22	3.93	3.23	5.24	5.16	3.9	3.81	5.35	4.15	3.3	2.34	3.03	1.95	1.8	3.16	1.69	3.56	4.32	2.76	1.52	3.5	2.54	1.59	4.49	5.72	1.7	3.72	0.43	4.23	3.26	1.55	1.56	1.68	1.38	1.68	3	1.43	2.04	1.42	2.12	3.77	1.27	2	1.86
ENSG00000007001	0	0.28	0	0	0	0	0	0	0	0.02	0	0.02	0	0	0.01	0.01	0.03	0.01	0	0.06	0	0.06	0	0	0	0.04	0.02	0.04	0.1	0	0	0.07	0	0.1	0.04	0	0.01	0	0.02	0	0.01	0	0	0	0.02	0	0.03	0	0.13
ENSG00000007038	3.52	10.62	0	2.88	0.34	0	11.58	8.52	0.27	6.12	1.28	0.04	4.78	0.47	4.45	0.09	3.08	3.16	3.76	12.26	0.07	18.93	0.38	11.75	32.02	2.13	12.54	1.3	0.42	0.39	0.92	0.14	7.61	6.61	1.24	0.7	2.68	0.15	31.61	0.03	0.17	0.23	3.37	6.67	1.42	0.17	0.48	0.98	0
ENSG00000007047	6.12	13.23	20.93	9.03	7.03	6.44	5.89	7.45	9.49	9.02	8.25	6.84	6.99	11.87	6.14	6.21	6.34	6.21	5.66	4.16	4.89	5.37	8.78	7.09	7.62	5.61	7.39	19.61	4.02	7.28	4.79	7.84	1.24	6.9	14.85	4.62	4.96	3.7	7.4	10.65	2.39	3.33	4.94	4.49	4.12	6.59	4.6	3.43	10.4
ENSG00000007062	1.14	42.93	54.38	15.6	57.97	20.31	42.82	40.14	19.25	40.17	31.87	45.8	12.59	48.09	39.54	58.72	9.41	44.17	7.33	62.15	13.89	28.9	49.16	43.87	2.27	85.22	4.8	38.88	86.91	9.93	2.68	18.5	0.43	99.32	8.18	4.87	6.74	64.22	121.21	6.07	83.17	2.45	32.08	82.93	0.36	30.33	3.79	19.08	49.28
ENSG00000007080	22.62	19.31	14.3	15.83	22.73	18.05	12.77	17.95	14.22	20.87	18.07	20	10.39	19.2	16.4	14.79	9.07	16.13	16.92	10.86	12.85	13.04	10.9	12.56	7.17	14.87	16.52	17.58	12.98	18.63	10.39	12.06	18.01	17.58	10.21	12.85	13.32	10.89	16.34	18.33	18.24	8.46	13.64	10.56	15.32	10.46	13.11	15.97	16.73
ENSG00000007129	0.69	0.76	0	1.07	1.59	0.8	0.91	1	3.4	1.03	3.44	1.06	0.6	0.91	1.45	0.72	1.09	1.77	0.66	1.35	0.69	1.51	0.68	0.92	0	0.6	0.56	1.33	0.72	0.78	1.75	0.06	0.02	1.94	0.6	1.46	1.48	1.4	0.92	0.36	0.65	1.22	0.81	0.86	1.18	0.64	1.37	1.95	0.38
ENSG00000007168	53.71	31.04	35.63	38.47	28.23	35.03	42.42	34.07	46	40.41	37.09	33.01	19.41	33.03	32.54	33.67	38.67	32.36	36.87	26.2	42.06	31.17	39.94	31.2	16.92	19.29	29.23	30.35	28.1	37.77	34.05	20.68	15.21	29.65	19.47	38.53	33.03	32.07	33.92	20.8	37.97	22.07	27.21	36.37	42.09	29.68	25.23	33.47	17.38
ENSG00000007171	0.16	0.21	0.08	0.12	0.04	0.23	0.2	0.21	0.28	0.13	0.62	0.06	0.02	0.01	0.12	0.3	0.05	0.27	0.53	0.16	0.17	0.1	0.12	0.21	0	0.03	0.05	0.25	0.35	0.2	0.07	0	0	0.05	0.23	0.14	0.12	0.12	0.12	0.06	0.34	0.14	0.14	0.06	0.15	0.08	0.08	2.27	0.1
ENSG00000007174	0.31	1.27	1.84	0.76	0.1	0.37	0.51	0.29	0.93	0.69	0.29	0.5	2.02	1.11	0.26	0.45	0.33	0.49	0.13	0.11	0.24	0.26	0.57	0.19	0.03	0.61	0.11	0.29	0.64	0.47	0.77	0.99	0	0.22	1.97	0.4	0.3	0.1	0.3	0.34	0.04	0.35	0.09	0.38	0.14	0.18	0.48	0.23	0.1
ENSG00000007202	32.36	37.59	31.95	23.54	32.04	37.48	32.86	34.45	41.84	32.74	32.5	43.22	25.23	29.42	37.57	25.7	35.92	28.33	26.05	23.12	31.14	35.78	60.81	21.58	30.25	22.95	18.17	27.58	29.77	27.63	13.97	52.55	16.84	37.1	32.93	31.7	23.41	27.39	37.47	15.43	36.93	23.23	29.08	30.14	31	37.75	22.29	28.27	32.98
ENSG00000007216	0	0.04	0.26	0.05	1.23	0.07	0.06	0.02	0.31	8.59	0.03	0.02	0.53	0.42	0.05	0.13	0.05	0.26	0.48	0.55	0.26	0.58	0.16	0.88	0	0.23	0	0	0.15	0.09	1.23	0	0	0.54	0	0.03	0.11	0.23	1.06	0.05	0.44	2.2	0.85	0.45	0.05	0.17	0.09	0.3	0.03
ENSG00000007237	6.82	3.33	7.65	16.43	2.92	8.83	12.35	9.15	11.55	8.04	5.82	13.47	2.37	12.62	20.82	9.46	8.51	8.94	6.66	9	9.75	10.74	13.02	8.22	0.05	3.83	6.15	10.28	8.3	11.54	2.91	2.18	0.04	8.34	15.42	17.63	10.41	7.26	17.29	11.52	9.58	14.02	8.58	11.53	14.03	9.08	14.02	6	3.16
ENSG00000007255	4.94	3.36	8.45	3.25	14.64	15.87	6.02	8.37	4.24	10.5	5.93	11.44	1.22	7.93	8.34	14.79	7.89	19.76	4.35	23.68	9.09	14.19	13.96	7.3	28.57	12.78	2.52	45.71	7.68	9.86	7.93	3.17	6.65	15.14	3.65	9.42	7.67	7.84	12.51	13.25	15.92	12.16	15.4	11.22	9.88	12.14	19.74	14.78	28.04
ENSG00000007264	0.43	1.05	0.81	0.71	0.56	0.76	0.68	0.21	0.74	0.34	1.18	0.56	0.9	0.6	0.65	0.42	0.35	0.54	0.37	1.11	0.95	0.57	1.13	0.27	0.18	0.22	0.25	1.46	0.74	0.6	2.36	0.26	0	0.52	0.54	0.58	0.5	0.6	0.46	0.35	0.51	0.6	0.27	0.37	2.13	0.5	0.95	0.58	0.14
ENSG00000007306	0.1	35.58	26.71	0.73	2.82	13.36	3.78	1.34	4.61	9.85	140.2	1.68	3.66	29.08	118.48	6.42	95.28	24.25	126.43	19.71	16.27	7.11	21.88	79.38	0	0.74	0.07	9.91	1.1	54.31	0.32	0.94	0.07	99.38	4.66	0.71	15	2.77	78.63	19.39	2.16	2.19	8.24	57.45	4.35	6.37	3.7	27.54	0.11
ENSG00000007312	0.9	0.16	0	1.83	1.68	0.86	0.61	0.59	0.62	0.59	8.85	0.77	0.07	0.23	0.65	0.65	0.49	1.15	0.46	1.72	1.21	2.36	0.39	0.68	0	0.13	1.2	1.89	2.82	0.3	4.76	0.21	0.4	0.42	0.2	6.82	0.17	1.3	1.42	0.24	0.63	0.5	0.38	0.96	0.48	1.17	0.85	1.07	0.3
ENSG00000007314	0.01	0.04	0.08	0.01	0.01	0.08	0.03	0.02	0.04	0.02	0.12	0	0.06	0.05	0.02	0.05	0.01	0.07	0.01	0.03	0	0.1	0.03	0.02	0	0	0.03	0.01	0.01	0.1	0.08	0.03	0	0	0.04	0.03	0.01	0.03	0.06	0.03	0.05	0	0.01	0.01	0.01	0	0.02	0	0.09
ENSG00000007341	8.48	7.79	5.02	7.97	5.74	6.01	7.68	7.86	11.76	12.89	6.43	8.58	7.46	6.3	5.72	5.29	5.11	6.59	6.63	11.04	7.86	9.59	8.02	7.49	6.1	6.04	6.84	5.96	11.25	6.1	8.36	7.13	5.36	7.84	7.42	6.72	4.08	6.12	6.32	3.69	7.43	2.93	8.85	7.49	6.2	11	6.48	8.14	3.41
ENSG00000007350	0	0	0.6	0	0.08	0.14	0	0	0.03	0.03	0.13	0	0	0	0.01	0.07	0.02	0.04	0.02	0	0.06	0.06	0	0	0	0	0	0	0.11	0.16	0.1	0	0	0.06	0	0.1	0.01	0	0.05	0.13	0.14	0	0.01	0	0	0	0	0.03	0.02
ENSG00000007372	1.97	4.92	9.35	2.77	1.48	0.67	1.08	0.29	2.09	0.58	1.98	2.44	3.01	19.38	3.4	4.12	0.81	10.43	2.21	3.4	5.72	1.81	2.31	6.7	0.03	2.17	0.13	2.2	0.41	2.59	0.5	2.29	0	4.06	2.66	3.49	1.55	2.58	0.77	2.82	0.3	0.34	1.7	0.62	0.1	0	2.44	1.88	0.1
ENSG00000007376	6.94	2.56	5.76	3.06	2.71	5.66	3.99	4.62	6.14	5.19	4.1	3.84	2.54	4.29	2.48	5.01	3.41	4.64	5.7	5.73	3.91	4.44	2	3.84	5.38	5.46	3.71	4.49	3.82	4.85	3.28	3.19	6.82	5.13	2.53	2.88	3.24	4.82	5.2	4.61	4.11	3.64	5.96	4.7	5.11	3.03	9.71	2.21	5.81
ENSG00000007384	6.09	33.32	62.37	20.59	4.02	24.49	22.09	24.95	60.07	12.48	10.75	8.72	23.97	26.17	7.7	11.32	14.65	6.9	12.1	8.15	12.39	10.49	8.53	12.66	3.5	7.81	7.34	14.66	8.94	9.32	1.98	42.06	4.79	11.86	24.06	4	8.23	5.56	14.43	10.92	4.68	9.69	9.55	13.56	6.11	6.28	15.15	4.74	6.15
ENSG00000007392	11.55	66.68	53.92	35.63	7.34	13.98	23.82	27.74	85.11	25.9	20.08	21.18	47.72	32.09	19.32	17.16	20.01	13.74	11.43	16.46	14.66	20.33	18.91	13.8	15.28	11.78	11.91	13.09	23.06	20.7	8.39	32.41	4.35	14.88	50.11	6.13	12.57	6.45	7.57	8.82	11.38	5.49	9.87	11.33	9.74	11.6	8.29	7.66	1.81
ENSG00000007402	0.08	0.57	0.43	0.4	0.15	0.27	0.2	0.2	0.34	0.7	0.09	0.21	0.09	4	0.36	1.18	0.22	2.3	0.47	0.79	0.98	0.32	0.49	3.12	0.03	0.23	0.05	1.49	3.39	0.76	0.36	0.03	0	0.52	0.37	1.04	0.25	0.09	0.53	1.51	7.47	0.22	0.48	0.2	0.19	0.12	1.27	0.13	0.07
ENSG00000007516	0.48	3.31	5.44	1.35	0.33	3.04	3.87	6.86	26.16	0.96	0.61	1.72	2.88	11.81	0.59	1.92	1.56	3.01	1.34	2.63	3.04	0.68	2.74	2.54	0.68	1.05	1.45	0.95	0.83	1.29	0.74	2.88	0.37	3.04	1.45	1.22	2.28	0.77	1.86	2.66	0.24	2.72	0.77	1.64	0.64	0.29	2	0.54	2.4
ENSG00000007520	25.02	8.8	12.46	11.43	12.7	23.86	18.26	9.34	9.79	13.9	13.58	16.12	5.98	13.64	12.4	16.47	12.02	11.4	16.26	18.52	13.9	12.81	8.21	12.41	12.56	15.37	11.94	12.6	8.55	14.65	8.78	12.74	14.08	19.18	5.23	12.29	13.8	16.85	24.6	16.72	10.7	17.97	16.21	15.08	18.97	10.61	24.12	8.85	8.51
ENSG00000007541	7.36	11.26	11.62	11.75	4.47	11.23	7.55	11.79	12.99	10.08	7.2	8.66	10.34	13.08	7.28	8.45	7.26	3.98	7.96	10.32	8.18	7.55	7.19	7.14	6.68	7.17	6.34	6.42	6.79	7.02	4.75	9.54	4.59	9.46	12.4	4.45	7.33	4.48	11.91	9.55	5.25	6.5	9.23	8.42	7.11	4.51	9.79	4.31	3.56
ENSG00000007545	3.81	7.3	7.38	5.8	2.31	2.7	4.38	5.56	13.26	5.59	3.48	4.95	6.77	6.65	3.85	2.9	3.9	3.55	4	5.82	3.72	4.29	3.4	3.57	2.38	3.3	2.26	4.14	5.87	4.91	2.13	7.65	1.91	4.78	8.45	2.1	2.89	2.46	4.12	3.1	4.09	2.14	3.6	3.56	2.33	3.67	3.2	1.96	2.21
ENSG00000007866	5.98	9.31	13.68	17.11	3.02	8.78	4.63	13.03	19.62	13.74	4.86	5.44	8.36	11.55	8.61	5.44	6.68	5.61	4.53	10.43	8.8	5.22	8.55	4.79	3.62	7.29	3.68	8.68	8.51	8.39	3.64	4.64	2.54	4.79	11.88	5.56	7.53	5.8	9.11	9.32	9.24	5.51	7.52	11.26	8.86	9.49	5.39	4.52	4.75
ENSG00000007908	1.06	0.35	0.37	0.04	0.23	3.08	2.52	0.03	0.23	0.29	0.55	0.17	0.47	0.03	0.19	0.12	0.18	0.08	0.61	0	0.08	0.59	0.37	0.23	0	0.05	0.34	0.35	0.31	1.74	0.73	0	0	0.17	0.21	3.05	0.35	2.83	0.62	0.07	1.67	0.38	0.07	0.4	2.32	0.91	0.48	0.37	0.18
ENSG00000007923	29.58	14.33	12.54	10.45	11.82	9.69	16.94	12.26	11.7	12.05	10.58	11.28	10.21	7.46	7.11	8.11	6.93	12.59	9.89	11.52	6.92	10.14	15.5	12.74	9.04	10.06	9.31	7.57	10.49	13.61	6.15	13.01	16.94	8.68	12.83	7.58	7.53	10.2	18.46	8.6	8.64	6.76	12.29	10.1	12.35	15.28	8.2	12.17	12.68
ENSG00000007933	0.52	6.82	2.49	4.46	2.8	1.64	1.99	1.3	6.49	3.15	2.06	1.6	6.09	3.84	2.65	7.44	1.81	3.94	1.95	7.95	4.84	4.5	2.71	1.65	0.2	3.44	0.63	4.09	4.4	3.34	1.98	4.89	0	3.03	7.49	3.8	4.78	1.29	3.46	0.83	1.48	1.37	1.96	1.95	2.05	1.43	2.66	0.95	1.19
ENSG00000007944	3.38	4.88	1.99	6.49	5.94	12.52	6.24	11.83	9.51	14.64	14.66	5.95	4.95	7.21	8.79	8.3	8.99	10.2	7.54	15.34	10.69	10.25	8.17	6.93	5.82	3.45	3.66	16.05	12.08	3.48	17.27	1.29	0.88	9.96	2.07	7.3	8.69	15.33	7.36	5.27	14.79	8.08	9.87	17.45	2.95	16.71	7.16	8.96	5.32
ENSG00000007952	0	0	0.48	0	0.42	7.39	0.02	1.56	0	1.15	0.02	0.05	0.03	0.14	0.3	1	0.67	3.45	1.14	1.56	5.62	0.12	1.72	2.47	0	0.11	0.02	0.57	0.89	0.53	0	0	0	0.39	0.68	1.84	0	0.02	0	0.35	0.97	0	1.02	5.73	0.06	4.32	0.04	1.07	0.07
ENSG00000007968	1.81	0.62	1.22	0.65	0.65	0.7	0.77	0.52	0.73	0.52	0.39	0.73	0.74	0.57	0.49	0.24	0.24	0.28	0.21	1.75	0.4	0.67	1.11	1.09	1.53	0.59	0.11	0.71	1.56	0.94	0.45	0.79	1.76	0.48	1.6	0.6	0.33	0.47	0.3	0.25	1.99	0.26	0.7	0.52	0.69	0.81	0.77	0.64	0.38
ENSG00000008018	68.84	34.19	19.75	26.44	41.53	55.34	66.12	55.57	37.72	47.79	63.46	79.41	23.27	23.76	49.33	60.25	99.41	66.44	91.7	65.99	85.29	53.25	76.19	57.34	91.98	30.05	50.54	66.21	37.57	48.39	91.16	27.84	103.57	53.92	19.99	80.14	60.29	93.44	67.2	60.43	65.38	58.07	56.97	69.44	101.99	77.21	55.07	99.65	44.71
ENSG00000008056	0.19	0.17	0.2	0.29	0.12	0.17	0.18	0.19	0.46	0.54	0.15	0.36	0.05	0.87	0.18	0.34	0.16	0.58	0.24	0.25	0.39	0.29	0.14	0.42	0.06	0.19	0.98	0.23	0.09	0.38	0.13	0.34	0	0.34	0.14	0.36	0.27	0.29	0.15	0.43	0.09	0.24	0.19	0.36	0.28	0.18	0.16	0.11	0.02
ENSG00000008083	10.23	9.06	7.39	4.44	2.48	2.99	5.6	6.08	8.8	2.99	5.9	6	3.59	8.38	4.41	3.2	5.04	4.13	3.05	4.35	5.25	3.12	6.94	3.61	2.55	1.74	5.34	5.81	6.21	13.69	2.92	1.65	1.62	2.94	8.62	4.56	3.8	5.7	3.4	4.42	7.92	2.56	4.13	6.08	9.62	4.89	3.26	3.5	4.57
ENSG00000008086	4.49	4.51	5.44	6.75	8.65	3.43	4.47	6.68	5.21	4.19	5.16	5.09	1.74	7.52	5.53	6.15	3.85	5.61	4.01	4.4	6.49	6.02	3.56	4.7	0.57	4.97	2.18	3.54	3.71	2.6	1.82	1.68	0.57	3.8	6.28	5.11	6.27	6.17	4.63	3.81	3.68	2.53	5.48	6.29	4.92	3.83	2.74	2.02	0.65
ENSG00000008118	0.12	0	0.59	0.15	0.11	0.17	0.2	0.18	0	0.39	0.14	0.63	0.06	0.21	0.17	0.35	0.25	0.52	1.05	1.01	0.57	0.17	0.46	0.18	0	0.09	0.09	0.48	0.15	0.58	0.1	0.02	0.01	0.15	0.3	0.4	0.33	0.36	0.32	0.08	0.17	0.49	0.29	0.27	0.36	0.23	0.17	0.15	0.03
ENSG00000008128	11.16	15.57	35.77	19.97	7.82	9.39	15.95	13.62	30.46	14.53	12.32	10.89	35.15	15.93	8.76	7.15	7.85	10.08	10.64	14.83	5.39	11.8	16.87	17.29	6.7	16.39	6.24	9.49	24.58	10.37	7.59	17.78	13.35	9.32	27.63	5.57	5.78	7.06	9.33	4.8	10.16	4.27	6.85	8.91	6.98	17.29	10.09	12.37	4.98
ENSG00000008130	21.26	32.26	27	20.81	26.5	21.28	18.92	14.97	20.6	24.24	17.5	21.08	26.1	18.64	12.49	13.49	15.29	16.8	26.71	26.57	13.48	26.93	27.75	25.59	15.77	21.91	14.85	19.51	28.48	22.58	10.76	27.55	13.53	14.13	16.76	12.3	14.51	19.89	37.74	16.81	15.8	10.39	31.19	21.19	13.84	36.84	27.38	18.74	18.18
ENSG00000008196	0	0	0	0	0	0	0	0	0	0.02	0.01	0	0.04	0	0	0	0	0.01	0	0	0	0	0.04	0.11	0.02	0.01	0	0.02	0	0.06	0	0	0	0	0	0	0.02	0.04	0	0	0.06	0	0	0	0	0	0	0.01	0
ENSG00000008197	0	0	0	0	0	0	0	0	0	0	0	0	0	0	0	0	0	0	0	0	0	0	0	0	0	0	0	0	0	0	0	0	0	0	0	0	0	0	0	0	0	0	0	0	0	0	0	0	0
ENSG00000008226	0.08	1.03	1.44	0.33	0.32	0.12	0.35	0.68	0.73	0.58	0.3	0.38	2.29	0.57	0.65	0.35	0.27	0.24	0.12	0.22	0.09	0.91	0.78	0.25	0	0.08	0.02	0.42	0.8	0.21	0.02	0.14	0.05	0.42	0.95	0.12	0.12	0.03	0.18	0.1	0.43	0.16	0.32	0.33	0.13	0.27	0.26	0.27	0.23
ENSG00000008256	8.7	5.79	7.09	18.59	7.82	12.66	10.79	13.87	17.19	16.61	10.91	14.86	2.95	6.96	18.44	11.99	9.51	11.08	11.7	13.38	14.04	15.94	11.24	6.52	4.04	4.07	9.05	9.9	5.08	7.39	3.8	1.68	12.51	7.58	5.84	11.03	12.32	9.44	17.61	7.08	3.72	15.13	9.1	10.73	7.44	10.52	9.32	4.4	6.73
ENSG00000008277	3.25	1.23	1.86	7.37	1.98	2.01	3.04	6.25	2.09	3.29	4.23	9.56	1.07	2.58	11.4	3.44	2.96	4.7	4.35	3.65	5.66	7.67	7.55	1.96	2.19	2.04	1.1	4.46	4.1	1.78	0.66	0.49	0.03	3.36	5.41	19.75	9.73	1.34	9.85	3.13	5.48	4.77	3.41	5.78	0.49	2.13	6.28	2.47	0.84
ENSG00000008282	76.7	15.06	26.06	47.67	54.37	78.35	38.9	42.62	17.11	50.97	42.63	50.92	5.86	53.79	47.02	72.05	71.25	71.53	73.3	107.51	68.11	59.97	63.65	68.75	19.12	56.01	24.88	48.26	62.56	120.14	46.78	17.91	21.4	69.98	10.24	42.2	61.92	53.74	37	35.39	89.55	23.9	50.65	47.97	86.35	52.82	51.03	52.89	84.06
ENSG00000008283	16.79	17.09	15.57	14.48	21.57	17.63	13.5	32.78	7.55	9.64	10.7	25.7	9.27	18.69	14.68	27.41	9.89	20.98	24.79	22.38	20.37	18.86	12.46	18.61	7.19	32.17	26.98	22.96	23.21	17.13	12.74	20.24	15.61	25.63	11.26	11.38	13.49	26.34	18.82	23.92	26.22	10.89	25.33	25.46	16.75	18.24	40.7	16.55	16.53
ENSG00000008294	33.32	66.98	53.54	90.8	38.41	42.85	45.85	48.45	39.67	40.93	61.79	47.87	39.53	45.44	43.12	36.69	87.9	40.7	47.2	36.46	37.16	37.88	72.51	29.18	26.79	24.01	80.01	35.67	34.82	37.44	25	43.07	14.61	42.29	35.1	27.39	35.01	29.55	22.25	23.01	21.43	17.55	29.64	24.83	38.74	34.77	25.56	43.61	12.73
ENSG00000008300	1.47	10.78	2.85	2.8	0.72	1.37	0.39	1.29	3.81	3.59	0.61	2.95	1.01	2.83	2.22	2.33	2.95	2.47	1.44	1.04	0.54	2.76	2.21	3.74	2.65	0.28	0.9	1.98	1.34	0.62	0.26	1.53	1.35	2.4	2.77	0.6	0.18	1.31	0.64	0.63	0.75	0.51	2.51	0.9	0.41	2.02	0.81	0.58	1.64
ENSG00000008311	5.04	8.26	8.33	9.71	5.15	4.19	6.2	4.79	15.8	7.47	4.66	10.19	6.79	6.8	5.94	6.59	5.28	4.18	4.37	4.7	5.27	6.32	7.02	4.22	1.33	3.74	2.02	3.95	5.18	3.3	1.64	6.32	0.39	5.92	9.59	3.62	3.47	4.04	3.14	2.58	3.68	2.46	5.23	3.44	3.13	3.63	3.33	4.05	1.65
ENSG00000008323	13.6	6.08	9.08	12.29	12.12	11.29	4.6	14.98	7.61	5.17	0.73	3.96	11.6	6.59	2.48	6.65	3.93	4.31	7.25	6.96	5.3	6.43	16.54	8.1	0.9	7.13	3.27	6.18	12.73	0.93	2.8	19.25	8.07	3.27	8.36	2.22	3.93	2.06	15.46	3.94	22.64	6.52	8	5.41	9.15	4.33	6.08	4.19	1.84
ENSG00000008324	12.05	2.95	2.01	3.02	6.53	7.9	8.57	8.2	2.49	4.4	9.53	8.6	1.2	4.46	8.24	10.55	8.51	14.66	8.39	13.38	12.14	16.64	9.53	12.04	7.12	14.2	4.95	6.87	9.24	6.32	8.62	2.44	5.63	9.29	0.98	6.14	3.31	17.17	4.66	3.11	13.01	3.43	17.04	7.81	4.83	13.67	6.5	9.33	11.76
ENSG00000008382	5.18	5.24	3.87	4.47	6.84	6.4	3.28	4.25	2.6	5.57	7.7	5.46	2.02	5.78	3.91	4.95	3.11	5.8	2.23	8.88	6.38	4.74	2.72	2.65	3.19	4.51	2.94	4.18	4.13	5.34	6.96	2.46	2.52	4.66	2.84	4.41	3.57	2.4	5.59	2.02	4.6	3.85	4.48	3.06	4.65	2.99	6	5.93	6.2
ENSG00000008394	88.14	42.42	56.31	14.21	138.49	21.43	46.47	59.7	10.72	24.51	29.73	80.36	14.88	12.09	48.25	26.73	26.36	38.97	37.16	41.48	25.28	42.34	50.5	37.06	147.33	69.3	101.82	30.88	46.67	13.63	17.54	59.49	38.5	80.72	15.57	21.56	27.1	62.07	19.23	15.7	32.96	14.03	34.21	45.71	98.06	49.46	21.3	67.72	34.4
ENSG00000008405	9.97	11.08	2.58	6.13	3.76	8.11	7.49	7.38	7.68	6.75	8.33	5.24	7.7	5.86	5.94	6.77	9.15	7.61	8.74	6.95	8.83	8.31	7.37	10.17	2.52	2.49	6.13	6.02	7.77	4.44	6.13	3.54	4.08	4.97	3.09	7.4	7.36	7.32	4.64	4.38	9.62	4.51	6.7	4.71	7.34	6.27	3.99	5.84	6.96
ENSG00000008438	0	0	0	0	0	0	0	0	0	0	0	0.05	0.23	0	0	0	0.04	0	0.03	0	0	0	0.05	0	0.05	0	0	0	0.18	0	0	0	0	0	0	0.03	0	0	0.03	0.04	0.07	0	0.03	0	0	0	0.05	0.04	0
ENSG00000008441	10.57	17.09	13.88	17.76	14.94	16.71	14.07	15.2	9.23	40.24	20.16	13.49	7.07	16.11	20.95	20.92	8.63	20.42	12.26	16.98	17.57	20.14	14.49	15.45	5.71	7.21	5.67	18.35	9.01	18.14	5.71	3.7	3.51	20.76	10.78	15.93	12.26	15.6	14.5	10.03	8.21	16.73	17.18	16.45	9.17	15.48	13.21	14.45	20.29
ENSG00000008513	20.97	61.89	33.9	19.56	56.36	67.86	43.88	26.58	38.77	29.93	76.5	28.57	16.63	79.55	21.43	29.71	36.49	19.69	45.7	12.44	30.91	23.1	20.78	18.61	23.48	16.48	48.07	16.12	6.61	27.06	5.4	74.51	11.51	29.86	8.45	7.85	15.3	27.3	21.15	27.29	4.89	19.9	9.01	22.36	19.83	20.32	26.39	46.7	64.6
ENSG00000008516	0.4	0.13	0.53	0.27	0.27	0.77	0.88	0.3	0.25	0.13	0.62	2.42	0.29	0.05	0.27	0.26	0.3	0.2	0.23	0.22	0.24	0.16	0.46	0.5	0.04	0.15	0.15	0.34	3.2	0.35	0.56	0.17	0.08	0.29	0.18	0.28	0.81	0.25	0.6	0.27	0.3	0.14	0.2	0.47	0.31	0.28	0.95	0.82	0.19
ENSG00000008517	43.84	53.12	29.67	71.09	37.21	105.45	59.62	42.68	50.21	14.98	71.76	78.63	66.11	50.78	40.5	41.63	48.19	48.7	94.64	86.27	66.37	39.23	33.43	57.74	0.29	56.46	49.03	60.32	49.72	41.18	269.7	29.27	45.59	38.83	21.67	70.69	69.35	38.93	89.8	50.43	24.87	28.19	42.45	60.95	44.38	42.73	88.5	96.23	12.92
ENSG00000008710	10.86	49.72	61.64	37.1	7.7	13.93	13.1	22.67	43.56	40.7	18.18	16.25	23.85	39.63	12.84	10.94	10.04	9.27	7.78	15.03	14.17	18.06	16.66	11.87	7.58	13.35	9.73	15.32	23.6	16.36	7.3	34.2	2.57	14.17	54.81	7.18	10.14	6.07	14	15.05	10.52	13.34	11.33	14.09	15.86	10.33	11.57	6.13	4.26
ENSG00000008735	0.45	1.15	2.07	0.3	0.37	0.5	0.38	0.31	0.45	0.47	0.61	2.02	0.82	1.83	0.6	1.04	0.79	1.87	0.9	0.68	0.57	0.46	0.77	1.34	1.19	0.67	0.97	0.3	0.47	0.64	1.41	1.52	0.11	2.08	0.81	0.91	0.11	0.58	1.99	1.23	0.24	0.41	0.53	0.16	0.7	0.11	1.02	0.86	0.27
ENSG00000008838	10.45	21.94	22.09	13.89	12.2	12.88	11.31	18.36	23.85	13.33	11.78	12.34	21.18	14.35	10.43	11.01	12.51	14.66	14.16	19.25	9.85	12.41	11.29	10.95	15.82	13.29	9.29	9.71	11.04	13.47	9.43	24.94	9.14	15.51	21.05	9.04	12.17	13.67	25.56	10.42	14.05	7.47	13.17	11.06	9.31	13.59	8.97	14.16	8.37
ENSG00000008853	3.32	5.6	8.27	4.85	3.58	3.14	4.47	3.45	5.53	6.1	4.29	4.35	1.96	3.39	5.47	5.65	2.29	4.56	5.52	3.07	3.06	4.73	3.33	3.34	1.23	3.94	2.27	2.9	2.71	3.27	3.95	2.47	3.5	5.4	3.65	2.91	3.63	6.47	5.43	3.05	3.58	3.91	2.89	3.96	2.62	5.03	3.11	2.56	1.54
ENSG00000008869	4.86	12.7	6.75	9.19	10.64	9.7	11.36	11.77	14.84	10.84	9.72	9.83	6.55	10.8	7.06	9.58	10.8	8.32	10.26	9.06	9.1	10.15	8.84	8.26	2.87	3.67	5	7.32	11.34	9.46	9.26	6.72	2.97	12.14	4.75	5	3.75	7.9	6.53	5.48	6.98	4.52	9.9	7.48	7.91	13.25	6.99	4.49	8.25
ENSG00000008952	70.66	61.38	43.05	62.37	90.98	79.78	80.57	83.76	43.08	75.19	78.58	67.93	25.45	66.56	79.76	87.66	61.71	76.49	122.69	74.17	70.05	68.52	81.08	67.14	29.2	60.5	72.3	74.04	49.72	75.31	77.09	37.49	46.86	69.98	26.84	68.94	64.11	127.69	45.24	28.38	73.79	22.6	52.39	52.48	82.6	73.08	29.56	71.35	28.2
ENSG00000008988	601.24	107.33	173.53	161.93	612.13	591.87	537.6	520.09	170.57	421.56	640.97	482.27	164.24	300.71	747.42	796.2	519.23	917.24	652.93	834.41	541.54	793.75	1155.2	538.55	929.04	901.65	755.03	663.65	720.56	1235.3	734.28	181.66	863.98	907.59	108.49	668.41	535.27	416.5	541.29	307.89	664.75	902.34	954.12	600.23	643.83	506.6	411.35	1146.34	1076.27
ENSG00000009307	208.65	78.51	108.82	88.47	148.31	87.1	143.21	124.57	102.08	218.81	109.82	146.6	34.93	70.83	156.7	128.95	111.45	165.59	200.94	127.81	156.38	152.42	192.76	172.93	98.42	98.2	203.26	131.88	108.81	106.83	98.87	57.24	76.94	180.41	57.93	152.64	115.41	134.36	180.92	128.49	181.39	103.68	162.69	133.54	174.51	146.06	113.43	139.11	150.37
ENSG00000009335	39.86	35.91	18.23	33.29	31.95	32.99	24.47	26.35	30.22	38.39	24.84	36.72	14.7	28.6	27.45	28.79	25.56	32.22	33.11	32.26	23.17	29.48	28.92	35.42	10.19	21.18	14.69	22.41	30.15	52.63	20.04	31.78	17.3	31.98	21.44	28.5	24.59	23.57	21.85	24.19	42.56	16.83	29.08	23.16	39.26	34.25	21.86	23.75	37.5
ENSG00000009413	11.07	65.18	39.26	39.18	9.25	14.34	20.78	22.24	74.82	34.77	24.43	23.05	36.23	30.13	19.7	13.29	16.67	16.38	8.37	14.29	12.72	17.18	18.88	15.09	4.33	11.77	12.68	15.34	27.22	24.49	19.45	29.82	1.1	20.44	41.97	13.07	12.54	7.59	6.57	11.71	13.83	6.44	10.19	9.81	10.74	19.67	5.96	10.72	3.3
ENSG00000009694	0.02	0.07	0.15	0.24	0.04	0.08	0.07	0.13	0.62	0.26	0.09	0.08	0.13	0.3	0.13	0.09	0.17	0.15	0.06	0.15	0.06	0.2	0.11	0.14	0	0.12	0.29	0.08	0.11	0.14	0.01	0.09	0.02	0.05	0	0.04	0.04	0.08	0.02	0.09	0.04	0.03	0.04	0.6	0.03	0.01	0.03	0.09	0.01
ENSG00000009709	0	0	0.14	0	0.05	0	0.01	0	0	0	0.02	0	0	0	0.01	0	0	0.01	0	0	0	0	0.42	0	0.02	0	0	0	0	0.02	0	0.02	0	0.02	0	0.07	0	0	0.01	0.08	0.01	0	0	0	0.01	0	0.04	0	0
ENSG00000009724	0	0.32	0.44	0.11	0.02	0.02	0.03	0.04	0.33	0.08	0.05	0.03	0.28	0.13	0.04	0.03	0.01	0.02	0.01	0.08	0.01	0.05	0.05	0.04	0.01	0.07	0.05	0.03	0.09	0.08	0	0.49	0.02	0.07	0.54	0.02	0.03	0	0.03	0.11	0.04	0	0	0.04	0	0.03	0.03	0.01	0
ENSG00000009765	0.35	10.89	5.61	6.45	7.22	3.52	1.17	3.06	4.03	4.07	0.49	5.92	5.59	11.99	2.12	10.75	3.43	3.19	29.59	17.53	3.77	11.75	1.68	4.4	0.1	10.46	0.65	2.43	17.53	0.85	1.92	3.95	1.1	6.13	4.74	0.59	8.18	0.74	6.08	2.25	11.7	1.44	12.01	8.34	0.43	3.97	2.79	4.51	3.09
ENSG00000009780	5.79	8.38	5.75	6.5	7.52	6.11	5.13	5.41	9.64	9.35	5.37	6.62	4.58	8.65	6.12	6.71	5.58	5.25	4.43	6.73	6.05	9.22	6.1	9.27	1.87	9.56	5.83	7.14	8.22	8.21	3.35	2.99	2.85	5.97	5.68	4.3	6.12	7.75	3.85	4.51	9.39	4.22	7.45	5.09	7.96	10.59	6.77	6.46	12.8
ENSG00000009790	1.35	3.23	2.58	2.96	1.99	4.31	2.96	2.26	3.84	2.62	14.86	4	1.56	1.3	4.48	1.76	4.01	2.92	0.99	5.32	1.8	5.14	3.25	1.37	0.04	1	1.18	5.35	2.39	3.48	7.39	0.49	0.01	2.82	4.74	3.9	4.72	2.98	2.06	1.09	1.43	2.05	1.41	2.34	2.21	4.36	3.49	2.48	0.51
ENSG00000009830	4.94	8.73	6.76	11.53	5.16	2.92	4.53	5.27	9.06	6.74	3.99	5.48	5.62	9.5	3.61	5.25	5.2	3.14	4.26	2.12	4.35	3.38	4.77	4.16	2.04	3.96	8.86	2.69	5.92	5.29	3.46	10.78	0.99	3.72	7.58	2.05	5.1	3.45	3.65	4.93	5.31	2.47	1.49	3.48	4.04	3.38	3.17	2.17	1.49
ENSG00000009844	30.6	9.81	6.65	8.8	13.88	19.44	14.34	18.69	8.09	9.94	15.78	21.17	6.88	8.34	12.29	13.78	25.14	15.75	28.22	17.72	23.25	13.3	19.43	12.79	10.05	8.73	9.12	16.8	11.29	11.65	19.84	7.78	8.57	14.79	5.39	17.94	15.66	27.63	9.83	11.65	13.54	7.26	23.18	20.21	16.41	21.89	9.75	18.56	8.87
ENSG00000009950	0.44	8.43	9.75	5	2	1.5	2.95	3.33	9.16	7.13	0.79	1.07	9.11	14.33	1.03	2.96	1.32	2.24	1.56	10.18	2.75	3.35	3.62	3.27	4.42	1.28	0.89	1.27	4.13	2.17	0.56	7.04	0.1	1.82	7.68	0.48	1.21	0.38	1	2.39	0.77	0.81	1.44	1.44	0.4	2.52	1.62	1.86	3.34
ENSG00000009954	32.76	20.47	18.77	19.09	21.76	30.47	28.55	29.88	22.47	29.87	23.68	25.46	12.96	20.92	24.11	25.53	20.31	27.35	22.23	27.7	19.18	20.31	26.73	24.67	15.95	17.67	27.74	19.39	27.72	31.54	16.49	18.51	10.17	26.69	23.57	21.24	22.62	26.82	20.03	23.48	22.9	11.78	24	15.58	25.51	25.24	19.08	17.56	17.79
ENSG00000010017	21.96	19.4	12.91	19.78	15.12	22.66	24.06	20.86	29.67	21.39	22.09	15.11	8.02	20.02	21.47	17.82	18.29	18.93	12.67	19.56	22.8	14.3	22.49	14.05	9.3	10.86	10.66	24.22	17.78	19.84	14.81	2.92	4.93	11.8	16.43	20.46	17.56	24.27	12.65	11.94	20.49	13.04	12.9	20.06	20.5	23.44	11.87	17.24	22.3
ENSG00000010030	1.61	3.01	0.82	5.03	2.13	6.3	0.85	2.44	1.4	0.76	1.81	3.71	2.68	2.87	2	1.69	2.78	1.72	1.27	2.56	2.74	2.26	1.27	3.64	1.61	2.5	1.14	5.03	1.87	2.93	4.46	1.38	0.56	2.72	0.86	0.98	1.74	5.77	4.04	2.73	2.23	0.57	9.03	3.66	1.41	6.05	2.4	6.13	0.94
ENSG00000010072	4.05	3.19	1.89	3.09	4.58	6.59	6.23	6.03	7.84	5.02	5.48	3.94	3.75	5.14	4.48	4.81	5.61	5.94	5.32	3.8	6.71	6.08	6.32	4.28	2.92	3.84	3.15	5	6.09	6.39	4.32	3.09	2.27	7.08	2.39	6.11	4.88	6.36	3.65	2.52	6.18	2.77	5.27	5.71	5.98	7.29	3.41	6.54	5.04
ENSG00000010165	6.5	6.6	10.34	4.87	8.73	10.42	8.22	7.67	9.16	6.53	9.92	7.49	5.83	6.99	7.19	10.16	5.93	9.4	7.58	7.16	9.71	7.27	11.02	5.68	4.18	6.57	4.99	7.26	7.18	9.47	7.16	7.43	5.12	9.76	5.36	6.01	8.67	15.87	7.95	6.49	10.89	7.66	12.08	8.83	6.39	10.56	9.84	6.41	14.05
ENSG00000010219	22.02	10.33	4.85	9.44	10.31	7.96	7.98	9.1	7.6	20.47	10.09	12.21	4.46	6.82	13.07	15.81	11.13	14.95	6.42	7.66	10.75	12.51	9.7	11.24	11.45	9.11	13.62	7.98	19.71	10.32	11.97	6.89	4.24	10.58	6.97	12.62	8.72	11.93	8.46	4.68	128.47	12.47	11.97	7.7	12.79	6.91	8.05	10.88	3.35
ENSG00000010244	96.3	120.4	62.54	96.32	65.47	78.13	99.18	101.29	111.6	84.55	88.94	77.85	68.2	116.26	65.94	68.98	95.16	67.65	68.57	72.97	69.65	71.43	98.82	61.2	53.74	50.63	69.55	58.26	68.58	79.91	49.92	120.13	58.85	80.86	55.94	52.92	70.74	70	46.67	51.12	72.04	33.13	89.13	50.96	73.93	87.5	52.99	68.87	57.69
ENSG00000010256	59.74	20.75	18.83	19.8	51.99	33.22	28.63	36.02	18.48	41.38	27.33	39.04	11.54	26.98	28.73	44.07	21.96	35.01	23.3	46.01	37.85	36.04	27.18	51.01	51.54	19.13	24.16	26.13	38.68	36.13	20.45	14.18	54.12	33.35	10.96	32.78	20.59	47.48	41.52	25.15	56.55	27.84	57.83	35.57	36.3	43.17	27.75	29.06	67.72
ENSG00000010270	30.49	9.46	9.35	8.29	15.13	16.3	15.92	15.1	8.94	13.32	18.11	14.11	3.82	10.36	17.53	19.08	20.79	13.79	17.38	16.83	18.29	18.68	16.56	17.3	11.97	17.04	43.83	15.84	14.19	16.82	21.27	7.45	9.75	17.12	5.31	17.23	13.09	21.95	12.47	13.63	11.35	10.7	16.02	16.64	23.74	20.61	16.44	16.84	18.9
ENSG00000010278	736.17	37.39	66.23	75.27	93.82	264.15	128.04	173.24	80.76	62.45	47.6	146.94	17.08	48.51	127.67	150.48	113.44	162.29	192.59	122.1	107.78	99.33	347.51	88.66	117.68	67.42	92.8	109.03	117.85	258.81	62.29	147.62	187.68	104.18	65.69	110.3	115.17	105.08	165.96	134.22	1260.58	244.09	172.72	120.15	560.31	127.67	127.21	165.37	83.3
ENSG00000010282	0	0.13	0	0	0.05	0	0.02	0	0	0.19	0.03	0	0.12	0.6	0	0.36	0.06	0.4	0.02	0	0.06	0.16	0.07	0.09	0	0	0	0	0.1	0.05	0.06	0.09	0	0	0	0	0.02	0	0.04	0.07	0	0.04	0	0.19	0	0	0.02	0.03	0
ENSG00000010292	49.85	9.83	11.59	9.23	15.19	16.48	12.21	17.8	13.05	11.6	9.1	18.4	4.94	8.07	9.44	9.32	5.14	10.98	9.04	14.51	8.09	9.52	32.53	11.31	11.24	9.58	14.09	9.86	17.79	14.24	9.51	53.7	27.59	10.44	11.92	17.82	7.95	17.57	12.02	10.77	93.84	10.8	14.94	10.16	19.44	15.44	8.5	11.46	7.15
ENSG00000010295	2.14	3.52	3.11	6.98	2.67	4.06	3.45	3.34	9	5.33	4.39	4.21	2.48	4.95	7.21	3.01	2.92	2.61	2.26	3.32	4.02	4.25	3.45	3.09	0.05	2.58	3.73	3.29	3.6	3.38	3.84	2.1	0.03	2.91	8.11	2.96	4.23	2.94	3.91	3.45	8.97	2.75	2.08	2.79	4.41	2.57	3.66	1.63	0.6
ENSG00000010310	0.4	9.59	11.22	1.93	2.98	2.64	0.94	2.5	5.3	3.27	1.91	2.07	2.8	14.08	0.87	3.4	5.67	1.72	2.66	2.79	5.18	2.81	1.98	4.1	1.69	1.54	1.34	5.76	0.66	3.11	1.51	2.56	0.59	3.92	1.01	0.54	1.31	0.21	0.5	1.8	0.14	0.59	2.49	1.77	0.72	3.04	2.36	1.66	0.62
ENSG00000010318	1.15	2.32	2.69	2.24	2.32	1.52	1.88	3.5	4.06	5.46	2.45	3.06	1.82	2.49	1.61	1.85	1.4	1.82	0.72	3.41	0.72	2.22	2.04	1.46	2.19	1.19	1.01	1.53	2.01	1.59	0.94	0.91	0.63	2.1	3.15	1.59	1.13	1.25	1.56	0.94	2.38	1.48	1.85	1.7	1.81	1.54	1.35	1.58	1.6
ENSG00000010319	0.46	0.45	2.53	1.04	1.48	3.16	1.25	0.36	0.79	2.14	1.28	0.59	0.6	0.79	0.49	0.7	0.37	1.42	2.41	1.65	0.79	1.49	0.48	1.66	1.45	0.46	0.25	1	2.98	0.47	0.82	0.18	0.04	0.83	0.56	1.51	0.46	1.43	0.83	0.87	1.17	1.47	1.09	1.38	0.33	0.86	1.5	0.43	0.39
ENSG00000010322	9.36	50.36	41.04	27.36	14.3	15.04	15.7	20.22	35.92	40.18	18.62	25.35	19.67	38.83	18.33	26.95	14.99	23.33	17.63	24.23	17.09	30.2	18.74	19.57	8.13	9.25	6.36	14.76	20.24	15.45	6.72	13.41	5.19	20.79	39.45	14.51	9.88	11.42	17.43	11.84	15.11	11.54	20.34	20.14	10.63	17.77	13.43	9.89	10.7
ENSG00000010327	11.64	24.88	14.55	13.29	6.16	12.07	15.33	7.88	8.11	10.8	12.16	8.64	5.72	8.46	12.4	4.97	7.44	9.72	5.39	14.37	7.05	15.75	8.87	12.34	0.03	3.86	6.26	6.39	14.32	17.21	6.91	2.81	0	12.92	19.66	15.02	5.93	12.92	10.36	6.37	12.28	8.16	7.61	15.33	18.45	12.18	8.76	5.61	4.14
ENSG00000010361	5.87	3.14	7.84	2.45	6.34	4.89	3.72	6.59	3.5	5.8	3.07	3.91	3.64	4.98	3.45	6.41	3.5	3.86	4.97	4.42	4.59	6.54	5.67	5.17	5	8.42	0.56	3.45	1.25	2.01	3.83	5.63	7.22	10.13	1.93	2.01	3.12	4.43	6.91	6.32	2.55	3.6	4.4	6.05	2.5	7.41	3.5	4.58	8.35
ENSG00000010379	0	0.18	0	0.03	0.07	0.1	0.08	0.2	0.04	0.14	0.09	0.1	0.04	0.08	0.04	0.03	0	0.04	0.02	0	0.06	0.12	0.2	0.04	0.04	0.07	2.32	0	0	0.14	0.11	1.03	0	0	0.15	0.08	0	0	0.05	0.07	0.06	0.04	0.02	0.07	0.01	0.06	0.04	0	0
ENSG00000010404	34.32	32.35	30.03	38.29	49.19	40.07	56.32	48.16	25.8	65.97	26.7	64.34	19.29	45.72	70.85	49.61	54.4	54.02	57.12	41.32	47.53	53.85	50.16	57.23	5.82	36.15	41.54	53.71	28.89	48.35	38.91	33.65	4.04	58.39	21.52	47.91	50.03	33.78	66.8	46.67	22.29	39.42	43	41.96	68.74	47.16	79.94	49.45	36.73
ENSG00000010438	5.5	13.9	14.3	14.19	47.05	51.03	718.03	20.91	5.22	36.69	22.99	8.11	10.55	38.83	4.42	59.37	118.96	46.6	91.91	22.43	96.04	23.34	50.85	71.5	1.03	11.26	22.52	20.44	141.09	5.09	8420.97	32.65	33.08	31.08	0.78	2.47	78.7	16.68	23.2	19.23	256.78	115.22	75.23	68.27	0.83	19.21	44.72	49.41	154.15
ENSG00000010539	3.72	4.32	2.89	2.45	3.63	3.18	3.78	4.95	6.83	4.45	5.04	3.51	4.3	3.09	2.85	3.59	4.62	3.5	3.47	6.06	3.33	4.61	4.31	1.91	1.97	2.37	4.23	5.24	4.76	5.18	4.54	2.73	2.21	4.32	3.43	3.63	3.87	5.75	4.08	3.05	4.39	1.95	5.6	4.41	3.55	3.66	2.94	2.65	2.24
ENSG00000010610	9.74	8.4	2.55	10.83	12.19	9.14	7.31	4.88	14.37	4.77	14.13	10.06	0.69	3.8	23.54	10.4	8.79	14.5	6.86	14.58	7.14	12.48	8.9	8.58	0.01	4.57	4	13.8	6.64	8.92	11.91	0.57	0.14	15.22	4.28	20.28	12.34	18.97	17.42	5.58	7.65	7.61	8.7	8.7	18.25	12.09	19	12.82	2.19
ENSG00000010626	4.08	2.5	3.83	2	2.99	3.3	2.54	5.34	2.31	3.7	3.65	3.69	2.09	3.52	4.55	5.35	2.08	2.41	1.66	1.35	3.31	4.97	9.93	2.3	4.89	4.84	3.19	2	2.34	2.94	3.17	9.73	2.73	5.5	3.44	2.06	2.37	1.73	3.27	3.4	23.25	2.36	4.33	3.53	3.46	3.24	3.86	3.08	1.6
ENSG00000010671	1.68	5.04	2.29	4.11	3.18	3.95	2.02	2.46	4.49	2.53	7.36	3.2	0.51	0.89	5.23	3.01	3.88	3.17	1.62	3.37	2.39	5.01	3.12	1.23	0	1.32	1.31	2.65	2.63	3.63	2.26	0.75	0	3.53	1.96	5.07	4.6	4.62	2.92	1.14	1.46	2.15	2.2	2.22	3.07	3.61	3.95	2.04	0.77
ENSG00000010704	4.41	8.97	3.41	4.04	3.83	7.61	8.31	5.28	7.63	4.43	7.05	4.87	3.83	7.48	9.25	4.89	13.21	3.66	2.66	5.92	6.68	4.35	3.28	3.7	5.07	4.54	1.59	6.7	4.46	5.19	7.32	5.7	3.64	6.35	6.71	4.48	8.2	6.79	5.16	4.79	5.21	2.21	2.53	6.09	5.54	6.29	3.49	2.9	2.06
ENSG00000010803	5.82	18.06	18.4	13.29	9.41	6.6	6.71	8.73	15.29	20.99	7.29	7.48	7.3	8.57	7.02	7.22	6.41	8.45	7.26	9.09	8.58	10.72	9.21	13.6	4.57	6.49	5.41	7.86	7.39	8.02	9.25	6.27	3.01	14.98	8.92	4.78	5.55	5.5	12.48	5.33	9.22	5.53	9.63	9.56	7.59	16.07	6.59	7.32	6.05
ENSG00000010810	21.83	35.96	22.47	31.71	18.39	17.15	31.68	25.72	38.45	21.31	35.83	23.71	17.51	15.26	27.45	16.15	15.45	22.61	16.53	19.73	20.97	19.6	25.01	20.5	0.38	9.22	13.91	35.73	17.4	17.05	16.21	17.06	4.54	20.61	31.91	30.82	16.76	25.56	15.39	15.52	19.35	21.05	19.66	26.99	26.67	40.05	16.08	16.95	8.93
ENSG00000010818	15.12	15.9	6.08	11.49	5.73	8.37	11.9	12.78	8.57	9.83	15.97	15.98	5.27	8.11	11.76	9.74	9.68	9.35	9.53	9.93	11.91	8.1	11.02	8.13	1.63	4.17	7.74	8.37	6.39	9.5	7.66	7.31	1.6	12.11	7.36	9.76	8	8.24	10.95	8.68	6.44	5.55	8.28	9.99	9.87	10.8	6.63	9.03	2.29
ENSG00000010932	2.5	0.19	0.1	1.49	0.4	1.06	1.87	1.88	0.38	0.84	0.72	1.78	0.39	0.4	2.58	2.79	1.07	4.01	0.76	4.07	2.33	2.52	1.17	1.48	0.04	0.41	3.38	1.83	0.96	0.37	0.69	0.16	0.09	1.04	1.87	5.24	1.36	2.3	0.86	1.5	0.44	1.26	1.2	1.77	3.63	0.75	2.38	0.54	0.1
ENSG00000011007	14.9	10.31	7.28	8.43	11.42	7.91	12	8.71	6.64	11.6	8.57	9.37	4.13	8.21	10.14	9.32	7.95	8.35	8.33	12.51	9	10.74	9.82	10.27	4.62	9.2	8.9	9.29	10.41	11.72	9.42	5.96	5.46	7.11	6	9.26	7.2	11.98	7.19	9.36	9.9	4.71	13.07	11.16	11.24	14.04	8.19	7.64	9.03
ENSG00000011009	21.05	13.6	13.49	10.39	25.09	17.5	16.63	15.63	8.84	9.44	14.27	12.44	3.83	14.11	8.12	12.34	10.75	7.2	15.89	19.01	14.71	15.5	12.67	20.33	13.37	15.13	16.54	17.42	14.91	20.21	11.33	11.42	31.42	10.87	7.54	12.54	8.89	16.17	18.67	20.24	7.97	10.61	25.99	19.71	18.89	17.78	21.02	9.63	33.21
ENSG00000011021	2.11	15.99	14.71	8.64	3.48	2.62	6.12	5.41	10.68	8.38	4.2	4.44	12.39	8.6	3.91	3.37	4.44	3.7	2.87	4.99	3.09	4.39	4.57	4.78	2.09	3.67	3.73	4.33	7.78	4.91	1.71	11.95	1.9	3.52	13.5	1.69	2.8	2.21	5.19	3.99	2.62	2.7	2.84	3.55	2.33	5.27	2.49	3.18	1.46
ENSG00000011028	36	16.58	12.94	41.77	14.32	15.37	24.69	27.58	24.86	13.46	15.77	28.81	4.14	15.21	46.73	13.85	13.67	13.1	12.68	13.28	27.89	19.58	19.13	18.59	4.23	7.54	15	14.7	12.2	29.43	3.83	19.15	0.35	19.45	33.31	49.56	33.28	14.19	32.59	54.06	12.58	35.28	14.75	23.83	48.87	19.47	28.8	8.93	5.57
ENSG00000011052	261.44	30.16	44.21	75.64	326.67	203.88	178.62	130.43	27	102.67	174.34	187.5	47.59	86.67	182.52	230.85	268.94	254.92	325.59	239.08	86.3	188.24	198.33	125.3	375.91	216.22	626.38	144.83	109.52	228.09	121.36	106.05	296.52	257.72	31.13	137.74	171.5	297.67	118.32	123.61	238.71	151.01	379.98	167.89	189.99	220.19	274.17	216.49	576.18
ENSG00000011083	0.01	0.02	0.08	0.1	0.06	0.03	0.14	0.07	0.07	0.03	0.04	0.14	0.18	0.11	0.04	0.11	0.11	0.09	0.05	0.03	0.08	0.05	0.16	0.02	0	0.03	0.03	0.09	0.74	0.05	0.01	0.06	0.02	0	0.32	0.02	0.17	0.03	0.04	0.07	0.43	0.04	0.07	0.36	0.1	0.19	0.05	0.02	0.01
ENSG00000011105	13.1	7.38	9.25	12.38	7.19	7.14	8.94	7.83	11.28	15.09	8.23	10.1	2.75	7.96	16.33	10.25	8.27	9.68	10.71	9.07	10.45	9.46	12.61	6.28	1.08	4.05	11.13	8.64	3.97	12.17	3.65	7.08	2	9.28	10.8	20.3	7.69	8.16	20.44	11.8	5.76	14.76	7.91	9.36	12.58	8.41	9.74	5.36	3.05
ENSG00000011114	8.96	16.29	11.3	15.92	10.01	6.49	14.45	15.28	17.21	14.69	8.95	10.37	12.27	13.55	7.79	9.97	9.91	7.86	10.98	8.22	9.5	11.69	11.07	9.02	3.38	8.24	9.17	9.81	9.73	8.8	7.25	11.19	2.86	10.49	6.78	7.04	13.74	8.38	12.9	6.92	9.3	5.54	7.92	7.67	6.08	13.24	4.64	8.83	7.46
ENSG00000011132	4.3	12.96	5.31	6.89	6.59	4.61	3.29	3.89	4.73	5.01	4.96	4.32	9.04	8.12	3.91	4.21	3.67	6.83	2.26	5.44	4.18	5.31	4.08	3.04	2.63	5.93	4.25	3.84	5.86	6.25	6.98	6.56	2.32	4.62	11.01	3.31	2.96	2.49	5.15	2.99	4.44	3.49	5.53	4.75	3.98	3.39	3.85	4.29	4.67
ENSG00000011143	4.63	5.31	7.23	3.75	3.3	2.83	2.57	7.96	5.23	4.19	2.89	5	6.58	3.96	3.69	3.63	2.44	2.59	2.77	3.06	4.31	3.76	4.49	2.57	3.98	2.6	3.5	1.93	4.65	3.61	1.89	5.69	2.14	5.38	7.54	2.96	3.21	4.07	2.51	4.18	6.64	2.2	4.8	4.16	3.34	3.37	2.62	2.25	1.61
ENSG00000011198	8.11	4.23	3.03	3.85	9.87	5.19	10.98	7.71	4.3	8.43	8.29	11.16	3.63	6.76	9.11	8.67	6.23	8.73	7.91	6.93	10.34	8.01	6.61	8.39	2.99	8.95	10.85	4.18	8.97	9.75	5.45	2.74	4.8	6.99	2.9	6.66	7.41	11.95	5.73	4.19	11.68	4.18	8.32	8.37	10.86	7.77	9.97	7.06	6.15
ENSG00000011201	7.48	1.04	0.55	5.83	5.5	3.02	5.05	4.29	2.18	3.05	4.77	3.17	0.31	0.48	7.57	4.11	1.94	2.3	2.03	2.57	3.84	5.68	5.41	1.82	1.01	4.34	1.64	2.46	1.81	2.56	1.41	0.62	0	2.03	4.37	17.89	9.25	11.77	2.1	5.61	1.66	4.96	2.09	1.53	6.13	5.41	4.39	1.92	1.13
ENSG00000011243	18.36	45.55	39.65	31.81	19.6	21.3	17.02	20.29	65.34	29.93	26.99	21.6	35.24	46.93	24.12	22.83	19.74	23.33	19.38	21.34	24.54	21.75	22.74	15.03	26.92	18.56	16.1	15.89	18.65	29.42	15.45	33.15	15.18	20.83	44.81	6.82	11.68	11.81	13	17.34	24.4	8.06	23.58	14.96	13.91	15.42	14.34	20.16	12.36
ENSG00000011258	3.12	9.12	7.51	9.51	6.25	7.07	8.06	9.12	6.61	9.52	7.66	8.18	6.06	7.23	6.03	6.91	11.22	8.14	11.21	7.86	5.71	7.68	10.33	5.1	4.68	6.05	4.68	6.12	9.95	7.07	6.24	10.19	1.62	9.65	6.47	4.57	5.04	6.45	3.45	3.48	10.69	3.14	6.77	6.46	3.67	9.48	4.35	4.36	5.55
ENSG00000011260	22.44	7.92	7.67	11.42	18.23	24.62	17.66	10.06	6.41	9.71	17.86	16.53	5.74	9.73	13.17	17.75	18.57	25.79	22.25	19.96	14.04	14.73	18.54	11.89	17.86	10.95	13.32	12.41	13.07	15.93	19.12	11.24	11.28	17.42	6.26	15.29	11.94	26.28	9.92	8.43	21.96	10.42	17.78	12.9	15.09	19.39	16.41	21.19	16.19
ENSG00000011275	13.55	16.31	7.84	12.89	10.86	12.38	11.33	15.08	15.85	22.58	13.7	12.56	9.21	14.6	13.4	11.53	11.14	13.17	9.73	12.59	12.08	12.64	12.36	10.56	7.1	8.09	15.07	12.39	13.21	15.96	10.96	9.57	3.95	11.81	15.87	12.75	11.22	11.37	12.25	11.19	9.83	8.62	12.93	9.25	13.92	13.8	9.9	10.27	8.2
ENSG00000011295	14.27	11.11	14.04	10.27	15	13.43	12.69	14.2	10.54	12.12	12.29	13.07	11.35	12.45	11.04	15.49	11.82	20.27	8.97	10.05	18.12	10.4	14.72	13.55	6.29	126.47	7.17	10.36	17.2	12.41	12.64	9.7	5.5	12.64	12.74	8.6	8.52	9.65	10.59	7.24	18.61	10.75	12.41	10.58	20.92	9.45	8.59	14.74	9.82
ENSG00000011304	67.45	66.24	64.91	52.21	51.89	52.84	38.68	48.08	62.53	52.84	48.47	41.41	64.2	60.28	36.48	38.6	33.35	56.07	41.17	53.22	49.22	41.52	43.75	52.89	31.35	36.01	47.32	40.67	52.9	48.4	43.78	36.69	58.14	42.39	54.32	36.01	42.99	62.67	48.82	51.41	54.95	30.83	56.57	41.77	45.08	47.41	38.16	44.04	39.65
ENSG00000011332	0.37	0	0	0.35	0	0.03	0	0	0.46	0.2	0.07	0.07	0.21	0.16	0.17	0.08	0.06	0.07	0.1	0.33	0.16	0.01	0.16	0.11	0.75	0.04	0.15	0.07	0.05	0.67	0	0.06	0.14	0.01	0.15	0.2	0	0.56	0.08	0.15	0.24	0.13	0.07	0.02	0.24	0.06	0.02	0	0.05
ENSG00000011347	2.99	2.2	6.48	1.27	1.11	2.57	0.75	2.45	1.23	0.81	0.44	1.07	0.53	20.35	2.73	4.21	1.24	11.71	1.77	2.96	4.39	1.23	3.31	10.32	0.14	0.89	2.15	1.15	12.5	4.78	2.3	3.7	0.6	1.99	3.29	2.19	0.94	0.36	5.87	11.41	6.61	1.1	1.3	1.44	2.9	0.71	3	1.59	0.26
ENSG00000011376	5.84	5.39	8.91	3.82	4.55	4.44	6.83	8.97	7.39	5.26	4.36	5.53	4.09	4.75	3.9	5.81	3.56	4.44	3.49	5.76	4.16	4.69	4.88	6.76	3.75	5.23	2.74	3.28	5.82	2.89	2.52	4.46	4.02	5.4	4.89	4.16	3.37	6.24	4.89	3.29	7.46	2.55	5.25	4.79	2.7	6.47	2.34	3.57	6
ENSG00000011405	25	63.36	28.85	26.14	36.57	27	33.53	29.65	30.2	34.16	26.34	25.08	38.42	35.51	19.54	31.81	22.99	33.12	26.78	30.4	23.79	28.56	24.48	37.01	8.25	22.55	19.23	22.37	25.26	19.45	23.59	18.43	7.48	24.91	20.65	24.55	20.76	38.44	26.5	23.39	33.55	11.28	25.57	19.74	22.08	33.8	9.95	28.33	16.91
ENSG00000011422	54.79	101.4	72.92	103.07	38.29	89.34	36.91	40.13	43.62	20.49	100.91	24.58	25.93	28.47	46.69	26.15	84.02	37	41.77	31.46	56.52	30.66	75.6	46.55	17.59	25.16	73.37	57.43	31.67	51.4	7.33	52.11	23.65	20.79	21.01	16.5	68.22	54.45	45.1	49.14	24.35	54.11	53.07	25.43	53.83	48.66	74.04	46.15	66.52
ENSG00000011426	53.16	14.55	8.75	11.02	14.52	19.65	30.65	11.03	11.28	8.47	8.07	17.33	3.89	14.17	8.51	8.16	9.5	7.85	5.64	17.1	9.98	6.4	21.69	16	14.98	7.83	15.02	9.83	22.46	18.88	3.2	13.28	37.63	16.74	4.95	12.46	7.46	24.72	6.78	11.31	11.68	3.87	7.99	5.61	26.41	16.71	7.86	15.99	8.99
ENSG00000011451	6.65	10.72	5.51	12.35	8.34	10.37	5.23	8.89	12.32	12.53	7.29	6.79	8.55	13.61	5.69	4.55	4.09	7.98	6.4	8.03	6.05	5.91	5.44	6.27	5.04	6.25	5.9	4.34	7.77	8.9	5.78	11.28	2.15	6.63	11.64	4.72	7.73	5.72	6.53	10.38	8.37	6.31	4.79	6.48	6.27	5.03	4.99	5.02	6.82
ENSG00000011454	23.75	20.78	21.47	30.87	9.87	23.26	19.03	32.86	40.41	38.05	24.92	12.77	17	16.74	18.75	23.05	13.84	15.21	18.06	20.73	17.72	19.73	26.33	22.81	6.73	8.8	10.26	12.54	23.57	27.63	10.7	9.2	4.24	14.6	35.49	15.54	19.04	21.2	11.61	14.27	16.84	10.2	16.5	17.4	19.87	23.67	11.31	11.63	8.8
ENSG00000011465	260.37	49.34	26.67	403.59	96.8	193.45	272.87	185.67	144.9	254.58	192.25	211.98	15.38	64.17	521.11	426.43	202.01	364.53	334.66	412.45	330.53	493.39	281.32	287.28	0.3	82.23	174.69	412.42	135.35	257.34	108.77	6.62	0.36	182.75	44.51	515.88	278.83	268.14	327.93	209.72	270.31	389.43	300.54	358.03	621.96	183.94	424.57	171.76	70.1
ENSG00000011478	2.06	4.4	3.88	3.24	2.66	2.17	2.03	2.83	4.37	1.67	2.71	2.09	5.23	2.91	2.14	2.33	1.69	1.75	1.51	2.03	2.29	2.7	3.27	2.64	5.27	2.25	2.79	6.53	2.41	2.55	1.37	4.34	1.38	2.27	5.38	1.4	1.24	1.95	2.5	2.79	2.69	1.24	3.23	2.64	1.84	2.34	1.76	2.51	3.78
ENSG00000011485	29.71	21.17	38.88	18.77	15.36	21.28	14.09	11.15	24.78	23.5	15.79	12.23	17.09	29.51	10.42	20.73	19.23	22.42	27.09	21.4	17.66	18.15	26.38	32.71	22.83	20.73	19.31	13.96	15.47	17	24.37	21.99	16.61	19.12	27.64	14.5	15.08	13.06	31.48	22.22	13.76	8.98	17.74	13.53	18.06	28.76	17.3	16.8	24.22
ENSG00000011523	2.95	4.38	7.23	6.89	4.23	6.67	8.48	4.74	6.51	12.36	5.98	5.38	3.02	5.01	5.09	5.51	3.62	6.31	5.47	7.79	5.44	6.63	4.93	3.93	2.46	3.58	2.26	7.17	3.88	5.79	5.12	2.8	0.77	6.84	6.6	5.37	4.6	4.72	6.37	3.17	3.74	4.88	5	7.22	4.45	5.67	4.02	3.18	3.95
ENSG00000011566	11.88	39.98	21.06	22.9	65.26	21.48	35.27	28.49	39.82	26.67	12.68	19.77	42.43	30.1	15.19	25.11	22.58	18.24	24.83	19.62	21.65	25.74	25.31	24.48	5.43	11.05	14.07	19.99	21.14	13.01	34.46	27.15	6.43	23.04	12.04	10.29	10.01	17.6	10.21	10.75	13.3	7.02	25.54	20.19	14.27	25.96	10.09	12.16	12.82
ENSG00000011590	0.19	0.05	0	0.11	0.12	0.17	0.34	0.03	0.04	0.06	0.56	0.21	0	0.12	0.14	0.14	0.15	0.08	0.03	0	0.16	0.13	0.08	0.09	0.01	0	0.04	0.23	0.07	0.26	0.2	0	0	0.03	0.34	0.14	0.01	0.14	0.11	0.12	0.08	0	0.1	0.09	0.27	0.14	0.08	0.15	0.01
ENSG00000011600	27.09	9.68	3.02	17.05	26.54	26.15	25.79	8.23	20.84	11.94	43.53	24.54	2.8	6.07	52.75	31.71	22.31	26.54	15.09	31.61	21.68	36.46	19.5	15.66	0	15.04	19.94	25.17	13.68	30.24	33.2	3.29	0	28.37	4.43	46.59	47.61	61.1	40.16	10.05	18.31	24.54	18.35	24.56	61.26	42.41	78.27	29.32	7.59
ENSG00000011638	11.13	8.19	13.14	10.64	21.69	35.94	12.33	35.54	6.85	19.21	15.88	17.23	7	18.29	18.22	28.55	31.17	14.86	33.58	28.25	33.17	26.43	15.44	18.22	3.84	22.36	18.63	14.48	11.04	26.14	8.18	9.31	7.96	17.49	6.48	12.84	16.62	9.36	15.51	11.9	14.22	18.68	26.07	20.31	24.23	9.25	28.25	24	17
ENSG00000011677	0.14	0	1.32	0	0.04	0	0	0	0	0	0	0	0	0.27	0.01	0	0	0.06	0.01	0	0.04	0.02	1.8	0	0.01	0	0	0	0	0.24	0	0.04	0	0.02	0.09	0.12	0	0	0.02	0.07	0.01	0	0.01	0.03	0.57	0	0.02	0.08	0.08
ENSG00000012048	9.19	10.66	4.94	6.63	4.73	6.33	6.44	4.54	9.63	4.07	3.84	7.56	6.83	4.79	3.79	2.6	3.17	3.4	2.27	6.37	2.6	4.37	9.2	3.25	4.77	4.13	1.78	2.74	8.68	4.81	2.72	10.91	6.19	4.68	8.38	3.98	4.49	8.64	3.07	3.87	7.94	2.11	3.01	3.05	4.3	6.4	2.51	4.16	2.52
ENSG00000012061	27.82	17.97	13.73	17.85	24.67	21.03	14.43	18.29	25.53	22.31	17.1	17.03	10.44	17.18	15.93	20.5	15.92	16.55	15.44	18.84	21.65	20.07	19.57	19.1	31.93	16.1	45.34	49.4	11.96	28.03	20.49	15.22	21.67	21.17	22.79	18.72	15.57	11.34	21.08	22.91	13.14	20.45	18.15	16.66	25.86	23.34	25.1	20.08	48.99
ENSG00000012124	0.78	4.3	1.81	3.77	0.83	8.38	1.99	1.59	6.77	3.51	9.04	2.74	3.77	2.32	1.32	1.14	2.72	1.5	0.89	2.38	1.55	1.76	2.27	1.1	1.89	1.1	0.29	1.7	4.99	2.58	1.73	2.32	0.1	1.77	4.01	2.57	2.22	0.85	1.49	1.98	0.75	1.29	1.02	0.69	0.94	2.61	1.82	0.87	0.61
ENSG00000012171	1.4	43.3	28.21	38.87	18.12	20.32	15.65	31.69	17.33	16.82	19.81	14.74	40.59	28.09	5.82	20.17	11.22	18.94	8.49	10.15	12.77	20.43	10.2	21.56	3.67	15.18	7.44	6.18	10.5	4.04	2.71	40.84	11.7	9.53	10.21	2.69	7.65	10.9	8.77	8.63	5.61	7.81	10.97	4.15	2.7	4.76	3	7.12	12.16
ENSG00000012174	3.83	3.53	2.62	3.59	8.25	10.93	8.67	8.3	2.96	6.13	8.04	5.29	2.19	5.2	4.22	6.18	7.9	6.45	4.14	6.81	5.36	5.36	7.39	6.87	2.37	4.05	5.8	3.84	5.83	6.68	7.16	2.04	0.75	5.3	2.83	5.69	6.21	6.6	6.74	3.79	3.6	3.55	4.13	6.05	4.78	6.35	3.44	4.79	5.28
ENSG00000012211	3.34	9.34	8.93	4.9	3.58	5.02	4.03	5.42	8.16	4.27	4.9	4.65	3.29	4.85	2.27	3.86	3.39	5.14	1.91	4.13	4.11	2.43	3.32	4.63	1.69	5.66	2.87	4.07	2.99	7.6	5.63	4.55	1.35	3.22	6.22	2.39	2.57	3.11	3.58	4.42	2.36	2.85	3.69	3.21	5.02	3.62	2.93	2.96	4.38
ENSG00000012223	0.21	0	81.84	1.63	0.21	1.49	4.69	0.07	0.26	0.43	0.69	0.41	4.36	7.3	22.8	14.43	0.76	4.95	0.65	1.69	16.67	1.59	27.36	32.45	0	1.21	0.16	1.4	16.27	15.42	1.53	0.3	0.01	1.96	4.43	4.91	0.31	5.46	5.56	3.86	24.68	2.03	4.07	1.55	0.2	0.54	0.57	12.27	0.04
ENSG00000012232	11.23	27.75	24.58	17.3	9.23	7.87	9.55	12.65	20.19	12.85	10.78	11.17	27.28	12.76	9.44	7.43	7.4	10.87	7.36	7.83	6.92	9.38	5.62	8.63	3.88	6.59	5.68	6.62	9.65	12.8	11.41	18.82	4.48	8.1	25.08	7.02	6.12	5.72	9.23	5.72	5.93	8.51	6.27	5.87	8.51	12.29	6	6.35	4.13
ENSG00000012504	0	1.4	3.42	0.21	0.97	0.69	1.26	0.22	0	0.86	0.18	0.05	4.27	1.26	4.15	3.7	1.59	2.34	1.6	0.42	2.71	4.24	2.49	1.81	1.41	0.74	0.01	0.36	0.04	1.83	0.56	0.65	0.03	10.73	0.33	0.05	0.01	1.98	7.02	0.74	0.25	0.7	0.56	0.36	0	0.06	0.02	0.34	0.04
ENSG00000012660	63.3	25.7	15.25	19.14	8.13	19.92	28.97	19	17.75	22.3	52.98	49.18	18.17	22.71	33.11	26.58	32.97	21.94	30.04	16.01	25.16	21.22	25.83	42.89	77.33	8.82	44.97	26.36	29.48	28.38	25.4	10.42	14.93	28.14	13.45	43.38	21.69	27.62	20.51	15.42	31.4	14.05	21.8	30.18	37.77	23.32	15.5	20.15	3.13
ENSG00000012779	6.75	20.35	27.02	37.53	12.49	40.35	26.58	39.6	96.3	28.3	21.57	38.82	20.88	73.51	31.9	33.54	48.02	28.61	30.28	27.2	21.17	24.58	17.23	44.76	0.05	8.32	6.96	15.61	20.95	20.68	4.57	29.28	1.79	32.64	19.54	14.33	35.3	13.68	17.05	17.91	48.1	44.19	32.41	25.06	23.21	10.37	24.78	14.11	29.67
ENSG00000012817	4.47	22.01	0	31.35	13.2	12.44	8.01	0.18	22.31	20.33	11.85	0.06	7.24	0.11	9.34	7.55	7.34	0.11	9.37	0.16	12.38	0.1	0.14	0.14	0	0.04	3.41	13.46	0.05	13.88	11.03	2.79	0.09	10.22	0.03	0.23	0.04	6.1	0.1	0.13	16.53	9.62	0.07	10.47	0.17	18.42	0.09	0.37	0.03
ENSG00000012822	11.75	53.28	45.75	46.91	14.75	28.45	29.21	45.16	78.52	49.11	28.4	28.54	39.06	37.11	27.48	24.6	25.63	16.47	34.25	27.2	27.97	27.41	29.52	20.39	20.23	17.82	12.01	18.85	20.69	19.74	18.04	19.43	4.91	21.09	36.36	13.75	22.97	18.42	20.34	18.08	19.59	25.97	35	33.18	16.64	29.3	18.07	22.55	13.06
ENSG00000012963	12.38	2.68	3.27	5.16	9.46	7.24	9.9	5.81	3.78	9.32	7.74	7.84	3.13	7.05	9.03	12.17	10.65	7.43	9.26	10.86	11.26	11.9	7.63	8.92	4.76	10.72	6.52	7.65	7.98	8.14	10.44	3.49	5.33	9.65	2.07	9.91	11.44	15.38	10.76	12.22	10.72	7.88	9.75	7.86	8.42	14.36	8.62	9.05	6.65
ENSG00000012983	21.61	30.03	19.69	38.69	15.98	18.96	28.73	29.52	30.79	24.21	20.23	28.28	15.42	27.21	29.91	21.49	28.76	16.7	21.08	23.44	20.85	20.18	22.16	19.05	4.62	14.64	13.15	20.45	18.24	21.03	14.74	21.57	18.17	26.58	13.38	19.46	23.08	18.03	15.28	17.23	11.73	8.98	8.19	17.81	18.47	21.67	10.56	16.19	8.4
ENSG00000013016	3.64	1.39	0.75	2.87	2.88	2.78	2.92	2.57	1.94	3.61	3.59	2.64	0.68	1.6	4.09	2.48	1.35	2.36	2.41	2.11	2.55	2.36	2.18	1.38	1.72	0.93	0.72	2.16	1.28	1.66	1.14	1.04	0.35	2.89	1	4.5	2.97	3.37	3.44	2.93	1.56	2.97	1.99	2.48	5.39	2.7	2.68	2.11	1.04
ENSG00000013275	46.14	20.87	22.79	15.14	37.66	42.52	21.65	22.62	42.58	24.94	38.67	31.64	16.83	22.81	34.05	30.68	97.35	37.11	35.37	21.03	30.97	29.08	42.78	31.92	41.8	27.21	38.38	46.83	14.14	29.14	34.27	18.73	29.63	36.13	23.64	34.36	24.51	186.91	47.46	33.24	21.55	22.06	36.52	21.42	39.91	43.79	32.29	30.6	53.69
ENSG00000013288	6.76	10.89	11.95	10.23	11.79	13.73	11.35	9.7	6.93	11.92	12.33	10.82	3	11.52	12.55	9.7	11.32	10.93	13.38	11.72	9.6	11.46	12.05	12.17	4.49	12.58	9.57	12.41	7.4	7.49	10.23	4.75	2.5	9.91	5.96	10.68	9.65	9.48	14.59	11.26	9.84	8.08	10.17	21.46	13.77	9.32	16.05	7	7.38
ENSG00000013293	0.01	0.24	0.12	0.06	0.03	0.08	0.04	0.04	0.05	0.24	0.01	0.07	0.02	1.21	0.12	0.37	0.03	0.63	0.26	0.12	0.27	0.06	0.14	0.44	0	0.06	0	0.06	0.13	0.3	0.05	0	0	0.22	0.04	0.37	0.16	0.01	0.12	0.33	0	0.06	0.17	0.02	0.02	0.02	0.38	0.06	0
ENSG00000013297	4.57	3.21	3.18	5.24	2.44	2.8	5.36	7.52	3.42	6.04	4.62	15.53	1.17	3.52	11.68	6.82	6.84	3.33	8.01	11.54	8.52	9.58	7.56	5.51	54.27	1.42	1.59	8.32	3.5	3.55	0.85	1.88	0.51	6.09	15.22	28.36	5.46	2.38	8.06	7.61	1.56	4.66	3.52	5.61	0.77	4.42	5.04	2.82	1.11
ENSG00000013306	35.42	19.42	15.78	30.91	47.92	45.02	27.44	25.43	15.32	23.29	36.28	33.79	16.19	25.71	21.8	26.95	49.26	53.24	29.94	30.35	26.52	26.96	29.26	29.53	49.09	32.94	37.47	21.06	31.66	35.81	24.01	39.52	37.46	34.07	18.82	24.83	19.81	37.27	45.03	28.52	29.03	27.06	42.89	24.07	35.28	27.73	29.85	25.79	66.41
ENSG00000013364	64.65	98.15	79.03	81.96	102.86	167.09	95.62	118.46	125.31	86.59	79.5	118.74	61.28	138.2	57.33	106.01	111.97	111.82	120.43	103.12	116.46	84.23	54.68	105.75	54.29	77.68	70.49	94.51	54.52	63.74	49.65	69.23	85.65	100.27	29.39	46.04	93.73	77.76	124.6	73.83	69.96	112.06	113.78	87.95	83.46	61.53	146.98	94.2	52.02
ENSG00000013374	47.86	41.56	36.35	51.78	45.64	58.86	26.91	23.81	41.24	45.45	49.23	29.43	16.63	32.54	49.09	39.33	40.48	27.99	42.22	48.34	33.7	31.66	33.44	36.12	21.28	24.89	18.51	32.52	34.23	40.34	33.4	17.19	11.84	43.41	23.33	33.86	35.14	43.61	30.66	23.16	45.8	16.61	33.08	29.67	37.68	49.53	32.9	46.69	27.5
ENSG00000013375	18.99	34.36	6.54	11.67	11.37	13.12	13.63	17.78	13.77	7.29	15.71	17.78	9.45	9.23	15.86	8.87	17.67	16.14	9.16	9.66	19.11	9.98	15.37	11.6	8.8	9.44	12.25	13.24	13.41	11.49	14.34	7.17	8.2	11.02	8.29	15.09	13.87	34.83	15.95	10.69	19.24	7.27	16.26	15.62	17.17	15.88	9.03	22.16	5.95
ENSG00000013392	0.84	4.97	1.43	2.7	2.18	2.37	2.17	3.58	3.69	3.76	2.84	4.14	2.23	1.78	3.28	2.96	3.93	2.64	2.64	4.33	3.12	3.24	4.02	1.49	1.6	2.04	1.44	2.98	2.2	2.27	3.42	1.42	0.62	2.66	1.82	3.47	2.2	3.6	4.01	1.72	3.05	2.03	2.26	4.91	2.69	2.92	2.04	4.18	2.05
ENSG00000013441	28.38	127.41	71.97	62.18	28.09	38.29	74.6	67.44	92.89	59.27	75.16	47.83	44.58	50.87	54.32	48.4	56.44	34.01	45.05	50.88	37.19	48.81	64.9	39.28	19.72	24.01	30.89	29.24	53.67	52.68	45.07	99.83	9.47	49.98	49.88	21.45	34.98	32.72	20.52	20.64	27.02	12.48	45.73	27.96	36.55	28.97	21.34	35.48	8.21
ENSG00000013503	6.2	2.1	2.3	2.03	2.1	2.21	3.3	3.08	2.73	4.19	4.42	1.56	1.43	3.51	2.62	3.41	4.64	3.42	4.13	2.6	3.89	3.19	3.08	4.76	1.14	2.8	2.71	2.12	3.65	4.83	3.72	1.64	2.63	3.39	1.92	3.92	3.9	4.84	3.84	3.98	4.85	1.88	4.25	1.74	3.48	3.93	1.49	2	4.05
ENSG00000013523	3.75	6.44	6.04	5.59	6.77	3.8	6.04	7.33	10.02	8.09	4.9	6.41	6.77	6.59	5.43	5.44	5.87	6.7	3.72	6.2	5.29	5.94	7.04	5.53	2.98	4.96	4.3	4.54	7.52	4.68	14.71	5.26	0.9	3.35	3.91	4.05	4.84	3.64	6.97	3.42	6.11	4.39	2.48	3.77	3.22	6.11	5.2	3.19	3.11
ENSG00000013561	15.9	9.85	8.02	8.3	18.05	29.77	11.19	8.87	11.93	20.05	14.44	19.98	8.19	11.89	11.34	16.96	22.51	14.83	19.13	20	16.91	17.98	23.67	11.08	16.78	15.43	20.32	12.81	9.8	18.67	18.62	8.87	9.47	14.99	6.94	12.68	13.57	12.85	12.11	8.3	11.17	13.03	18.36	13.95	22.36	13.56	14.1	18.12	16.48
ENSG00000013563	8.41	12.14	10.31	6.68	17.14	11.94	10.8	10.26	10.66	12.53	7.27	9.38	7.4	10.4	9.93	8.96	11.2	12.98	10.75	10.04	8.85	12.57	6.96	10.66	8.43	10.91	10.68	9.45	6.15	8.53	8.78	9.92	10.37	8.96	8.23	6.26	10.86	12.88	27.31	11.32	6.86	10.94	9.86	9.21	13.25	7.2	29.94	11.11	17.3
ENSG00000013573	15.7	26.63	34.13	15.92	6.74	5.11	14.07	21.86	35.21	16.94	8.84	8.7	20.53	16.8	5.42	6.83	9.44	7.72	6.83	12.18	5.61	8.78	20.22	9.31	7.6	8.93	17.83	4.27	21.46	8.74	5.88	58.59	13.93	11.19	34.93	4.1	6.96	7.35	5.44	38.82	8.23	7.87	8.93	7.35	8.25	10.88	5.67	8.71	3.36
ENSG00000013583	11.09	3.7	9.44	9.13	20.97	14.34	10.52	11.95	4.32	7.67	19.38	12.63	2.28	6.44	11.39	12	5.32	10.55	9.5	6.38	11.56	11.59	13.14	9.82	10.4	11	20.19	9.83	7.42	11.71	31.67	6.96	2.7	8.23	5.04	12.68	13.72	11.76	8.01	7.77	5.01	7.56	8.58	6.95	12.24	12.15	7.97	9.18	4.48
ENSG00000013588	162.58	234.96	110.59	119.8	74.35	382.32	159.06	414.27	191.94	105.81	28.73	118.07	94.24	194.95	35.98	185.98	80.92	150.29	247.77	99.95	104.1	99.65	215.73	83.44	43.16	80.34	199.98	102.29	26.85	46.78	1.69	506.2	167.24	77.73	40.43	19.43	208.28	162.65	172.66	124.39	7.18	373.4	210.37	188.31	30.17	123.83	276.31	182.72	73.9
ENSG00000013619	1.2	1.5	1.19	1.74	0.46	0.89	0.68	0.87	3.24	2.09	2.49	0.95	0.42	2.37	1.65	0.61	1.7	1.31	0.51	1.54	0.92	0.93	1.12	0.97	0.08	0.28	2.13	0.88	0.58	1.22	1.3	1.33	0.11	0.71	0.71	0.44	0.75	0.52	0.8	0.84	0.57	0.49	0.44	0.46	1.61	0.69	0.92	0.51	0.21
ENSG00000013725	1.71	4.21	2.78	1.36	2.44	2.6	1.13	1.27	2.95	0.92	4.27	1.17	1.18	1.9	1.31	0.88	0.79	1.8	0.72	2.07	1.44	1.53	0.46	0.56	0	0.47	0.48	5.19	0.8	1.13	4.42	1.38	0.31	0.99	2.66	1.42	1.38	1.66	1.64	0.57	0.95	1.86	1.08	1.52	0.88	1.87	1.6	2.87	1.1
ENSG00000013810	25.68	14.72	12.4	17.87	8.57	11.98	13.69	7.61	8.91	5.49	7.17	8.64	6.39	14.66	4.02	4.95	3.9	5.67	4.22	8.22	3.82	5.03	9.06	11.98	5.76	11.19	9.08	7.26	12.93	9	4.04	20.84	12.32	6.99	12.67	6.05	5.98	7.7	6.01	6.85	11.04	2.08	5.79	6.66	8.3	6.03	5.94	6.71	11.03
ENSG00000014123	11.05	11.98	5.46	9.51	11.76	11.14	13.49	18.42	13.4	12.25	10.72	17.16	4.51	9.33	11.46	12.61	22.91	15.46	12.36	17.74	17.9	11.99	17.17	10.6	4.12	7.45	7.3	13.88	11.04	8.76	14.85	4.26	2.96	13.12	5.06	17.23	11.97	16.03	9.78	6.25	12.61	6.02	14.77	14.22	11.22	14.92	5.91	16.15	8.13
ENSG00000014138	9.31	5.25	4.31	4.88	4.32	3.88	4.69	5.88	8.82	5.56	3.46	5.1	6.15	4.47	2.61	3.45	2.98	2.9	1.96	5.98	2.93	5.04	3.18	6.2	4.63	3.1	2.56	4.02	7.81	4.22	3.9	6.72	12.07	4.81	7.11	3.39	3.19	5.56	3.6	5.88	3.83	1.92	5.07	2.68	3.81	9.04	3.51	3.81	2.74
ENSG00000014164	4.05	8.51	5.98	6.65	6.58	5.35	3.19	4.77	11.55	6.58	4.42	3.22	6.7	8.57	2.5	2.87	3.25	3.71	3.81	4.82	3.43	2.92	4.69	3.59	2.05	3.38	3.52	4.07	9.29	5.85	2.62	7.61	1.33	4.18	5.03	2.06	3.24	2.88	3.65	4.6	3.65	2.56	3.27	3.79	3.6	4.27	2.98	3.91	3.23
ENSG00000014216	114.75	50.69	74.28	42.89	53.09	96.85	61.88	77.49	91.01	45.58	23.4	47.55	40.88	58.37	33.89	55.94	41.73	48.38	62.13	48.73	63.24	46.08	30.29	66	34.55	46.2	32.96	55.01	23.84	71.62	40.09	74.81	141.94	48.92	51.94	42.06	50.38	45.19	64.4	82.71	16.7	76.58	74.3	55.67	61.51	58.04	63.13	43.27	71.5
ENSG00000014257	2.38	4.04	2.02	3.86	4.71	0.7	0.82	2.27	4.96	0.51	0.37	2.04	0.62	3.76	1.2	1.91	1.28	6.22	1.02	2.24	2.48	1.8	1.88	6.66	4.81	10.41	1.22	1.75	11.41	2.69	1.09	0.23	0.22	1.79	1.3	1.99	0.79	2.52	2.43	2.22	7.72	1.29	2.75	7.13	3.99	4.31	3.92	1.65	0.37
ENSG00000014641	74.73	24.26	20.78	21.94	80.99	72.53	59.98	55.13	35.37	79.1	53.54	56.33	17.54	30.09	43.84	68.66	57.03	53.62	55.37	46.95	54.28	63.76	49.88	67.62	58.24	58.61	50.74	36.58	36.82	53.23	64.77	18.04	36.11	67.05	22.12	69.3	46.3	84.78	47.64	40.41	48.19	45.23	65.92	47.28	77.21	66.26	49.02	73.92	76.42
ENSG00000014824	24.21	17.03	18.66	17.78	40.08	46.28	36.03	25.31	13.7	27.37	24.92	30.35	7.3	25.44	21.01	38.96	21.94	31.45	39.96	35.27	29.78	34.35	32.26	36.15	12.68	28.47	17.88	22.74	37.52	22.87	38.54	12.43	9.82	27.86	11.08	22.15	26.78	27.92	24.01	12.65	35.47	12.48	34.2	26.92	26.02	24.62	18.19	23.22	25.17
ENSG00000014914	1.72	61.53	36.38	54.74	18.54	35.96	7.68	18.16	59.15	22.27	9.46	23.51	73.65	68.61	11.54	31.66	97.05	26.44	40.82	27.74	85.81	26.47	15.23	32.5	1.68	22.3	3.37	14.83	20.69	26.54	9.62	63.43	1.81	35.42	5.81	3.25	40.41	11.96	30.26	9.71	12.64	28.48	44.76	28.65	2.03	26.99	29.49	53.16	38.41
ENSG00000014919	7.7	4.01	7.69	8.46	11.66	18.39	13	10.41	6.41	18.94	16.91	8.57	5.32	13.58	10.32	18.88	17.82	12.57	18.62	19.85	17.27	16.21	12.21	22.57	14.16	8.88	7.62	12.02	9.77	11.57	12.2	7.66	8.37	10.53	4.22	9.86	12.39	14.28	10.19	8.66	10.22	10.1	20.96	18.64	7.59	8.71	13.87	10.69	20.07
ENSG00000015133	7.38	18.73	12.06	16.83	11.74	6.44	9.76	13.52	13.12	16.55	8.9	5.95	11.84	12.72	4.56	8.03	6.3	7.32	4.43	17.9	5.59	12.89	8.23	9.32	1.23	10.63	5.6	17.87	13.81	14.4	10.98	7.28	4.17	7.58	10.93	3.87	7.06	10.68	6.17	7.59	10.31	1.95	11.21	12.35	3.62	13.78	4.83	6.01	9.47
ENSG00000015153	10.7	9.33	5.99	8.9	6.86	7.86	8.67	13.94	11.05	12.24	9.5	9.68	11.19	11.62	8.98	9.84	7.92	10.99	12.42	12.29	7.64	11.38	11.91	10.04	3.05	6.89	8.49	6.22	14.48	8.86	12.45	5.82	2.34	8.27	11.05	8.63	7.84	6.7	3.52	4.54	9.87	5.1	8.55	9.74	8.95	11.22	6.12	10.4	4.75
ENSG00000015171	16.07	15.46	15.77	19.77	14.39	23.33	19.3	27.22	19.73	34.37	19.25	19.66	12.59	19.43	16.89	30.06	21.16	24.62	28.41	26.21	21.6	25.98	23.57	23.85	12.28	8.56	6.54	15.55	14.98	21.37	31.57	10.79	9.22	19.65	10.01	17.9	21.46	17.24	16.82	14.27	22.2	8.28	23.08	13.1	14.79	13.39	11.49	14.55	14.57
ENSG00000015285	2.5	5.59	3.24	3.79	2.25	2.25	3.46	1.5	4.06	1.67	6.54	3.8	2.39	1.61	4.68	2.33	2.47	2.85	1.51	3.11	1.67	4.29	1.79	2.4	0	1	2.34	3.75	4.13	4.14	2.56	0.86	0	3.04	3.51	5.25	4.47	2.52	3.27	1.05	1.59	2.65	1.91	3.4	4.62	3.31	5.58	2.6	1.07
ENSG00000015413	0.3	2.68	2.05	5.12	1.03	1.89	5.2	1.69	34.25	2.55	1.48	2.56	0.34	8.03	3.83	22.27	5.82	8.97	13.75	16.59	15.79	14.76	7.62	7.94	0.01	1.59	0.32	15.63	5.19	4.93	76.29	0.62	0.32	7.61	7.73	10.67	10.81	2.29	19.39	5.36	13.01	4.36	8.83	13.41	0.52	2.73	8.29	3.88	3.4
ENSG00000015475	27.08	12.04	15.72	11.08	24.51	18.84	8.85	16.93	22	5.95	10.88	16.07	3.85	16.77	12.37	11.28	10.33	14.85	14.85	14.4	13.06	12.76	27.93	10.51	5.85	20.97	16.94	8.59	10.57	13.41	4.93	15.35	16.76	15.51	9.37	20.47	9.3	20.67	15.5	13.53	13.95	10.94	13.97	43	18.88	14.95	14.26	25.92	24.15
ENSG00000015479	137.13	113.26	81.07	96.35	105.88	127.31	109.16	94.21	102.61	127	115.74	103.98	81.33	97.69	108.97	129.18	120.66	112.65	105.55	117.17	109.66	106.66	125.44	94.25	60.86	70.93	108.4	94.69	76.12	117.07	111.19	89.05	37.55	114.58	56.88	98.3	102.11	120.79	74.73	70.55	102.04	57.3	112.16	91.63	101.61	129.11	68.16	106.31	105.24
ENSG00000015520	0.02	12.57	2.39	3.12	6.99	0.32	0.13	0.56	2.59	2.69	0.11	6.39	5.14	17.71	0.54	3.33	3.26	3.37	6.35	5.76	4.18	3.71	0.61	1.99	0	6.87	0	2.34	3.44	1.03	0.09	2.52	0.02	5.88	0.13	0.08	4.28	2.63	7.19	1.44	8.38	0.79	4.69	2.72	0.04	1.21	9.9	2.44	0.32
ENSG00000015532	5.94	7.73	6.13	8.77	10.32	6.69	6.28	9.55	5.91	8.07	9.03	7.2	3.13	7.26	9.17	7.8	7.02	7.17	8.24	8.44	9.59	7.12	8.82	5.46	7.38	5.5	17.08	7.52	6.95	10.7	5.87	5.27	5.36	7.07	6.96	6.21	4.39	11.07	9.58	7.18	8.09	5.18	7.66	8.23	9.49	7.62	8.31	6.03	5.97
ENSG00000015568	7.04	46.52	46.5	31.85	11.55	18.27	17.93	39.84	25.12	27.89	20.24	19.92	16.38	24.89	21.65	13.74	23.67	9.23	7.18	11.25	14.92	12.44	23.48	30.7	7.23	12.75	8.13	18.33	36.48	6.96	14.01	30.95	2.68	19.71	26.45	9.39	11.04	4.93	15.15	12.85	13.76	8	5.69	9.28	12.39	23.85	5.76	12.15	2.04
ENSG00000015592	0	0	0.32	0	0	0	0.03	0	0.07	0.36	0.03	0.04	0	0	0.02	0.02	0	0.08	0.05	0.26	0	0	0.03	0	0	0.06	0	0.05	0	0.13	0	0.05	0.03	0.06	0.05	0.05	0	0.03	0.07	0.05	0	0.23	0.06	0	0	0.05	0.08	0	0
ENSG00000015676	19.92	19.7	15.38	15.69	18.67	21.9	19.56	26.15	17.17	29.23	21.51	16.62	10.61	19.5	14.98	28.35	16.68	22.68	18.29	30.02	14.73	21.3	17.06	17.62	13.47	15.66	23.67	12.47	22.75	22.76	13.3	20.84	9.22	28.61	19.72	13.48	17.43	15.74	22.42	23.63	13.79	20.27	26.21	14.53	21.23	21.42	35.66	13.1	23.62
ENSG00000016082	0.53	1.2	2.55	1.39	0.98	0.73	2.02	0.68	0.08	1.76	2.76	0.37	2.56	5.79	2.3	1.92	1.24	2.71	0.59	2.22	1.39	1.76	1.89	2.79	0.07	1.54	1.01	2.1	1.98	0.89	0.31	0.13	0	0.54	0.43	1.47	1.6	2.79	1.12	2.45	4.76	0.68	2.97	1.82	0.2	4.02	1.9	0.92	3.07
ENSG00000016391	0.52	7.6	4.65	4.84	10.66	5.8	4.45	5.09	5.38	3.22	3.1	8.6	5.33	8.12	2.98	5.61	1.79	7.38	3.85	12.37	3.21	5.94	2.75	8.08	0.22	5.43	0.28	4.15	11	0.77	5.77	6.58	2.01	8.3	1.38	0.75	1.92	3.69	5.58	1.41	13.52	1.12	6.1	7.13	0.81	11.82	1.92	3.71	10.42
ENSG00000016402	4.22	15.69	6.32	4.83	8.27	8.69	9.02	20.88	9.18	3.8	0.58	13.27	3.04	7.3	8.48	4.18	3.58	8.38	10.7	8.17	7.62	5.55	5.59	3.92	2.96	8.42	1.43	3.55	1.3	5.82	0.63	7.13	13.99	18.39	6.06	3.6	4.75	7.54	9.35	5.34	0.28	4.24	10.48	7.61	2.54	7	3.91	8.04	6.58
ENSG00000016490	0	0.65	1.83	0.3	26.46	0.12	0.07	0.06	0.31	30.26	0.01	0	0.1	0.53	0.03	0.28	0.39	25.25	0.24	68.77	44.29	3.2	0.01	3.07	0	7.07	0.17	1544.74	208.67	0.38	0.76	0.46	0	2.34	0.16	0.07	0.02	0.01	0.17	0.01	2939.88	1.02	19.61	2.2	0.26	5.82	0.07	1.6	0.05
ENSG00000016602	0.89	0	0.59	0	0.01	0.05	0.71	0.25	0.04	0.07	0.08	0.06	0.1	0.26	0.07	0.04	0	0.01	0.05	0.21	0	0.05	0.06	0.05	0	0.08	0.38	0.04	0.1	17.39	0	0	0	0.01	1.04	0.84	0.02	0.02	0.02	0.93	0.49	0.03	0.01	0.05	52.68	0	0.02	0.13	0.61
ENSG00000016864	20.17	13.15	9.74	13.54	22.49	14.76	18.83	29.93	12.85	17.43	20.76	25.03	5.58	14.84	32.74	30.77	19.1	17.47	17.71	24.42	20.8	28.02	18.43	22.51	9.78	10.95	16.29	17.71	19.3	18.34	14.69	6.67	3.9	24.65	8.28	24.28	15.69	30.42	19.68	15.81	26.12	12.36	23.23	24.97	19.81	19.33	17.06	14.7	14.53
ENSG00000017260	42.41	33.88	34.26	38.23	55.03	36.31	45.03	45.32	21.24	30.1	41.31	52.57	15	33.18	46.39	53.56	63.32	42.16	67.39	47.08	34.54	43.33	58.54	52.96	16.86	38.56	40.16	25.16	33.01	36.36	35.25	28.01	11.35	53.43	16.3	37.47	25.39	75.96	28.41	29.32	35.75	19.32	36.63	36.08	51.53	49.08	31.44	38.77	32.3
ENSG00000017373	0.05	3.46	3.44	2.42	1.78	0.24	0.39	0.98	1.91	4.89	1.21	0.6	3.4	4.76	0.56	0.6	0.99	1.13	0.54	1.1	0.59	0.79	0.99	2.22	0.85	0.59	0.15	0.49	0.54	0.83	0.18	3.35	0.01	2.19	1.44	0.07	0.42	0.44	3.48	0.69	0.14	0.18	0.72	0.54	0.16	1.1	0.37	2.04	0.69
ENSG00000017427	10.63	0.3	1.1	1.73	0.19	9.75	22.69	1.4	0.84	1.64	1.42	3.8	1.65	0.87	2.93	0.74	1.81	1.49	1.88	1.93	1.13	3.94	4.36	1.21	0.01	0.12	0.89	3.64	4.69	1.96	1.78	0.3	0.01	1.05	1.36	15.31	0.95	4.39	1.98	1.25	6.7	6	0.77	3.2	1.62	1.4	4.05	0.48	0.19
ENSG00000017483	20.56	6.38	6.35	4.48	0.23	0.71	4.27	6.03	7.6	5.21	9.48	0.64	2.38	12.66	9.44	11.7	2.47	1.75	8.89	1.14	9.7	0.62	1.58	1.11	0.08	8.64	1.57	4.49	0.54	2.49	0.79	18.52	30.63	12.12	2.62	1.99	14.03	17.57	18.59	5.51	6.28	1.6	15.1	6.33	25.11	4.81	20.28	11.53	12.31
ENSG00000017621	0.36	4	1.81	1.24	4.25	1.74	1.77	2.14	3.11	2.52	1.08	1.19	2.09	3.37	0.5	1.41	1.1	2.68	1.25	1.7	1.15	1.82	2.07	3.19	0.6	4.86	0.77	1.83	1.56	0.99	5.22	2.37	0.99	0.98	2.3	0.32	0.85	3.05	6.53	2.08	1.05	1.93	2.09	1.88	0.49	0.56	2.19	2.42	2.23
ENSG00000017797	18.14	26.34	16.01	19.1	16.56	40.66	36.84	54.76	15.64	33.73	30.44	34.18	18.97	15.2	27.51	30.96	16.5	54.24	36.93	28.46	23.55	30.28	29.9	22.38	11.02	35.09	26.39	29.6	17.25	31.72	17.9	15.74	5.69	22.43	12.48	18.1	17.11	61.03	15.65	14.01	19.52	15.64	34.31	24.67	29.35	16.45	18.57	26.27	29.13
ENSG00000018189	8.8	47.73	26.74	31.22	15.78	17.34	20.07	21.04	36.63	24.36	13.53	20.46	25.31	38.13	18.55	16.1	16.68	14.75	12.61	16.23	20.12	21.48	19.33	22.64	3.5	10.95	8.06	15.55	18.75	19.26	8.6	22.22	2.14	16.88	41.95	10.56	14.41	8.35	9.49	10.78	10.39	6.2	15.03	17.87	11.07	12.98	8.09	10.35	7.54
ENSG00000018236	1.58	0.24	0.9	11.84	1.32	2.07	2.11	3.58	2.02	14.18	1.54	3.94	0.33	6.22	17.39	14.22	5.53	13	7.58	10.2	19.89	11.36	11.61	8.6	0	1.8	1.56	5.2	1.68	3.85	1.36	0.42	0	3.81	0.93	11.83	7.53	1.86	21.21	8.57	0.34	6.52	12.81	7.26	0.57	3.24	9.8	6.14	1.87
ENSG00000018280	7.07	34.93	9.34	17.49	8.08	10.66	14.26	13.93	55.53	2.84	27.48	25.03	10.9	11.17	17.93	6.7	10.08	3.32	3.81	3.44	9.63	12.48	9.01	9.2	0.28	11.92	12.05	2.88	21.07	19.52	1.24	11.45	0.15	10.63	25.36	5.49	12.81	4.99	6.95	7.7	6.71	4.98	4.17	8.02	27.49	8.82	19.9	3.65	1.86
ENSG00000018408	28.29	23.6	23.31	31.78	23.27	26.5	30.76	38	34.65	52.29	29.67	32.49	21.76	23.2	32.82	40.12	24.99	26.54	56.46	20.49	33.65	36.17	32.01	33.96	8.89	11.52	19.06	30.16	10.78	27.02	14.79	40.67	21.82	50.39	16.56	37.42	26.31	38.97	32.43	29.17	15.08	24.33	15.14	34.35	18.48	36.26	15.37	17.75	9.23
ENSG00000018510	14.41	10.46	8.35	6.87	17.62	13.95	14.92	12.01	5.86	16.92	10.94	15.66	2.93	10.72	11.41	17.38	14.42	8.88	17.79	14.64	12.13	15.77	14.33	15.25	7.36	10.3	8.87	12.97	12.48	7.97	11.87	10.01	7.6	16.85	4.13	12.6	17.12	18.34	8.58	6.82	19.3	6.21	11.69	10.52	13.59	15.68	8.5	10.62	7.46
ENSG00000018607	0	0.05	0	0.03	0	0.01	0.02	0.06	0	0.02	0.06	0	0	0	0	0.03	0	0	0	0	0	0	0	0	0	0	0.04	0.02	0	0.07	0	0.31	0	0	0.03	0.01	0.01	0	0.01	0.02	0.01	0	0	0.02	0	0.02	0	0.01	0
ENSG00000018610	15.71	6.9	5.04	5.57	12.08	10.62	12.01	10.25	6.66	13.05	10.71	10.33	7.65	7.89	8.24	11.63	8.58	9.44	10.88	8.3	8.39	9.7	8.8	8.64	7.89	6.61	8.85	7.71	7.33	8.34	8.32	6.33	6.56	7.78	10.67	7.59	7.26	8.34	8.56	5.96	10.63	5.41	12.07	6.41	11.65	9.42	11.85	10.47	9.53
ENSG00000018625	0.02	0.34	0.12	0.11	0.19	0.61	0.35	0.02	3.98	11.35	0.24	0.11	0.5	0.42	0.13	0.13	0.14	0.27	0.6	1.81	0.14	0.9	0.14	0.11	0.06	0.12	0.09	0.2	0.46	0.16	0.3	0.34	0.01	0.12	0.22	0.3	0.08	0.28	0.26	0.2	0.17	0.96	0.23	0.04	0.05	0.64	0.19	0.08	0.08
ENSG00000018699	9.56	6.01	4.74	2.62	8.35	9.15	8.01	6.89	3.97	5.44	5.88	8	5.34	3.27	4.18	5.47	4.01	5.17	4.6	5.9	5.37	5.52	6.33	5.44	4.8	2.58	5.15	4.39	4.79	6.73	6.41	4.63	5.8	8.49	2.58	4.26	3.73	6.73	4.85	4	5.52	3.74	7.19	6.98	8.12	7.44	3.16	4.55	6.58
ENSG00000018869	0.32	0.4	0	0.44	0.28	0.34	0.59	0.51	1.01	1.18	0.8	0.3	0.53	0.55	0.62	1.3	0.89	0.53	0.48	0.72	0.53	0.98	0.96	0.4	0	0.42	0.57	0.64	0.36	0.4	0.65	0.09	0	0.39	1.68	1.94	0.71	1	0.67	0.82	0.59	0.39	0.43	0.65	0.36	0.95	0.92	0.46	0.08
ENSG00000019102	1.07	50.2	13.73	23.44	73.44	23.26	41.88	23.73	5.84	36.5	6.04	21.75	9.69	40.96	8.08	58.28	18.61	34.93	38.87	53.68	48.87	64.04	14.32	20.55	0.03	66.56	0.12	76.86	10.89	3.53	1.59	12.82	42.06	32.05	2.12	0.97	59.59	19.15	16.53	18.23	13.99	17.65	119.95	67.53	0.9	32.76	101.46	45.16	65.2
ENSG00000019144	29.85	33.63	51.43	49.08	15.85	25.3	47.95	31.5	95.21	47.58	19.81	42.6	25.71	62	31.71	32.12	27.58	27.69	28.58	30.54	24.84	37.39	31.6	23.28	8.92	13.25	17.15	20.21	26.1	27.73	9.99	47.84	9.95	31.88	68.32	28.29	26.18	15.29	33.94	37.93	13.15	20.15	23.39	25.32	23.76	18.69	29.1	10.61	6.53
ENSG00000019169	0.72	0.92	0.41	14.35	7.35	2.64	4.05	3.93	38.68	0.33	11.91	4.96	0.05	2.26	16.38	3.23	0.68	0.49	0.98	2.28	3.8	2.34	4.59	2.38	0	4.08	1.38	1.13	0.89	1.83	0.67	2.12	0.09	0.92	0.39	5.55	0.27	3.14	0.54	0.75	0.69	2.12	3.61	0.28	23.13	3.72	19.84	2.77	0.21
ENSG00000019186	2.63	0.08	131.96	0.03	0	0.06	0.23	22.52	2.44	0.1	0.08	14.62	0	1.75	4.68	0	0.37	0.09	3.77	0.17	0.23	0.34	8.71	1.15	0.02	0.03	89.33	0.04	0.03	9.49	0.2	16.07	0.44	0.96	14.04	7.56	0.03	0.25	2.93	31.21	0.04	0.05	0.06	0.03	0.26	0	0	1.12	0
ENSG00000019485	4.56	1.56	2.22	2.58	2.09	2.85	2.11	3	4.29	5.24	1.95	2.04	4.38	2.33	1.26	2.93	1.18	2.91	4.68	2.55	0.94	1.48	1.94	2.36	3.38	2.07	1.19	1.5	1.6	2.44	3.53	2.37	0.48	2.55	6.05	2.83	2.98	2.56	6.55	4	2.34	2.41	1.75	1.61	2.63	2.05	1.91	2.62	1.84
ENSG00000019505	1.31	8.34	3.86	31.33	44.31	55.6	11.72	6.32	7.92	15.74	12.09	42.28	9.49	29.58	2.41	25.08	21.38	59.96	101.51	18.25	16.88	22.31	5.56	57.5	0.02	17.25	2.76	6.38	12.36	2.49	31.35	23.46	0.95	16.95	0.49	1.73	23.02	18.94	18.21	10.21	46.63	9.52	28.98	11.86	0.18	18.71	32.3	43.77	64.93
ENSG00000019549	44.18	2.25	3.66	6.43	4.7	8.17	9.38	10.44	4.64	2.8	13.1	12.95	0.45	7.31	20.11	21.21	13.92	11.39	17.32	13.1	8.54	9.15	12.5	3.37	2	7.71	45.32	5.29	7.22	39.98	20.37	1.92	1.65	24.63	4.07	22.19	11.46	8.72	6.09	9.72	5.07	7.07	5.56	11.33	51.55	4.82	7.85	3.56	2.52
ENSG00000019582	469.08	547.29	269.5	502.47	598.9	759.85	402.16	254.44	282	411.61	909.24	743.8	61.57	214.53	1293.24	653.43	398.91	696.77	306.12	582.24	319.52	556.84	304.32	373.73	154.01	313.07	301.86	892.02	251.73	370.14	683.52	41.61	16.21	735.44	66.47	776.9	543.71	964.89	614.86	154.41	599.89	414.07	463.08	619.02	964.13	509.29	809.87	1704.3	232.96
ENSG00000019991	0.89	3.25	1.69	4.54	3.06	3.59	3.24	1.03	2.1	5.65	3.42	3.6	1.58	2.29	5.63	6.15	5.55	5.91	6.44	7.42	3.48	8.47	3.79	5.22	0.01	0.54	2.75	7.48	2.56	3.15	2.06	0.17	0	3.3	4.01	6.84	3.61	7.66	4.99	1.52	2.7	5.4	3.66	3.94	2.02	5.42	5.77	1.78	0.61
ENSG00000019995	7.07	6.86	3.53	7.11	5.05	9.87	7.71	10.6	10.06	10.84	8.75	9.66	4.01	7.18	7.14	8.78	9.53	10.18	11.03	7.79	8.69	9.26	11.76	8.09	3.88	5.19	8.31	8.67	7.31	8.54	7.72	7.25	1.41	7.84	4.84	8.15	6.66	8	8.57	4.97	9.38	4.72	8.29	4.96	6.53	7.06	5.18	7.46	5.41
ENSG00000020129	6.14	6.01	5.69	3.45	6.98	3.97	4.05	4.26	4.08	6.47	4.5	4.44	3.26	4.8	4.37	4.38	2.96	4.76	4.84	4.25	3.61	5.28	4.18	4.39	5.14	4.33	4.7	4.42	4.53	4.84	3.72	5.06	4.38	6.07	3.62	4.69	4.72	5.3	9.63	4.73	4.13	3.6	3.59	4.71	4.57	5.17	3.92	3.17	3.72
ENSG00000020181	7.88	3.1	4.09	10.16	5.41	9.89	9.29	7.23	8.92	11.52	8.78	17.82	1.57	7.76	14.15	15.26	10.05	12.92	14.03	14.31	14.65	11.38	9.75	11.06	0.46	3.29	3.34	12.44	7.29	8.31	4.41	0.79	0.06	7.94	4.3	13.77	13.1	8.72	22.17	9.71	7.06	14.61	6.8	11	14.86	9.97	12.97	3.04	3.5
ENSG00000020219	0	0	0	0	0	0	0	0	0	0	0	0	0	0	0	0	0	0.01	0	0	0	0.02	0	0	0	0	0.02	0	0	0	0	0	0	0	0	0	0	0	0	0	0.03	0	0	0	0	0	0.04	0	0
ENSG00000020256	4.32	6.97	6.38	5.58	5.4	7.2	7.82	7.46	8.33	6.46	6.31	6.77	5.34	7.88	4.71	5.12	5.99	7.59	11.14	6.33	5.92	5.1	7.32	5.14	2.72	4.27	4.05	5.23	6.76	7.98	5.59	6.23	2.02	6.51	7.14	4.96	6.91	7.4	8.97	7.21	5.79	4.39	7.56	6.32	3.86	5.26	4.09	3.99	5.94
ENSG00000020426	28.15	25.97	8.21	18.39	20.17	12.69	24.97	24.5	26.55	22.84	12.65	18.92	16.81	17.43	14.17	19.64	20.93	13.05	16.31	14.78	15.7	16.96	19.83	21.9	6.48	19.35	19.88	12.46	11.39	16.39	15.24	13.03	11.11	16.89	11.6	9.56	18.22	23.64	10.21	12.5	13.53	9.14	9.09	14.77	14.08	19.09	6.72	19.76	8.86
ENSG00000020577	9.58	10.37	12.33	15.39	5.91	6.67	11.8	8.94	9.23	18.25	8.26	6.41	8.93	8.11	8.97	7.32	7.8	4.61	5.42	2.29	7.42	8.09	8.5	4.6	0.93	3.01	10.71	3.98	5.72	5.78	7.15	8.33	10.32	5.13	10.9	4.75	10.67	3.02	7.33	5.51	4.77	7.33	2.85	3.57	13.92	5.32	4.06	4.08	1.66
ENSG00000020633	3	1.69	2.39	1.36	1.68	2.04	1.11	2.73	1.21	2.36	3.94	3.52	0.3	0.6	3.08	1.07	1.2	1.72	2.04	5.71	2.42	1.81	0.98	0.87	0.11	0.41	1.21	3.72	1.01	1.66	3.44	1.57	0.04	2.63	4.45	4.12	3.04	1.53	4.18	1.69	1.29	0.98	2.93	1.18	3.17	5.35	1.96	2.64	0.27
ENSG00000020922	15.59	8.54	9.22	9.19	8.55	13.83	12.28	16.52	15.63	11.61	9.28	9.7	7.51	10.39	7.45	7.9	11.06	9.01	8.56	14.65	9.16	9.58	9.44	8.23	7.76	6.58	5.69	7.67	13.06	12.2	8.59	7.52	8.52	10.29	7.43	8.93	6.97	9.32	6.17	9.3	8.79	4.49	11.34	8.9	6.97	14.68	5.45	10.02	5.55
ENSG00000021300	0.75	2.68	6.25	0.7	3.15	4.19	5.68	14.53	7.61	6.14	5.35	21.06	8.18	5.06	10.66	8.94	5.63	13.35	2.62	1.58	7.23	2.75	4.68	11.85	0.7	5.52	0.86	9.57	22.3	1.26	5.08	5.03	2.02	8.18	1.19	2.4	2.82	12.67	4.39	1.93	36.51	3.92	9.71	14.31	0.65	10.52	2.67	11.01	7.19
ENSG00000021355	104.16	42.5	19.33	25.01	102.16	70.94	73.16	121.16	91.4	46.36	55.94	90.5	40.65	213.55	41.86	84.16	158.71	114.56	96.72	132.61	196.85	77.17	104.02	54.35	18.45	49.52	44.63	112.02	64.28	209.19	125.95	14.14	38.47	30.22	21.52	25.86	85.08	95.79	31.79	38.69	121.28	80.99	106.7	94.36	169.84	91.39	57.3	147.52	145.61
ENSG00000021461	0.11	0.88	1.54	0.45	0.06	0.06	0.29	0.35	1.1	0.41	0.25	0.11	1.21	0.61	0.17	0.04	0.1	0.09	0.09	0.27	0.24	0.12	0.17	0.06	0.08	0.12	0.09	0.14	0.28	0.16	0.08	1.35	0.02	0.19	2.21	0.02	0.07	0	0.24	0.21	0.18	0.12	0.06	0.1	0.09	0.13	0.14	0.14	0.04
ENSG00000021488	0.06	0.26	0	0.18	0.39	0.2	0	0.05	0.44	0.38	0.05	0.41	0.75	0.56	0.06	0.28	0.96	0.57	1.08	0.56	0.02	0.22	0.29	0.41	0.07	0.15	0.07	0.12	0.97	0.2	2.68	0.63	0.2	0.34	0.48	0.02	0.13	0.33	6.66	0.14	3.04	1.33	0.18	0.1	0.05	0.11	0.16	1.68	0.1
ENSG00000021574	6.96	5.28	3.02	4.54	8.74	10.98	8.05	11.02	4.56	5.82	6.18	7.05	3.59	5.21	5.19	8.45	8.1	9.37	9.84	9.69	9.55	8.51	7.05	6.29	3.08	3.45	4.49	6.25	7.69	6.6	10.87	4.28	2.19	8.47	3.25	6.71	6.2	9.26	2.77	3.63	7.8	4.11	8.28	7.99	9.2	9.49	4.36	5.21	6.88
ENSG00000021645	0.41	1.89	1.83	1.18	0.78	0.78	0.7	0.19	12.13	19.12	1.5	2.05	2.02	1.38	1.01	0.76	0.41	1.95	0.81	1.12	1.15	0.95	1.15	1.11	1.82	0.44	0.26	0.56	0.94	0.73	0.39	0.8	0	0.96	1.25	1.51	0.95	0.51	0.73	0.89	0.35	1.62	0.92	0.69	1.36	3.28	0.91	0.54	0.21
ENSG00000021762	8.9	13.66	15.91	15.63	4.52	11.67	12.45	14.53	33.64	18.19	10.97	11.18	10.66	17.38	10.2	8.7	6.62	9.54	5.2	7.66	12.7	9.37	8.45	6.6	2.9	7.59	14.33	5.6	10.66	9.73	3.36	15.97	4.94	6.18	25.63	9.38	8.85	5.79	13.99	8.47	12.29	12.41	7.66	12.45	8.62	8.5	5.34	5.92	10.33
ENSG00000021776	15.42	9.83	10.41	9.73	10.33	18.91	17.33	12.49	11.73	13.62	10.52	16.05	8.2	8.58	11.28	17.07	11.98	17.56	13.34	16.05	9.39	12.84	13.24	10.28	8.71	9.52	5	8.34	9.51	18.34	6.95	7.55	3.29	12.03	5.94	11.05	13.72	11.36	11.24	11.79	9.34	6.06	14.98	7.59	12.3	9.96	9.56	12.28	6.17
ENSG00000021826	1.76	1.51	1.88	1.21	51.56	1.25	0.73	1.1	1.88	4.74	1.25	4.07	2.12	1.05	1.8	51.94	1.56	1.32	1.78	196.98	0.96	47.9	1.3	3	9.68	1.45	0.84	0.92	61.18	1.3	0.56	2.22	1.3	6.4	4.99	2.36	74.16	0.92	1.33	0.85	4.6	2.39	139.26	9.3	1.46	1.1	0.68	4.84	2.19
ENSG00000021852	0	0.22	0	0.09	0.36	0.06	0.15	0	0	0.11	0.15	0.05	0	0.16	0.07	0.06	0.05	0.06	0.13	0	0.36	0.03	0.44	0.39	0	0.17	0	0	0	0.3	0	1.04	0	0.27	0.09	0.04	0.04	0	0.21	0.1	0	0.02	0.14	0.13	0.31	0.08	0.05	0.1	0.01
ENSG00000022267	36.1	3.02	1.3	8.16	5.88	20.22	12.82	5.26	35.72	146.82	11.55	5.26	10.27	4.23	9.58	12.96	4.62	11.41	6.81	12.37	8.67	23.31	5.53	7.16	10.06	3.43	6.4	7.04	8.08	4.58	9.99	1.05	0.32	4.86	1.39	7.05	10.48	6.22	7.24	5.19	8.02	21.2	7.27	6.41	10.65	9.3	12.18	2.44	3.26
ENSG00000022277	45.74	16.36	14.45	18.22	31	42.4	38.71	36.19	22.43	29.46	33.74	32.84	18.48	25.75	33.61	47.83	34.85	33.22	96.8	27.87	32.84	31.58	19.74	37.62	70.75	21.65	22.63	28.31	29.14	26.63	32.79	18.13	63.45	33.68	11.84	29.7	29.24	43.92	50.53	34.77	27.52	25.99	37.89	28.62	31.32	34.66	34.83	36.91	52.92
ENSG00000022355	0.02	0	0	0	0	0	0	0	0	0	0.01	0.02	0	0.02	0.01	0.01	0.01	0.05	0	0.12	0.12	0.02	0.07	0.03	0	0	0	0.01	0	0.01	0	0.01	0	0.06	0	0	0	0	0	0	0.01	0	0	0	0.01	0	0.13	0.01	0
ENSG00000022556	13.97	0.77	1.9	0.54	25.83	0.46	10.52	1.36	8.53	0.55	0.83	8.47	0.16	1.36	0.87	1.02	0.47	10.62	0.2	6.95	0.33	19.51	20.37	0.61	6.02	0.72	0.61	0.3	1.21	2.59	0.69	10.96	4.13	0.92	11.27	7.5	0.32	20.09	0.38	7.05	0.59	3.88	0.78	0.18	2.67	22.45	0.85	1.05	25.1
ENSG00000022567	6.07	35.87	18.15	11.31	37.61	22.76	19.7	8.55	11.47	16.93	12.72	15.24	12.67	24.14	8.69	16.67	17.22	16.98	21.8	13.85	15.77	19.1	23.08	14.26	2.7	22.14	9.82	21.43	32.34	12.76	7.21	15.82	5.3	17.05	10.27	6.44	13.49	15.14	10.55	8.47	16.88	10.9	15.89	11.04	14.63	18.54	11.41	27.74	10.45
ENSG00000022840	31.98	34.44	27.59	37.36	22.91	29.99	34.57	32.45	41.18	46.59	47.53	29.37	29.88	47.97	34.54	30.82	55.26	35.41	46.29	40.88	39.49	34.46	30.55	48.56	20.7	32.55	26.34	25.24	30.47	39.15	35.52	29.32	16.82	25.55	41.23	22.79	31.02	32.61	40.02	37.57	39.64	20.51	39.34	21.28	24.4	48.3	31.99	20.71	52.2
ENSG00000022976	2.67	5.06	6.39	5.42	3.21	2.46	2.89	5.85	9.7	5.17	2.54	2.84	5.38	5.18	2.32	2.91	3.21	2.18	1.64	3.34	2.53	3.76	3.28	3.1	1.96	3.52	3.34	2.07	5.08	3.34	2.86	3.25	0.45	4.14	5.99	1.53	1.75	3.73	2.69	3.53	5.88	2.48	2.09	2.83	2.15	3.46	1.42	2.5	3.17
ENSG00000023041	11.21	10.68	6.6	12.96	11.43	20.69	15.01	18.54	24.83	14.09	18.28	24.43	6.85	15.05	11.3	20.72	18.39	11.06	20.36	15.71	16.82	21.4	15.81	21.18	6	8.57	13.27	12.4	11.83	15.47	15.52	15.7	4.46	15.3	5.3	10.99	15.19	20.32	15.56	8.25	8.92	6.42	18.37	15.01	8.83	12.31	10.44	13.52	13.04
ENSG00000023171	0.76	6.64	6.59	19.63	4.79	31.37	3.02	3	25.68	10.58	3.1	6.23	6.07	5.47	1.2	5.49	11.5	5.11	8.41	7.24	2.13	5.9	3.1	3.78	0.06	7.24	17.93	3.44	0.72	1.56	2.84	9.53	0.43	6.77	1.49	0.95	11.66	5.48	17.71	5.79	0.68	9.57	9.53	1.47	1.63	10.19	9.62	7.94	14.65
ENSG00000023191	60.21	31.73	24.78	27.81	44.02	51.59	33.63	40.09	33.64	40.2	30.55	40.77	15.85	26.1	31.08	42.82	29.06	38.04	27.7	32.2	31.72	31.12	20.65	39.46	28.61	24.76	34.92	23.74	19.47	40.52	29.98	15.38	34.03	33.82	19.84	31.07	24.81	53.34	50.8	38.04	35.76	38.7	47.47	34.41	66.82	30.55	37.56	29.12	48.88
ENSG00000023228	35.49	14.12	12.71	13.21	35.9	39.24	37.34	28.64	21.15	37.1	29.83	32.24	6.31	19.82	29.29	35.47	29.37	36.88	34.03	29.33	35.87	17.57	34.44	53.22	29.39	26.55	24.49	32.44	26.11	27.7	27.66	24.96	24.92	37.5	13.17	27	24.76	35.31	33.03	17.3	22.44	23.89	23.05	26.3	37.22	28.42	24.76	34.32	53.06
ENSG00000023287	18.02	31.99	20.71	21.6	18.81	29.12	32.16	30.31	28.6	32.36	23.7	24.62	17.41	24.73	18.31	17.53	18.08	22.74	33.56	25.34	21.13	17.33	35.52	20.69	9.45	15.43	18.51	19.89	30.05	33.92	25.76	10.78	4.29	21.15	15.4	20.94	17.85	18.29	20.51	8.72	25.66	14.32	16.74	24.84	23.81	24.21	10.8	22.37	11.85
ENSG00000023318	13.56	4.74	4.61	6.84	9.39	17.74	8.44	10.34	5.97	10.32	17.1	8.24	3.3	6.16	8.57	13.88	10.83	9.56	13.59	13.36	14.45	13.17	16.37	16.36	4.93	7.36	10.75	9.95	16.02	15.12	13.1	2.97	1.84	7.65	3.82	10.11	16.21	16.69	6.69	7.65	18.34	6.95	13.14	15.17	13.83	16.74	8.25	18.07	5.02
ENSG00000023330	13.29	16.41	8.72	12.34	38.36	28.22	19.5	36.36	10.46	16.7	21.29	20.62	15.6	21.65	11.32	24.1	15.42	28.17	18.23	20.69	17.19	21.7	11.88	23.27	29.2	8.83	9.24	11.68	11.21	9.85	10.84	8.59	34	11.05	4.74	8.7	14.77	22.31	19.15	12.21	20.17	11.89	28.44	17.12	10.64	18.63	14.65	19.59	22.35
ENSG00000023445	77.08	54.81	39.86	22.22	65.04	51.83	25.35	40.9	19.74	19.19	40.23	232.79	17.82	41.53	76.91	31.91	46.68	23.73	20.71	21.16	39.69	18.43	35.75	13.82	2.93	69.49	61.07	24.11	14.87	32.3	116.94	17.57	48.11	104.21	35.53	34.65	18.2	41.2	29.51	11.2	10.67	7.77	15.26	35.05	18.31	69.07	27.52	103.63	7.43
ENSG00000023516	9.77	12.7	8.34	12.51	13.13	21.84	15.03	20.83	16.3	22.75	21.62	15.84	5.92	17.93	17.59	19.71	19.92	23.35	17.21	16.06	23.08	18.6	15.99	18.27	3.84	10.48	5.18	15.67	17.22	20.76	13.24	8.55	1.68	15.36	5.81	17.07	21.99	9.81	9.74	9.74	15.78	7.1	13.47	28.41	12.81	16.9	12.08	12.47	11.79
ENSG00000023572	9.01	4.27	5.18	4.27	13.53	12.81	7.96	5.94	3.55	7.65	10.26	8.1	2.11	4.47	6.74	9.16	8.36	10.22	11.5	6.05	12.9	7.89	8.02	8.3	6.89	6.35	9.09	7.07	7.92	11.39	8.37	3.04	6.35	8.49	1.59	7.71	10.68	12.22	3.93	1.97	11.17	6.14	13.72	9.25	9.22	13.76	8.43	11.28	16.61
ENSG00000023608	6.64	8.53	3.58	3.83	3.95	3.32	6.3	3.76	3.19	3.24	6.73	7.42	1.98	3.83	5.57	5.66	7.08	3.04	4.94	2.95	6.03	5.12	5.78	6.77	3.71	3.81	10.67	3.9	2.78	14.43	2.65	2.83	2.18	4.67	2.32	3.7	4.37	5.9	2.7	4.15	4.72	2.06	2.01	3.82	13.3	4.14	4.08	5.15	2.83
ENSG00000023697	31.09	8.31	11.52	10.36	13.45	29.11	18.69	21.22	10.64	15.94	7.41	22.57	7.61	9.48	14	18.1	15.24	17.23	26.37	19.58	13.18	19.14	32.29	16.98	8.78	17.45	15.51	9.94	13.77	17.61	23.05	28.25	17.2	17.75	7.98	21.03	15.49	19.23	20.49	15.57	21.24	22.79	22.45	19.45	34.19	17.95	15.44	22.56	9.25
ENSG00000023734	95.34	8.9	17.57	13.91	31.98	41.76	30.96	35.68	8.92	23.59	21.54	37.25	10.93	10.53	29.03	33.74	23.49	37.27	48.91	32.59	28.63	28.31	74.93	30.27	19.6	25.34	72.78	24.1	31.31	37.02	30.21	39.62	21.81	30.49	12.06	50.03	23.94	45.42	24.88	16.87	40.08	20.62	36.97	29.54	57.69	33.16	16.81	31.8	17.32
ENSG00000023839	0.08	0.32	0.12	0.22	0.17	0.23	0.21	0.25	0.71	0.79	0.31	0.2	0.66	0.4	0.14	0.2	4.75	0.31	0.39	0.78	0.1	0.49	0.29	2.33	0.17	0.3	0.21	0.13	0.19	0.52	0.27	0.77	0.01	0.54	0.15	0.15	0.24	0.13	0.48	0.21	0.19	0.77	0.32	0.09	0.28	0.08	0.1	0.16	0.21
ENSG00000023892	5.6	10.46	4.22	8.16	4.58	7.24	3.64	5.07	14.49	4.04	9.23	4.15	7.17	6.63	5.62	3.88	4.96	4.25	2.76	8.11	6.48	4.9	3.73	3.14	0.21	5.25	3.48	9.42	4.66	7.78	7.08	6.44	2.05	6.64	8.55	5.44	5.05	8.66	6.36	6.01	5.53	4.16	9.87	5.46	7.02	6.03	7.82	5.25	3.88
ENSG00000023902	11.69	10.07	6.11	15.02	7.24	10.8	8.28	8.84	23.56	24.83	17.52	7.54	6.08	5.26	14.37	6.76	8.35	8.15	5.67	7.56	8.61	11.28	8.94	7.55	0.92	3.95	6.28	8.76	6.63	9.49	9.54	3.49	0.11	9.04	10.78	13.7	11.15	13.99	11.04	7.19	7.48	11.26	5.87	6.4	15.55	11.12	10.3	10.29	2.38
ENSG00000023909	9.6	4.82	7.89	2.3	12.71	4.2	6.01	6.44	2.11	5.48	3.71	15.06	2.38	4.6	13.16	7.26	5.57	9.73	17.4	5.65	6.82	6.78	12.05	12.43	7.83	5.8	5.5	6.08	6.09	6.05	8.37	3.46	2.07	19.55	2.7	9.07	4.57	10.53	6.82	7.87	6.54	4.12	8.63	6.03	30.84	8.95	7.51	10.71	4.92
ENSG00000024048	11.62	15.2	10.12	44.13	35.58	13.48	10.09	13.88	27.7	13.57	13.92	9.93	14.51	16.5	10.25	11.52	15.86	11.49	47.35	16.69	13.63	10.94	14.41	18.94	7.57	10.34	8.03	14.78	13.27	13.97	15.15	10.97	1.37	8.92	12.44	10.07	11.85	15.34	11.14	7.87	13.67	6.49	14.87	12.51	8.94	15.58	7.95	9.1	8.68
ENSG00000024422	23.37	23.8	38.73	32.08	16.84	20.27	16.95	26.07	17.29	33.81	11.62	14.25	10.01	21.49	15.09	14.85	17.42	17.84	11.81	9.42	11.6	12.64	12.72	13.47	22.71	18.92	21.91	9.96	7.31	20.99	4.1	15.52	2.72	19.92	14.69	15.15	16.01	11.08	27.91	31.43	5.15	16.35	8.3	10.76	20.83	17.07	12.89	8.46	15.01
ENSG00000024526	11.15	1.87	1.99	1.16	3.91	2.83	5.5	1.42	1.09	1.01	1.45	3.67	0.59	1.14	1.06	0.71	1.22	2.25	2.66	3.1	1.2	1.63	5.36	5.3	2.57	2.31	2.21	2.51	6.2	2.99	0.91	3.83	5.13	2.43	0.86	2.95	0.84	4.27	1.13	0.81	6.23	0.42	2.16	2.05	4.42	2.76	1.55	3.47	1.75
ENSG00000024862	5.68	4.92	3.86	4.17	6.41	8.48	8.91	7.66	3.03	6.88	10.65	9.74	3.08	5.04	8.42	11.19	15.4	8.1	15.11	10.69	9.65	9.02	8.74	6.12	5.56	9.02	3.51	7.36	6.37	4.86	10.59	2.26	1.54	5.6	1.71	7.64	7.67	10.01	6.75	5.22	6.51	6.32	13.62	9.68	6.11	8.96	7.4	11.28	3.81
ENSG00000025039	3.55	0.83	2.93	1.11	6.66	4.99	4.53	3.21	2.2	5.37	12.3	3.59	0.9	6.16	10.87	9.8	23.73	11.32	5.69	5.77	11.15	3.42	9.19	14.23	0.04	2.38	5.27	6.69	2.07	6.9	15.19	0.83	0.05	3.03	1.75	4.14	10.22	6.44	5.72	2.54	2.28	4.68	2.94	6.51	7.66	7.08	8.22	6.96	2.89
ENSG00000025156	5.73	3.76	3.64	2.92	1.91	3.56	2.93	1.99	3.77	5.06	4.69	4.08	1.67	2.09	4.26	3.29	5.13	4.13	3.71	3.93	4.97	2.99	4.69	2.93	2.17	1.58	2.26	3.75	3	2.52	4.62	2.12	1.02	1.95	3.55	5.04	2.01	3.44	1.68	1.93	3.7	1.81	4.12	3.84	3.52	4.79	2.14	3.42	2.13
ENSG00000025293	18.06	28.19	13.81	12.67	9.98	11.85	12.92	14.28	25.59	16.22	16.16	14.04	18.09	13.96	15.43	13.29	15.43	13.58	11.65	17.49	10.96	12.08	12.28	13.95	5.76	9.67	18.12	11.43	18.6	16.63	8.51	13.67	4.13	13.67	24.81	13.02	13.34	13.78	8.94	9.29	10.41	6.49	12.18	12.87	11.44	14.99	7.56	12.58	8.97
ENSG00000025423	2.81	0.16	0.64	2.2	1.11	1.36	2.51	2.79	1.97	3.38	1.93	1.5	0.31	0.25	6.21	0.9	0.44	0.29	0.7	0.7	2.72	2.05	1.39	1.54	0.13	0.87	0.56	0.68	1.73	0.69	0.2	0.56	0.09	0.37	0.52	2.74	7.11	2.26	1.3	2.63	2.09	2.22	1.76	1.83	3.12	1.87	2.44	0.7	0.65
ENSG00000025434	3.15	15.75	10.23	9.83	19.18	10.97	17.55	7.62	25.7	10.09	7.94	12.95	6.02	17.53	6.19	15.5	10.37	7	10.69	13.22	11.52	17.31	7.61	8.44	59.81	11.87	4.54	6.01	6.33	4.28	11.58	12.39	5.41	12.08	4.96	4.74	13.95	11.8	14.94	7.29	7.03	4.91	8.88	10.34	2.95	9.44	15.14	10.13	6.02
ENSG00000025708	35.48	67.99	53.77	50.01	32.18	48.88	23.27	29.97	30.03	8.02	45.75	66.46	20.36	22.23	45.47	23.52	43.6	20.77	10.92	14.69	27.69	23.38	23.88	31.41	9.79	24.35	39.2	33.39	11.9	62.39	19.29	22.52	7.24	29.62	32.94	25.54	34.9	59.75	77.33	28.52	15.71	34.18	13.16	31.58	96.27	48.51	75.52	101.71	9.3
ENSG00000025770	15.72	15.41	19.97	11.32	12.33	10.63	15.59	7.85	12.96	9.53	10.26	12.28	11.92	9.88	6.87	7.16	8.32	9.32	5.83	9.16	8.49	11.93	8.65	9.85	8.21	13.59	8.71	8.03	9.67	6.69	7.04	20.09	14.82	10.23	17.63	9.76	8.64	9.62	17.28	9.64	10.69	10.98	8.54	8.35	11.44	9.68	11.53	10.32	8.39
ENSG00000025772	16.69	5.77	4.33	3.98	13.83	14.24	16.13	9.03	3.78	6.55	11.16	10.25	3.32	8	6.22	12.96	6.95	10.77	12.44	7	10.96	7.35	16.92	12.9	14.05	6.17	13.7	9.99	8.14	8.97	7.35	9.44	13.47	6.48	3.74	8.47	5.2	11.04	13.11	10.17	11.13	5.59	19.22	8.05	10.03	9.63	9.77	11.63	16.88
ENSG00000025796	16.27	40.93	16.62	25.47	14.91	18.05	26.39	30.49	31.15	19.94	26.43	25.85	18.65	17.91	23.32	16.67	28.07	25.47	18.55	21.93	18.7	16.66	20.8	22.32	5.02	10.81	18.52	27.46	26.93	20.72	17.49	20.71	2.24	22.83	17.36	18.5	20.14	16.16	11.15	12.76	20.38	8.47	17.97	19.16	15.15	31.06	7.74	17.22	6.48
ENSG00000025800	23.25	10.57	11.88	9.73	21.16	15.09	12.44	15.36	8.32	18.71	12.67	14.45	3.89	9.81	14.56	11.48	12.84	19.65	21.87	17.3	11.63	15.69	16.55	24.23	10.03	14.12	15.25	14.95	17.67	19.03	11.25	8.18	8.12	20.59	9.68	14.65	12.1	22.46	16.6	15.88	24.94	11.48	21.69	14.79	21.37	18.59	15.89	11.83	20.1
ENSG00000026025	869.66	157.22	58.82	418.74	203.06	352.91	334.71	344.93	171.41	318.59	667.45	336.25	43.96	124.8	640.62	347.14	531.39	304.19	310.58	363.97	464.68	385.63	323.82	240.51	546.6	129.91	746.65	317.9	234.63	340.29	300.25	104.96	0.64	461.81	71.17	469.58	556.59	319.13	441.89	377.61	265.05	389.6	231.86	301.27	631.75	334.29	443.52	151.25	74.11
ENSG00000026036	1.65	5.79	12.16	3.04	0.61	3.46	4.17	6.14	5.71	2.01	3.65	2.14	4.14	6.07	1.25	1.17	4.27	1.35	0.76	1.1	2.05	1.84	1.67	2.76	0.54	1.44	4.17	2.08	4.85	2.47	0.6	4.69	6.56	1.39	8.86	0.61	1.46	0.67	2.89	2.17	1.55	0.75	1.55	3.55	1.81	3.46	0.57	1.25	3.28
ENSG00000026103	18.29	19.33	18.16	15.52	10.9	19.26	9.05	7.53	10.99	21.04	17.93	17.41	9.82	9.92	15.25	21.01	9.43	11.2	8.14	17.35	17.84	30.68	14.07	9.7	1.32	11.97	20.37	10.05	5.05	21.32	29.07	2.71	2.32	13.26	21.98	22.43	10.65	12.1	4.66	9.73	7.28	8.35	16.81	15.61	23.3	12.27	15.32	14.56	3.34
ENSG00000026297	18.73	89.15	17.95	26.82	35.44	71.86	89.89	99.57	96.66	38.91	110.41	111.85	15.56	81.67	57.86	53.32	106.05	85.5	49.79	90.87	145.73	24.68	35.37	60.27	5.28	16.15	11.49	75.45	29.54	32.96	31.89	49.16	38.56	99.05	9.03	18.19	84.11	77.64	52.4	65.23	45.06	15.6	34.03	166.12	20.23	149	43.55	49.92	82.96
ENSG00000026508	503.67	264.68	149.39	72.97	102.92	99.92	212.33	206.64	223.81	234.83	201.27	140.92	120.92	154.95	92.22	144.52	184.45	117.44	189.94	169.8	98.82	137.83	108.21	233.4	31.35	78.19	388.72	53.65	50.46	334.57	241.98	176.16	22.74	258.19	87.69	105.57	114.27	147.67	159.28	156.19	49.6	49.47	116.09	197.77	466.03	173.88	107.48	165.43	53.26
ENSG00000026559	0.49	0.17	0.3	0.34	1.47	0.28	0.11	0.22	0.1	0.04	0.41	0.49	0.6	0.27	0.26	0.21	0.07	0.61	0.14	0.14	0.15	0.06	1.78	0.26	0.01	0.1	0.71	0.09	0.22	0.99	0.04	0.72	0.04	0.47	0.6	1.16	0.24	0.08	1.49	0.54	0.25	0.14	0.08	0.12	0.58	0.13	1.25	0.39	0.04
ENSG00000026652	4.66	12.42	6.63	8.11	2.65	4.45	4.82	5.27	10.42	4.91	8.67	7.02	7.43	2.8	4.58	3.93	6.04	3.49	4.74	2.38	5.02	3.88	4.03	3.05	0.57	4.1	9.7	1.71	2.26	5.74	3.46	6.61	0.25	3.22	7.75	3	5.2	3.16	3.64	2.96	1.49	4.46	3.22	4.47	6.01	3.82	5.16	4.41	1.05
ENSG00000026751	1.36	2.28	1.58	2.88	3.63	3.68	1.78	1.91	1.32	2.63	7.96	2.02	1.71	3.47	4.09	7.16	2.12	3.27	3.67	3.97	2.37	6.8	2.39	2.23	0.1	1.09	0.67	13.53	1.04	3.77	8.93	0.75	0.42	1.77	2.02	10.27	5.43	6.66	6.94	1.17	1.73	2.22	2.71	2.73	1.87	3.88	6.03	10.34	4.75
ENSG00000026950	11.52	23.8	13	15.23	13.68	38.27	17.66	17.26	18.45	8.83	30.5	14.08	8.58	11.31	16.99	11.41	21.28	10.86	6.11	14.14	17.03	13.32	14.84	9.49	7.64	7.92	16.48	17.53	10.8	14.74	23.53	7.11	2.78	14.54	14.94	11.27	13.3	26.92	10.95	8.07	15.42	5.77	10.7	15.11	10.63	16.09	12.01	19.35	16.68
ENSG00000027001	5.98	3.69	2.65	1.87	2.27	12.18	4.73	8.67	7.38	5.81	6.22	7.27	2.48	6.16	4.93	6.91	7.19	10.25	4.83	7.61	9.65	7	7.45	5.28	3.15	5.74	2.78	4.04	4.86	5.9	5.58	4.83	3.75	7.11	2.7	4.72	6.61	5.02	5.34	5.83	6.45	7.75	8	3.54	6.23	6.43	6.33	5.2	13.39
ENSG00000027075	12.05	13.83	11.03	6.66	9.21	10.08	14.81	12.91	13.04	11.56	15.3	9.96	11.68	9.33	7.61	9	7.84	11.08	10.35	10.69	9.12	8.86	7.42	9.07	0.27	4.78	9.19	12.17	5.86	10.9	11.08	5.73	2.69	14.22	7.94	8.89	7.36	10.11	7.36	7.47	8.05	6.42	6.14	11.73	11.16	9.45	8.88	10.56	5.64
ENSG00000027644	0.01	0.02	0.19	0.17	0	0	0	0.02	0.03	0.02	0	0.01	0.02	0.31	0.05	0.25	0.01	0.1	0.01	0.04	0.09	0.06	0.02	0.07	0	0.18	0.01	0	0.02	0.05	0.04	0	0	0	0.12	0.04	0.01	0.01	0.01	0.08	0.03	0.01	0.02	0.09	0.05	0.01	0.03	0	0
ENSG00000027697	52.1	32.35	22.83	27.55	25.73	52.74	42.47	76.83	39.98	25.06	51.07	84.77	12.77	19.41	78.7	45.02	124.08	51.14	67.33	72.05	69.19	43.25	46.14	37.13	52.85	35.31	30.98	47.96	29.06	59.28	45.08	11.44	10.1	79.96	32.74	104.54	49.88	62.61	35.9	33.5	27.29	23.69	66.35	60.23	74.42	51.94	45.44	73.64	22.62
ENSG00000027847	6.9	10.8	4.98	6.4	8.17	7.54	6.44	14.11	11.93	9.26	5.5	7.83	6.85	9.39	8.16	8.92	7.75	8.08	6.41	9.56	7.21	6.14	7.54	5.08	9.85	10.01	8.04	7.39	6.29	7.51	5.47	4.3	5.29	8.34	6.1	5.69	7.75	7.46	17.27	8.63	8.89	6.63	8.86	10.03	8.73	8.71	7.53	6.31	16.08
ENSG00000027869	2.51	1.99	2.73	1.92	3.91	2.09	2.21	0.78	2.72	1.26	3.19	0.91	1.63	1.32	0.59	1.06	1.69	1.8	0.83	1.82	1.07	0.67	1.86	1.7	0.11	0.59	7.47	2.26	0.85	1.18	1.48	1.85	0.84	0.85	1.05	1.03	1.23	1.67	1.24	0.45	1.09	0.99	1.33	1.55	1.66	1.69	2.35	2.75	3.14
ENSG00000028116	16.3	10.74	9.65	8.13	12.55	18.33	11.32	13.06	10.53	11.35	13.89	14.79	6.28	10.66	7.72	10.4	11.53	10.68	8.02	9.05	12.95	8.03	11.06	10.36	3.41	9.94	14.41	10.64	16.66	12	17.67	7.05	8.34	14.59	15.96	22.51	7.85	13.29	5.88	5.69	20.22	8.05	11.38	9.41	21.65	15.73	6.01	17.98	11.7
ENSG00000028137	8.94	9.17	3.21	8.47	9.64	11.33	8.65	5.37	3.92	6.32	14.37	9.66	3.65	5.03	12.56	9.82	7.03	14.56	8.94	13.59	8.94	11.09	5.72	9.73	3.85	3.85	5.93	15.69	11.23	6.9	8.71	2.69	1.7	8.01	3.99	9.8	6.82	12.69	12.63	2.53	7.18	6.6	9.96	9.12	12	17.31	15.64	11.67	2.13
ENSG00000028203	36.44	65.09	43.45	58	38.16	21.85	44.82	60.25	71.44	45.62	35.11	55.59	29.77	48.19	37.29	55.32	87.87	29.59	56.13	30.63	40.92	45.52	43.17	47.56	10.94	39.17	45.05	24.74	29.23	30.31	50.93	56.37	34.55	46.9	29.9	21.26	30.01	35.67	38.12	27.09	24.03	22.04	36.73	24.08	21.26	50.87	20.1	24.45	22.15
ENSG00000028277	0.45	1.58	2.56	1.51	0.65	0.94	0.65	1.01	1.71	2.13	1.66	0.71	0.39	1.27	1.39	0.39	0.82	0.9	0.42	0.48	0.58	1.05	1.03	0.93	0.13	0.18	0.62	1.29	1.26	1.25	1.15	0.66	0.11	0.7	4.27	1.66	1.04	0.97	0.79	0.68	0.62	0.34	0.3	0.82	1.48	1.35	0.42	0.27	0.26
ENSG00000028310	19.07	17.62	33.11	14.08	9.79	9.95	16.22	18.1	48.6	16.19	10.28	11.7	44.31	16.18	7.75	9.71	10.87	10.48	11.75	9.64	10.09	10.96	14.31	16.38	8.1	9.47	12.39	22.81	25.21	13.65	8.41	23.69	9.39	12.15	25.04	8.13	8.57	8.29	12.02	20	8.53	5.98	15.4	21.04	10.29	14.58	7.07	10.33	21.78
ENSG00000028528	37.92	25.6	33.03	24.53	25.16	33.68	44.09	28.91	30.7	32.36	26.03	41.43	22.22	30.87	40.6	36.76	26.9	32.9	30.14	33.5	23.06	29.62	26.19	20.77	21.12	25.04	37.01	20.27	22.73	37.71	24.64	24.95	10.14	26.06	22.24	25.7	29.17	20.38	34.52	28.8	33.5	18.88	25.6	19.45	27.23	23.73	23.11	31.4	11.85
ENSG00000028839	8.81	8.07	2.82	4.07	5.91	7.95	6.66	7.38	5.48	5.22	8.22	8.74	2.99	4.36	6.7	7.89	12.6	6.85	12.15	14.3	10.59	6.27	10.74	5.86	4.82	5.21	4.25	8.46	8.89	6.17	11.53	3.85	5.18	9.16	2.23	7.44	8.69	12.09	3.59	5.5	9.09	4.29	12.59	9.95	7.3	11.73	5.3	12.2	3.84
ENSG00000029153	59.09	19.08	11.29	12.07	23.61	12.01	30.42	19.25	11.77	10.37	18.12	34.67	12.31	17.28	21.89	13.05	37.45	11.54	6.91	11.36	12.38	12.06	33.08	13.23	0.69	13.73	60.58	11.03	16.32	40.22	3.65	63.77	26.23	16.71	10.78	28.21	8.74	31.91	13.1	18.44	20.16	11.43	12.3	15.63	77.26	18.51	10.03	20.99	6.01
ENSG00000029363	80.11	80.52	38.08	47.09	34.97	50.63	60.11	64.25	62.74	43.25	71.77	58.39	50.54	43.14	43.24	48.56	52.61	44.92	39.19	53.07	51.1	44.03	51.91	42.52	28.55	24.98	40.74	39.05	38.53	42.58	37.07	38.54	27.38	42.88	39.63	45.69	48.74	46.4	29.84	36.17	47.73	24.79	45.55	43.58	40.05	67.62	27.43	56.61	18.24
ENSG00000029364	27.85	12.61	9.5	16.29	37.3	26.77	35.45	31.09	9.17	18.69	18.62	27.43	6.86	22.76	25.03	40.36	40.14	27.56	44.34	28.59	33.49	29.71	28.92	28.4	20.22	31.28	18.75	27.19	25.13	35.05	32.91	12.22	15.1	30.22	5.27	24.65	39.97	36.46	35.71	28.43	32.6	20.92	24.3	26.99	23.03	20.1	29.52	28.76	33.98
ENSG00000029534	1.54	3.85	0.64	0.67	3.24	0.13	0.62	0.71	0.44	1.99	2.51	1.57	0.88	2.14	0.49	2.61	0.47	1.21	0.83	1.53	1.12	1.08	0.38	1.68	0.24	3.3	0.18	0.95	1.76	1.47	45.19	2.06	0.36	2.27	1.61	1.56	0.68	0.35	0.2	0.68	0.19	1.96	2.29	0.67	0.82	1.2	1.49	3.04	0.22
ENSG00000029559	0.19	2.82	0	1.81	4.21	8.03	4.65	2.26	0.97	0	4.1	0.95	0.08	0.08	8.78	0.24	0.03	0.02	0.31	0	0.22	0.08	0.88	0.32	0	0.32	0.51	0.28	1.16	0.37	0.05	0.24	0	0.68	0.36	0.37	1.12	0.09	0.24	1.65	0.02	0	0.31	0.03	1.16	0.09	0.14	0.05	0.38
ENSG00000029639	4.82	16.2	4.29	8.2	4.27	4.69	5.57	9.85	11.42	8.28	7.34	11.33	8.78	5.14	5.86	4.77	7.84	6.81	4.68	11.25	7.19	6.84	10.42	5.58	5.13	4.26	5.56	5.97	9.09	6.59	2.4	7.19	2.82	8.05	10.03	4.89	6.02	8.09	3.89	6.68	4.61	2.4	8.45	7.69	5.75	9.27	3.46	5.96	6.92
ENSG00000029725	17.38	19.24	11.61	11.58	35.05	12.72	15.74	10.51	15.75	18.43	17.58	14.16	10.37	15.68	14.66	20.81	12.8	21.41	14.05	20.13	17.14	14.91	11.03	10.98	5.42	10.02	9.09	15.22	12.3	11.77	20.95	6.92	4.16	11.55	9.56	14.36	18.99	14.58	10.98	7.4	18.83	8.87	10.07	14.48	11.88	28.42	10.15	9.99	5.14
ENSG00000029993	31.85	5.72	2.52	5.78	11.07	7.32	15.86	11.51	7.11	9.03	3.65	12.07	3.8	6.15	6.76	7.3	9.81	13.98	12.11	9.39	9.16	5.16	17.56	12.26	12.34	5.61	10.83	5.58	11.89	14.57	1.99	2.58	18.87	4.8	4.65	10.28	6.37	21.56	10.57	10.42	31.55	4.14	5.06	3.94	16.68	10.26	5.4	11.75	8.01
ENSG00000030066	21.51	20.68	17.83	13.55	15.97	19	25.84	22.71	18.84	14.57	14.91	17.73	11.5	10.75	11.74	13.14	10.53	15.58	10.83	12.89	11.11	14.89	15.7	17.36	21.22	12.41	12.94	9.2	17.02	15.99	10.83	14.01	5.11	17.58	10.76	17.18	12.73	19.96	13.33	10.34	19.61	7.13	12.62	12.39	14.4	19.66	8.07	12.43	8.53
ENSG00000030110	17.56	8.45	4.08	9.41	6.72	14.89	4.94	10.62	7	5.43	8.54	6.36	2.52	10.01	6.06	7.28	14.84	9.68	13.16	15.48	14.85	7.74	7.37	13.75	7.18	13.97	10.76	10.83	5.94	14.63	11.63	3.88	8.69	4.18	2.77	6.14	7.68	17.15	16.64	11.16	11.36	4.82	17.53	10.73	13.25	9	11.33	8.53	22.97
ENSG00000030304	0	0	0.79	0.13	0.08	0.17	0.09	0	0.17	0.81	1.38	0.09	0.05	0.1	0.04	0.18	0.42	0.44	0.16	1.05	0.31	0.47	0.14	0.55	0	0.03	0.01	0.26	0.35	0.3	0.25	0	0	0.35	0.13	0.38	0	0.43	0.06	0.07	0.2	0.14	0.39	0.04	0.03	0.16	0.08	0.19	0
ENSG00000030419	7.34	19.15	14.46	10.17	3.45	5.49	9.78	20.87	12.21	9.92	5.03	5.13	5.67	16.18	10.35	6.88	10.16	5.78	3.8	7.43	11.59	8.83	9.98	7	2.19	5.79	3.56	6	5.86	17.06	1.51	1.9	2.87	13.81	25.88	6.84	3.17	7.76	1.95	10.23	3.48	6.14	7.3	10.04	11.27	9.46	3.75	4.55	6.53
ENSG00000030582	72.61	57.91	39.22	68.39	123.01	141.8	88.91	117.18	62.59	66.95	222.49	85.44	14.74	89.31	126.04	89.4	243.89	99.52	121.41	101.19	115.2	88.29	73.65	85.1	134.47	69.6	102.67	111.75	53.56	118.61	79.57	34.52	38.7	90.69	18.78	80.26	182.64	201.19	172.32	122.24	124.7	110.55	115.61	179.35	147.74	159.62	205.6	75.4	121.95
ENSG00000031003	8.41	25.03	9.47	14.13	9.56	12.13	7.85	9.9	26.36	22.5	12.64	12.54	10.95	11.19	9.95	12.12	11.53	12.14	9.12	9.11	7.97	16.78	13.35	5.15	6.5	8.14	6.75	11.49	11.43	8.83	10.97	12.47	2.59	15.65	11.41	11.97	10.78	8.39	6.14	5.22	7.72	8.52	6.82	9.93	7.95	17.11	5.43	7.95	4.13
ENSG00000031081	5.18	2.85	2.26	5.69	4.77	5.43	5.4	5.06	4.49	5.43	6.83	5.06	1.63	3.43	6.5	3.48	3.09	5.33	5.38	4.68	3.38	5.22	3.87	4.18	0.1	2.37	2.62	4.37	4.57	4.49	3.2	0.87	0.21	5.09	3.48	9.88	7	4.87	8.42	3.82	5.53	5.35	4.59	4.3	7.41	5.73	6.61	2.65	2.46
ENSG00000031544	0	0.4	0.63	0.12	0.05	0.01	0.03	0.05	0.36	0.98	0.23	0.07	0.35	0.16	0.12	0.07	0.1	0.12	0.06	0.06	0	0.25	0.09	0.04	0.02	0.13	0.03	0	0.04	0.04	0	0	0	0.03	0.07	0.01	0	0.06	0.09	0.08	0.03	0.02	0.01	0	0	0.03	0.02	0.03	0
ENSG00000031691	4.2	2.29	0.56	1	6.8	2.91	3.72	3.52	3.16	2.13	2.68	4.11	0.92	1.98	2.2	1.66	2.56	1.32	6.91	3.43	3.58	2.47	4.67	3.05	5.13	1.12	1.87	3.15	2.74	3.26	2.41	1.44	2.19	2.61	0.68	2.25	2.69	7.53	1.4	1.16	4.01	0.86	2.68	2.94	4.19	5.49	0.93	2.58	2.07
ENSG00000031698	62.53	28.28	28.63	29.55	66.51	30.25	36.65	29.95	32.58	40.74	35.07	43.18	14.34	27.41	44.88	40.54	30.4	53.41	56.08	44.45	52.35	50.31	35.99	72.92	33.55	36.66	47.29	40.03	23.82	34.94	31.31	20.15	57.18	55.72	17.75	40.52	28.79	42.87	56.41	42.98	32.81	28.86	56.51	36.39	61.75	44.55	46.77	47.48	46.48
ENSG00000031823	16.45	20.24	19.27	14.02	15.83	20.1	11.01	12.86	15.91	20.07	22.48	13.38	17.19	17.76	12.39	15.92	8.72	18.03	10.39	13.91	14.29	14.93	11.91	11.42	11.78	11.34	12.26	11.4	15.38	18.52	17.85	16.41	16.2	16.43	18.21	11.86	14.76	11.93	10.56	9.62	10.7	9.17	18.7	13.65	12.73	12.2	14.5	15.34	11.97
ENSG00000032219	5.66	33.54	23.18	22.07	12.56	9.87	17.69	17.36	36.38	14.7	12.09	15.57	19.46	14.78	12.08	13.47	17.1	9.32	10.87	15.04	12.33	13	11.91	9.03	3.09	8.04	8.55	12.22	12.8	9.31	9.08	11.34	4.06	13.25	10.82	6.28	10.94	11.49	8.17	5.4	10.56	5.45	5.5	8.68	6.34	18.51	5.76	8.26	6.1
ENSG00000032389	10.25	6.94	11.11	5.32	10.44	22.84	9.09	10.41	7.04	9.94	11.55	10.91	7.03	7.94	6.1	8.27	8.74	5.6	12.6	9.08	9.68	8.78	5.69	12.3	10.04	7.56	9.55	6.47	10.53	10.29	10.94	9.51	11.48	11.26	4.71	5.78	4.82	15.62	10.79	13.16	6.42	6.79	12.56	8.85	10.76	10.54	9.81	8.86	17.03
ENSG00000032444	9.97	25.93	18.68	13.53	11.99	16.69	9.06	13.56	33.68	10.95	12.51	12.94	14.36	14.75	9.47	10.44	8.48	10.32	30.44	14.42	8.6	12.1	13.47	7.04	9.53	12.2	8.72	6.82	10.19	10.07	8.39	22.05	7.7	16.19	14.01	9.77	8.26	8.19	13.1	5.95	6.21	11.41	10.44	9.19	10.58	8.54	13.07	8.31	12.84
ENSG00000032742	3.96	8.94	8.28	5.81	2.99	9.88	4.82	7.98	19.39	14.44	8.19	6.44	4.24	11.24	6.97	9.88	12.33	5.77	7.17	8.83	13.68	11.08	8.62	7.71	3.24	6.02	2.23	10.19	10.41	5.25	8.39	9.57	1.8	10.05	3.93	4.94	7.04	4.53	4.7	4.83	8.2	2.47	8.64	4.06	5.18	7.51	5.67	6.06	3.93
ENSG00000033011	11.39	6.88	6.67	5.79	10.55	13.05	11.69	15.3	5.82	10.03	8.53	10.79	2.39	7.5	7.26	11.07	6.11	7.82	10.83	12.9	6.7	10.08	8.22	10.89	9.32	9.83	8.59	9.67	11.54	9.18	9.03	4.17	12.16	12.52	3.24	8.12	9.74	15.88	15.81	9.35	11.63	8.1	13.06	12.74	9.48	9.4	13.42	5.8	5.72
ENSG00000033030	8.89	12.71	14.83	13.32	8.7	8.1	10.36	7.62	15.32	12.63	15.01	8.22	10.41	14.53	9.62	10.43	14.98	10.14	9.82	13.61	9.85	12.43	11.91	9.65	4.63	8.22	7.85	8.94	11.02	12.18	12.28	9.68	3.96	6.86	11.96	6.21	10.58	10.29	6.62	6.72	10.78	4.44	7.75	6.47	7.21	14.42	7.12	5.91	6.77
ENSG00000033050	30.58	7.38	8.39	10.91	15.24	17.66	10.7	9.53	11.14	15.77	15.92	8.64	7.74	9.71	13.67	13.81	8.87	13.87	13.56	13.26	10.24	11.67	10.56	12.86	13.17	7.6	9.66	9.38	12.98	25.96	7.91	8.08	9.04	16.73	12.66	17.86	14.65	16.25	15.62	16.12	17.41	10.27	16.22	11.16	21.83	14.34	15.26	10.84	18.9
ENSG00000033100	19.38	21.56	10.39	19.96	15.68	14.89	12.94	16.66	15.79	16.65	13.13	10.29	5.29	13.28	15.56	11.38	16.45	13.93	17.55	14.57	16.82	13.53	14.45	22.79	6.13	11.15	10.82	13.87	18.99	22.85	12.27	11.9	5.02	19.5	11.95	18.04	12.85	13.93	18.61	23.38	14.5	12.83	18.29	24.79	29.43	15.86	15.56	12.58	16.61
ENSG00000033122	0.01	0.02	0.05	0.08	0.02	0.09	0.07	0	1.42	1.25	0.01	0.01	0.17	0.16	0.01	0.21	0.04	0.11	0	0.03	0.17	0.09	0.12	0	0.01	0	0.01	0.05	0.08	0.08	0.01	0.13	0	0.04	0.01	0.06	0.01	0.02	0.02	0.01	0	0.22	0.01	0.02	0	0.05	0.01	0.02	0
ENSG00000033170	15.39	46.03	19.26	47.41	39.02	19.55	23.66	27.27	56.04	25.1	14.72	23.9	56.01	44.36	15.84	26.8	40.68	20.26	16.67	34.14	34.08	26.99	24.99	30.07	17.22	23.64	18.39	38.15	27.17	16.84	23.69	44.09	7.16	17.66	43.45	31.46	23.65	57.58	15.28	22.72	26.8	30.33	15.3	23.94	16.58	31.13	14.3	14.69	13.57
ENSG00000033178	33.54	53.88	26.89	22.22	16.82	31.56	26.44	28.2	19.28	17.81	16.17	21.37	10.81	26.73	16.77	19.5	23.37	10.97	20.6	14.58	29	19.57	23.02	23.79	12.68	12.04	26.29	13.04	21.04	24.89	6.62	15.7	20.28	20.45	11.32	14.68	18.68	21.12	12.17	18.29	18.11	8.04	19.82	15.97	25.82	14.1	11.54	18.97	11.13
ENSG00000033327	3.67	13.89	3.64	8.69	8.39	7.06	11.54	4.92	10.79	8.29	9.21	11.74	7.07	5.22	6.53	6.83	5.2	7.11	9.69	9.01	5.75	8.35	4.51	8.52	1.83	2.44	2.87	8.01	6	4.52	11.77	3.49	1.51	6.46	3.23	4.21	6.95	3.55	8.19	1.8	5.49	5.44	8.55	6	6.05	8.42	8.17	6.59	8.26
ENSG00000033627	5.29	69.13	29.03	52.79	22.76	24.27	19.75	18.16	55.58	30.06	27.27	17.7	49.89	38.32	18.32	15.12	38.11	21.73	26.42	23.32	16.72	21.55	16.69	22.45	9.44	19.44	11.58	16.17	18.35	18.34	12.49	50.13	5.52	23.76	17.26	8.71	20.3	9.73	30.74	11.86	15.26	10.21	13.19	12.01	12.31	22.13	23.65	12.47	14.84
ENSG00000033800	13.65	25.81	19.15	20.64	12.14	24.45	19.29	15.84	22.64	25.97	16.38	18.81	12.46	29.19	19.79	27.23	18.78	23.51	17.62	28.89	13.59	24.08	18.87	14.02	11.77	16.5	14.46	12.58	13.08	17.7	12.99	19.7	3.83	19.81	16.03	13.72	18.13	11.49	12.06	14.41	16.13	8.84	23.42	10.63	12.72	12.3	13.05	17.91	3.57
ENSG00000033867	12.8	54.48	20.19	19.18	37.21	11.02	16.78	14.62	21.39	16.09	20.23	33.67	17.93	12.63	22.7	16.83	12.72	15.94	6.68	23.41	16.23	22.37	16.67	19.8	4.74	15.76	7.45	11.69	43.22	11	7.49	10.18	1.82	27.51	10.82	13.91	10.55	11.23	6.6	4.87	46.95	9.52	13	12.61	12.84	25.39	7.04	10.7	4.21
ENSG00000034053	2.93	2.38	4.6	10.31	1.2	1.84	2.05	4.69	5.22	1.89	4.32	2.12	2.06	2.03	5.74	1.91	0.8	1.32	1	2.97	2.75	2.63	4.88	1.68	2.9	1.31	1.63	1.73	2.18	2.03	1.86	5.23	0	1.71	9.37	4.07	3.47	0.98	3.94	3.69	0.89	3.45	4.92	2.68	4.02	1.94	2.43	2.57	0.76
ENSG00000034063	32.78	3.99	3.26	4.06	4.06	8.09	4.74	3.41	3.43	2.92	5.79	6.23	1.68	5.4	2.44	2.35	1.84	3.38	1.53	5.05	3.29	3.53	4.93	5.55	4.37	4.63	5.12	2.15	7.01	4.57	1.48	5.02	22.25	7.15	3.99	6.77	5.72	3.32	2.82	4.98	5.37	2.83	4.53	3.23	6.95	7.42	3.88	3.84	3.38
ENSG00000034152	20.66	11.55	23.14	7.25	16.39	21.96	14.69	20.02	7.99	14.34	25.37	9.13	13.33	15.33	7.23	13.04	17.24	13.28	15.66	11.65	15.6	11.43	14.61	18.32	3.83	13.09	17.33	10.96	19.49	12.48	13.39	14.58	9.24	6.33	7.5	7.32	9.52	12.68	59.56	12.48	18.28	11.52	10.5	15.21	16.35	11.77	19.2	13.83	13.07
ENSG00000034239	3.4	0.05	0.58	0.2	0.16	0.04	0.12	0.11	0	0.12	1.56	0.54	0.08	0.05	0.52	0.55	0.48	0.31	0.32	0.03	0.26	0.59	0.27	0.16	0	2.77	0.87	0.27	0.11	0.21	1.2	0.58	0	0.47	0.12	1.7	0.58	0.05	0.28	0.27	0.08	0.07	0.33	0.2	0.19	0.15	0.13	0.17	0.01
ENSG00000034510	1894.44	383.74	498.81	699.97	921.33	1631.38	1512.57	1614.08	532.86	455.54	1332.37	1738.19	394.77	729.36	1142.15	1046.74	2048.67	1147.58	1130.84	690.63	1506.17	1010.31	1365.45	1349.98	1575.69	1756.63	2800.49	959.9	590.61	1586.77	602	720.53	3705.03	1337.09	252.47	1186.2	1485.84	1301.63	1343.14	1538.8	1140.8	961.83	1631.46	1337.11	1765.51	1094.95	1168.45	1822.75	2463.44
ENSG00000034533	2.27	1.28	0.89	1.88	3.2	2.66	2.72	2.84	1.66	2.86	3.27	2.08	1.56	2.52	2.66	3.61	3.46	2.64	5.2	3.55	3.09	3.89	3.45	2.74	2.09	2.52	1.81	2.94	3.43	2.41	3.96	1.67	1.51	4.11	1.2	3.11	2.53	4.05	2.08	2.11	3.5	1.81	3.08	2.28	2.54	3.06	3.02	2.31	3.08
ENSG00000034677	51.1	60.49	103.75	39.09	20.29	37.38	30.38	32.49	45.4	32.52	29.92	32.61	34.93	71.13	30.78	27.94	54.38	28.39	35.37	36.15	28.05	30.04	27.59	28.27	5.26	17.87	9.48	27.98	48.52	34.11	18.13	37.52	6.92	34.09	45.79	27.98	22.82	32.38	44.11	20.41	23.5	13.1	24.74	23.69	27.94	27.93	14.9	41.53	10.38
ENSG00000034693	10.74	6.08	6.11	5.18	5.18	4.62	6.29	7.8	5.42	7.01	6.85	6.65	3.45	4.64	5.6	7.29	10.87	6.75	8.1	8.01	5.91	6.41	7.37	5.8	4.93	3.37	3.48	6.42	3.82	3.51	9.15	4.11	5.07	6.98	4.6	8.38	3.8	9.13	5.86	5.71	4.7	3.86	8.68	6.01	5.02	10.47	3.1	8.73	4.17
ENSG00000034713	55.67	17.36	27.58	26.58	34.4	84.78	74.49	63.23	32.61	50.11	52	54.38	18.34	29.36	50.23	68.57	67.15	58.21	74.46	58.58	65.99	71.97	68.73	58.75	35	63.38	56.4	38.77	46.51	46.99	40.79	20.44	13.02	54.46	13.91	49	49.67	51.27	34.77	31.44	60.87	44.34	68.62	66.34	54.54	34.36	63.09	66.4	45.1
ENSG00000034971	0	0	0	0.03	0.03	0.55	0.03	0	0.17	1.2	0.04	0	0.19	0.02	0.01	0	0.01	0.01	0.04	0	0	0.28	0	0.1	0	0.07	0	0.1	0.72	0.02	0.1	0.03	0	0	0	0.01	0	0	0.02	0	0	0.71	0.37	0	0	0.16	0.08	0.05	0.02
ENSG00000035115	13.96	32.3	34.18	19.5	47.82	112.3	48.88	42.05	19.38	33.5	18.93	27.3	24.29	37.05	12.47	58.76	34.98	46.91	45.51	61.19	62.41	51	47.24	74.61	3.37	55.7	18.94	29.24	22.85	46.59	53.99	21.01	15.15	58.61	9.34	7.12	12.31	24.11	18.99	20.78	11.31	24.77	57.99	64.53	34.51	45.46	31.23	43.22	91.83
ENSG00000035141	19.82	5.33	6.74	6.28	15.45	19.22	16.75	14.65	7.14	11.71	13.55	17.84	7.08	9.01	9.74	14.02	11.38	14.36	15.69	15.48	15.86	16.11	15.76	22.1	12.41	11.43	10.69	12.86	19.37	11.88	15.62	8.16	12.16	13.5	6.75	8.35	13.03	21.51	12.14	9.88	25.67	5.88	18.66	15.53	11.22	21.26	10.32	15.65	10.65
ENSG00000035403	65.23	50.27	36.15	71.56	40.92	77.28	71.64	61.51	78.96	123.76	62.6	86.03	40.16	71.1	54.79	74.94	83.29	44.78	62.72	50.73	72.19	48.8	50.15	50.23	24.67	34.04	32.89	39.29	30.87	42.62	23.94	58.89	16.38	56.03	35.87	63.22	101.78	91.1	71.38	67.98	28.32	57.5	46.73	46.99	69.06	57.33	58.55	41.55	33.32
ENSG00000035499	8.63	4.24	2.27	2.6	8.07	8.8	2.44	1.99	4.56	0.65	1.5	9.47	8.82	2.76	1.18	2.24	2.25	2.61	4.89	4.97	2.43	2.25	5.26	4.33	3.66	8.7	1.74	2.26	4.68	1.72	1.14	6.07	6.5	7.36	0.29	1.28	1.33	4.1	21.42	1.09	5.19	0.75	2.34	1.18	3.99	2.92	1.51	4.4	2.15
ENSG00000035664	1.3	15.53	9.5	10.53	4.52	1.46	2.54	3.81	27.66	5.73	4.13	3	8.93	10.89	4.05	3.13	5.26	3.04	6.36	14.25	2.72	4.32	3.68	4.34	5.2	3.08	2.32	5.02	5.56	3.45	2.82	8.83	0.26	4.43	10.11	1.57	2.83	1.04	6	3.83	4.85	2.91	2.47	2.54	1.37	3.92	2.29	5.09	0.59
ENSG00000035681	9.27	18.69	13.08	16.16	10.44	11.67	12.52	13.36	18.31	21.4	14.18	12.7	10.36	18.36	12.06	13.05	10.61	13.54	9.1	19.37	13.94	11.88	15.95	11.87	4.84	7.33	7.6	12.52	17.31	25.23	14.12	8.48	3.45	12.01	8.73	12.44	15.04	5.64	9.56	6.79	11.77	8.27	10.18	9.31	14.21	15.22	7.96	14.73	4.86
ENSG00000035687	30.62	15.63	17.44	14.64	43.57	32.19	31.32	32.22	16.07	21.61	59.8	21.61	8.26	22.43	30.15	26.64	36.83	29.32	27.5	28.24	34.47	27.19	36.3	26.36	9.65	15.84	23.13	24.82	20.77	39.12	24.19	19.17	15.05	46.1	10.97	24.23	25.9	38.3	14.99	12.5	23.97	19.57	31.05	30.33	27.83	40.68	21.06	30.94	37.57
ENSG00000035720	0.15	0.24	0	0.49	0.38	0.37	0.3	0.13	0.09	0.16	3.32	0.2	0	0.03	0.39	0.22	0.61	0.22	0.16	0.91	0.33	0.75	0.47	0.8	0	0.53	0.51	0.6	0.72	0.82	0.65	0	0	0.33	0.28	1.16	0.15	1.03	0.42	0.09	0.55	0.08	0.31	0.38	0.27	0.88	0.15	0.51	0.11
ENSG00000035862	82.88	19.74	37.72	145.86	51.86	101.66	227.46	129.13	61.53	118.29	278.62	115.02	8.73	46.95	176.96	121.57	110.81	83.56	113.89	78.6	116.9	84.36	81.07	79.42	80.38	37.19	60.22	89.71	43.68	67.5	25.67	28.22	45.88	74.83	20.25	97.61	163.15	96.31	112.51	123.3	52.88	99.05	71.23	97.98	162.61	107.87	91.64	41.53	29.15
ENSG00000035928	23.9	25.45	27.38	13.93	18.06	14.8	26.68	16.33	20.66	17.37	17.55	16.12	8.18	13.75	16.53	15.36	11.19	14.22	16.37	16.21	10.73	15.27	17.27	17.62	10.53	14.09	13.72	12.19	15.12	16.85	17.66	14.15	11.13	18.7	20.39	13.31	12.39	17.34	10.94	9.74	18.02	5.78	15.99	12.12	17.7	21.63	7.58	11.26	10.73
ENSG00000036054	19.31	15.19	8.68	9.76	15.82	21.06	17.3	17.82	15.32	13.72	18.74	14.99	9.32	10.29	16.07	16.85	23.35	14.49	27.85	18.54	18.25	18.11	25.23	17.29	9.54	11.7	16.62	10.53	13.9	14.44	17.68	3.72	11.26	17.57	5.06	15.49	13.11	24.02	11.91	11.5	15.73	7.67	15.88	14.01	24.12	14.67	11.52	18.22	9.45
ENSG00000036257	30.61	16.39	23.38	19.36	31.89	35.43	39.39	39.07	23.21	30.87	24.52	27.71	12.48	27.35	27.86	33.39	33.88	33.77	33.86	32.17	33.01	33.5	41.77	27.79	15.87	24.85	25.45	31.65	31.56	27.8	41.83	24.49	10.16	35.5	16.97	27.2	30.63	26.8	14.66	16.39	32.07	15.88	38.42	29.93	29.25	48.67	19.55	32.65	33.37
ENSG00000036448	0.47	0.28	0.68	0	0.47	2.08	2.71	2.09	1.02	2.03	0.89	0.45	0.13	0.41	0.85	1.39	0.82	0.69	1.15	1.9	0.31	0.64	0.76	0.22	1.09	0.55	0.09	0.46	0.62	1.9	0.5	1.08	0.74	2	0.91	1.04	0.66	0.87	1.03	0.48	0.55	0.58	1.26	1.03	1.21	0.55	1.74	0.21	0.16
ENSG00000036473	0	0.31	0.2	0.12	0.08	0.06	0.21	0	0.42	0.22	0.1	0	0.13	0.16	0	1.95	0.02	14.71	0.99	11.21	0.32	1.5	0.09	0.64	0	8.17	0	0.05	0.19	0.13	3.23	0.04	0	0.27	0	0.01	0.05	0	0.07	0	0	1.15	4.03	0.02	0	0	0.82	0.13	0
ENSG00000036530	0.1	0.94	1.98	0.92	0.1	0.29	0.2	0.34	1.15	0.49	0.35	0.29	1.02	0.65	0.35	0.17	0.31	0.2	0.11	0.42	0.43	0.25	0.28	0.29	0.02	0.14	0.22	0.28	0.32	0.58	0.25	0.44	0.01	0.27	1.61	0.2	0.1	0.1	0.1	0.25	0.22	0.21	0.08	0.17	0.12	0.21	0.1	0.11	0.01
ENSG00000036549	19.7	29.56	22.81	15.8	21.01	13.31	16.56	18.8	15.39	31.14	16.37	17.55	15.77	15.47	15.42	18.09	13.61	24.58	20.22	19.33	18	26.24	21.12	21.25	13.98	13.64	16.4	15.69	28.58	19.3	16.1	14.99	9.84	30.12	13.11	15.9	15.83	23.12	13.98	10.04	26.28	7.06	22.5	14.06	13.69	22.39	11.04	10.93	11.59
ENSG00000036565	0.04	0.04	0	0	0.06	0.02	0.04	0.08	0	0.17	0.06	0.04	0	0.14	0.1	0.07	0.11	0.16	0.07	0.35	0.11	0.27	0.04	0.13	0	0.08	0.04	0.17	3.84	0.27	0.14	0	0	0.11	0.05	0.17	0.02	0.04	0.04	0.06	4.44	0	0.13	0.02	0.16	0.03	0.08	0.12	0
ENSG00000036672	0.85	0.51	1.72	0.66	0.35	0.9	0.57	0.4	0.66	1.13	0.46	0.29	0.38	1.54	0.87	1.09	0.23	2.23	1.33	1.31	0.82	0.48	0.55	1.45	0.22	0.36	0.53	0.54	0.72	0.45	5.69	0.47	0.44	0.43	0.3	0.72	0.18	0.31	0.58	0.9	0.42	0.55	0.35	0.64	0.39	0.29	0.36	0.39	0.04
ENSG00000036828	0	9.03	3.32	2.03	14.16	2.87	0.44	0.24	0.17	1.98	0	1.3	6.76	10.59	0.18	4.41	1.18	6.51	2.72	1.16	5.02	10.5	1.23	2.85	0	4.11	0	1.3	0.28	0.59	1.59	0.14	0	11.42	0.16	0.4	0.92	1.48	4.29	0.78	0.24	0.56	7.96	1.2	0.04	1.24	2.67	1.01	0.03
ENSG00000037042	2.38	10.58	18.48	10.48	5.36	2.96	5.05	9.52	12.32	8.26	4.08	5.89	7.27	8.91	5.65	5.19	5.74	4.89	3.47	5.16	6.32	5.16	4.03	4.18	10.48	3.77	4.26	4.1	3.33	5.25	3.79	10.92	1.41	6.96	15.22	2.52	2.73	2.55	3.46	4.99	2.68	3.19	2.84	2.85	4.2	4.33	2.93	2.1	1.18
ENSG00000037241	32.94	3.96	1.78	6.52	16.84	26.79	17.42	10.17	5.19	8.64	13.45	16.92	4.74	6.94	14.14	16.98	11.58	7.49	16.53	10.75	13.66	15.05	20.53	10.73	47.86	14.21	17.59	8.2	6.51	18.42	7.54	4.59	29.77	17.21	4.32	18.3	12.4	18.21	17.69	11.39	17.11	11.53	16.67	12.58	23.01	11.64	15.99	17.77	11.34
ENSG00000037280	1.13	1.07	5.57	2.89	1.66	2.14	1.86	0.96	2.45	1.62	3.89	1.55	3.57	2.42	0.86	1.67	1.54	2	3.96	1.6	2.73	1.47	1.73	2.45	0.02	0.61	2.5	2.43	1.3	0.74	1.37	2.04	0.01	1.13	2.14	1.4	1.71	2.08	1.91	1.33	1.67	1.57	1.18	1.69	0.8	1.49	0.95	0.69	0.74
ENSG00000037474	40.13	28.8	27.88	19.15	26.07	28.15	26.04	28.2	34.63	26.03	20.25	24.8	45.24	26.93	16.24	20.51	23.5	24.72	21.56	17.3	16.09	18.92	24.1	42.23	13.76	17.87	21.24	37.31	30.68	31.34	10.84	22.97	20.51	21.66	40.84	20.25	16.79	29	19.44	24.49	26.24	10.86	25.29	30.56	26.84	22.9	15	19.86	37.25
ENSG00000037637	6.51	6.49	4.63	6.99	7.37	4.45	7.08	7.6	5.36	9.17	5.79	6.07	5.41	5.32	5.85	5.46	4.86	6.59	6.24	8.98	4.64	8	6.03	7.32	3.14	5.01	3.62	6.09	8.46	8.72	4.86	5.61	3.19	7.33	6.51	4.6	4.62	4.73	9.78	6.1	4.75	3.87	7.23	7.14	8.72	7.25	4.81	4.45	4.85
ENSG00000037749	18.57	9.06	4.61	7.82	10.86	17.94	15.07	16.33	13.62	11.19	13.69	13.24	6.09	10.94	13.78	14.49	16.87	13.25	19.37	14.35	14.86	13.14	13.23	10.68	13.36	6.91	12.03	14.39	9.51	14.45	12.33	4.38	6.85	14.28	5.36	13.75	15.54	20.44	14.2	9.99	12.28	8.23	10.12	9.5	14.57	13.5	12.76	13.7	7.15
ENSG00000037757	4.15	18.99	15.27	21.27	5.6	9.43	6.11	13.16	18.07	11.28	7.15	7.5	15.18	12.26	7.65	9.33	5.08	4.98	9.8	4.59	10.96	12.54	7.47	4.12	4.59	8.4	4.01	5.68	10.47	13.56	11.78	13.48	4.63	9.36	18.93	3.26	9.76	8.55	5.03	7.93	5.86	4.96	14.06	8.67	9.66	5.32	7	7.69	4.52
ENSG00000037897	15.95	4.28	4.28	2.87	8.92	3.64	7.31	7.97	3.1	6.14	10.8	7.11	3.31	3.45	5.36	5.46	3.1	5.2	3.15	5.44	4.77	6.21	5.12	6.4	3.49	4.75	10.05	3.22	6.51	9.74	4.83	3.51	5.96	5.82	7.41	5.6	6.25	6.21	4.31	7.11	7.58	3.73	5.12	4.15	5.08	6.47	5.1	3.53	7.75
ENSG00000037965	0.22	0.1	0.56	0.7	0.54	0.1	0.53	0.99	1.09	1.5	0.41	0.08	0.86	1.39	0.62	0.54	0.61	0.65	0.08	0.67	0.49	0.41	0.28	0.35	0	0.03	0.53	0.1	1.55	0.55	0.05	0.65	0.07	0.05	0.62	0.12	0.61	0.03	0.03	0.48	0.27	0.11	0.25	0.29	0.23	0.11	0.29	0.32	0
ENSG00000038002	2.26	4.89	6	2.79	12.01	5.94	7.47	5.99	4.04	6.72	10.5	10.01	2.05	9.37	10.3	13.34	5.31	11.44	6.15	12.8	35.31	9.5	5.84	9.4	4.58	15.08	10.28	8.07	8.98	9.53	9.68	2.98	4.96	10.45	1.63	9.04	5.44	9.48	8.31	7.38	33.43	6.06	14.48	17.59	12.14	6.84	9.85	13.96	2.92
ENSG00000038210	13.6	18.02	9.49	11.61	15.82	21.77	14.66	17.41	21.11	16.09	12.34	14.1	8.33	16.14	9.38	14.29	9.19	17.47	12.37	16.97	10.16	14.24	15.76	23.27	4.87	16.8	6.28	12.93	23.67	16.77	16.68	10.56	4.67	13.11	9.7	8.97	9.96	15.41	10.3	7.63	20.92	5.45	15.22	13.17	19.55	14.23	6.89	15.5	19.91
ENSG00000038219	15.16	25.2	23.26	22.26	17.7	23.07	23.73	22.64	21.02	24.8	22.28	18.86	13.74	23.59	16.56	17.24	16.47	16.03	15.54	17.46	11.82	19	19.26	19.95	4.59	17.22	10.22	15.52	20.86	17.97	12.9	16.19	2.34	17.85	19.43	14.42	19.27	12.71	12.61	9.91	15.9	6.62	12.45	13.63	14.53	13.81	10.71	10.06	8.3
ENSG00000038274	35.54	14.82	10.85	16.71	40.68	46.84	31.95	42.08	12.86	28.68	32.49	41.52	6.13	19.08	37.2	37.73	39.08	36.73	41.9	47.9	37.75	42.8	43.06	21.08	22.6	41.05	25.76	34.29	18.68	27.5	26.76	9.44	17.21	36.67	4.6	29.34	28.43	51.34	20.48	15.89	32.36	20.07	55.54	26.3	37.67	42.43	24.67	50.91	16.88
ENSG00000038295	0.92	0.68	3.66	1.14	0.13	0.93	1.42	0.44	1.31	0.7	0.68	0.58	0.75	0.38	0.89	0.73	0.49	0.71	0.35	0.64	0.72	1.02	0.23	0.55	0.3	0.28	0.54	0.74	1.03	0.15	0.56	0.57	0	1.32	0.26	0.66	0.39	0.58	0.27	0.25	1.07	1.29	0.31	1.19	0.68	0.27	0.46	0.22	0.08
ENSG00000038358	16.31	19.99	26.97	13.3	9.59	10.7	12.84	14.08	23.05	11.45	11.72	12.43	20.74	13.11	8.51	11.6	9.21	10.84	10.33	12.59	10.79	10.35	11.01	10.64	9.81	9.19	9.24	8.02	15.06	9.98	7.69	16.75	5.06	11.79	20.58	9.92	7.58	8.41	11.81	9.94	12.1	7.24	12.94	10.91	10.76	9.68	11.7	9.23	7.98
ENSG00000038382	31.79	95.07	112.89	80.19	22.42	28.26	43.97	54.09	154.94	47	36.72	67.19	55.91	60.77	40.13	27.28	50.87	22.6	29.34	19.31	28.43	31.6	54.47	43.09	11.29	19.07	31.28	30.37	52.74	37.45	11.03	94.7	7.95	44.1	101.83	34.13	26.2	19.54	35.93	49.23	22.15	26.26	19.33	42.58	38.9	32.81	18.31	16.73	26.64
ENSG00000038427	178.76	93.59	28.53	230.51	87.98	213.48	273.66	249.11	76.92	70.6	213.5	481.57	3.8	40.33	416.17	128.7	263.41	97.93	97.1	128.86	218.17	201.73	181.79	161.91	0.15	42.88	76.78	116.09	72.61	133.05	24.75	130.02	0.03	279.75	100.19	446.4	298.6	109.59	324.64	253.13	95.02	212.21	86.51	147.59	302.34	130.38	200.12	67.53	60.18
ENSG00000038532	8.74	24.04	20.22	12.67	6.7	9.49	9.54	13.34	42.8	10.94	13.52	11.53	15.38	13.19	7.99	7.98	10.5	5.31	9.94	7.06	6.98	7.6	5.84	9.24	3.24	7.97	6.45	8.46	7.99	9.09	4.44	13.91	1.88	12.68	12.94	5.21	10.17	6.43	10.32	6.66	7.86	7.34	6.59	8.4	6.45	7.17	7.77	6.6	2.64
ENSG00000038945	24.49	26.81	7.76	21.71	21.72	31.51	26.6	13.66	23.32	12.7	43.71	26.89	4.12	10	42.91	31.97	23.61	17.8	15.03	15.66	19.46	25.7	20.66	21.27	0	15.46	11.47	21.79	11.69	22.08	19.3	3.95	0.07	17.64	9.75	29.62	61.24	50.94	13.56	9.43	20.32	24.78	17.08	14.49	43.83	41.36	48.15	20.6	5.25
ENSG00000039068	88.42	71.76	120.76	60.44	120.59	138.79	83.64	135.18	65.74	53.75	30.43	62.25	57.96	159.76	104.26	164.4	169.08	142.61	235.66	159.13	120.1	108.84	159.43	162.93	12.82	148.66	49.51	84.65	143.32	64.7	127.16	69.01	120.21	92.36	48.89	55.71	128.57	85.16	190.77	163.09	147.33	105.49	121.38	94.65	44.95	61.83	167.47	70.5	56.96
ENSG00000039123	44.22	40.41	19.79	25.06	28.11	25.42	25.77	33.11	32.56	29.76	25.24	33.38	29.95	25.09	27.37	34.72	30.29	28.93	28.46	26.56	28.55	31.57	25.36	17.5	21.24	18.56	26.1	21.3	16	25.85	16.61	25.81	27.72	31.03	15.86	18.85	25.36	26.38	21.09	17.53	23.91	19.15	35.59	12.7	30.8	29.71	19.03	26.35	22.8
ENSG00000039139	0.36	2.72	4.97	1.3	0.93	1.19	3.55	1.99	11.23	2.03	0.33	1.71	2.45	3.23	1.57	1.21	2.53	1.64	1.43	0.64	1.91	1.07	2.54	2.35	0.19	2.08	0.33	2.32	0.33	1.49	0.15	2.63	0.54	5.73	1.18	0.96	0.42	0.62	1.42	1.45	0.04	0.66	1.24	6.6	0.97	0.97	0.71	2.55	4.11
ENSG00000039319	18.96	21.81	12.92	18.87	9.86	16.49	14.89	14.98	37.59	15.5	18.67	18.15	10.19	15.88	17.63	14.24	21.76	13.2	12.42	13.82	17.13	18.99	19.68	11.84	7.13	11.26	13.16	11.89	13.79	17.34	9.47	13.52	3.2	16.66	10.36	13.15	14.89	16.2	10.64	7.94	11.85	7.16	12.52	9.63	16.35	18.22	9.21	9.25	5.35
ENSG00000039523	8.74	19.79	32.64	20.08	11.21	14.57	16.03	17.15	28.57	12.22	14.52	13.82	12.83	17.01	10.32	10.43	8.86	7.88	6.21	10.41	6.88	9.88	11.1	12.09	6.03	8.91	16.22	11.1	9.6	11.1	7.89	13.83	1.4	10.83	19.73	11.23	11.06	6.51	14.42	15	3.29	8.37	6.44	12.17	8.58	6.51	12.33	5.73	7.36
ENSG00000039537	0.05	0.33	16.86	0.37	0.48	3.25	6.57	0.24	0.12	0.3	0.37	0.45	20.72	5.91	1.48	21.32	1.24	20.56	0.42	1.9	9.29	0.88	10.17	5.96	0.07	7.81	0.28	0.85	0.34	3.54	6.92	0.42	0	3.6	1.18	1.23	0.04	4.54	5.47	0.3	0.59	5.79	1.86	1.38	0.09	0.26	0.67	0.47	0.06
ENSG00000039560	63.28	26.49	27.77	29.22	19.85	17.13	33.32	28.12	24.34	39.6	24.23	41.33	12.75	12.23	40.95	22.94	25.71	18.93	17.18	11.19	30.95	21.33	30.01	21.28	6.68	13.77	32.38	28.09	10.34	37.07	10.76	23.7	2.48	24.72	36.33	40.07	32.44	23.11	19.72	24.61	19.24	13.05	19.64	24.71	59.51	20.89	17.67	18.24	6.41
ENSG00000039600	0.02	0.03	0	0.04	0.02	0.05	0.15	0.11	1.54	0.13	0.08	0.04	0.06	0.12	0.04	0.01	0.07	0.02	0.28	0	0.11	0.01	0.04	0.07	0	0.04	0.1	0.04	0.02	0.07	0.04	0.04	0.05	0.06	0	0.14	0.36	0.07	0.09	0.15	0.07	0.04	0.04	0.03	0.08	0.48	0	0.03	0.07
ENSG00000039650	13.92	23.54	33.54	14.3	15.52	13.39	9.27	17.28	18.39	14.75	9.05	8.13	19.27	20.86	6.25	8	12.37	10.89	10.4	9.41	11.34	13.98	12.91	15.09	13.57	10.97	8.16	8.14	13.53	13.48	14.63	29.73	12.72	13.63	24.9	6	8.5	5.33	14.17	12.03	10.24	7.77	11.95	10.06	12.43	20.05	9.53	11.43	14.06
ENSG00000039987	0	0	0	0	0	0	0	0	0.04	0	0.01	0	0	0	0	0.06	0	0.02	0	0.2	0	0	0.04	0	0	0.02	0	0	0.24	0.09	0	0	0	0.02	0	0.02	0	0.06	0	0	0.9	0	0	0	0.09	0	0	0	0
ENSG00000040199	2.08	2.88	3.41	3.1	2.21	3.01	2.17	6.11	3.24	3.85	3.17	2.73	1.94	2.79	1.72	3.94	2.89	2.45	2.62	3.59	2.32	3.3	2.99	4.21	1.09	1.49	1.82	1.52	4.14	1.55	2.05	2.01	0.43	4.4	3.76	2.41	1.56	1.65	2.32	2.21	2.34	2.36	3.38	3.29	2.17	3.11	1.9	1.8	1.49
ENSG00000040275	11.63	11	7.86	5.89	3.59	8.45	8.67	4.37	11.14	4.62	5.41	8.45	5.19	4.68	4.46	3.43	8.96	5.77	6.15	5.15	4.23	4.46	10.15	6.93	5.87	3.32	5.9	5.65	6.68	7.27	3.67	6.03	5.33	8.24	4.83	5.6	4.32	8.13	4.36	3.58	5.45	3.07	4.6	2.89	6.22	7.25	3.45	4.61	2.54
ENSG00000040341	11.22	18.73	19.65	16.17	11.67	17.16	23.57	25.33	21.83	23.93	20.82	19.53	15.93	29.17	19.55	18.13	15.19	18.41	31.45	17.01	16.61	20.3	20.76	22.49	9.4	15.55	11.31	14.64	24.67	20.53	22.11	14.2	8.01	21.17	13.83	14.24	14.72	19.59	19.16	7.9	19.44	11.17	13.07	21.33	14.84	17.96	9.94	22.85	10.25
ENSG00000040487	3.51	5	3.42	5.72	4.43	3.63	3.48	2.57	6.71	8.3	2.53	2.99	4.05	4.32	2.36	3	2.51	2.3	3.54	4.33	2.47	3.64	4.21	5.23	2.55	3.2	5.52	3.72	5.23	4.55	5.81	3.64	2.05	3.3	6.65	2.68	2.53	3.43	5.38	3.86	2.64	2.7	4.04	4.91	4.15	4.69	5.21	2.62	4.43
ENSG00000040531	3.07	2.45	2.86	3.18	2.49	2.95	3.74	2.4	3.15	2.79	3.09	2.53	1.75	2.73	3.26	3.43	1.85	3.05	2.46	3.39	3.65	3.38	2.67	3.07	3.28	1.6	2.38	3.38	3.87	3.67	2.23	2.09	1.8	2.93	2.64	4	3.14	4.81	5.06	2.01	3.03	3.57	2.18	4.82	3.97	3.83	3.97	1.98	1.29
ENSG00000040608	3.05	1.79	1.98	1.18	3.61	7.2	1.2	0.51	0.67	0.56	7.81	2.23	0.3	3.25	0.58	1.69	2.05	1.69	4.41	1.79	1.43	1.81	3.77	1.18	0.16	1.92	2.35	0.92	0.49	1.53	4.63	1.05	1.08	2.28	0.68	0.65	1.17	2.07	2.68	1.49	0.48	1.47	1.38	1.48	0.88	0.94	3.44	2.92	4.2
ENSG00000040633	11.17	10.16	9.04	6.98	7.21	9.05	10.81	8.55	9.68	7.34	10.71	8.84	5.74	8.37	9.1	10.89	7.89	11.76	12.42	9.82	14.7	9.61	7.99	7.79	11.83	6.45	10.44	8.25	6.1	9.26	11.77	5.09	7.83	8.29	5.06	10.3	11.3	11.35	12.01	7.17	13.11	8.02	8.33	14.7	11.67	8.64	11.6	9.55	5.38
ENSG00000040731	0	0.35	0.64	0.12	0.01	0.1	0.07	0.06	0	0.05	0.03	0.03	0	0.75	0.24	0.33	0.04	0.46	0.12	0.2	0.48	0.05	0.16	0.79	0	0.09	0.04	0.05	0.01	0.42	0.62	0	0.02	0.17	0.09	0.37	0.05	0.01	0.06	0.3	0.02	0.04	0.06	0.04	0.02	0.01	0.31	0.08	0.01
ENSG00000040933	5.47	16.31	11.66	14.05	6.82	13.02	6.8	10.72	25.32	14.26	11.83	9.52	7.75	10.12	10	5.94	7.9	9.05	5.75	8.12	7	9.39	7.64	5.51	2.66	6.4	3.69	10.07	9.41	6.22	5.75	7.54	2.2	5.97	12.86	6.69	6.15	6.42	7.72	6.92	10.2	7.13	4.69	6.41	9.89	8.8	6.67	5.93	2.67
ENSG00000041353	5.77	11.03	3.11	5.57	44.92	16.92	9.29	7.39	3.73	7.29	3.74	9.25	3.99	12.51	2.68	11.37	13.79	9.44	36.29	14.36	18.96	18.08	4.38	17.94	0.28	22.93	3.72	0.46	16.16	11.74	17.92	5.17	5.28	18.92	2.34	3.64	19.64	13.65	9.81	5.51	12.47	16	30.44	3.37	8.49	12.07	9.47	12.18	6.69
ENSG00000041357	121.53	19.43	18.2	23.41	43.33	82.04	65.13	38.95	21.54	42.98	41.16	64.73	12.12	33.05	46.54	59.45	55.62	61.89	77.79	57.82	47	62.16	72.21	80.41	63.37	58.76	101.96	37.94	31.28	94.16	40.07	30.95	75.18	43.46	14.15	60.5	47.1	116.2	44.31	44.34	86.36	24.09	73.95	54.06	89.15	40.44	54.26	99.72	23.11
ENSG00000041515	0.11	0.23	0.72	0.29	0.16	0.19	0.28	0.2	0.27	0.18	0.45	0.44	0.18	0.3	0.17	0.18	0.17	0.23	0.12	0.05	0.16	0.07	0.14	0.18	0.01	0.36	0.18	0.05	2.19	0.51	0.37	0.32	0	0.07	0.27	0.13	0.28	0.02	0.14	0.15	2.64	0.17	0.07	0.05	0.1	0.14	0.24	0.12	0.02
ENSG00000041802	18.53	22.81	8.35	19.22	15.48	19.77	21.06	19.76	23.16	14.57	15.75	14.5	14.45	12.5	10.76	16.39	16.08	17.32	20.31	16.35	13.15	15.41	18.41	17.63	9.52	12.56	8.58	15.87	21.71	19.46	11.43	17.56	9.38	15.86	17.16	9.08	12.36	19.59	12.3	12.65	30.17	7.09	16.28	13.27	17.19	16.89	9.77	12.65	15.53
ENSG00000041880	6.07	20.84	9.87	10.79	14.44	6.95	7.43	14.49	9.79	16.15	4.89	13.94	14.9	25.69	10.15	13.78	4.83	7.11	6.83	11.72	4.8	14.53	4.28	9.9	7.22	6	6.26	5.99	3.93	5.99	4.14	16.33	3.79	15.5	9.7	3.05	4.59	5.22	8.82	7.25	5.01	4.5	15.92	8.65	4.8	6.04	4.95	7.57	8.61
ENSG00000041982	143.26	5.85	10.68	5.78	2.84	8.32	13.82	8.22	55.03	119.11	36.63	5.2	8.1	4.2	54.49	3.42	6.27	3.1	1.88	3.14	3.86	6.72	12.62	12.19	1.95	3.68	101.97	2.08	5.19	136.46	14.4	3.57	0.16	4.2	29.69	94.15	3.64	9.79	13.96	49.7	2.87	28.15	3.13	4.18	196.88	10.42	2.23	1.68	1.43
ENSG00000041988	4.76	5.79	4.18	4.07	6.02	4	5.17	3.75	4.07	4.69	3.96	4.21	2.55	4.94	4.47	4.49	3.89	5.08	3.36	6.74	4.38	5.86	6.6	4.32	4.06	6.53	6.05	4.12	5.3	7.08	4.89	2.58	2.86	3.37	5.72	3.73	2.56	3.9	6.86	4.04	3.83	2.9	6.39	5.76	5.27	4.17	5.57	4.6	5.37
ENSG00000042062	0.36	1.29	2.43	1.12	0.32	0.49	0.66	0.71	3.44	0.69	1.05	0.55	2.67	0.87	0.63	0.19	0.33	0.27	0.14	0.44	0.22	0.44	0.93	0.31	0.09	0.41	0.96	0.5	1.03	1.84	0.32	1.52	0.59	0.69	4.06	0.41	0.3	0.29	0.65	0.5	0.34	0.18	0.27	0.87	0.99	0.48	0.27	0.33	0.04
ENSG00000042088	8.68	12.37	4.59	7.37	6.65	3.59	7.75	7	10.87	6.25	5.38	6.24	4.81	6.6	4.76	5.52	6.54	5.09	3.71	5.55	5.1	6.01	6.28	5.38	4.74	5.18	3.65	4.95	7.93	8.56	4.81	5.71	5.22	5.15	7.83	5.21	5.94	8.61	6.61	5.75	10.2	3.81	5.97	5.99	4.9	7.08	4.42	3.3	5.38
ENSG00000042286	1.72	3.35	3.74	2.5	2.94	10.98	5.34	2.91	2.91	8.84	3.67	5.19	1.77	3.43	2.59	3.18	3.55	5.55	4.63	4.81	2.87	4.26	4.42	8.15	3.69	3.35	2.2	3.05	2.77	3.8	2.93	4.66	3.3	4.16	2.87	3.53	2.45	3.73	7.93	2.76	1.9	1.64	3.81	5.64	3.77	2.63	2.63	5.1	4.15
ENSG00000042304	0.1	1.53	0.52	0.47	0.2	0.2	0.26	0.3	0.87	0.35	0.35	0.36	1.15	0.62	0.26	0.18	0.18	0.2	0.07	0.2	0.23	0.17	0.26	0.12	0.04	0.27	0.06	0.22	0.52	0.34	0.17	0.95	0.02	0.41	1.46	0.09	0.11	0.05	0.11	0.07	0.16	0.1	0.12	0.09	0.14	0.25	0.04	0.08	0.01
ENSG00000042317	2.47	4.72	3.02	6.27	4.15	2.63	4.66	6.3	7.22	7.77	2.81	4.71	2.66	5.64	4.4	7.38	7.64	4.44	3.85	5.43	5.51	7.01	5.45	5.09	2.02	3.94	4.11	4.82	5.38	3.18	6.98	2.68	0.82	6	2.77	4.6	6	4.37	3.15	2.68	5.65	3.48	4.54	5.72	2.99	6.06	3.44	4.16	3.86
ENSG00000042429	15.71	24.51	21.69	17.69	16.16	21.89	23.16	21.97	25.13	17.4	16.54	17.48	19.58	17.13	11.59	20.78	16.93	19.14	16.63	26.26	16.5	21.58	12.88	18.33	9.39	12.37	14.52	12.9	10.69	20.52	14.14	21.32	5.27	19.94	19.51	14.46	16.03	18.44	13.78	16.35	11.6	8.63	17.4	12.24	10.86	20.64	11.48	15.08	8.82
ENSG00000042445	8.04	10.95	11.67	15.4	46.75	23.25	18.19	20.37	13.42	34.66	18.32	33.82	8.97	42.88	14.82	49.88	19.32	35.68	24.85	22.85	32.56	45.93	11.52	22.73	18.46	24.88	13.18	15.94	16.06	17.47	30	4.68	14.68	32.27	7.39	9.36	32.96	24.61	23.52	14.29	18.11	26.74	44.17	29.7	19.06	21.38	44.23	23.42	31.72
ENSG00000042493	45.66	66.74	54.17	54.6	79.72	57.02	93.56	147.77	139.61	35.96	63.93	113.18	23.84	93.13	58	115.25	158.06	79.2	126.58	68.35	106.01	69.95	43.56	80	17.87	70.28	92.28	67.35	16.02	56.64	44.8	49.87	123.77	104.92	17.91	44.71	130.55	98.66	97.04	144.89	42.77	105.49	113.31	59.45	85.42	74.14	103.34	99.94	51.68
ENSG00000042753	58.7	9.65	18.74	15.73	30.99	48.4	25.02	14.41	8.34	16.51	24.78	21.31	6.92	20.21	25.34	27.88	32.52	37.78	36.36	26	32.18	29.92	35.88	43.24	71.68	29.76	42.86	28.28	23.33	40.26	26.32	13.44	44.97	23.88	8.97	38.05	30.23	35.71	46.87	45.08	40.85	30.75	42.6	30.09	53.76	42.44	46.51	26.63	61.81
ENSG00000042781	0	0.02	0	0	0.05	0	0.01	0.01	0	0.03	0.04	0.01	0	0.15	0.12	0.1	0.01	0.09	0.01	0.03	0.12	0.01	0.13	0.03	0	0.01	0.01	0.02	0.11	0.03	0.01	0	0	0.03	0.09	0.05	0.05	0.01	0.01	0.02	0.32	0	0.06	0	0.01	0.01	0.02	0.01	0.01
ENSG00000042813	0.03	0	0	0.06	0	0.07	0	0	0	0	0	0	0	0.08	0	0.11	0.03	0.02	0.02	0	0	0.02	0	0.08	0.08	0	0	0	0.04	0.07	0.05	0	0	0	0	0	0	0	0.02	0.05	0	0.03	0	0	0	0	0.03	0.1	0
ENSG00000042832	0.64	0.13	2.5	0.68	0.29	0.25	0.19	0.54	0.26	0.45	0.57	0.38	0.41	0.19	0.58	0.26	0.24	0.48	0.21	0.47	0.21	0.33	1.38	0.31	0.02	0.39	0.32	0.18	0.4	1.82	0.18	0.8	0.06	0.57	3.67	0.82	0.15	0.08	0.41	0.58	0.9	0.33	0.12	0.27	0.38	0.22	0.37	0.33	0.19
ENSG00000042980	6.32	109.99	50.7	51.01	318.84	11.91	37.93	21.82	51.17	38.85	31.45	101.01	17.54	56.11	21.09	98.77	41.67	43.28	18.05	51.39	29.91	135.63	17.13	20.55	1.09	131.71	4.96	30.25	12.27	39.13	82.16	14.64	0.83	91.23	10.96	10.4	36.3	43.28	12.06	12.12	7.83	18.87	87.87	24.87	28.46	94.17	59.51	61.6	19.54
ENSG00000043039	18.51	3.71	2.49	3.61	10.91	1.48	2.2	10.65	0.25	7.61	1.95	1.69	1.32	3.88	2.98	5.35	0.38	2.73	3.44	3.97	5.75	5.84	2.51	5.87	0	5.04	2.71	5.24	1.68	15.66	0.91	8.05	1.32	6.34	2.08	0.37	5.04	1.26	13.06	1.93	1.71	2.23	6.22	5.2	4.53	10.64	3.06	4.74	7.53
ENSG00000043093	21.44	16.98	19.15	16.57	23.34	26.13	22.81	24.52	20.09	19.73	19.44	21.9	11.37	17.67	19.51	23.01	24.99	20.91	45.66	20.46	21.02	20.97	28.91	23.32	8.66	18.1	20.58	18.42	15.03	23.79	18.48	19.31	14.46	20.37	12.49	20.58	18.21	29.52	13.04	11.5	22.3	9.15	18.8	21.16	28.44	19.4	13.24	21.4	11.93
ENSG00000043143	14.6	12.84	12.94	11.93	12.8	25.27	9.83	11.54	21.51	19.29	11.53	16.44	10.18	14.71	13.56	17.91	16.83	12.33	22.67	11.75	12.66	13.63	21.04	8.12	24.3	12.59	14.86	14.18	8.51	12.02	19.52	17.37	13.3	26.82	9.8	7.89	10.12	14.95	12.14	11.58	19.73	17.42	12.98	14.14	14.86	29.01	11.84	9.75	13.44
ENSG00000043355	0.83	0.59	0.11	0.24	0.98	0.27	1.59	0.4	0.19	0.28	1.71	0.15	0.11	1.04	0.03	0.49	0.42	1.26	0.5	0.29	0.09	0.09	1.13	0.45	0	0.23	0.1	1.82	0.12	3.19	1.3	0.04	0.06	0.61	4.65	1.45	0.74	0	0.02	0.32	0.01	0	0.31	0.18	0.46	0	0	0.17	0.07
ENSG00000043462	11.6	15.17	9.62	15.35	12.64	18.05	15.71	7.32	15.02	8.15	29.66	22.06	7.85	7.52	16.44	8.55	12.19	10.34	7.09	11.57	8.27	10.27	11.45	9.12	0	5.56	10.33	13.13	11.29	15.8	11.77	8.38	0	16.53	11.97	13.19	13.78	10.9	12.87	5.14	7.47	8.74	6.89	11.01	14.39	14.96	20.67	12.69	2.7
ENSG00000043514	6.11	12.36	10.84	8.58	6.9	6.79	6.21	9.49	16.47	8.82	5.73	8.98	6.25	6.54	7.73	6.44	5.86	8.87	7.26	8.2	10.05	9.03	10.08	8.1	4.36	4.91	7.09	6.57	11.93	12.1	4.66	7.08	4.49	9.91	9.42	6.76	6.47	7.62	7.58	7.04	14.13	3.26	8.78	5.81	10.65	7.93	5.95	6.16	5.17
ENSG00000043591	0.08	0.25	0.11	0.11	0.05	1.14	0.23	0.07	0	0.2	0.1	0.04	0.05	0.25	0.18	0.6	0.87	0.89	0.29	0.09	1.22	0.47	0.53	0.96	0.01	0.83	0.07	1.93	1.46	0.37	0.07	0.04	0.26	0.08	0.13	0.15	0.17	0.28	0.13	0.21	2.43	0.09	0.33	1.48	0.39	0.16	0.19	0.21	0.06
ENSG00000044012	0	0	0	0	0	1.25	0	0	0	0.13	0.05	0	0	0.07	0.05	0.09	0.34	0.16	3.34	0.9	0	0.14	0.07	0.29	0	0.19	0	0.06	0	0	0.37	0	0.42	0.06	0	0	0.07	0.11	1.12	0.14	1.5	0.41	0.04	0	0.05	0	0.12	0.14	0
ENSG00000044090	4.82	6.37	6.71	11.45	5.33	4.79	4.46	9.96	9.26	3.94	3.85	5.66	4.58	7.59	5.39	3.91	4.54	4.46	8.16	4.27	6.06	2.89	7.24	8.97	7	6.01	5.52	5.53	7.14	5.85	6.47	6.01	2.65	5.15	9.45	5.87	4.02	3.69	10.48	6.28	8.69	4.19	5.98	4.91	4.18	4.62	3.62	3.14	5.55
ENSG00000044115	136.82	166.74	92.42	94.68	131.51	188.24	104.72	108.53	150.99	110.02	101.39	156.03	126.89	145.52	95.37	132.95	185.45	124.75	199.74	131.88	142.91	118.4	135.1	97.45	52.14	108.65	130.91	113.28	66.91	108.8	61.68	146.33	64.17	137.84	46.91	64.06	144.97	126.76	93.92	112.25	105.57	103.54	160.34	170.23	134.34	150.48	143.63	123.61	122.04
ENSG00000044446	4.71	29.68	12.04	10.5	7.31	5.33	5.49	8.41	10.63	14.18	8.11	8.28	6.57	21.93	3.23	9.58	5.77	7.04	4.69	8.8	5.72	10.72	11.07	11.04	1.54	9.18	2.89	4.64	9.71	6.68	8.39	10.22	0.65	7.65	21.64	3.66	3.79	4.16	5.08	3.51	7.73	3.05	5.24	5.39	5.78	6.73	4.15	5.17	5.47
ENSG00000044459	2.99	5.58	4.24	6.4	2.64	3.22	3.9	4.39	5.64	5.48	5.13	4.1	4.31	3.91	5.16	3.24	2.9	2.81	2	1.68	2.47	3.61	2.8	3.21	1.7	1.73	3.13	2.19	2.53	3.38	2.53	2.84	0.86	3.93	6.55	3.02	5.3	4.58	2.19	2.05	2.58	1.37	1.52	2.81	2.88	4.86	1.78	2.69	0.94
ENSG00000044524	1.23	2.14	5.65	5.25	7.56	7.01	3.68	0.99	3.88	10.72	12.68	15.65	0.41	7.06	10.75	38.8	18.46	34.64	32.63	24.14	13.52	10.92	12.67	19.68	0.26	2.54	1.91	17.17	5.23	7.56	5.11	0.27	0.03	22.15	1.52	12.09	5.39	15.25	21.45	5.19	5.08	2.9	15.23	15.76	2.57	6.31	12.27	4.7	2.04
ENSG00000044574	133.87	68.3	62.55	52.33	152.44	115.11	84.66	115.82	40.1	51.63	141.7	73.05	43.99	49.77	106.74	66.51	55.49	67.89	68.76	49.52	84.69	51.17	111.66	152.78	39.88	56.73	211.45	82.15	112.01	174.53	52.83	42.82	31.91	97.75	26.99	95.5	131.94	154.98	91.8	94.77	88.15	44.55	49.77	101.4	87.98	91.26	56.21	151.08	27.21
ENSG00000046604	73.39	26.81	84.64	45.03	53.7	50.4	106.63	216.38	15.67	17.55	40.73	52.3	9.64	66.03	24.31	103.83	121.68	31.65	171.4	105.17	71.42	38.66	27.74	103.87	12.24	180.87	72.68	44.3	73.25	62.37	92.4	26.98	37.25	80.85	10.09	20.64	56.61	25.23	31.06	58.56	39.42	50.14	50.29	74.73	84.07	178.38	34.7	52.84	72.79
ENSG00000046647	4.56	9.31	9.05	4.62	5.16	7.95	7.17	8.14	7.22	8.51	5.3	8.03	4.92	8.9	4.22	5.38	6.06	8.37	5.89	9.01	5.2	8.57	7.56	5.79	2.72	6.99	5.55	3.08	5.75	4.41	4.28	4.26	3.11	4.08	9.55	5.83	5.49	5	7.75	5.04	7.88	5.66	8.55	6.34	5.88	5.62	6.81	6.53	5.59
ENSG00000046651	9.08	31.54	12.36	17.52	9.87	12.28	13.25	22.84	28.69	16.07	11.14	11.97	17.65	15.83	6.46	11.39	13.57	19.89	10.66	45.42	11.56	13.6	18.62	12.47	2.62	12.41	7.94	7.26	15.53	9.41	10.42	14.89	5.07	9.94	27.54	8.18	9.51	8.82	9.45	6.2	12.39	4.44	16.38	9.85	10.32	15.14	8.96	16.6	6.81
ENSG00000046653	1.44	0.17	0.16	0.84	0.57	1.33	1.11	0.36	0.48	2.23	0.77	1.08	0.3	0.24	1.97	0.7	0.22	1.58	0.38	1.22	0.58	0.82	0.45	0.54	0	0.13	0.65	0.55	0.57	0.93	0.36	0.13	0	0.3	0.43	1.57	0.51	0.83	0.56	1.4	0.89	2.22	0.17	0.49	3.98	0.54	0.58	0.3	0.34
ENSG00000046774	0	0	0	0	0	0	0	0	0	0	0	0	0	0	0	0	0	0	0	0	0	0	0	0	0	0	0	0	0	0	0	0	0	0	0	0	0	0	0.01	0	0.01	0	0	0	0	0	0	0	0
ENSG00000046889	0.93	1.97	3.18	2.12	1.2	3.78	2.99	0.89	4.96	8.54	2.48	4.61	4.21	4.68	2.88	6.06	3.94	5.35	7.68	7.02	3.74	6.29	3.11	4.04	0	1.6	0.85	3.66	3.12	1.52	2.07	0.33	0	4.9	1.39	3.41	2.25	2.99	3.59	1.49	2.04	3.27	2.55	2.46	0.51	2.24	2.55	1.2	0.61
ENSG00000047056	3.27	8.32	5.89	5.29	4.05	4.11	3.54	8.97	9.2	5.35	4.96	6.12	5.94	5.99	3.51	5.38	6.24	5.36	4.53	4.35	4.57	6.31	5.9	4.41	2.37	2.91	4.08	4.36	4.79	5.12	4.59	6.41	1.39	4.9	4.43	4.64	3.86	3.55	4.89	3.52	6.85	4.17	3.62	3.1	3.6	4.81	3.87	3.45	5.32
ENSG00000047188	7.97	17.54	5.8	11.81	9.23	13.54	6.92	8.99	15.97	14.43	10.51	11.21	8.75	13.66	10.26	9.47	11.89	8.7	6.57	12.63	8.8	13.79	14.51	7.62	6.78	6.74	5.74	7.39	8.77	10.35	7.59	7.6	1.7	12.12	7.44	9.02	6.3	6.51	6.23	4.61	6.09	6.21	10.56	6.03	11.43	11.36	5.53	9.87	3.73
ENSG00000047230	4.31	9.46	5.19	6.64	8.7	9.72	9.45	15.26	25.73	10.28	6.95	7.81	4.7	12.02	4.7	9.08	9.86	15.2	6.79	10.09	7.3	8.87	10.5	9.91	2.8	6.54	3.29	5.26	10.04	5.37	7.46	6.54	1.39	5.72	5.43	4.32	7.31	11.28	7.56	4.4	10.65	4.48	9.17	8.58	3.57	9.63	4.26	7.27	7.42
ENSG00000047249	14.48	13.82	7.07	9.09	16.7	20.86	21.41	16.27	18.74	20.82	17.56	17.64	14.29	18.94	17.46	25.09	11.87	23.91	32.34	23.6	23.41	18.63	19.98	19.76	10.85	13.95	12.03	15.68	16.64	28.48	19.49	5.34	10.74	14.85	8.03	15.86	16.56	18.35	25.19	10.61	16.39	13.82	21.12	21.51	29.45	18.74	19.13	21.1	9.53
ENSG00000047315	41.77	33.09	22.98	20.7	33.14	34.62	40.46	28.93	19.48	30.25	21.94	32.44	11.89	23.2	24.26	34.08	23.87	26.85	34.5	33.29	35.76	33.87	33.37	33.82	16.99	22.29	21.87	29.08	35.5	33.24	21.5	21.79	19.24	30.64	19.1	32.7	29	35.94	27.32	18.22	46.47	14.48	46.18	29.56	32.58	36.93	23.49	34.05	37.75
ENSG00000047346	8.15	29.58	31.99	25.54	13.49	15.13	17.6	30.43	36.42	25.46	17.05	14.41	15.6	32.54	14.78	12.33	14.26	14.08	15.14	17.09	12.43	14.99	20.44	11.06	3.54	9.48	8.01	14.66	16.93	25.74	16.31	12.07	0.57	14.7	12.12	14.92	11.37	7.09	9.4	10.7	13.77	9.09	9.59	13.54	12.73	11.78	6.53	11.77	4.37
ENSG00000047365	9.78	31.33	14.34	12.8	16.5	28.16	18.42	14.27	21	11.01	10.43	10.49	12.4	24.64	8.11	12.03	11.68	9.68	15.11	14.19	8.75	14.17	12.13	12.43	0.11	12.83	6.7	13.05	14.24	22.32	13.62	20.84	3	12.94	14.34	9.96	9.99	9.74	7.74	8.46	14.56	5.83	12.82	10.18	13.2	11.12	9.69	10.96	8.06
ENSG00000047410	32.03	56.78	34.34	37.57	44.87	40.8	44.98	47.54	72.19	44.44	50.41	42.13	31.21	35.96	48.42	39.42	48.03	42.7	33.39	38.49	43.68	36.89	44.99	30.28	15.86	24.19	22.24	39.47	35.95	40.23	29.7	38.3	9.14	52.53	34.55	31.23	44.37	55.07	28.97	22.38	43.05	22.08	50.26	36.56	27.23	75.18	26.9	37.8	28.69
ENSG00000047457	85.37	225.89	113.18	1.23	75.82	3.77	22.43	181.82	0.79	8.23	9.54	97.58	1.21	81.74	376.4	14.48	46.47	13.56	0.72	5.02	57.27	4.69	106.94	78.97	75.39	38.01	3.51	59.32	2.87	92.63	4.63	21.64	0.01	255.27	12.72	16.09	1.86	81.1	6.94	53.22	1.58	0.93	5.5	431.26	36.25	3.01	1.05	66.02	0.63
ENSG00000047578	6.01	13.95	12.27	11.25	5.29	9.05	8.89	13.36	24.02	11.63	7.75	7.58	14.54	12.82	6.31	7.42	9.05	5.17	7.44	6.49	6.64	8.23	10.32	6.22	3.03	8.25	4.37	6.9	8.04	7.97	3.08	11.14	2.61	7.96	11.41	4.88	8.65	3.77	9.52	6.61	7.25	5.61	6.87	10.96	5.62	6.09	7.32	5.39	3.09
ENSG00000047579	3.02	6.02	4.51	3.26	3.56	6.95	3.19	5.67	8.99	6.68	7.59	3.52	2.67	6.8	4.43	3.64	5.8	6.16	2.72	4.99	5.39	4.62	5.58	5.28	2.19	3.53	2.09	8.56	6.06	4.65	8.06	1.49	1.18	3.41	4.64	3.84	4.92	5.05	4.23	4.14	5.59	3.39	5.02	7.05	2.36	10.75	3.84	4.42	5.52
ENSG00000047597	0.73	0.52	0.3	0.74	7.68	2.37	2.81	1.97	0.76	2.99	1.58	0.74	0.13	1.42	0.13	3.97	0.56	3.89	1.53	5.29	2.53	4.73	1.02	5.81	0.07	2.79	0.55	3.82	5.66	0.9	0.45	0.16	1.67	0.82	0.22	0.59	0.46	4.83	1.21	0.73	6.75	0.75	3.86	3.71	0.59	5.92	1.24	1.54	4.6
ENSG00000047617	0.23	1.62	2.75	0.94	0.21	0.46	0.8	0.29	1.06	1.19	0.55	0.53	1.67	2.18	0.63	0.48	0.51	0.51	0.99	0.7	0.99	1.19	0.68	0.64	0	0.45	0.57	0.3	0.5	0.77	0.49	0.1	0	0.63	1.03	0.38	0.49	0.71	0.69	0.52	0.57	0.38	0.57	0.83	0.64	0.15	0.49	0.26	0.18
ENSG00000047621	14.43	7.34	7.17	6.09	6.07	10.96	6.17	8.76	12.71	12.68	8.34	7.34	3.06	7.22	7.07	9.15	7.99	5.94	5.86	6.16	5.46	9.62	20.78	6.86	4.99	4.86	7.67	5.98	10.56	8.53	8.8	15.28	6.81	8.1	10.28	11.8	9.67	9.51	5.99	6.66	19.93	9.51	6.87	4.61	8.54	10.08	5.11	8.45	2.47
ENSG00000047634	5.79	8.19	2.92	3.7	5.46	4.25	6.17	4.77	8.31	6.06	5.43	3.39	6.11	4.82	2.32	3.91	5.46	4.13	2.2	4.71	5.09	4.72	8.71	6.15	1.49	2.99	2.22	2.62	6.73	2.59	4.94	0.95	1.81	2.34	2.39	2.08	2.78	2.92	1.03	2.83	4.67	1.75	4.26	2.25	2.1	7.98	1.68	4.61	1.69
ENSG00000047644	5.74	5.37	4.01	9.11	5.17	7.96	12.72	12.08	9.9	11.08	5.43	11.81	2.8	6.88	8.71	7.72	5.33	6.77	9.11	3.66	9.79	8.31	7.55	7.96	5.91	4.59	4.64	6.05	5.48	7.53	9.4	4.7	2.28	6.54	7.18	8.82	8.75	7.65	11.3	7.8	5.62	8.91	6.39	9.1	11.2	9.13	7.63	4.24	6.07
ENSG00000047648	0.78	4.95	1.36	2.05	7.73	6.3	5.93	2.36	3.04	11.87	2.81	4.61	1.76	2.91	1.58	4.5	1.88	5.63	3.23	9.13	2.56	6.61	1.14	7.79	0.05	3.33	0.31	2.68	1.89	0.9	11.4	0.29	0	2.7	0.73	1.76	1.19	1.77	1.58	1.11	2.38	1.53	5.06	3.43	0.98	5.93	2.41	9.52	10.24
ENSG00000047662	0.12	0.04	0.1	0	0.01	0.01	0.01	0.04	0.08	0.05	0.07	0.05	0.07	0.02	0.02	0.01	0	0.03	0.02	0	0.02	0.02	0.01	0.04	0.01	0.01	0.02	0.01	0.01	0.02	0.01	0.09	0	0.01	0.04	0.01	0.01	0.08	0.01	0	0.02	0.02	0.01	0.01	0.03	0.04	0.01	0.01	0
ENSG00000047849	37.97	66.84	37.82	63.97	44.53	40.75	36.77	54.37	60.02	85.49	52	58.25	25.35	45.27	64.43	50.87	39.22	50.75	35.35	48.47	47.33	49.27	41.68	52.47	13.7	25.56	29.23	40.28	34.62	42.49	19.12	33.04	5.91	59.1	32.79	46.51	43.36	44.16	45.02	37.6	39.62	32.78	47.6	42.16	40.54	47.48	27.49	30.73	29.97
ENSG00000047932	15.52	9.57	10.58	13.2	7.69	10.64	12.72	16.12	9.96	9.92	11.97	14.7	3.73	7.03	19.43	12.89	16.49	13.54	12.66	17.43	14.69	12.24	13.62	8.7	6.55	5.08	8.97	10.3	11.28	10.51	11.52	6.3	3.67	14.36	10.28	21.23	14.66	16.29	7.26	8.77	12.75	5.63	12.42	10.93	12.87	15.02	7.44	9.25	4.84
ENSG00000047936	0.04	3.35	7.75	0.03	0.14	0.06	0.05	0.1	0.04	0.18	0.01	0.05	0.29	2.57	16.22	0.65	0.56	0.06	0.1	0.11	0.04	0.07	0.52	0.16	0.02	0.04	1.7	0.4	0.02	2.3	0.02	0.75	0	3.85	4.29	1.12	0.03	3.79	0.21	0.22	0.03	0	0.03	0.54	1.81	3.56	0.2	0.03	0.02
ENSG00000048028	14.95	8.99	9.35	4.76	5.8	6.28	8.87	8.12	11.84	7.35	6.26	8.07	3.88	5.8	5.79	6.16	6	6.6	4.95	6.51	7.39	5.59	8.44	6.29	7.76	6.7	5	7.92	6.72	9.53	7.13	5.35	3.32	8.25	10	6.19	4.24	7.49	6.26	4.64	7.57	3.78	6.38	9.96	5.32	10.04	3.61	6.43	3.51
ENSG00000048052	6.97	6.38	9.26	10	10.15	11.28	12.83	6.29	6.05	10.43	16.49	7.43	5.69	13.13	7.31	4.71	7.02	8.02	3.87	8.23	5.95	7.87	11.33	6.67	0.04	4.83	1.9	10.22	3.91	18.45	2.52	3.8	5.46	7.35	8.26	5.9	7.63	7.14	9.39	4.12	0.79	3.35	5.93	9.26	9.48	9.7	9.53	4.56	11.82
ENSG00000048140	15.38	9.5	5.93	10	13.45	32.35	9.6	15.55	6	10.97	10.04	13.71	5.53	12.56	8.23	13.11	13.47	8.91	16.61	10.62	13.62	12.99	14.62	7.72	10.05	12.78	12.58	10.69	6.58	11.35	9.77	12.59	16.21	15.09	10.11	14.55	8.8	11.85	21.89	9.48	9.26	13.06	14.95	15.75	24.04	11.5	14.18	14.84	17.87
ENSG00000048162	23.51	5.17	3.45	2.61	10.07	14.91	7.42	8.54	10.47	6.11	6.33	8.99	5.35	4.88	4.04	9.05	5.4	12.98	7.74	13.65	5.27	8.09	6.54	5.24	13.75	5.8	8.93	5.67	7.24	12.85	4.28	7.96	17.84	8.86	3.28	5.52	5.81	7.08	7.58	3.75	9.44	4.25	13.53	6.62	10.62	8.9	9.38	8.43	10.19
ENSG00000048342	5.38	7.08	6.95	6.67	4.65	3.04	7.43	7.34	8.91	14	5.9	6.17	5.76	4.46	7.64	7.37	2.64	6.35	5.79	4.99	3.85	7.89	7.04	4.29	0.57	7.13	3.19	3.58	3.74	4.16	2.69	3.74	0.88	7.3	7.03	5.46	3.61	4.35	6.61	3.73	1.97	4.61	5.36	5.71	2.25	3.53	3.35	2.88	2.1
ENSG00000048392	12.58	3.54	10.63	5.05	11.14	11.69	9.57	9.6	5.29	10.35	15.18	9.98	2.6	8.82	13.17	12.15	14.07	12.75	15.98	11.25	15.02	11.42	10.92	10.56	5.93	9.58	6.9	10.21	13.86	21.07	28.22	2.59	1.66	11.99	3.37	12.37	12.06	10.22	12.76	6.88	8.94	13.34	10.38	10.64	32.31	9.65	7.93	15.35	8.13
ENSG00000048405	12.08	10.74	11.21	16.1	15.69	15.75	10.98	11.73	18.24	23.38	14.31	13.86	7.05	14.67	11.36	14.52	13.87	17.76	14.54	21.06	15.18	16.69	13.95	15.04	4.24	10.68	6.21	11.65	16.28	19.16	12.54	11.79	3.5	16.62	6.51	12.03	13.25	11.73	8.61	8.63	19.68	6.6	16.23	14.26	13.55	17.08	9.37	13.68	13.16
ENSG00000048462	0.23	0	0	0.31	0.41	0.11	0.05	0.08	0.11	0.08	1.74	0.32	0	0.09	0.3	0.15	0.06	0.24	0.16	1.4	0.39	2.21	0.5	0.17	0	0.04	0.16	3.36	0.43	0.13	0.21	0	0	0.03	0.17	5.24	0	1.79	1.06	0.04	0.2	0	0.39	1.19	0.13	0.54	0.39	0.68	0.15
ENSG00000048471	10.16	28.3	29.79	26.62	7.67	6.62	7.93	14.75	31.22	13.69	10.32	10.1	17.37	22.41	10.2	6.6	8.04	5.91	5.54	7.39	6.79	9.54	7.52	8.69	2.19	6.43	10.01	8.51	9.84	11.62	3.5	14.94	1	9.54	24.14	7.78	9.51	5.62	8.58	10.34	8.3	9.3	5.49	5.04	8.36	6.86	7.8	4.78	2.35
ENSG00000048540	0.1	0	1.1	0.44	0.12	0.76	1.02	0.14	2.8	10.4	0.44	1.25	0.65	1.18	1.91	4.08	1.4	3.83	5.24	5.88	1.08	5.32	2.3	0.32	0	0.36	0.11	2.08	1.41	0.71	1.47	0.05	0	0.9	0.33	3.91	0.91	0.74	1.96	0.24	0.99	1.7	1.94	1.45	0.09	0.64	1.08	0.47	0.22
ENSG00000048544	25.53	5.52	4.53	20.02	11.38	18.64	16.7	14.12	10.27	13.19	16.04	9.78	6.29	17.16	12.11	11.92	16.89	14.49	67.31	13.58	20.98	13.01	22.82	46.66	21.97	14.74	19.15	17.02	13.78	20.52	13.92	9.18	15.37	11.96	6	17.33	15.19	24.97	14.74	11.27	17.47	6.6	20.59	15.34	18.51	17.36	7.84	16.63	24.39
ENSG00000048545	0.2	0.11	0	0.03	0.04	0.02	0.04	0.06	0.09	0.05	0.1	0.04	0	0	0.11	0.02	0	0.07	0.03	0	0.1	0	0.12	0.03	0	0.05	0.18	0	0.11	0.13	0	0	0	0.02	0	0.11	0.09	0.08	0.03	0.1	0.03	0.07	0	0.1	0.24	0.16	0.2	0.03	0
ENSG00000048649	24.72	51.46	25.42	29.83	24.23	35.68	34.1	36.8	47.98	42.26	29.98	29.78	23.83	35.34	24.64	28.11	23.56	28.08	27.03	23.07	24.63	26.49	23.29	25.58	16.9	23.95	24.71	25.85	21.42	24.68	24.41	29.8	5.85	24.79	33.83	21.57	22.41	21.55	23.1	28.57	15.23	13.39	23.09	22.76	15.31	27.9	14.61	21.87	13.88
ENSG00000048707	13.35	27.86	15.62	17.54	18.84	11.97	17.76	16.69	20.35	28.2	10.11	16.85	14.27	16.52	12.93	10.06	12.04	16.1	13.68	14.04	8.92	17.17	13.49	18.05	5.05	11.53	7.35	10.89	15.6	20.59	9.4	8.84	1.93	11.68	14.2	8.07	8.33	8.04	16.71	8.49	10.06	7.66	11.93	14.85	13.01	16.13	9.4	11.58	19.96
ENSG00000048740	5.17	4.42	2.85	5.36	3.34	5.5	5.72	4.26	11.3	12.19	8.31	7.48	1.83	2.47	5.91	5.08	4.27	6.97	4.45	6.92	2.49	6.19	3.58	2.77	0	1.88	2.49	5.16	5.51	5.29	5.06	1.08	0	7.11	2.37	7.18	5.99	4.93	3.57	1.4	2.57	6.33	2.47	5.11	8.21	4.71	5.76	4.23	0.77
ENSG00000048828	63.95	35.33	38.53	49.74	72.21	78.54	44.75	33.57	24.12	72.26	68.24	45.21	20.58	41.58	32	64.58	40.09	35.21	68.74	65.4	55.97	66.14	58.16	63.95	17.75	35.74	35.47	41.31	71.28	63.1	29.26	18.19	21.63	42.33	26.35	37.82	62.73	74.74	46.33	48.85	88.44	43.84	80.01	63.41	60.91	85.39	67.14	56.81	48.19
ENSG00000048991	7.68	24.44	17.07	14.7	8.37	11.52	10.94	12.14	18.32	15.51	12.63	10.16	10.51	13.54	8.8	6.52	9.16	8.42	5.28	8.41	6.81	8.54	8.53	10.19	4.51	4.15	10.16	8.71	13.54	11.19	10.85	15.52	1.2	9.8	19.49	7.97	9.35	7.01	4.7	5.38	7.48	3.96	5.1	6.07	8.14	10.79	3.53	8.95	6.13
ENSG00000049089	0.92	11.29	8.17	4.54	7.26	0.89	1.14	2.9	6.09	3.72	1.4	3.29	21.76	10.78	3.41	2.09	1.36	1.78	1.04	4.02	5.22	2.31	2.49	5.95	0.05	3.18	0.42	1.21	2.43	2.53	0.59	12.67	0.95	4.55	15.91	4.34	2.28	1.35	4.75	1.62	2.58	0.94	5.06	7.74	1.39	4.42	3.53	8.76	0.12
ENSG00000049130	24.54	9.49	8.45	14.88	25.91	20.95	15.02	40.26	6	36.91	17.86	22.85	4.37	12.68	14.25	49	54.91	19.05	19.98	24.16	33.02	57.42	29.15	57.63	17.47	58.73	3.52	12.41	18.68	19.16	4.47	2.98	20.03	23.75	3.07	23.31	31.97	58.94	19.51	26.44	16.9	11.12	25.73	17.96	20.29	52.89	6.76	11.54	13.61
ENSG00000049167	9.32	2.52	0.83	3.41	5.88	7.11	5.2	5.37	4.97	4.1	4.23	5.98	3.59	4.26	3.9	5.44	6.41	4.09	4.96	4.94	4.91	6.32	7.2	3.31	10.76	3.73	3.77	4.52	4.38	5.6	4.5	4.12	4.52	8.92	2.22	5	4.79	6.77	4.32	2.79	4.3	2.83	4.45	3.02	7.48	6.47	2.8	3.47	6.75
ENSG00000049192	4.1	5.31	1.56	8.07	1.65	3.73	3.02	6.82	14.52	3.17	2.98	4.09	2.28	3.14	4.54	6.12	1.07	1.5	2.1	4.32	4.27	4.87	9.43	4.51	0.35	1.72	5.13	2.59	4.05	1.57	1.6	2.24	0.14	1.96	5.83	3.47	6.45	1.36	0.98	3.15	2.8	3.36	4.47	2.19	4.35	3.84	2.4	2.29	1.36
ENSG00000049239	9.99	14.95	12.48	14.81	21.54	7.63	12.71	20.1	7.38	19.56	10.04	20.21	5.2	8.73	21.96	8.93	11.51	10.25	8.08	16.55	14.09	16.37	13.86	12.35	5.98	7.84	11.64	13.18	9.13	13.19	5.49	6.89	3.51	15.07	10.62	15.58	11.27	7.07	27.21	11.74	10.01	8.96	10.91	21.69	21.19	21.45	13.27	14.43	11.1
ENSG00000049245	90.53	19.85	18.03	23.03	44.86	40.89	53.28	37.56	13.41	38.16	36.06	47.07	8.73	21.49	36.87	38.37	41.61	42.05	62.55	41.64	36.88	50.41	59.38	42.89	24.25	33.08	39.48	35.35	31.11	52.46	22.42	11.59	15.97	35.16	12.87	38.83	34.07	47.28	48.95	27.52	24.99	21.77	63.3	42.08	58.67	46.58	40.24	64.39	48.42
ENSG00000049246	5.24	9.38	20.32	11.11	10.02	8.63	8.05	12.46	8.26	20.14	5.86	3.16	8.46	16.38	6.51	10.19	3.85	3.84	6.15	9.67	9	15.9	8.16	10.73	1.38	3.39	0.87	4.92	3.84	7.92	2.38	5.39	2.14	5.84	8.11	3.49	5.62	7.75	8	6.67	3.02	3.08	5.78	3.13	3.3	5.31	4.94	11.1	8.19
ENSG00000049247	0	0	0	0	0.65	0.13	3.13	0.14	0.14	0.72	0.1	0.11	0	0.05	0.25	0.63	0.25	0.15	2.11	0	0.3	0.03	0.19	0.08	0	0	0.02	0.14	0.16	0	0.13	0.15	0	0.15	0.09	0.2	0.07	1.23	0.03	0.1	0	0.6	0.21	0.08	0.07	0.81	0.32	0.14	0.06
ENSG00000049249	1.65	0.83	0	1.18	1.48	0.27	0.36	0.76	0.33	0.27	1.69	1.51	0.12	0.71	1.29	0.26	0.56	0.61	0.13	1.07	0.91	0.57	1.08	0.52	0	0.19	1.76	0.98	0.78	1.11	0.97	0.28	0.06	0.47	0.65	2.51	0.7	0.62	0.7	1.19	0.69	0.12	0.45	0.66	0.96	1.22	0.5	1.54	0.09
ENSG00000049283	3.99	9.8	17.03	12.32	15.43	5.76	4.59	10.33	2.77	10.44	0.94	4.3	2.94	11.64	3.36	7.53	2.43	12.68	7.53	18.75	5.28	8.14	6.16	5.43	0.02	17.27	1.2	6.32	6.17	10.28	1.42	5.05	4.64	7.11	2.3	1	1.29	7.95	6.54	4.8	7.93	2.08	7.45	4.46	4.85	9.7	5.48	4	3.18
ENSG00000049319	0	0	0	0.03	0	0.01	0.03	0.05	0.06	0	0.08	0.03	0	0.02	0.19	0.01	0.01	0	0.04	0	0.04	0	0.02	0	0.01	0.03	0.1	0	0.03	0.1	0.02	0.01	0	0.06	0.03	0	0.01	0	0.06	0.02	0	0	0	0.01	0.04	0	0.01	0.01	0.01
ENSG00000049323	23.05	21.38	7.22	21.75	13.73	19.67	41.36	30.66	47.07	74.88	28.32	50.18	6.82	11.99	38.54	36.36	43.44	29.51	45.2	47.32	41.37	34.12	37.14	24.2	1.01	18.04	23.79	36.24	24.63	70.39	4.07	5.49	0.61	27.06	11.75	70.47	58.47	36.16	64.35	25.91	20.55	61.37	27.38	39.41	89.83	52.76	32.49	19.58	13.07
ENSG00000049449	103.19	37.2	22.99	40.57	60.29	50.67	68.82	71.14	21.54	27.08	62.94	79.27	11.06	45.23	62.89	51.04	40.51	47.01	55.88	27.02	43.99	36.07	31.94	55.5	48.09	32.78	93.47	31.53	55.52	51.36	28.29	25.76	32.48	47.33	16.59	67.89	46.25	42.7	58.2	52.55	116.58	42.54	36.15	39.05	94.51	27.85	30.92	55.94	17.52
ENSG00000049540	2.01	7.52	6.24	37.07	3.89	18.61	22.94	7.39	63.86	68.06	7.77	16.28	12.89	20.17	32.74	22.74	15.48	23.3	28.56	20.68	28.08	39.46	16.8	12.12	0	8.96	1.11	16.99	15.57	10.41	6.57	1.26	0.01	19.72	14.69	26.26	11.05	29.05	45.73	31.66	12.33	92.9	13.13	18.76	4.56	29.92	18.98	5.95	11.27
ENSG00000049541	26.67	7.27	7.64	5.17	8.41	12.65	13.56	9.32	6.47	5.76	8.01	12.99	6.35	5.9	8.57	6.35	7.29	7.53	5.47	7.73	6.8	7.26	9.32	9.22	11.13	7.43	15.64	7.06	11.31	13.01	6.73	8.48	21.18	12.24	9.89	12.48	6.9	11.68	10.31	12.39	9.76	4.97	6.02	5.59	16.58	12.56	9.9	10.41	11.93
ENSG00000049618	11.56	23.55	21.56	23.21	9.64	12.7	15.96	24.66	17.04	18.22	19.32	16.44	9.8	17.68	17.38	13.05	16.97	17.67	15.53	20.38	15.63	12.96	17.07	13.2	3.4	9.21	6.66	16.04	14.95	12.37	18.46	11.1	1.92	17.85	12.98	11.15	18.27	12.73	14.73	14.8	12.4	8.03	17.43	18.61	9.32	24.9	7.57	13.39	8.8
ENSG00000049656	51.09	14.96	38.11	23.46	45.22	30.89	36.35	28.48	14.01	30.65	27.67	31.58	23.08	37.38	26.93	32.06	37.89	41.97	43.1	37.44	35.84	40.18	34.74	67.07	24.78	30.97	36.68	87.32	49.78	34.47	28.1	19.47	33.6	29.1	18.19	43.27	24.76	52.03	43.85	38.25	54.53	27.98	44.3	66.82	43.61	37.16	40.19	39.54	99.34
ENSG00000049759	11.79	39.21	21.5	9.41	22.58	8.07	17.28	17.07	13.45	14.6	9.12	10.6	18.47	20.58	3.79	15.53	9.53	7.76	25.13	12.22	9.17	10.97	9.39	25.52	7.08	14.83	16.39	13.77	51.75	8.46	42.41	17.27	7.09	13.33	14.92	6.36	6.5	6.54	11.07	5.99	32.39	4.99	10.15	20.37	6.03	20.21	4.95	9.87	3.63
ENSG00000049768	0.39	0.45	0.27	1.94	1.01	0.41	0.63	0.38	0.65	0.26	0.75	0.67	0	0.34	0.47	0.22	0.45	0.69	0.09	0.41	0.29	0.84	1.03	0.36	0.01	0.06	0.5	0.97	0.32	1.22	0.57	0.2	0	0.61	0.77	1.74	0.26	0.53	0.53	0.18	0.39	0.03	0.27	0.78	0.74	0.73	0.5	0.76	0.04
ENSG00000049769	1.1	0.55	0.21	1.78	0.38	0.74	0.97	1.24	2	2.31	1.82	1.08	0.85	1.7	1.17	1.2	0.5	0.96	1.14	3.09	0.91	1.07	1.35	0.73	0.98	0.45	1.7	0.62	1.44	1.73	0.39	0.86	0.19	0.97	1.51	1.23	0.68	0.49	0.96	0.99	0.7	1	0.63	0.72	1.87	0.45	0.82	0.91	0.32
ENSG00000049860	46.16	34.74	11.86	29.76	118.8	84.2	56.03	26.55	25.48	29.22	80.81	57.38	11.89	29.51	65.74	100.48	79.93	72.35	72.84	88.17	72.75	76.05	92.21	61.22	40.16	63.51	50.66	77.24	32.18	62.41	135.22	12.22	27.38	60.3	6.5	51.66	65.5	140.73	95.01	26.14	58.57	45.74	62.65	60.56	101.7	89.31	69.95	50	70.27
ENSG00000049883	4.12	3.09	0.72	1.65	2.65	3.28	2.74	2.33	3.37	4.19	2.94	4.46	2.68	2.25	3.05	3.38	3.73	2.65	3.25	4.2	2.43	3.32	4.02	2.23	4.14	1.98	2.74	2.67	2.44	4.5	2.07	2.62	2.29	5.05	1.16	2.33	2.77	4.84	2.45	2.44	2.03	1.95	3.01	1.54	3.38	3.15	1.6	1.65	2.8
ENSG00000050030	0.11	0.03	0.27	0.14	0.02	0.12	0.15	0.03	0.48	1.01	0.17	0.09	0.09	0.73	0.29	0.42	0.11	0.64	0.18	0.34	0.29	0.33	0.14	0.24	0	0.06	0.01	0.16	0.04	0.24	0.42	0.01	0	0.14	0.03	0.28	0.16	0.04	0.17	0.15	0.06	0.15	0.12	0.09	0.21	0.09	0.29	0.02	0.02
ENSG00000050130	22.31	21.47	10.79	18.44	22.91	17.35	26.94	28.4	20.29	16.25	20.26	20.07	15.73	18.06	19.2	27.41	33.48	17.98	30.2	19.87	23.81	24.98	21.22	20.2	15	22.71	25.94	20.07	18.72	26.31	18.84	16.14	14.67	21.68	12.48	16.19	26.65	32.36	18.67	16.62	23.37	17.56	16.19	21.8	22.62	18.42	18.36	20.5	21.82
ENSG00000050165	21.8	3.95	6.16	35.92	19.11	29.21	38.84	24.99	35.6	140.95	34.86	36.06	3.22	12.9	58.44	66.59	33.65	37.98	78.87	56.68	41.96	53.59	31	28.05	75.48	18.78	14.14	42.37	20.89	36.76	12.23	3.29	1.28	30.64	10.26	59.81	43.83	59.06	64.81	36.43	29.01	49.17	38.67	28.76	41.06	37.74	39.08	19.82	20.53
ENSG00000050327	5.69	6.74	13.23	10.72	7.84	13	7.9	5.35	8.5	10.69	3.64	8.42	10.54	13.46	7.34	10.99	7.58	8.91	16.85	18.94	9.1	6.55	5.46	7.51	0.9	10.59	3.06	6.53	14.17	12.01	5.9	8.63	5.54	13.14	4.67	2.09	10.72	5.31	7.69	9.29	6.52	3.12	19.89	14.52	17.98	7.94	14.13	9.69	10.24
ENSG00000050344	15.19	7.18	4.55	9.06	13.05	16.77	23.15	26.15	3.96	6.56	20.75	20.02	1.72	11.27	16.84	12.89	11.83	16.07	4.96	19.45	13.88	10.9	28.3	14.83	12.6	7.38	13.86	17.72	23.47	14.69	35.12	8.28	13.81	21.78	4.69	19.54	10.22	17.34	9.82	8.91	16.19	3.57	15.49	20.8	8.08	24.7	12.17	16.58	23.95
ENSG00000050393	16.24	2.88	4.03	4.27	28.55	11.65	7.59	7.02	6.61	6.64	7.06	6.36	3.01	5.64	7.83	5.99	7.87	8.35	6.81	10.98	8.38	4.82	11.94	6.29	4.47	4.21	4.86	18.99	9.22	9.19	8.9	1.22	4.48	4.03	4.4	8.5	8.77	15.85	6.85	5.93	12.77	3.84	7.43	8.53	9.91	13.84	5.21	7.42	10.45
ENSG00000050405	90.29	72.96	53.9	70.18	160.29	45.74	52.31	125.8	42.77	87.6	35.11	86.31	46.94	117.73	50.27	153.75	48.37	86.11	65.45	113.75	128.41	149.39	55.76	82.04	6.12	81.88	22.95	38.7	38.2	83.38	36.22	17.27	26.37	34.49	44.21	43.26	75.99	54.38	24.9	59.71	62.05	36.52	166.93	91.64	43.93	87.29	97.66	105.36	46.94
ENSG00000050426	8.32	19.85	17.36	22.17	25.75	15.44	21.87	24.74	23.37	29.81	15.35	23.9	18.95	27.65	18.42	25.96	19.67	23.89	21.54	26.68	15.82	27.08	19.47	22.02	16.03	19	20.17	14.35	19.35	26.08	23.11	19.68	7.34	20.46	20.06	7.82	16.91	9.6	10.92	15.4	17.49	13.59	26.61	15.72	8.52	20.65	13.56	16.95	25.57
ENSG00000050438	0.52	3.61	1.49	3.05	4.98	1.22	1.25	1.1	4.1	4.18	1.01	1.97	2.48	4.92	1.71	1.57	1.41	2.54	1.66	2.54	1.77	1.99	1.26	2.07	0.11	1.96	1.26	1.68	2.72	1.68	0.56	3	0.07	1.42	4.36	1.27	1.58	1.88	0.89	1.26	3.51	0.81	1.7	0.94	0.78	1.23	1.38	0.78	3.26
ENSG00000050555	3.2	0.59	1.38	1.76	0.28	1.19	0.42	0.2	0.57	0.23	0.13	1.22	0.69	3.15	0.89	1.24	0.99	1.35	1.61	2.75	0.8	0.13	1.13	1.17	0.02	0.23	1.44	1.37	0.71	0.7	0.23	0.42	0.02	0.38	0.66	0.64	0.72	0.67	2.22	1.12	0.42	0.32	0.33	1.32	0.17	0.1	0.25	0.27	0.18
ENSG00000050628	2.35	0.21	1.16	4.74	0.35	2.38	2.04	1.79	1.59	3.36	1.47	1.24	0.66	0.56	3.56	0.9	1.33	0.9	0.53	0.4	2.3	1.33	2.04	1.26	0.04	0.3	0.48	1.15	1.18	1.02	6.37	0.21	0	1.02	1.44	3.92	1.91	1.13	0.76	1.5	1.46	3.18	0.7	1.48	1.47	1.25	1.4	0.33	0.33
ENSG00000050730	0.74	0.69	0	0.35	0.3	0.17	0.67	0.27	0.27	0.36	0.55	0.29	0.1	0.1	0.47	0.08	0.16	0.24	0.04	0.15	0.2	0.35	0.3	0.3	0.01	0.14	0.88	0.81	0.43	3.02	0.54	0.04	0	0.17	7.66	2.35	0.28	0.38	0.25	0.21	0.5	0.2	0.21	0.12	1.82	0.31	0.24	0.61	0
ENSG00000050748	15.71	12.08	11.17	10.87	14.58	27.3	13.36	18.65	12.06	15.76	19.46	16.18	8.27	12.96	14.2	16.5	21.68	12.9	15.02	17.85	14.74	15.02	16.81	14.59	6.42	12.23	12.88	13.6	13.01	12.73	48.45	11.64	5.11	13.71	9.79	14.09	11.94	13.57	14.25	10.55	17.79	8.71	19.97	16.73	17.1	20.95	10.34	15.39	12.25
ENSG00000050767	0.14	0.06	0.21	0.32	0.05	0.42	0.36	0.2	0.3	0.3	0.23	0.06	0.21	0.25	0.17	0.12	0.16	0.15	0.18	0.3	0.11	0.25	0.16	0.1	0.02	0.08	0.1	0.21	0.3	0.16	0.13	0.36	0	0.14	0.13	0.28	0.07	0.14	0.15	0.3	0.35	0.27	0.08	0.28	0.37	0.17	0.32	0.04	0.08
ENSG00000050820	43.71	27.24	56.07	30.36	12.16	46.97	31.57	36.36	25.69	23.93	25.49	18.66	18.58	40.44	13.04	24.64	23.74	20.2	28.37	24.85	26.45	19.22	20.09	26.06	16.48	25.24	19.72	16.73	25.23	19.04	8.97	22.39	20.49	20.34	19.92	12.93	24.34	17.88	50.39	43.76	16.05	23.97	23.89	21.38	21.92	15.57	35.29	19.61	26.4
ENSG00000051009	7.02	36.9	15.12	17.95	13.51	14.25	14.36	19.02	38.17	17.1	11.28	11.28	38.21	30.21	6.18	13.48	18	12.86	14.54	18.85	15.27	19.21	12.26	15.25	2.88	11.24	6.49	6.26	9.53	6.82	16.51	23.91	3.7	14.31	19.72	3.63	13.69	8.17	13.09	7.46	11.57	9.04	14.47	9.5	6.55	14.48	8.18	8.95	10.13
ENSG00000051108	35.71	44.07	48.04	32.05	82	52.71	57.74	44.53	39.31	39.36	64.12	44.45	34.47	33.16	66.73	56.93	44.12	58.41	79.26	61.82	43.6	68.69	49.01	51.89	39.95	49.99	46.96	86.25	76.03	44.28	58.59	25.03	28.85	58.98	17.46	68.83	49.63	56.83	84.98	38.07	60.7	31.77	46.32	62.99	45.6	30.31	63.04	88.1	37.68
ENSG00000051128	11.6	8.72	7.2	10.95	6.52	11.1	8.26	7.81	10.48	7.57	11.68	6.79	3.3	9.73	9.95	9	8.58	6.13	4.38	2.65	12.42	5.28	7.01	4.91	6.72	2.42	9.25	5.1	3.17	14.46	1.97	7.31	2.31	8.31	11.38	9.08	11.61	10.76	10.64	9.97	4.26	10.45	4.69	5.93	17.91	5.14	9.31	6.8	8.26
ENSG00000051180	10.55	1.12	2.87	1.17	1.54	4.35	3.61	1.7	3.14	1.32	1.12	4.41	1.32	1.11	1.24	1.01	1.42	1.53	1.4	5.11	1.76	1.35	2.93	1.87	1.87	1.8	1.08	1.28	2.53	2.53	0.43	1.73	4.02	1.66	0.71	3.46	1.91	4.07	2.04	2.9	2.37	0.75	1.97	1.5	3.67	2.11	1.52	3	1.12
ENSG00000051341	4.44	3.95	4.79	2.32	1.54	1.99	2.66	1.89	4.25	1.29	1.75	2	2.31	2.37	1.24	0.93	1.44	0.97	1.18	1.72	0.77	1.18	4.77	2.43	1.42	1.41	0.93	0.86	4.05	1.99	0.47	6.77	1.96	1.6	5.2	1.22	0.77	2.7	0.83	1.28	2.23	0.46	0.91	0.92	2.68	2.76	0.77	1.96	0.59
ENSG00000051382	7.58	16.11	14.49	21.8	17.31	25.56	15.23	16.22	22.36	15.2	13.9	15.53	12.76	25.42	12.93	14.07	24.88	18.17	21.42	13.63	14.6	13.01	18.36	23.09	4.77	18.16	8.06	20.36	17.23	16.27	20.45	23.66	4.84	22.48	11.59	11.49	14.53	15.43	14.77	11.09	15.89	7.23	12.68	12.6	9.69	17.63	9.75	13.69	14.56
ENSG00000051523	88.46	95.38	48.21	74.83	44.89	114.92	102.69	91.23	115.95	34.01	86.14	114.48	23.15	91.66	57.82	104.65	105.91	109.47	171.64	137.85	142.55	102.79	140.33	166.53	128.58	131.69	84.58	95.36	47.58	101.82	48.79	61.74	216.67	101.07	26.61	97	115.31	147.97	212.94	200.74	21.72	100.95	184.42	254.38	117.9	97.92	317.61	162.98	283.13
ENSG00000051596	48.08	9.91	2.7	6.02	13.51	16.88	8.16	13.34	7.2	10.49	9.37	14.07	4.03	10.43	12.43	9.21	8.23	16.86	15.97	12.15	12.11	11.85	12.59	7.48	13.96	8.04	10.12	7.27	12.5	13.34	8.35	4.56	15.36	13.34	5.37	7.35	14.32	31.38	11.72	15.21	12.87	9.07	13.64	8.58	21.23	21.22	12.13	13.34	9.97
ENSG00000051620	53.98	32.49	18.39	25.76	45.74	48.64	33.29	69.98	34.18	32.59	30.57	58.21	28.97	31.73	50.99	37.68	102.71	56.12	72.16	63.96	93.09	37.23	57.19	45.43	14.51	35.25	26.21	46.51	29.29	46.27	42.93	33.93	26.41	38.9	20.29	32.21	46.21	52.67	32.55	41.38	30.5	40.63	117.1	74.89	54.16	65.66	19.14	89.12	48.41
ENSG00000051825	16.13	10.36	8.88	10.2	6.3	6.99	11.57	6.34	17.3	11.66	26.36	7.61	3.64	8.66	10.27	7.84	15.03	9.06	8.38	8.61	8.93	10.96	12.1	13.65	7.83	7.01	9.19	7.49	13.84	11.94	12.05	9.69	6.84	7.54	8.02	10.71	7.73	14.02	6.01	8.86	11.93	3.42	6.41	3.96	7.96	14.04	6.06	7.15	7.8
ENSG00000052126	16.73	51.62	33.24	26.51	26.86	13.05	24.94	46.47	34.07	39.33	13.44	36.46	27.07	25.79	20.34	29.48	16.57	24.86	15.9	32.79	15.05	25.96	45.88	16.83	6.6	26.41	31.49	19.84	14.57	25.83	20.93	100.7	6.24	28.24	22.9	17.04	20.87	20.38	15.17	10.44	15.92	15.68	22.74	24.01	15.62	48.17	12.73	15.77	7.33
ENSG00000052344	7.62	29.11	43.04	18.11	38.53	74.61	21.09	53.14	31.01	18.75	14.46	14.19	13.61	58.55	22.24	47.01	30.16	48.74	57.22	48.65	56.86	30.04	36.75	73.08	0.11	46.01	22.8	47.99	19.26	26.62	21.45	13.37	23.16	22.21	6.68	4.1	24.35	17.83	41.48	42.76	24.54	28.58	37.73	46.29	19.27	13.92	66.33	23.71	40
ENSG00000052723	20.85	13.28	10.56	9.08	15.3	13.86	13.6	14.66	13.82	15.58	12.83	14.33	10.64	10.54	14.78	11.76	12.73	16.18	15.17	14.46	15.95	16.84	19.32	17.27	14.52	15.14	17.54	14.23	17.31	11.79	10.48	7.96	7.8	18.59	12.31	16.28	9.28	18.42	15.61	10.75	23.05	9.17	16.06	11.53	15.64	17.19	11.34	16.44	17.13
ENSG00000052749	8.03	3.7	8.67	3.8	6.34	8.94	4.02	4.74	5.72	5.53	7.51	4.11	9.71	4.69	3.24	4.57	4.13	9.15	4.05	4.46	5.58	4.86	5.88	8.79	3.38	3.41	9.61	6.34	5.79	7.76	2.66	9.95	5.68	5.36	7.58	3.96	3.89	6.54	5.08	6.45	6.45	3.71	8.18	3.81	5.29	4.35	4.38	4.1	8.23
ENSG00000052795	8.36	47.88	16.38	16.24	37.64	30.2	18.55	15.43	11.47	27.22	22.45	23.97	27.58	34.4	16.48	32.39	21.5	22.85	31.5	21.44	36.64	26.15	18.16	39.41	2.82	16.06	8.37	25.94	26.52	11.38	21.91	37.05	2.83	30.77	4.98	6.98	16.05	16.02	32	9.61	29.34	8.16	28.17	24.29	13.43	23.91	25.94	17.19	9.03
ENSG00000052802	16.12	31.68	28.5	9.57	25.22	42.75	57.13	17.29	7.96	14.24	16.38	29.91	13.06	54.85	15.31	29.75	21.68	18.7	53.66	33.84	78.01	26	33.35	59.77	14.11	25.77	18.5	39.95	59.25	26.9	9.87	17.62	58.5	23.83	7.03	13.22	21.41	39.46	10.59	12.78	49.99	7.19	52.91	49.77	26.81	12.91	46.9	67.51	20.64
ENSG00000052841	19.49	58.19	39.38	40.35	33.26	31.44	45.01	48.59	58.65	53.33	36.92	33.47	34.06	57.58	24.53	29.68	36.81	26.64	28.73	33.82	24.62	36.56	41.81	29.66	21.5	31.75	34.28	20.05	44.03	40.5	42.18	35.56	8.13	40.32	44.69	18.23	24.63	33.06	25.34	23.16	49.99	12.5	28.12	22.77	21.19	39.07	18.95	39.2	34.46
ENSG00000052850	0.09	0	0	0	0	0	0.01	0	0	0	0	0	0	0	0.02	0	0	0	0.01	0	0	0	0.06	0	0.06	0	0.01	0	0	0.28	0	0.01	0	0	0.03	0.02	0	0	0.01	0	0	0.01	0	0.01	0	0	0	0	0
ENSG00000053108	0.6	0.68	1.48	0.62	0.54	0.63	0.61	1.76	1.01	1.18	0.69	0.56	0.85	2.19	0.59	0.86	0.67	0.96	0.37	0.39	0.92	0.77	3.08	0.86	0.47	0.66	0.58	0.37	1.41	3.79	1.93	1.56	0.13	0.83	1.18	0.43	0.33	0.59	2.53	1.37	0.54	0.59	0.47	0.04	3.72	0.68	0.37	0.42	0.15
ENSG00000053254	15.46	29.63	22.81	29.55	23.04	11.75	20.19	14.08	26.3	47.22	19.45	20.6	14.01	19.93	24.57	15.15	16.36	19.52	15.63	30.36	15.92	20.17	19.18	23.21	9.48	9.32	11.72	33.01	26.33	24.11	16.52	7.92	0.31	14.03	21.4	19.05	20.11	21.16	20.71	10.89	16.7	12.48	16.38	15.76	24.08	34.72	15.14	13.31	5.81
ENSG00000053328	1.55	0.24	0	2.49	0.4	1.43	1.1	2.56	2.3	4.52	1.05	1.6	1.04	1.37	4.37	1.85	1.14	1.75	1.33	1.85	2.88	2	2.05	1.18	0	0.31	0.27	1.23	0.23	0.65	0.42	0.13	0	0.39	2.51	3.58	1.33	1.1	3.05	1.96	0.68	4.27	1.01	1.02	1.14	1.15	1.48	0.6	0.33
ENSG00000053371	22.16	8.31	7.17	14.31	29.58	21.67	15.87	14.2	8.7	15.26	6.77	17.89	2.97	11.95	8.91	16.52	11.18	13.63	12.91	28	14.6	24.6	15	19.35	15.89	24	11.17	12.65	12.04	10.56	19.78	4.42	9.9	11.49	4.54	15.96	12.68	21.37	30.37	14.07	15.04	15.73	21.81	14.16	17.78	21.08	26.01	15.69	49.99
ENSG00000053372	29.47	4.71	4.92	4.51	11.45	8.28	12.44	7.15	5.22	8.04	6.79	10.49	4.83	5.58	5.92	7.14	3.86	6.24	4.17	11.01	5.54	8.77	6.58	11.72	9.06	7.95	14	7.37	12.42	13.6	7.33	7.25	23.79	7.24	4.61	8.3	5.32	10.45	6.52	8.93	8.35	3.73	13.89	6.74	13.26	11.98	7.07	6.68	11.16
ENSG00000053438	0.32	0	0	0.05	0	0.22	0.09	0	0.29	0.71	0.05	0.09	0	0.07	0.02	0.02	0.05	0.05	0.02	0	0.08	0.09	0.09	37.6	0.06	0	0	0.05	0.07	0.21	0	0	0.03	0.03	0.12	0.11	0.02	0.03	0.09	0.05	0.11	0.18	0	0	0.13	0.08	0.17	0	0
ENSG00000053501	9.45	8.75	3.06	5.39	15.24	7.87	4.97	7.45	9.41	8.54	9.44	9.06	8.15	8.81	6.35	8.9	4.23	9.42	7.26	7.88	6.73	7.95	5.93	6.25	6.28	7.65	7.58	6.89	3.95	7.78	13.74	7.58	4.06	11.41	9.83	6.09	6.08	6.2	7.25	9.18	6.15	5.78	8.68	6.59	5.38	5.61	5.42	8.42	13.58
ENSG00000053524	0.48	2.15	3.31	2.1	0.59	0.51	1.05	1.21	3.59	2.04	1.16	1.59	2.21	3.92	0.99	1.13	0.81	1.23	0.7	0.98	0.74	1.23	1.77	1.53	0.12	0.58	0.97	1.01	0.92	1.57	0.26	1.77	0.12	1.65	3.11	0.88	0.48	0.5	0.58	0.82	0.69	0.64	0.71	0.59	0.66	0.87	0.62	0.77	0.18
ENSG00000053702	0.16	0.48	0.46	0.94	0.8	0.71	0.58	0.27	1.09	0.79	0.63	0.46	0.54	0.9	0.32	0.74	0.24	1.03	0.9	0.69	0.77	1.09	0.62	0.68	0.03	0.24	0.23	0.66	0.33	0.24	0.37	0.72	0	0.4	0.84	0.81	0.3	1.03	1.04	0.44	0.23	0.56	0.63	0.4	0.11	0.39	0.25	0.21	0.18
ENSG00000053747	97.24	58.14	44.21	35.91	170.07	24.22	104.86	78.71	42.23	36.73	17.97	48.57	43.3	69.6	67.78	83.71	128.45	69	85.91	26.86	72.67	71.25	50.67	52.96	2.54	68.03	317.82	99.93	10.87	62.28	21.1	51.92	59.36	62.27	25.44	45.09	88.33	106.46	16.59	120.67	13.81	94.58	134.28	39.7	215.15	82.43	63.62	46.66	25.12
ENSG00000053770	13.27	8.33	6.99	11.36	11.96	13.03	16.5	13.35	11.03	19.47	9.53	12.67	5.49	12.05	10.71	16.23	15.52	13.56	17.43	16.59	11.9	16.18	15.37	15.65	7.19	12.59	7.09	10.93	15.6	11.95	13.61	5.04	6.93	13.9	4.6	11.95	14.45	17.77	11.15	8.29	16.32	8.48	9.18	12.38	12.98	14.4	9.75	12.05	13.75
ENSG00000053900	9.44	13.3	9.84	12.81	9.68	12.08	16.03	11.2	15.64	17.06	10.95	11.56	13.46	15.38	9.46	10.53	11.88	10.49	9.4	9.42	8.51	14.36	12.87	11.65	3.87	13.12	4.87	8.96	13.8	13.01	10.07	13.4	2.82	11	8.83	7.43	8.33	7.49	5.52	4.79	11.38	4.51	10.37	10.58	10.17	9.79	6.06	7.17	7.64
ENSG00000053918	1.74	5.41	9.88	5.71	11.41	17.56	11.99	7.59	2.32	9.84	7.23	7.85	4.99	8.57	4.22	7.28	2.4	3.65	4.76	13.78	6.62	6.7	6.35	25.49	0.06	7.49	0.7	2.82	2.78	3.43	1.64	3.08	1.4	5.03	3.32	2.02	1.6	4.36	14.3	1.25	3.16	3.21	10.44	14.1	4.07	10.14	2.78	7.33	18.08
ENSG00000054116	30.23	11.16	12.77	12.38	25.77	18.06	17.5	15.25	9.78	21.3	17.19	20.43	5.73	10.88	19.92	21.76	17.42	22.93	25.9	26.73	17.76	27.12	23.45	24.63	19.73	19.96	31.96	20.87	20.01	29.88	17.35	9.23	27.25	25.45	11.36	27.22	21.19	27.6	41	18.97	28.76	17.75	29.57	24.95	31.49	25.15	28.65	20.57	27.01
ENSG00000054118	51.18	40.11	33.69	30.14	39.32	35.76	40.58	41.64	26.79	41.8	35.29	40.56	14.77	30.54	33.81	33.12	28.88	44.64	36.01	42.36	35.89	38.08	37.86	51.7	19.87	26.09	35.72	33.05	32.89	50.66	26.26	22.28	29.27	44.69	27.47	36.48	36.62	43.06	51.3	34.71	50.23	22.63	43.24	35.21	51.4	49.07	29.7	30.39	34.77
ENSG00000054148	36.41	13.7	16.74	16.72	13.23	22.65	15.37	26.29	12.55	19.43	19.58	10.34	6.73	15.02	18.1	23.89	16.21	14.92	15.12	21.8	26.09	24.78	29.03	24.54	24.02	14.83	26.85	19.31	23.44	31.61	26.9	7.41	22.88	13.99	14.71	24.17	23.34	24.55	22.91	24.55	22.57	29.95	23.32	22.68	32.03	24.23	26.84	24.31	14.74
ENSG00000054179	0.11	2.78	5.07	2.72	1.16	6.72	0.42	3.98	0.85	6.98	3.5	0.93	3.08	5	0.25	3.02	1.06	1.81	1.67	3.57	1.67	3.24	3.22	9.27	0.02	1.89	0.42	1.36	2.83	1.68	0.52	1.89	0.21	2.46	0.93	0.47	2.17	0.74	2	5.81	0.23	2.28	1.8	3.63	0.19	2.25	2.71	3.12	2.72
ENSG00000054219	7.99	11.44	14.86	12.17	21.74	35.3	15.04	24.56	12.54	15.93	30.36	24.49	4.43	22.04	27.94	33.63	20.69	22.04	33.3	37.34	24.9	24.99	10.27	16.76	2.35	8.99	5.04	15.16	7.9	8.05	9.73	14.07	8.32	39.16	5.54	14.05	25.41	22.85	8.87	14.71	10.5	13.56	28.68	26.2	16.86	22.01	14.55	25.71	28.41
ENSG00000054267	15.63	50.84	39.66	27.24	22.62	23.92	28.65	27.11	50.06	22.94	33.48	21.21	31.94	24.71	26.7	24.09	29.53	22.88	20.02	23.34	26.51	19.84	24.56	18.45	6.11	12.8	14.12	21.27	22.14	25.74	22.52	29.74	3.62	34.61	33.24	16.41	20.86	23.06	14.68	7.96	19.31	12.62	24.61	21.7	13.73	34.31	15.21	22.73	13.07
ENSG00000054277	6.71	3.23	5.19	5.7	8.13	4.1	10.12	12.86	3.26	2.75	8.13	10.24	1.85	2.78	9.55	5.67	17.1	5.73	6.23	8.63	7.48	6.1	6.22	8.25	3.94	12.29	14.03	8.34	4.79	17.09	1.58	6.55	2.73	22.93	2.66	13.35	8.75	4.78	6.99	3.28	4.97	3.23	4.33	20.79	15.06	12.19	7.93	6.51	17.93
ENSG00000054282	14.09	41.19	35.17	26.41	26.17	20.43	38.5	20.57	86.42	26.2	36.28	26.75	31.66	24.77	22.71	22.65	19.05	12.72	12.28	23.93	20.3	23	20.97	19.63	5.87	19.91	42.71	16.31	16.56	22	22.53	41.9	10.06	38.63	44.51	19.5	24.79	15.58	13.74	9.46	14.01	14.43	22.92	24.4	17.38	22.65	21.95	19.45	8.94
ENSG00000054356	0.15	1.15	2.41	1.18	0.15	0.86	0.91	2.11	0.14	1.03	0.09	0.84	0.16	22.47	3.47	6.12	0.76	11.71	4.35	2.84	8.5	1.36	2.3	9.18	0	0.95	0.26	0.65	0.42	5.45	0.9	0.07	0.04	2.17	1.5	3.89	1.84	0.16	2.16	8.43	0.41	0.95	1.78	1.09	2.02	0.19	5.5	0.88	0.41
ENSG00000054392	1.63	2.15	2.09	2.47	3.63	1.89	3.52	3.99	0.99	5.65	2.73	1.92	3.2	2.25	2.88	3.92	1.71	2.43	1.76	1.48	2.81	3.25	2.94	2.11	0.77	2.4	1.42	1.34	1.79	2.63	3.49	1.23	0.11	2.25	3.59	3.27	2.07	2.86	2.05	1.33	2.21	1.95	3.18	3.95	2.18	3.31	3.06	2.25	3.26
ENSG00000054523	19.53	13.98	15.2	15.18	17.34	11.73	15.78	11.12	16.42	17.45	11.9	13.61	11.02	11.37	13.21	12.9	14.21	16.52	16.61	14.26	9.38	16.04	14.85	21.41	3.9	9.81	12.89	12.33	12.43	17.61	9.97	11.66	1.65	9.6	9.27	9.44	10.48	9.2	20.9	8.3	8.06	7.07	14.46	11.46	16.25	26.96	9.46	12.33	6.2
ENSG00000054598	12.24	2.58	5.23	4.6	1.57	3.98	5.32	20	9.85	4.46	9.99	2.97	2.33	9.65	13.46	3.53	8.37	1.62	4.21	13.38	9.03	3.42	3.29	1.63	1.32	1.51	0.76	4.35	1.02	18.99	4.81	2.12	4.62	4.98	12.23	5.63	12.99	10.98	12.84	6.44	1.29	4.08	2.98	10.26	5.58	7.68	1.74	5.6	7.99
ENSG00000054611	8.72	22.1	14.21	13.17	9.42	7.99	14.5	11.06	20.61	10.19	11.39	13.2	9.82	31.01	9.54	8.09	9.29	10.44	7.73	8.5	9.14	12.87	12.01	8.01	4.32	9.76	8.48	8.38	8.46	8.64	7.38	13.9	4.95	10.02	13.49	8.05	10.42	6.56	14.44	8.11	9.13	10.37	8.79	15.27	8.99	7.82	9.65	9.52	5.01
ENSG00000054654	31.23	244.53	107.1	158.13	77.73	49.16	116.16	112.17	181.05	130.24	56.47	106.88	126.58	120.67	51.23	75.32	68.21	50.56	36.19	55.95	48.28	67.84	92.46	81.49	7.8	44.78	38.37	65.73	69.35	80.4	26.98	107.02	3.63	100.15	80.79	25.21	60.42	59.76	191.99	52.28	46.41	25.09	35.71	70.1	28.9	139.2	21.54	78.45	39.95
ENSG00000054690	0.88	21.67	8.98	16.14	4.46	4.13	3.22	9.85	16.8	12.76	2.28	4.39	14.88	18.02	1.76	5.2	4.93	5.52	5.51	12.67	5.54	8.01	4.8	4.77	0.98	6.46	1.73	5.93	14.09	2.8	4.91	16.3	0.44	3.97	7.17	0.36	6.01	2.15	2.98	3.66	5.51	1.24	3.59	3.43	0.42	7.89	3.17	3.05	1.86
ENSG00000054793	11.44	22.3	23.18	17.32	33.58	16.84	18.65	44.02	30.28	27.37	8.68	18	21	29.95	13.34	43.1	26.24	29.71	115.78	20.18	22.56	25.6	47.77	36.89	6.34	26.98	6.61	39.06	29.49	18.3	22.37	33.07	5.33	23.72	16.05	14.96	22.28	27.92	54.9	33.5	33.3	22.77	35.3	32.83	8.23	52.05	16.54	19.46	28.53
ENSG00000054796	0	0	0	0	0	0	0	0	0.09	0	0	0	0	0	0	0	0	0	0	0	0	0	0	0	0	0	0	0	0	0	0	0	0	0	0	0	0	0	0	0	0.02	0	0	0	0	0	0	0	0
ENSG00000054803	0.32	0	0.1	0.34	0.18	0.79	0.27	0.03	0	0.13	0.17	0.16	0	0.32	0.37	0.08	0.25	0.6	0.05	0	0.3	1.05	0.25	0.14	0	0.02	0	0.14	0.27	0.07	0.17	0	0	0.05	0.02	0.34	0.06	0.12	0.2	0.16	0.08	0.26	0.03	0.03	0.05	0.05	0.21	0.03	0
ENSG00000054938	0.07	1.25	1.81	0.07	0.49	0.43	2.14	0.16	6.34	2.49	0.78	0.42	1	0.26	0.58	0.3	1.2	0.47	0.55	0.3	0.16	0.62	0.76	6.06	0	0	1.11	0.85	1.25	2.74	0.91	0.88	0	1.31	0.22	1.97	0.05	2.01	0.17	0.13	3.37	1.12	0.33	1.89	1.78	0.3	0.15	0.65	0.52
ENSG00000054965	10.09	7.33	6.12	13.79	9.38	11.1	12.58	18.15	8.65	13.78	10.72	17.41	2.93	10.11	18.12	15.41	10.32	14.46	14.37	10.49	15.15	15.29	10.05	13.7	8.51	6.05	5.83	12.37	8.15	8.69	10.92	5.34	5.61	10.5	5.2	13.88	12.36	11.48	12.6	9.71	8.72	8.45	9.31	10.31	12.03	11.07	10.63	6.64	5.6
ENSG00000054967	6.41	4.34	2.28	4.63	2.04	4.15	4.5	2.61	3.49	1.28	4.72	2.94	3.39	2.43	3.73	1.64	3.18	1.53	1.04	1.3	2.48	3.29	1.91	2.48	1.15	1.19	2.46	2.36	2.98	4.98	1.13	2.47	3.36	2.14	3.66	2.93	3.19	2.61	2.86	2.99	2.1	2.93	1.97	2.19	4.8	3.17	5.49	2.95	0.84
ENSG00000054983	7.65	16.47	10.69	22.67	20.99	17.74	31.39	30.45	21.09	18.56	15.51	17.59	9.57	16.63	14.11	24.91	46.33	12.74	25.21	19.49	29.22	23.01	20.8	11.52	0.97	13.69	14.61	20.6	10.62	11.52	21.69	8.48	8.71	16.16	7.34	9.09	39.91	17.27	25.25	12.89	16.67	16.59	18.6	42.72	10.59	18.92	19.01	17.38	10.32
ENSG00000055044	49.75	45.57	28.43	26.4	32.72	34.48	41.21	30.28	38.38	33.2	36.05	29.96	18.73	25.09	22.66	27.97	21.63	28.87	21.7	29.75	27.38	30.63	38.45	28.61	14.57	16.93	34.1	21.28	29.14	33.42	21.78	47.09	19.96	34.17	30.07	16.9	23.59	30.36	18.44	16.43	25.84	12.63	30.39	14.43	25.76	42.03	9.75	30.1	21.76
ENSG00000055070	43.85	19.02	16.73	25.58	27.77	22.1	36.43	24.83	18.68	26.2	23.41	27.03	6.57	17.38	21.35	17.98	17.48	26.14	32.66	23.9	19.94	29.9	22.73	35.01	20.47	23.86	34.25	25.22	26.6	28.66	16.14	13.86	28.8	18.15	12.43	27.98	17.86	22.42	48.36	20.71	23.52	16.97	26.08	20.97	34.11	31.1	20.96	24.62	20.58
ENSG00000055118	0.16	0.46	1.48	0.59	7.42	0.41	0.51	0.33	4.21	11.43	4.58	0.21	0.98	4.04	0.77	1.63	1.71	2.56	4.22	3.92	1.14	1.23	1.23	5.11	0	0.37	0.11	0.55	1.2	1.13	1.46	2.93	0.08	0.72	0.99	3.13	0.59	0.4	2.79	5.35	0.39	2.41	1.36	0.71	0.83	1.48	5.54	0.78	0.4
ENSG00000055130	30.83	15.59	9.38	15.09	17.52	23.15	13.88	10.37	14.26	22.76	17.46	18.77	6.84	13	19.78	22.05	15.45	18.95	16.75	25.88	17.81	19.53	18.35	15.34	7.98	13.14	10.45	15.3	30.8	27.52	17.52	10.5	7.99	22.56	13.41	22.95	15.55	18.8	15.77	13.19	32.46	10.81	26.84	20.14	29.98	20.87	17.75	17.01	16.07
ENSG00000055147	6.15	6.47	7.55	5.75	7.98	14.69	8.69	9.21	6.38	8.49	7.66	7.97	5.84	7.04	9.95	13.48	11.85	11.56	10.26	11.2	10.6	14.16	9.71	6.33	12.28	10.09	8.09	8.86	6	9.72	11.91	3.37	8.19	8.88	3.65	9.85	10.61	8.57	10.34	7.61	7.18	8.94	8.06	8.23	9.79	8.45	8.52	9.53	3.47
ENSG00000055163	1.84	5.43	4.3	3.63	3.71	7.68	4.71	1.77	2.91	11.15	10.45	7.16	5.45	4	6.8	4.96	3.08	4.87	2.36	5.34	3.78	4.79	2.8	4.04	0.07	4.7	1.72	5.06	3.26	3.59	7.9	4.66	0.4	7.41	2.25	4.9	3.38	3.34	8.73	2.22	1.49	3.33	3.61	3.04	5.11	3.54	3.86	5.47	4.37
ENSG00000055208	20.12	29.04	18.47	23.62	14.17	22.08	20.1	31.5	24.56	22.51	26.7	27.33	7.47	19.2	29.55	16.67	31.12	23.78	25.47	23.42	25.32	16.96	27.03	16.03	6.96	10.11	14.8	23.34	15.41	22.53	23.11	14.51	5.8	20.89	12.51	20.35	24.14	21.08	12.22	14.16	15.93	9.68	19.45	23.74	23.17	24.71	9.52	21.8	7.85
ENSG00000055211	15.79	6.89	6.14	11.96	12.71	18.93	18.85	28.4	10.01	20.07	24.83	19.62	4.41	8.28	23.37	21.01	32.23	20.4	27.1	21.55	29.18	20.41	32.48	18.86	13.7	9.12	14.04	20.36	11.1	17.07	28.04	6.24	7.52	17.12	7.42	24.14	21.39	35.43	15.66	16.07	16.17	12.44	20.44	32.16	23.75	26.62	12.36	21.37	9.47
ENSG00000055332	25.56	15.46	10.49	17.74	24.31	74.69	40.83	29.9	31.4	22.07	35.77	24.75	13.75	20.98	17.37	26.26	21.47	18.11	21.63	27.67	23.02	20.05	28.14	23.4	11.6	13.23	28.29	19.25	14.7	43.13	26.4	20.23	12.75	25.32	11.01	17.55	19.25	53.86	35.05	19.45	15.42	9.13	27.78	17	29.47	56.51	14.79	23.86	11.02
ENSG00000055483	12.21	31.06	25.92	18.18	11.74	12	16.05	18.34	14.02	13.34	27.57	14.85	19.17	12.22	15.18	12.49	8.94	19.23	5.82	15	8.64	13.07	8.75	11.16	9.65	10.21	16.88	11.92	19.21	19.27	11.2	26.19	4.32	15.12	21.79	7.12	10.12	10.32	10.31	11.12	14.26	6.93	14.43	8.54	10.72	14.21	9.58	11.78	12.99
ENSG00000055609	14.41	73.18	35.6	43.32	21.37	21.97	19.17	21.66	49.74	41.76	25.62	17.26	37.67	42.41	24.64	24.95	25.95	27.2	17.24	32.62	18.68	24.61	23.79	24.25	5.06	17.95	8.1	20.25	40.15	31.16	16.38	35.5	0.67	25.52	32.67	12.23	22.87	15.81	19.84	18.24	27.15	10.2	18.73	19.04	14.18	30.98	13.31	14.84	13.77
ENSG00000055732	1.96	1.98	1.39	0.91	0.88	0.3	0.58	0.72	0.85	1.22	2.44	1.33	0.97	2.18	0.36	0.87	0.56	2.18	2.6	1.66	0.5	0.42	1.54	2.98	0	0.84	5.68	1.8	0.77	0.51	5.99	0.59	0	0.69	1.34	0.96	1.15	0.38	0.33	0.37	1.37	0.77	1.34	0.11	0.45	0.7	0.54	0.25	0.03
ENSG00000055813	0.12	0.13	1.59	0.47	0.28	0.37	0.37	0.16	0.4	0.52	10.2	0.28	0.33	0.35	0.39	0.24	0.23	0.37	0.75	0.57	0.21	0.54	0.18	1.31	2.97	0.3	0.11	0.18	0.27	0.1	0.19	0.12	0.01	1.59	0.36	0.39	0.6	0.3	0.18	0.4	0.12	0.11	0.22	1.74	0.16	0.47	0.29	0.35	0.3
ENSG00000055917	25.4	15.59	26.24	23.08	32.69	62.22	42.23	47.16	37.54	35.66	37.27	36.19	16.37	27.23	25.46	36.45	34.87	38.54	30.2	40.03	32.61	30.99	35.74	28.8	15.24	26.82	23.48	30.56	38.4	30.72	40.52	26.81	8.02	36.12	12.67	26.44	29.88	30.12	24.12	26.46	34.24	18.09	33.39	32.5	29.61	40.78	20.89	34.01	31.74
ENSG00000055950	21.96	5.8	8.09	9.46	16.36	26.28	17.29	14.13	13.6	20.54	19.44	13.98	7.37	15.86	16.38	30.69	27.02	27.45	23.75	24.1	22.95	26.97	20.58	25.88	24.83	27.23	28.63	21.57	12.61	19.33	29.36	10.55	15.93	17.75	7.43	19.31	17.8	31.28	20.24	20.06	23.56	19.55	31.59	25.41	16.23	19.33	19.36	17.03	35.59
ENSG00000055955	0.13	19.06	1.13	1.05	12.59	0.81	8.33	1.4	3.4	3.95	4.34	2.72	1.29	5.91	6.27	1.37	7.66	1.81	0.63	0.96	2.61	1.97	1.72	1.31	0.31	1.33	0.51	1.07	2.03	2.65	0.43	11.05	0.09	16.48	3.8	0.6	0.27	21.98	2.14	0.74	0.69	3.43	2.64	2.82	0.85	13.65	0.61	2.95	0.13
ENSG00000055957	0	0.31	0	0	1.59	0.03	0.13	0.02	0.06	0.01	0.1	0.07	0.14	0.13	0.19	0.08	0.02	0.14	0.06	0	0.1	0.25	0.13	0.05	0	0.07	0	0.12	0.15	0	0.55	3.85	0	0.97	0.06	0.05	0.09	0.49	0.21	0	0.03	0.04	0.03	0.2	0	0.61	0	0.2	0.06
ENSG00000056050	7.37	5.79	1.57	4.6	7.74	7.11	10.21	7.27	3.61	8.66	6.94	9.13	2.92	3.65	7.24	7.89	5.97	6.28	7.14	6.52	13.39	8.95	9.26	6.89	5.71	7.16	7.01	4.8	8.14	7.8	8.54	2.13	5.92	7.68	2.47	10.19	5.44	8.8	3.28	3.47	6.7	3.34	7.99	6.39	10.41	7.55	4.2	10.08	1.93
ENSG00000056097	32.97	22.57	29.07	19.18	22.36	26.23	34.8	35.01	25.62	30.93	34.65	31.82	13.37	16.16	27.26	35.71	28.36	35.69	28.02	25.99	30.52	28.51	33.19	32.56	14.34	18.57	33.22	30.86	27.34	27.18	24.63	18.28	12.49	33.12	14.95	27.31	22.53	30.48	19.39	17.56	26.14	15.4	27.47	28.34	27.11	30.7	16.27	27.37	21.01
ENSG00000056277	2.14	2.65	1.46	2.49	1.78	2.4	3.34	2.96	3.85	3.72	3.37	2.51	2.34	2.36	2.98	1.91	2.86	2.92	1.22	1.91	2.17	2.27	2.8	2.22	1.26	1.06	2.64	2.33	1.91	2.15	2.47	1.86	0.36	1.77	2.7	2.42	2.43	2.24	1.47	1.95	2.97	1.22	1.77	2.07	2.65	3.47	1.12	1.82	1.48
ENSG00000056291	0.28	0	0	0	0	0.04	0.04	0.04	0	0.28	0.07	0.03	0.19	0.04	0.04	0.03	0.04	0.03	0.02	0	0	0.04	0	0	0.01	0.22	0	0.05	0	0.04	0.04	0.06	0.03	0.09	0.05	0.31	0.1	0.05	0.06	0	0.02	0.2	0.02	0.03	0.02	0.08	0.2	0.02	0
ENSG00000056487	0.01	0.78	0.44	0.12	0	0.14	0.06	0.04	0.1	0.28	0.14	0.05	0.02	1.01	0.11	0.33	0.09	0.18	0.13	0	0.41	0.17	0.06	0.24	0.08	0.01	0	0.08	0.09	0.08	0	0	0	0.01	0.62	0.1	0.04	0	0.03	0.2	0.09	0.02	0.02	0	0.05	0.06	0.19	0.01	0
ENSG00000056558	1.97	3.32	2.94	3.44	1.99	2.33	1.55	2.09	3.39	2.47	4.24	2.88	1.54	2.1	2.73	2.07	1.4	1.8	1.24	2.84	1.68	2.35	3.2	1.64	0.28	0.81	1.54	2.67	2.38	3.37	2.26	1.38	0.19	2.13	7	3.58	1.08	1.85	2.84	0.88	1.3	0.85	1.22	1.89	2.29	2.12	1.55	2.57	0.56
ENSG00000056586	23.26	10.72	8.98	16.55	13.68	27.05	15.9	26.81	15.39	22.67	21.26	15.21	6.55	10.66	16.42	19.67	14.52	15.86	22.44	19.54	17.13	19.58	23.42	17.94	6.33	9.61	11.68	12.98	18.64	22	9.35	6.42	3.97	11.87	10.08	17.1	16.79	25.13	13.68	13.58	19.25	9.87	15.73	13.95	24.23	15.97	12.7	13.08	7.68
ENSG00000056661	1.96	6.56	9.61	5.85	3.94	4.02	4.81	9.11	8.7	5.13	7.17	5.42	4.14	9.36	5.81	5.9	7.02	4.71	2.72	3.45	4.09	5.57	3.7	8.63	8.23	3.75	4.56	4.47	2.48	5.22	2.84	7.14	0.64	8.44	4.44	2.66	6.29	3.39	9.04	6.73	2.73	2.85	2.13	6.29	2.78	3.53	2.43	2.89	7.06
ENSG00000056736	0.22	9.17	2.38	2.1	28.29	2.15	2.87	2.76	4.34	0.97	3.01	19.77	12.7	4.95	0.96	2.73	1.13	3.82	1.45	5.92	1.21	4.58	2.08	6.65	0.32	11.11	0.24	3.15	10.89	0.69	2.67	6	1.44	16.07	0.63	0.52	0.55	4.83	3.35	0.57	7.07	0.61	4.24	3.22	0.83	24.15	0.82	9.48	2.93
ENSG00000056972	11.4	11.26	6.59	6.3	11.02	7.56	7.34	9.15	6.35	7.99	13.06	13.29	6.15	6.1	7.58	8.16	12.34	14.81	13.6	15.5	11.05	6.04	8.44	10.77	2.39	4.69	4.08	12.25	4.42	14.79	12.5	3.7	4.43	8.11	6.17	7.56	8.55	8.03	5.51	6.74	6.17	5.58	14.02	8.33	14.4	14.22	7.65	11.6	5.84
ENSG00000056998	1.16	2.24	1.34	1.68	1.56	0.97	1.26	1.94	0.5	1.9	1.21	1.15	0.36	2.78	2.43	1.47	1.04	1.73	1.91	1.26	2.43	1.47	3.6	4.04	0.36	1.44	0.27	1.95	2.58	0.65	1.39	0.94	0	0.68	2.44	2.11	1.33	2.3	2.37	1.39	2.57	0.99	2.14	1.35	1.96	2.71	1.43	2.75	1.44
ENSG00000057019	53.46	32.53	18.54	35.26	9	37.4	86.16	48.02	106.37	30.64	112.44	30.38	12.54	24.75	68.88	37.46	62.38	15.73	47.87	17.59	16.99	17.64	57.29	11.11	11.66	10.38	165.41	14.14	14.96	24.88	11	60.63	33.58	41.5	28.23	39.17	16.82	47.44	13.54	47.39	6.86	38.42	13.38	16.53	29.92	23.47	10.98	12.66	20.85
ENSG00000057149	3.33	19.14	5.21	0.12	3.78	0.01	12.27	161.77	1.43	0.15	0.15	4.87	1.02	27.65	0.08	6.29	118.98	0.72	50.86	0	10.05	1.4	0.35	4.93	0	0.83	188.29	0.05	0.05	91.35	0.07	3.86	0.02	43.07	2.53	0.08	0.61	0.16	0.39	6.57	0.15	0.96	24.9	25.25	36.78	0.09	0.04	164.11	0.19
ENSG00000057252	23.3	9.31	7.87	10.77	28.8	15.16	17.41	14.99	9.46	12.43	32.52	18.82	3.64	10.03	19.21	23.27	22.21	24.99	13.99	19.3	24.14	15.79	18.89	25.82	16.33	22.22	30.91	22.54	13.67	19.76	25.53	6.06	8.79	21.7	3.5	21	26.35	45.7	21.83	9.99	34.53	15.93	20.92	32.28	24.17	41.98	28.89	14.17	1.72
ENSG00000057294	16.24	12.54	12.32	10.33	22.09	11.65	12.83	18.16	20.12	19.93	5.98	16.51	6.77	22.12	8.51	20.01	9.74	20.03	16.95	28.7	12.41	14.29	36.7	10.22	3.79	14.66	4.85	12.14	15.78	19.29	5.9	20.92	10.58	20.4	8.47	12.87	17.41	24.6	4.4	6.13	22.55	12.23	25.06	13.07	11.44	20.52	10.62	12.6	20.33
ENSG00000057468	0.04	0.03	0.1	0.11	0.01	0.06	0.06	0	0.06	0.17	0.2	0.04	0	0.11	0.08	0.12	0.06	0.38	0.02	0	0.06	0.09	0.19	0.07	0	0.11	0.16	0.05	0.09	0.04	0.05	0.15	0.01	0.06	0.14	0.06	0.06	0.02	0.02	0.02	0.23	0.02	0.06	0.01	0.05	0.02	0.02	0.18	0.03
ENSG00000057593	0.02	0	0	0.09	0.15	0.04	0.11	0.04	0.16	0.11	0.04	0.12	0.15	0.08	0.06	0.06	0.09	0.12	0.28	0	0.17	0.01	0.06	0.32	0.08	0	0	0.04	0	0	0	0.53	0	0.04	0.09	0.05	0.01	0.05	0.61	0.03	0.07	0.12	0.04	0.1	0.02	0.06	0.04	0.01	0.05
ENSG00000057608	121.56	39.3	26.97	49.14	81.43	123.94	84.09	120.78	42.34	75.34	106.97	119.86	23.1	57.53	91.76	131.48	127.83	143.2	131.83	114.71	117.74	101.32	94.82	110.96	70.37	74.99	75.76	73.19	45.58	99.57	105.14	39.87	53.6	80.82	13.79	103.85	98.19	123.51	94.89	75.08	113.4	71.73	145.68	66.56	85.79	79.61	82.07	98.71	130.24
ENSG00000057657	5.82	13.31	9.17	27.67	4.93	12.92	13.33	11.81	9.59	4.9	15.49	11.74	5.17	6.8	19.69	3.71	10.68	8.32	7.14	10.74	13.88	7.02	9.91	9.92	0.19	3.19	5.24	8.85	8.81	12.54	3.26	7.21	0.81	6.73	10.9	10.35	11.39	7.88	10.35	9.83	4.59	6.1	5.94	12.62	11.96	7.45	5.75	21.05	3.81
ENSG00000057663	13.04	12.15	5.79	9.44	7.26	11.25	13.1	14.36	14.45	8.86	15.62	15.04	7.49	7.25	10.22	12.95	21.39	13.41	19.25	17.8	16.88	12.07	16.55	9.89	5.12	9.3	8.12	12.1	10.38	10.38	14.36	8.65	3.23	12.25	8.84	11.63	13.89	17.3	6.75	9.05	10.14	6.03	18.18	15.66	12.5	14.21	7.36	16.54	6.69
ENSG00000057704	11.51	2.99	4.92	3.03	3	6.53	4.3	2.74	5.16	3.67	3.68	4.65	6.64	7.31	8.93	11	12.78	7.51	11.7	7.81	6.36	5.14	4.4	3.52	1.13	6.64	9.17	4.16	13.48	6.07	6.63	3	2.31	7.68	2.32	4.38	9.3	4.5	4.63	2.96	13.53	12.68	13.56	3.43	4.16	5.86	4.88	4.03	0.41
ENSG00000057757	22.79	9.4	6.07	9.36	17.04	14.53	19.69	9.29	7.53	16.02	13.2	15.03	3.63	9.37	12.33	15.05	12.43	13.68	11.95	20.7	11.74	19.03	16.96	24.95	8.98	13.67	14.39	14.69	18.41	18.29	12.94	5.5	10.44	10.47	5.23	17.61	11.29	16.11	12.6	12.55	15.66	8.31	21.8	15.95	20.58	23.4	16.31	15.74	24.89
ENSG00000057935	11.21	23.87	22.82	16.1	15.71	16.38	20.9	27.1	32.75	22.19	11.16	19.86	24.09	25.29	14.45	15.13	15.86	17.2	20.81	17.95	17.11	15.79	15.93	15.24	4.88	8.73	11.18	16.01	13.42	15.93	14.86	28.35	7.92	18.45	13.26	8.96	7.01	16.21	19.3	11.16	11.57	9.41	15.7	11.32	12.73	14.73	9.94	12.76	9.41
ENSG00000058056	3.79	2.82	2.57	4.48	3.08	2.3	3.29	1.71	3.12	6.25	2.81	3.37	2.57	1.75	2.64	2.92	1.25	3.28	3.06	3.63	2.63	3.04	3.16	3.71	2.55	3.42	4.33	2.29	3.39	3.34	4.19	4.34	0.5	3.18	2.85	3.13	2.92	2.98	4.05	1.76	6.35	2.52	2.68	1.99	2.22	3.1	1.61	1.66	2.1
ENSG00000058063	32.19	38.96	33.02	35.63	64.14	35.66	37.83	59.75	28.9	31.09	33.14	40.51	21.25	48.88	33.75	46.43	47.13	40.93	53.37	48.22	51.26	40.98	41.47	42.06	7.96	47.04	34.12	58.37	30.91	36.14	34.59	35.61	11.9	30.96	18.58	24.11	33.27	43.84	19.74	27.75	39.77	25.15	46.99	36.26	36.17	43.42	23.41	49.97	14.46
ENSG00000058085	207.03	45.76	125.94	37.76	139.82	46.47	111.5	70.46	47.71	18.25	94.53	148.01	34.55	135.93	193.67	77.34	243.58	35.26	99.06	37.36	206.5	48.86	129.05	109.61	0.23	68.06	588.65	93.94	37.44	358.03	17.52	159	176.91	117.32	27.6	63.98	99.78	175.44	86.04	144.2	51.85	165.9	132.08	137.76	410.38	130.45	279.19	78.51	68.24
ENSG00000058091	16.55	38.74	52.38	41.89	5.21	5.72	10.73	12.61	36.01	16.01	15.44	19.88	9.6	8.24	26.17	16.86	12.97	15.21	19.65	12.77	9.76	14.74	11.48	9.95	0.08	11.57	81.59	11.19	8.05	14.86	11.74	20.36	4.47	32.89	33.43	19.32	13.46	9.17	19.39	15.75	5.69	9.27	6.69	7.43	16.41	5.77	10.98	9.88	3.84
ENSG00000058262	77.91	30.52	42.41	42.62	70.9	68.41	62.34	71.59	32.19	43.04	91.92	60.87	20.59	52.68	60.5	55.9	63.34	70.86	91.93	52.44	64.33	52.29	56.28	88.33	39.72	55.53	76.13	40.96	58.57	85.08	93.65	48.86	51.21	67.38	25.17	68.81	65.74	105.09	94.25	68.3	81.34	59.39	65.26	61.83	91.14	69.68	69.94	55.7	66.4
ENSG00000058272	38.76	53.63	39.12	49.16	18.78	26.29	41.74	51.36	97.51	81.11	51.76	42.66	35.37	43.41	42.71	37.94	42.67	32.22	49.51	26.58	35.32	39.45	36.66	35.68	9.48	19.33	29.78	23.53	34.86	29	28.56	21.52	9.17	32.56	43.08	29.64	34.52	30.65	22.86	27.64	31.78	18.57	26.65	18.4	28.44	43.05	15.54	18.12	14.95
ENSG00000058335	0.23	0.74	0	0.22	0.3	0.45	0.13	0.27	1.38	0.65	1.01	0.22	0.08	3.75	0.41	0.56	0.14	1.87	0.26	1.24	0.56	0.25	1.32	0.64	0	0.17	0.11	0.09	0.23	0.78	0.46	0.19	0.01	0.38	0.99	0.87	0.2	1.88	1.05	1.11	0.06	0.18	0.22	0.55	0.13	0.26	0.25	0.19	2.54
ENSG00000058404	0.31	0.99	0.97	0.61	0.01	0.25	0.11	0.08	0.23	0.25	0.1	0.23	0.13	3.45	0.33	0.44	0.09	1.51	0.4	0.56	0.49	0.29	0.43	0.77	0.02	0.19	0.08	0.36	0.15	0.62	34.53	0.2	0.02	0.47	0.51	0.23	0.24	0.23	0.22	0.9	0.04	0.15	0.14	0.51	0.13	0.15	0.6	0.08	0.02
ENSG00000058453	3.38	16.16	18.48	9.43	5.12	4.25	4.62	7.04	11.01	9.51	4.58	5.84	7.74	6.51	5.73	3.11	3.22	3.84	1.56	5.37	4.14	6.25	4.94	4.01	1.23	3.9	3.27	3.49	7.09	4.3	3.01	7.7	0.97	6.05	21.36	3.82	2.54	1.44	5.5	6.15	3.14	2.39	4.56	3.84	3.81	5.46	3.07	2.44	1.67
ENSG00000058600	15.55	20.47	33.69	11.59	16.46	17.52	15.19	16.16	23.43	17.22	16.72	14.09	21.49	16.37	10.08	12.17	9.84	9.6	11.81	16.09	10.99	13.3	13.44	13.16	14.08	10.57	17.69	13.82	14.01	18.06	7.04	18.45	14.29	12.53	14.62	7.1	10.37	6.46	11.57	8.62	14.9	7.06	19.56	10.48	9.52	9.33	12.05	13.4	6.9
ENSG00000058668	25.2	64.66	34.69	34.66	50.1	28.68	37.66	48.08	65.41	84.26	31.04	31.81	14.15	65.52	31.7	34.34	57.12	23.43	40.99	23.05	41.28	32	25.58	25.91	37.14	19.37	25.31	38.71	15.07	40.9	26.26	40.34	4.47	44.83	22.49	28.35	35.57	22.64	31.8	33.26	11.22	42.12	32.63	31.55	34.94	47.48	35.35	20.41	15.99
ENSG00000058673	59.31	68.26	39.28	50.6	70.17	64.03	64.59	68.08	65.71	58.21	74.58	47.14	40.72	52.28	55.19	58.79	57.58	55.45	51.36	49.16	65.09	52.14	54.89	53.79	32.82	38	41.6	46.34	51.89	77.98	55.95	57.53	19.21	63.66	50.93	41.37	63.73	60.5	50.66	36.61	54.14	31.46	73.36	57.33	49.39	80.34	40.34	51.55	37.6
ENSG00000058729	12.78	7.54	14.26	6.12	11.99	7.56	7.6	5.06	9.72	9.5	8.4	8.46	7.45	9.66	11.41	9.12	9.8	11.79	8.63	10.08	8.56	9.16	8.1	5.4	5.2	6.17	17.56	6.72	7.67	12.99	7.99	7.48	4.5	8.37	3.98	6.74	7.04	9.72	5.76	5.86	9.2	4.06	6.71	7.5	6.83	10.9	5.16	7.27	7.89
ENSG00000058799	8.78	6.39	7.34	5.63	10	14.24	7.69	10.29	3.86	8.07	8.86	10.19	4.07	7.36	9.73	9.38	13.11	10.35	15.34	9.93	15.66	12.04	10.8	10.69	6.99	10.98	12.94	12.1	13.21	12.45	9.01	3.38	8.51	14.39	4.92	8.7	8.82	24.01	12.52	8.69	23.41	5.94	14.02	16.53	15.89	13.13	12.32	9.61	18.79
ENSG00000058804	22	3.48	4.16	4.15	13.21	9.56	8.07	7.22	1.67	6.17	6.82	13.07	1.7	4.6	8.01	6.37	6.05	13.61	11.27	15.73	8.06	9.75	10.44	13.11	6.58	7.07	5.21	7.51	13.24	10.28	4.55	5.24	9.65	16.23	1.72	7.96	5.92	15.36	9.58	6.66	14.2	4.59	13.22	7.37	9.69	12.5	7.9	6.84	19.53
ENSG00000058866	2.01	1.82	0.53	1	1.11	1.53	2.32	1.41	1.97	5.04	2.99	0.67	1.98	0.98	0.93	1.26	1.38	0.99	2.84	1.32	0.38	2.04	1.15	2	0	0.9	0.62	0.91	1.36	1.64	1.7	1.24	0.23	0.85	1.59	0.79	1.28	0.97	1.23	1.74	0.15	1.21	1.5	0.72	3.24	1.64	1.39	1.54	0.74
ENSG00000059122	5	8.89	6.44	10.38	3.31	6.11	5.75	9.41	21.03	11.33	10.2	5.88	10.12	9.5	5.23	5.63	5.12	4.59	4.78	6.4	5.9	6.64	3.8	4.77	8.08	5.49	7.96	5.21	4.26	13.17	4.46	6.5	3.8	5.64	17.25	4.49	3.65	4.61	7.21	6.26	2.65	4.45	6.03	6.59	7.17	4.28	7.37	2.93	3.43
ENSG00000059145	2.35	14.85	24.33	8.59	1.88	5.18	6.42	7.21	29.64	7.65	5.04	7.04	9.1	6.76	4.14	2.41	4.43	2.29	3.47	5.63	3.17	4.36	4.08	3.14	4.1	3.53	2.44	4.46	6.39	5.53	1.62	7.39	1.91	4.4	10.54	2.86	3.03	2.16	4.03	3.09	2.99	2.89	4.42	5.35	3.92	2.53	3.27	2.85	1.35
ENSG00000059377	4.76	17.86	2.81	6.59	37.79	8.2	8.46	5.3	23.3	10.01	14.47	21.18	6.93	8.15	11.93	16.2	15.88	13.3	21.4	22.79	18.42	21.57	6.7	15.81	0.55	12.75	4.89	15.37	33	9.13	11.58	6.94	1.43	22.93	5.09	15.92	14.77	16.54	22.92	8.56	11.18	11.3	39.07	22.34	13.96	38.7	24.38	26.9	10.94
ENSG00000059378	15.91	30.37	24.5	44.98	24.29	31.41	15.08	16.98	39.36	22.98	24.75	26.34	10.32	33.69	15.97	17.32	35.3	11.85	27.28	37.3	23.47	18.51	19.52	24.65	4.56	16.28	17.67	16.21	26.57	50.15	27.02	30.1	10.68	27.6	11.01	9.17	28.32	35.21	22.33	25.89	18.1	10.54	24.61	17.78	22.36	59.66	22.24	25.69	13.98
ENSG00000059573	23.06	10.49	9.06	12.4	21.98	35.44	16.32	15.87	10.13	24.48	27.02	16.28	8.38	13.64	20.97	28.81	19.22	38.08	27.21	48.16	32.54	30.83	22.61	42.79	9.19	24.55	18.43	27.27	16.87	20.64	20.71	10.45	8.2	15.23	8.88	32.11	27.32	37.02	19.9	24.04	26.04	19.36	44.97	31.95	20.78	18.31	26.56	20.54	26.54
ENSG00000059588	8.86	16.4	14.12	14.22	9.99	13.71	12.41	15.78	35.25	20.35	14.08	8.9	10.55	14.63	12.79	9.23	12.92	10.01	6.29	18.12	10.51	14.48	23.2	12.46	4.19	5.61	5.4	10.35	18.14	18.55	12.13	14.22	1.04	13.23	16.78	6.93	7.28	7.95	7.13	4.51	12.86	4.98	13.73	7.66	7.87	20.92	5.35	9.15	10.72
ENSG00000059691	5.56	2.97	3.4	2.48	5.45	3.58	7.42	2.86	3.06	5.49	4.13	4.94	3.89	4.34	3.36	5.11	2.56	2.44	5.22	5.86	4.17	2.95	3.77	4.38	6.05	2.66	5.55	3.04	6.31	4.13	2.93	6.17	4.97	4.52	3.24	3.92	9.76	4.44	7.92	3.12	4.43	2	4.51	4.78	4.28	2.48	3.43	3.48	2.05
ENSG00000059728	13	53.78	37.16	32.17	7.73	23.96	9.72	8.82	58.43	10.81	29.3	10.42	28.44	38.39	11.77	14.35	40.88	13.72	34.85	23.62	28.11	14.19	9.69	17.82	1	11.36	10.37	19.34	24.45	21.15	4.92	9.06	2.79	10.94	11.75	5.42	28.74	10.82	11.93	15.35	7.33	8.02	19.38	16.29	19.22	24.8	27.49	33.32	4.87
ENSG00000059758	21.17	15.47	17.48	22.1	9.96	15.27	22.95	21.32	25.12	23.14	25.5	19.44	10.33	17.08	16.4	17.1	26.37	13.27	17.47	17.03	15.56	19.43	17.72	16.03	5.44	9.48	18.68	12.74	19.06	18.64	18.3	10.68	4.12	12.98	13.72	17.99	14.73	13.81	10.09	13.49	18.76	12.21	13.07	8.12	14.22	19.86	9.42	7.68	7.89
ENSG00000059769	20.29	8.28	4.51	7.4	8.06	17.48	12.41	19.75	6.21	10.9	18.74	10.89	4.31	6.11	11.05	16.76	12.2	11.26	11.09	10.05	19.71	17.14	20.65	23.08	5.39	12.13	11.76	7.82	13.84	14.55	9.27	4.46	2.93	10.28	4.31	10.29	20.6	18.54	4.89	3.16	16.89	4.17	13.56	16.95	17.24	12.78	4.39	16.75	3.96
ENSG00000059804	56.17	80.24	11.83	60.9	7.09	53.39	55.6	41.85	22.57	11.49	78.6	26.92	12.72	18.69	85.34	28.6	24.14	16.16	17.28	11.76	56.3	14.92	114.53	48.22	0.18	8.15	44.56	22.9	30.67	62.09	8.29	62.97	0.42	25.96	37.29	18.42	31.73	41.12	24.04	41.3	17.17	13.18	16.63	15.72	81.62	15.05	43.45	24.13	2
ENSG00000059915	0.83	1.79	3.12	1.76	0.25	1.06	0.43	0.83	9.81	22.63	0.86	2.58	0.94	4.59	1.85	2.93	2.25	3.13	1.79	3.06	3.25	3.13	3.83	2.01	0.02	0.88	1.79	1.49	1.19	2.87	0.7	0.58	0.09	1.82	1.52	4.6	0.92	1.08	7.91	2.52	0.43	5.77	2.21	3.33	0.71	3.15	1.27	1.88	0.69
ENSG00000060069	4.85	5.08	3.59	4.96	3	5.57	4.53	11.78	7.29	5.1	4.5	4.34	4.87	4.97	3.38	6.64	3.74	3.55	6.13	5.15	4.02	4.49	3.59	6.02	5.04	2.9	3.98	4.62	10.66	4.91	5.87	3.77	3.72	5.37	5.39	4.61	4.38	3.36	5.36	4.62	10.86	5.37	5.11	9.86	5.96	5.41	5.2	3.97	7.58
ENSG00000060138	250.59	113.23	86.46	59.99	47.48	80.96	93.24	134.99	77.74	93.02	69.76	135.85	51.6	47.01	101.04	61.53	65.02	84.34	67.21	74.69	58.67	57.01	125.43	54.85	23.74	44.86	188.89	60.04	48.28	133.27	75.38	176.46	43.24	84.5	69.87	84.51	64.05	66.34	48.48	45.9	65.57	58.12	57.47	79.81	149.21	117.07	32.63	84.73	38.18
ENSG00000060140	3.97	8.41	4.73	4.15	4.03	7.3	4.58	5.38	3.32	3.52	1.74	3.05	2.11	5.74	2.12	5.82	4.14	3.43	6.72	7.02	7.07	5.29	3.08	5.5	0.13	4.97	1.58	7.93	5.83	3.69	1.51	11.51	5.35	1.45	2.84	0.94	5.05	3.45	3.63	6.03	7.41	8.48	11.54	6.46	4.17	7.22	7.13	4.77	1.59
ENSG00000060237	46.97	89.6	65.01	70.2	52.12	48.95	45.76	67.53	75.15	69.39	49.82	64.04	41.58	59.46	55.64	47.39	40.27	45.76	36.04	43.98	31.36	44.44	57.85	37.69	10.2	35.95	106.75	43.24	38.22	44.18	34.8	148.11	4.32	54.6	56.91	42.97	68.23	28.28	48.85	36.35	106.39	35.42	41.18	41.62	32.55	58.55	29.99	39.97	18.52
ENSG00000060303	0	0	0.84	0	0	0	0	0	0	0	0	0	0	0.11	0	0	0.08	0.05	0.12	0	0	0	0	0.11	0	0	0.18	0	0	0	0	0	0	0	0	0	0	0	0	0	0	0	0	0	0	0	0	0	0.07
ENSG00000060339	20.37	50.12	27.11	27.56	14.28	22.87	21.04	20.56	54.57	29.95	27.24	23.73	30.46	27.64	18.36	19.2	21.85	19.36	20.84	22.59	15.53	18.18	24.29	21.47	8.33	12.56	19.35	15.92	20.92	24.51	16.14	35.74	5.89	22.64	28.1	14.88	19.86	19.01	14.93	15.43	19.21	9.33	14.29	16.36	14.4	18.38	13.06	16.63	9.78
ENSG00000060491	16.7	20.47	23.05	17.66	13.38	23.32	12.39	13.83	21.28	12.28	18.2	15.08	14.95	17.88	10.42	16.77	12.95	13.06	10.79	16.59	17.31	11.27	8.71	13.58	17.81	10.5	14.13	14.12	12.64	14.09	16.03	16	15.68	15.33	11.55	8.91	13.08	16.02	20.99	16.26	13.2	12	16.45	14.57	12.18	13.78	16.46	15.15	16.68
ENSG00000060558	28.92	12.03	4.5	4.36	4.72	1.79	5.18	6.96	3.91	3.39	16.78	8.56	2.29	7.32	12.13	9.16	9.6	3.29	5.29	6.99	13.28	5.98	3.9	5.81	0.03	6.28	34.28	4.96	6.42	30.17	1.75	2.1	6.23	6.24	6.38	8.8	5.96	5.71	5.38	6.56	12.57	5.33	8.23	11.07	28.72	6.93	14.31	8	4.88
ENSG00000060566	0	0.16	0.14	1.29	14.1	0.67	0.03	0.17	0.39	1.16	1.92	0.03	1.76	0.61	0.11	1.08	0.56	0.7	1.23	0.51	0.07	0.85	0.22	1.77	1.4	0.71	0	0.07	0.24	0.08	0.27	1.67	0.03	1.54	0.02	0.03	2.05	0.22	0.02	0.02	0.07	1.74	0.47	0.03	0.09	0.42	0.18	0.11	0.09
ENSG00000060642	4.75	1.57	2.01	2.57	4.26	4.19	3.76	3.98	1.21	5.37	2.58	5.09	1.77	2.49	3.86	4.94	2.22	2.56	3.62	6.19	3.32	6.79	4.02	3.68	4.54	2.46	6.05	3.1	5.93	4.63	2.46	1.95	4.17	4.88	2.5	4.98	3.56	4.84	4.78	4.21	7.44	4.12	4.2	7.39	5.08	2.74	6.54	3.95	3.21
ENSG00000060656	16.51	10.39	31.19	5.98	2.41	15.58	5.71	13.15	12.27	12.22	4.3	5.32	3.73	14.21	16.47	7.17	9.79	4.6	7.21	3.18	7.06	9.03	14	5.61	4.63	5.28	3.18	4.25	2.01	18.43	0.77	9.01	5.92	15.51	19.36	8.53	6.02	8.89	18.91	19.94	1.74	8.33	3.37	6.51	10.61	4.8	7.19	7.18	31.06
ENSG00000060688	35.17	7.43	10.22	11.6	17.03	13.95	13.47	13.12	10.26	16	15.72	17.36	5.74	9.89	12.58	15.85	10.82	19.53	16.71	20.1	10.41	20.88	17.57	17.74	15.9	12.28	17.68	15.21	21.23	22.44	11.92	9.88	21.57	12.54	10.14	23.22	9.09	24.41	11.44	14.39	25.01	8.29	26.36	13.3	24.14	24.87	14	13.59	18.72
ENSG00000060709	0.78	0.78	1.63	0.77	0.05	0.44	0.18	0.07	0.28	1.38	0.17	0.06	0.31	5.58	0.63	0.88	0.18	2.39	0.59	1.34	0.66	0.51	0.41	2.28	0	0.15	0.05	0.81	0.25	1.4	0.11	0	0	0.22	1.73	0.6	0.08	0.06	0.4	0.86	0.12	0.2	1.13	0.07	0.42	0.04	0.43	0.08	0.07
ENSG00000060718	115.6	3.88	9.25	215.74	17.1	20.12	51.96	117.19	17.41	3.71	57.45	18.39	0.17	8	168.84	18.01	7.99	8.19	10.22	5.28	72.29	27.14	30.04	30.53	0	16.81	14.6	12.09	10.81	14.72	1.37	2.09	0	6.03	51.26	36.98	116.7	9.28	23.96	106.35	17.36	56.23	27.54	34.3	81.8	16.88	60.5	10.74	7.83
ENSG00000060749	15.65	16.44	10.89	11.59	14.78	13.91	16.01	20.11	12.18	15.21	12.22	16.48	7.96	15.12	12.31	12.38	12.45	15.08	10.23	14.05	11.35	13.93	14.21	11.74	3.59	11.26	10.91	8.63	12.17	17.86	11.5	13.35	0.99	11.6	9.13	10.59	12.23	13.78	7.75	12.08	13.95	5.06	9.21	9.69	14.11	15.8	5.97	10.95	13.31
ENSG00000060762	11.46	10.02	3.22	8.19	14.05	17.71	13.15	11.58	9.65	15.89	13.63	15.37	5.7	10.5	11.37	17.92	21.7	17.9	18.34	26.61	32.62	16.09	16.55	19.25	12.25	12.93	4.69	16.41	11.11	11.17	11.52	2.85	5.34	13.27	4.36	13.32	14.78	23.83	10.52	4.48	19.48	8.47	20.65	19.91	15.33	13.72	11.52	25.98	14.77
ENSG00000060971	12.56	27.42	22.38	21.14	25.26	11.32	23.84	27.3	19.87	22.7	19.54	24.15	18.72	24.45	21.5	21.44	13.85	20.21	10.24	23.69	15.34	20.09	19.74	24.75	6.67	18.96	10.63	13.2	15.93	10.84	13.58	12.71	19.34	21.97	14.19	11.92	8.89	19.24	18.79	13.27	12.49	11.07	20.57	17.92	8.66	31.47	12	13.04	18.89
ENSG00000060982	32.95	3.91	1.48	10.92	4.61	6.19	21.32	86.8	5.88	2.4	10.05	7.21	1.26	6.69	26.03	7.51	5.33	5.16	4.37	6.55	14.13	5.08	17.39	6.73	0.18	3.84	5.24	6.09	5.01	10.44	24.05	2.21	2.43	6.73	5.46	27	19.02	17.04	5.75	49.82	7.71	26.65	3.9	7.17	36.86	8.15	9.53	3.96	1.43
ENSG00000061273	13.51	22.15	30.45	31.42	10.71	16.51	19.46	23.49	42.81	17.89	15.98	17.23	20.5	25.82	13.24	14.82	11.91	12.53	17.54	10.85	16.82	14.95	12.56	13.77	8.51	12.13	17.25	10.09	9.97	14.42	6.93	14.72	16.63	16.29	25.25	7.17	13.32	11.32	13.04	13.61	6.92	9.37	11.03	15.47	10.98	13.66	11.93	8.42	10.88
ENSG00000061337	3.83	1.28	2.8	4.87	2.54	2.82	3.33	2.67	1.59	1.85	3.14	7.26	0.61	3.01	3.17	2.93	2.76	3.4	3.73	1.82	3.75	2.94	1.88	2.47	0.09	0.43	0.55	3.26	1.21	2.45	4.7	0.41	0	1.45	3.02	6.72	4.06	2.68	4.74	2.34	1.5	3.67	1.4	1.69	1.94	3.07	5.1	0.76	0.65
ENSG00000061455	0.28	0.69	1.88	2.31	0.32	0.51	1.15	0.95	1.8	1.9	1.04	1.84	0.47	0.9	1.85	1.07	0.96	0.93	1.07	0.74	1.28	1.43	1.24	0.74	0.01	0.29	0.43	0.88	0.43	0.68	0.31	0.02	0	0.73	1.49	1.54	1.72	0.61	1.04	0.97	0.41	1.69	0.77	1.46	0.77	1.23	0.74	0.32	0.29
ENSG00000061492	0	0	0	0	0	0	0	0	0	0.03	0	0	0	0	0	0	0	0	0	0	0	0	0	0	0	0	0	0	0	0.03	0	0	0	0	0	0	0	0	0	0	0	0	0	0	0	0	0	0	0
ENSG00000061656	2.59	3.06	1.22	1.8	2.71	1.09	4.84	9.39	1.7	0.9	1.98	3.07	0.63	4.55	3.2	4.15	3.34	0.99	0.72	3.89	5.66	3.07	3.35	2.83	1.18	3.15	1.36	3.68	2.26	2.74	1.98	4.69	5.28	2.41	1.3	3.67	2.03	1.65	5.46	9.47	0.76	1.15	2.2	6.03	2.06	1.85	2.69	2.32	1.38
ENSG00000061676	65.68	54.32	47.2	49.51	94.3	95.62	105.18	95.83	46.85	80.95	57.4	86.64	18.04	61.51	79.89	86.33	87.18	74.17	105.86	71.01	82.72	72.19	96.85	93.61	21.3	61.28	52.11	69.74	52.59	70.27	86.45	69.98	21.79	87.98	28.27	64.19	69.87	66.56	59.81	46.64	64.42	43.87	93.77	71.01	93.35	80.52	50.55	77.18	69.25
ENSG00000061794	47	7.22	7.27	9.65	45.87	32.69	25.78	23.86	11.66	19.14	21.13	28.92	10.94	17.18	15.38	34.2	46.61	49.39	38.25	52.08	25.8	29.46	53.16	33.62	15.98	35.39	41.64	19.34	25.75	24.62	27.16	33	21.63	19.47	5.93	20.81	30.16	53.09	20.09	31.9	32.86	23.5	52.49	32.97	29.9	34.14	21.88	36.31	48.39
ENSG00000061918	7.64	1.73	3.39	5.11	8.75	5.61	6.23	3.75	11.37	27.01	6.36	7.2	1.77	6.04	9.14	15.88	4.74	6.87	10.6	4.74	9.74	10.9	4.91	13.03	0.3	5.98	3.57	5.38	3.34	5.2	2.99	0.98	0.19	12.03	2.42	10.76	7.67	7.36	6.68	4.56	3.04	9.86	4.94	4.52	7.18	5.09	6.73	5.16	5.65
ENSG00000061936	10.88	14.31	23.71	16.77	6.52	8.73	11.42	10.08	35.09	16.86	19.01	9	18.43	19.73	10.41	11.75	17.08	11.5	10.18	11.55	9.81	11.71	11.6	10.57	6.53	8.79	7.35	7.07	14.11	13.8	8.16	13.19	7.06	7.6	22.45	5.09	9.49	6.72	5.86	9.11	9.89	4.91	9.8	5.58	8.21	13.51	6.73	5.57	9.37
ENSG00000061938	3.37	41.43	34.74	16.1	9.41	19.18	29.75	32.28	39.87	9.92	9.3	14.42	32.81	41.41	7.63	26.35	9.31	8.25	23.39	20.48	27.94	19.72	14.09	12.96	8.99	10.53	5.04	11.13	8.08	10.9	5.9	34.66	38.04	14.37	32.63	3.7	12.37	6.39	12.91	6.99	2.99	10.39	28.71	26.08	6.85	6.21	9.03	7.11	9.01
ENSG00000061987	14.73	44.67	20.01	34.61	19.09	15.76	24.05	34.47	43.6	30.7	37.8	24.45	22.13	35.57	21.29	23.81	34.72	19.38	20.35	19.09	21.07	28.75	30.3	24.08	5.96	15.02	13.16	13.96	26.41	21.85	20.87	13.02	2.82	21.64	13.9	15.87	19.74	13.74	9.12	13.3	15.69	8.84	14.04	17.7	14.59	28.95	15.54	10.84	7.4
ENSG00000062038	73.58	30.17	36.13	21.36	18.39	15.21	15.65	41.98	12.81	8.86	4.09	37.33	9.39	38.97	19.56	17.14	62.68	17.12	30.65	21.5	32.17	15.1	15.26	23.42	0.14	8.97	65.03	6.67	6.42	82.28	0.43	9.07	10.27	24.51	19.95	31.53	8.07	17.85	22.47	55.82	12.91	20.88	22.37	37.53	46.83	9.17	33.87	14.75	33.09
ENSG00000062096	0.02	0	0	0	0	0	0.02	0	0	0.15	0.01	0	0	0.04	0.02	0.01	0.03	0.05	0	0	0	0	0	0.02	0	0.02	0	0.03	0.02	0.04	0	0	0	0.01	0.05	0.08	0.02	0.02	0.01	0.24	0.02	0.02	0.01	0	0.03	0	0	0	0
ENSG00000062194	43.86	48.33	25.27	32.42	34.5	42.36	33.23	46.18	45.86	39.94	42.84	37.04	50.22	39.68	36.01	40.26	41.16	38.5	35.44	40.11	39.37	38.59	45.09	27.34	15.33	31.13	29.69	32.03	33.79	40.47	31.51	35.1	13.4	37.43	22.14	24.6	31.92	37.23	28.4	20.09	35.49	14.78	38.43	23.89	37.57	40.29	22.19	36.39	20.42
ENSG00000062282	1.23	3	0.87	1.79	9.05	4.96	1.93	2.45	0.77	3.41	4.03	2.67	0.58	8.09	1.92	5.99	1.47	6.89	5.9	5.68	6.3	5.79	1.39	5.92	0.82	3.27	2.77	3.23	5.41	4.56	6.93	1.41	2.71	2.18	1.26	1.51	1.21	6.54	8.94	8.73	6.05	1.31	10.64	1.28	1.47	7.24	5.7	3.6	7.47
ENSG00000062370	1.73	3.02	2.54	1.51	4.35	3.33	2.57	3.21	2.14	3.79	2	2.24	1.86	3.71	2.08	3.89	3	1.89	2.54	3.83	3.21	3.88	4.04	2.12	1.83	2.26	1.47	2.27	2.66	3.16	4.7	2.62	0.62	3.9	2.79	1.77	2.65	1.44	1.78	1.76	1.13	1.03	3.38	1.96	1.85	5.12	1.79	1.6	3.09
ENSG00000062485	45.65	21.78	16.45	21.35	43.63	24.7	30.61	30.76	25.95	39	49.06	33.34	15.29	24.65	25.27	30.49	24.62	39.27	41	36.99	28.81	28.38	23.59	46.75	35.07	29.4	35.16	19.93	31.69	43.76	29.27	16.83	16.43	28.96	17.49	22.04	31.78	16.78	22.53	26.53	33.43	21.47	36.35	29.57	28.5	33.16	30.82	19.91	40.99
ENSG00000062524	0.06	0.2	0	0.35	1	0.04	0.09	0.28	0.16	0.46	0.1	0.1	0.1	0.57	0.24	0.81	1.07	0.14	0.49	0.87	0.51	1.1	0.35	1.54	0.05	0.75	0.05	0.75	0.38	0.45	0.95	9.86	0.08	0.23	0.18	0.1	0.12	0.17	0.17	0.25	0.19	0.23	1	1.56	0.15	0.42	0.12	0.74	0.04
ENSG00000062582	43.93	4.37	5.84	6.91	27.86	31.86	22.9	19.88	4.8	17.68	22.32	22.69	4.39	9.94	23.7	24.38	19.81	25.12	23.18	30.09	25.07	24.42	29.45	24.82	74.97	23.45	59.95	22.83	24.53	53.01	21.55	11.49	37.51	22.59	6.58	22.48	19.92	33.75	27.14	22.94	26.89	22.93	29.25	22.32	42.88	24.6	31.3	24.23	53.41
ENSG00000062598	8.76	8.48	8.11	7.21	6.26	9.12	9.9	11.54	9.3	8.41	10.05	7.46	6.46	7.81	9.93	10.43	8.64	8.26	11.97	6.94	9.63	8.13	13.22	8.23	12.13	6.5	7.57	9.67	13.8	7.72	9.83	5.96	4.66	9.37	7.42	9.66	9.33	9.6	10.71	10.44	13.98	5.48	7.3	8.48	7.18	8.34	8.63	6.36	7.08
ENSG00000062650	19.21	19.69	12.25	15.46	14.29	27.52	16.77	15.7	21.78	21.59	21.69	20.68	7.92	17.78	14.81	23.14	23.16	28.32	23.96	22.58	18.23	21.74	19.43	21.5	6.77	9.15	12.16	12.53	14.01	17.36	18.91	15.74	6.37	17.95	9.85	17.61	18.55	21.44	12.34	17.31	14.67	11.25	24.28	15.58	15.59	15.99	14.89	17.62	13.67
ENSG00000062716	101.74	267.84	177.13	235.5	126.14	112.29	212.5	435.22	289.17	135.13	202.02	245.43	130.03	189.92	184.58	184.3	247.5	105.27	108.57	202.18	183.51	202.14	198.75	145.25	80.7	156.9	263.27	53.24	261.35	236.26	71.46	298.14	100.57	307.85	137.06	72.51	173.11	93.49	64.86	117.51	94.79	57.3	150.9	140.99	182.3	213.33	59.71	125.49	21.79
ENSG00000062725	9.6	7.94	6.23	7.28	12.17	9.53	10.22	10.42	6.98	10.07	11.17	12.8	6.14	6.28	14.9	15.37	9.1	12.07	11.83	8.54	13.29	13.35	10.72	8.54	5.23	9.19	19.01	11.22	9.04	10.35	15.53	6.28	3.86	17.16	5.31	12.13	9.88	22.84	9.67	6.9	14.72	11.36	15.62	11.48	9.29	14.17	7.98	6.52	5.33
ENSG00000062822	9.78	6.5	5.87	3.54	5.61	6.15	4.52	3.8	4.26	3.4	4.03	3.99	2.59	3.62	2.97	3.78	3.51	2.14	2.33	5.36	4.14	5.58	6.05	4.87	9.24	3.52	2.8	2.48	5.38	4.9	2.23	8.26	8.03	5.4	8.23	3.76	3.03	4.74	4.6	6.28	5.85	3.34	4.72	3.75	7.23	8.39	4.79	3.52	9.45
ENSG00000063015	0	0.17	0.19	0	0	0.07	0	0.03	0.02	0.21	0.05	0.01	0.04	0.51	0.08	0.05	0.11	0.3	0.06	0.14	0.12	0.08	0.3	0.26	0	0.02	0.04	0.12	0.05	0.13	0.07	0	0	0.06	0.03	0.19	0.03	0	0.09	0.13	0	0.05	0.05	0.06	0	0	0.12	0.01	0.03
ENSG00000063046	211.01	48.04	65.97	58.89	221.36	85.99	142.06	131.09	66.51	139.12	123.11	190.55	64.12	98.39	172.23	215.48	106.51	210.48	178.25	119.72	176.41	162.87	121.61	145.66	156.07	98.53	313.56	98.56	80.16	175.39	189.36	55.64	141.84	149.76	42.57	126.57	141.59	103.76	116.19	90.9	200.12	120.73	233.61	143.85	94.42	116.96	125.04	86.37	267.1
ENSG00000063127	0.13	0.48	0.83	0.18	0.2	0.21	0.14	0.1	0.83	0.86	0.47	0.22	0.5	0.42	0.57	0.47	0.11	0.31	0.03	0.19	0.21	0.26	0.34	0.63	0.45	0	0.09	0.36	0.17	0.48	2.37	0.17	0	0.22	0.73	0.1	0.05	0.3	0.31	0.18	0.08	0.05	0.28	0.22	0.07	0.35	0.14	0.24	0.36
ENSG00000063169	1.63	5.36	5.7	3.65	2.22	1.6	1.42	1.93	4.12	3.6	2.81	1.87	2.04	4.37	1.55	1.42	1.89	2.49	1.23	2.81	1.6	1.6	2.7	2.33	3.07	2.9	1.72	2.6	3.37	2.47	1.3	2.99	0.66	2.36	4.45	1.57	2.38	0.93	2.61	2.29	1.65	1.61	1.47	1.41	1.31	4.2	1.05	1.07	1.6
ENSG00000063176	1.94	4.74	5.23	2.9	3.92	3.04	2.01	3.27	4.84	3.79	2.6	2.61	3.71	8.81	1.32	3.29	2.37	2.96	8.6	3.82	2.13	2.72	4.69	6.69	4.07	6.91	1.43	2.71	1.99	2.52	1.8	5.11	3.13	3.99	5.08	2.19	3.24	1.41	7.27	3.09	1.8	2.09	3.22	2.17	1.65	3.72	4.5	2.2	4.11
ENSG00000063177	617.41	142.73	183.53	180.59	567.91	499.2	229.24	299.32	85.42	261.58	445.14	200.25	59.39	202.14	243.83	453.71	386.53	587.66	359.58	518.07	533.6	518.81	620.49	575.99	1101.01	453.16	681.51	397.44	321.6	529.18	532.33	162.95	585.78	424.8	80.22	357.59	338.45	293.48	455.48	434.02	604.02	594.4	876.29	366.99	402.9	608.92	515.23	491.77	2244.48
ENSG00000063180	1.06	2.93	2.43	1.04	1.59	4.51	1.94	2.56	1.97	2.55	2.18	1.08	0.68	2.28	2.54	3.47	1.04	1.73	0.5	1.6	2.32	2.34	1.48	2.94	4.33	2.07	0.64	1.14	0.74	2.28	2.83	1.04	1.95	2.68	1.31	2.03	0.64	0.97	2.12	0.85	0.49	1.26	1.77	0.44	1.58	1.26	1.54	2.03	1.25
ENSG00000063241	20.22	11.17	12.33	8.74	18.06	16.78	7.39	9.21	6.92	14.44	13.88	7.34	4.1	8.62	7.32	12.63	11.79	14.59	13.36	14.81	14.06	17.45	12.71	30.18	26.7	12.64	7.88	13.52	8.32	13.53	11.13	8.01	13.67	13.47	10.07	13.04	11	19.64	18.96	24.27	15.45	10.96	23.7	11.32	17.93	17.52	18.69	12.42	42.9
ENSG00000063244	56.77	70.69	62	32.91	35.42	30.92	24.07	31.69	38.39	30.52	29.57	31.98	29.25	37.13	17.57	28.4	22.97	32.21	29.55	28.82	26.53	34.25	30.89	54.44	37.32	30.76	36.9	26.94	29.07	28.79	31.68	53.53	27.16	28.71	50.66	22.77	25.09	27.14	32.43	40.89	40.49	16.75	35.53	30.42	30.95	44.94	28.92	23.72	39.49
ENSG00000063245	20.84	27.49	28.63	25.69	40.17	32.76	16.5	25.3	13.13	28.32	17.45	23.43	12.44	44.28	12.1	27.12	19.99	37.76	32.45	34.59	25.65	39.98	20.06	54.21	20.78	34.43	17.26	24.82	20.8	19.89	27.57	20.05	12.48	29.73	15.33	12.91	23.92	15.63	37.48	25.35	16.89	16.76	26.97	20.61	21.35	34.17	23.63	18.16	33.4
ENSG00000063322	8.54	7.36	12.96	6.1	9.49	10.05	8	9.8	20.35	11.38	9.23	8.37	7.05	8.99	13.69	10.12	23.08	10.72	9.72	6.76	7.16	8.79	9.09	9.75	14.17	9.23	10.41	14.06	6.37	6.33	10.05	5.63	6.35	11.75	6.55	8.02	7.33	41.29	13.66	7.99	7.96	5.78	9.19	7.25	6.63	13.61	6.48	15.29	9.49
ENSG00000063438	0.64	1.31	0.84	0.58	0.06	0.22	0.55	1.25	1.76	0.24	0.63	0.47	1.01	0.58	0.36	0.11	0.41	0.29	0.44	0.06	0.32	0.19	0.29	0.62	1.91	0.36	0.17	0.43	0.28	0.58	0.17	0.62	0.18	0.41	1.52	0.13	0.32	0.06	0.41	0.53	0.18	0.07	0.82	0.86	0.08	0.26	0.2	0.3	0.81
ENSG00000063515	0	0	0	0	0	0	0	0	0	0	0	0	0	0	0	0	0	0	0	0	0	0	0	0	0	0	0	0	0	0	0	0	0	0	0	0	0	0	0	0	0.02	0	0	0	0	0	0	0	0
ENSG00000063587	4.42	2.08	1.97	4.11	5.08	4.58	5.09	4.22	2.09	6.95	4.74	5.01	1.15	3.5	4.86	4.02	2.47	4.9	3.38	4.23	3.97	3.98	4.62	3.42	0.63	2.53	2.27	4.6	4.57	4.14	3.79	1.57	0.22	2.53	2.6	5.95	3.6	3.21	4.77	3.53	4.23	3.97	4.01	3.78	5.02	4.3	3.84	3.44	2.87
ENSG00000063601	15.79	8.01	9.29	4.84	11.61	7.62	10.29	11.24	7.63	10.11	9.7	7.98	4.62	7.52	12.61	9.2	8.95	8.96	10.14	9.56	8.94	7.48	9.57	7.53	3.15	6.71	7.5	7.85	7.89	11.39	9.41	10.13	3.58	7.65	10.59	11.65	7.28	10.02	6.9	9.44	8.26	5.51	11.71	7.32	14.04	13.72	9.11	9.2	5.3
ENSG00000063660	62.47	9.79	21.37	28.17	7.65	19.31	16.77	31.34	19.06	18.79	27.4	14.33	4.95	18.28	34.6	15.38	17.68	17.03	16.6	8.71	19.89	16.82	22.24	11.34	35.64	7.31	8.49	10.8	5.06	34.1	3.58	8.68	23.78	17.8	49.9	26.35	11.06	7.57	34.11	78.95	3.96	16.42	11.66	10.12	102.2	8.39	13.19	12.71	25.3
ENSG00000063761	1.58	2.21	1.47	1.99	2.07	1.18	1.94	1.73	2.84	5.15	1.46	1.52	2	3.76	1.1	1.92	1.66	1.27	1.7	1.63	1.45	1.99	1.39	1.54	1.09	1.23	0.97	1.47	2.59	2.06	2.13	2.02	0.59	1.68	2.22	1.06	2.03	2.14	2.87	2.33	1.74	1.31	1.07	1.51	0.89	2.14	1.93	0.8	0.83
ENSG00000063854	8.67	8.47	13.39	11.9	8.38	28.1	14.38	15.28	21.74	18.95	13.2	13.63	14.23	16.16	12.79	15.35	11.57	10.87	22.33	16.05	10.69	16.81	9.17	15.51	11.63	13.01	8.55	13.31	12.05	11.39	7.6	9.34	6.25	12.62	10.54	9.23	12.57	13.06	20.41	13.94	16.76	17.35	18.2	13.59	13.8	9.35	24.76	10.69	8.99
ENSG00000063978	21.39	20.78	20.65	29.27	21.75	27.96	22.47	22.83	17.92	20.11	21.29	20.11	12.32	19.11	14.54	21.5	16.8	21.68	24	22.01	14.59	22.25	19.64	27.07	9.69	21.28	18.81	20.54	21.69	21.12	21.07	20.86	12.58	19.95	16.97	16.88	16.47	18.08	22.4	17.43	21.27	11.47	25.73	20.79	23.29	16.02	19.94	13.96	20.17
ENSG00000064012	15.3	52.02	25.23	14.77	27.78	25.5	23.46	27.33	44.64	25.26	18.77	25.26	20.25	20.85	14.08	21.35	24.31	16.01	20.6	19.43	19.78	25.52	17.93	23.91	11.94	14.88	20.56	19.67	16.66	15.3	24.5	36.67	19.2	27.03	23.76	13.28	17.48	17.27	20.63	13.96	12.29	10.59	21.84	21.44	14.23	19.53	14.48	20.38	16.75
ENSG00000064042	4.73	7.37	17.51	4.73	5.83	4.77	7.38	54.32	8.68	20.93	12.41	10.13	7.11	11.84	17.62	8.63	3.03	9.23	5.98	10.25	8.45	6.74	6.91	16.15	24.11	6.65	4.33	3.84	12.46	6.8	19.22	5.37	3.07	20.38	5.4	6.44	5.91	4.37	3.71	12.99	20.09	4.63	7.38	19.97	7.35	8.48	3.71	8.31	2.85
ENSG00000064102	23.72	9.41	10.41	6.21	14.58	7.59	8.43	11.08	13.19	10.56	12.43	8.01	7.38	7.8	7.25	10.38	8.29	13.6	9.85	13.48	6.68	8.96	17.5	5.17	4.28	7.11	39.07	5.48	8.67	12.7	17.59	15.07	9.2	8.96	6.16	9.87	8.13	14.89	5.4	12.12	7.8	4.4	9.77	7.31	11.73	8.54	5.77	8.23	8.99
ENSG00000064115	31.14	17.89	30.52	12.62	30.82	12.03	28.68	27.55	31.12	19.42	45.72	23.32	13.47	22.37	28.17	27.24	32.01	19.72	19.2	18.55	18.75	23.96	35.33	20.46	16.49	21.62	36.13	17.52	26.42	28.25	74.86	45.16	18.18	38.07	23.1	50.08	23.66	40.26	29.2	51.49	24.18	54.82	24.04	22.34	22.15	32.07	21.48	19.04	42
ENSG00000064195	0.2	0.24	1.34	0	0.01	0.03	0.04	0.17	0	0.05	0.09	0.01	0.29	0.09	0.1	0.02	0.03	0.04	0	0	0.08	0.03	0.19	0.02	0.04	0	0.05	0	0	0.58	0	0.09	0	0.12	0.07	0.21	0.04	0.01	0.43	0.11	0.02	0	0.07	0.04	0.08	0.04	0.01	0.15	0
ENSG00000064199	3.46	3.23	3.51	2.51	3.52	6.3	5.47	4.59	4.59	3.21	2.06	4.43	1.07	4	2.85	3.99	5.32	3.44	5.88	3.05	5.07	4.95	6.83	5.57	7.92	4.97	2.95	4.16	4.02	5.65	2.2	1.18	12.3	4.74	1.29	4.02	4.38	4.16	3.84	2.56	5.04	2.58	3.53	4.4	2.72	5.19	4.91	7.17	4.36
ENSG00000064201	0.27	0.54	0.82	0.25	0.06	0.11	0.79	0.33	3.22	0.23	0.75	0.34	0.27	0.82	0.45	0.54	0.38	0.37	0.15	0.43	0.51	0.44	1.06	0.33	0.15	0.02	0.1	0.23	0.28	0.25	0.61	0.06	0.15	0.37	0.59	0.16	0.35	0.12	0.33	0.49	0.06	0.18	0.15	0.17	0.7	0.74	0.23	0.29	0.02
ENSG00000064205	0.13	0.23	0.23	1.25	0.49	1.13	0.94	2.01	0.1	0.37	1.64	0.52	0.1	0.08	0.54	1.29	0.49	0.12	0.06	0.64	0.38	3.25	0.12	0.6	0.04	0.14	0.5	0.53	0.51	0.12	2.14	0	0	0.56	0.06	0.2	1.31	0.25	0.23	0.99	1.13	1.79	0.55	0.76	1.11	0.12	1.6	0.37	0.09
ENSG00000064218	0.19	0	0	0.11	0.07	0.09	0.05	0.11	0	0.02	0.06	0.02	0	0	0.11	0	0	0	0	0	0	0.05	0.02	0	0	0	0	0	0.02	0	0	0	0	0	0	0.01	0.08	0	0	0.04	0.02	0	0	0	0.04	0	0	0.01	0
ENSG00000064225	2.51	8.37	3.45	4.14	9.94	3.36	5.73	1.79	5.39	3	4.31	5.35	1.7	4.33	5.38	2.32	6.18	3.18	6.78	7.6	3.8	6.85	4.09	2.87	3.93	3.56	6	4.64	2.65	5.49	3.69	2.3	0.73	4.9	9.44	6.02	6.37	5.7	1.42	2.02	1.96	2.96	4.3	3.65	5.18	10.47	2.92	3.09	0.83
ENSG00000064270	0.58	32.29	20.6	3.42	9.06	7.72	10.46	4.7	15.13	13.97	2.4	4.6	7.98	24.73	1.32	6.17	2.06	8.16	11.97	13.2	8.55	13.16	3.44	14.57	0	11.7	40.8	5.73	48.32	7.89	7.52	5.2	2.3	10.7	9.77	1.95	4.26	0.7	5.46	6.24	31.69	2.57	12.59	18.66	2.89	6.6	12.29	5.59	4.07
ENSG00000064300	2.98	0.28	1.56	0.57	0.13	6.9	2.23	0.26	0.73	2.09	1.14	1.19	0.23	1.51	2.92	2.11	0.56	6.86	0.64	3.29	1.91	4.46	1.79	2.6	0.12	0.16	0.1	2.49	0.53	5.48	3.02	0.03	0.05	0.7	4.78	6.44	0.34	1.33	0.66	2.41	0.32	2.03	0.68	0.49	3.94	1.21	2.51	0.12	0.19
ENSG00000064309	3.17	2.03	4.19	3.26	2.13	4.09	10.7	8.04	4.25	11.57	3.03	4.82	1.21	3.73	3.61	3.91	1.83	4.2	2.14	1.61	2.18	2.68	2.81	3.41	14.49	1.92	3.28	1.8	3.61	1.97	3.15	2.83	2.12	3.57	4.44	10.09	0.82	4.91	1.71	3.11	3.73	4.3	0.8	3.05	0.55	2.93	2.19	1.48	1.08
ENSG00000064313	19.43	13.9	9.07	8.97	10.77	14.21	13.79	13.46	21.55	15.09	15.5	11.37	11.82	13.79	10.55	10.86	13.61	12.43	15.05	14.67	9.96	11.92	16.04	15.53	12.12	7.88	11.06	11.3	24.84	19.78	9.55	13.29	7.29	10.96	10.59	11.83	10.11	14.01	11.2	9.03	13.63	6.09	11.74	8.11	15.87	14.09	7.5	13.83	7.33
ENSG00000064393	5.86	39.08	15.2	20.6	44.63	7.03	6.87	7.02	15.6	21.82	12.7	14.61	11.62	21.31	9.13	13.02	10.99	13.56	14.54	22.51	8.58	16.44	7.72	24.37	5.62	16.39	9.13	23.09	25.37	18.13	19.11	7.85	1.55	22.29	9.71	7.26	7.82	9.39	16.34	8.45	14.84	4.59	16.41	8.56	10.05	29.76	9.09	9.02	16.32
ENSG00000064419	19.44	7.8	11.42	12.28	18.49	19.57	12.25	9.96	11.48	16.42	13.57	15.78	7.29	10.97	13.11	17.64	13.81	15.55	17.39	17.87	12.85	13.28	13.53	15.75	6.81	11.38	7.44	11.92	12.18	18.73	9.25	11.16	9.97	16.69	7.87	13.68	13.55	14.94	19.95	13.04	19.47	9.52	15.34	13.92	16.09	18.17	16.19	11.81	20.3
ENSG00000064489	0.4	1.21	0	1.72	0.54	1.03	0.4	0.48	0.22	1.04	1.23	0.59	0	0.31	0.79	0.67	0.33	0.32	0.56	0.92	0.38	0.25	0.32	0.31	0.2	0.77	0.37	0.17	0.1	0.92	0.61	1.11	0.07	0.5	0.98	1.29	0.64	1.07	0.7	1.06	0.54	0.33	0.81	0.07	0.67	0.13	0.63	0.52	0.12
ENSG00000064490	19.21	11.28	9.82	9.55	14.79	21.39	17.55	17.89	16.07	11.89	15.46	14.25	5.07	14.21	11.71	17.19	10.39	15.1	18.44	17.34	17.17	19.56	14.42	14.01	17.67	16.92	9.28	14.96	8.58	16.94	18.37	18.3	17.05	14.95	9.92	13.02	15.11	27.78	13.87	23.87	14.1	11.31	18.69	19.14	18.03	13.49	15.14	14.63	16.47
ENSG00000064545	6.65	4.95	2.73	3.89	8.4	7.66	4.17	4.27	3.73	4.97	4.96	5.15	2.39	4.79	3.7	4.48	2.95	7.02	4.04	5.99	5.23	4.66	2.68	3.47	5.84	4.8	4.76	4.15	5.6	6.68	3.05	4.44	4.97	4.17	4.1	3.91	4.4	4.82	4.99	7.12	4.4	5.38	5.88	4.74	4.65	3.6	6.42	4.82	7.13
ENSG00000064547	2.74	9.09	2.88	6.13	12.26	10.15	4.4	7.48	6.54	8.18	4.21	5.46	7.55	14.09	4.6	9.97	3.13	9.16	6.63	5.59	6.45	7.27	3.62	3.19	1.25	9.41	5.08	7.98	5.84	6.85	6.22	4.99	3.48	6.53	7.59	2.44	6.13	6.34	3.62	6.97	9.75	5.53	10.8	5.13	2.97	3.44	7.77	7.03	7.8
ENSG00000064601	39.28	92.86	40.98	50.41	86.42	59.39	52.15	54.53	43.48	42.96	78.67	51.01	24.84	51.68	55.58	79.93	46.08	77.83	110.05	48.5	47.78	46.26	66.8	73.65	87.41	40.17	69.6	47.64	49.25	51.46	35.08	27.36	24.19	55.17	18.58	35.87	57.27	79.72	131.92	67.79	44.76	42.33	57.04	81.54	59.32	61.94	67.01	40.11	48.67
ENSG00000064607	12.95	41.42	24.02	27.34	13.58	18.83	16.51	17.41	36.63	20.81	22.6	17	22.24	26.52	15.03	14.78	14.29	16.19	11.59	18.49	15.78	18	16.82	11.51	10.93	14.52	11.96	12.43	23.49	21.54	8.56	28.86	5.52	17.26	31.95	8.34	11.3	8.15	7.09	14.02	11.65	6.17	14.43	12.45	12.02	11.51	10.43	12.07	7.38
ENSG00000064651	19.4	18.11	15.52	33.11	87.5	75.02	32.09	78.9	15.77	52.69	16.2	65.27	18.99	26.83	18.6	33.63	23.74	75.12	19.7	88.91	55.78	52.92	107.77	50.97	12.76	68.68	7.52	58.4	52.33	18.85	11.4	20.26	2.96	63.73	10.2	19.75	18.66	82.9	39.64	32.25	95.34	21.77	67.43	129.89	9.55	103.77	33.64	32.29	114.5
ENSG00000064652	5.69	6.16	2.98	6.94	8.85	7.77	5.58	5.5	4.64	7.21	7.45	7.34	2.32	6.05	11.22	8.15	8.73	5.84	7.98	7.67	6.52	8.5	8.67	5.72	4.84	5.6	13.9	6.25	3.86	7.07	5.89	2.79	6.87	11.12	2.91	5.06	7.41	8.1	6.87	3.54	3.53	3.1	6.09	4.69	12.43	7.62	5.07	8.05	3.99
ENSG00000064655	7.58	4.94	10.21	4.27	0.64	0.45	0.99	4.39	2.33	4.38	1.42	3.53	0.62	4.63	6.32	2.4	0.36	4.72	1.62	0.32	1.68	3.12	2.77	0.74	0	0.35	0.26	3.89	1.39	3.08	0.07	2.55	0	2.61	16.01	5.35	2.26	4.42	0.82	1.88	6.67	1.69	5.29	1.44	6.71	0.65	2.73	4.02	0.35
ENSG00000064666	149.14	43.93	42.54	82.43	46.7	89.31	81.19	84.13	55.18	59.69	107.39	90.41	23.61	69.31	98.98	63.81	59.35	52.26	42.39	60.32	83.05	56.17	64.97	47.49	29.16	44.14	70.24	55.08	34.33	79.83	25.04	16.88	60.53	65.05	62.82	137.99	99.26	45.47	95.22	76.74	27.92	91.99	62.68	63.05	92.17	68.13	72.15	59.61	47.61
ENSG00000064687	3.21	19.11	9.96	6.57	3.27	6.69	4.41	8.38	13.09	4.46	13.73	2.02	9.52	11.3	5.21	3.64	7.92	2.97	1.15	4.77	4.92	4.93	7.75	4.72	3.64	6.9	5.37	2.84	4.9	5.94	2.47	4.24	3.79	8.58	18.58	3.05	3.96	1.43	2.95	3.84	3.05	2.48	7.35	3.47	4.97	6.27	3.29	2.68	1.38
ENSG00000064692	1.12	1.79	1.66	1.17	0.34	0.92	0.97	1.86	2.63	1.26	1.58	1.92	0.11	0.91	8.68	1.63	5.35	0.8	2.9	1.07	1.56	0.97	3.53	3.06	0.07	0.21	1.77	1.77	0.94	5.45	0.76	2.43	0	7.82	8.18	4.34	1.01	7.5	1.43	6.25	1.14	0.76	0.92	10.34	3.14	7.59	0.63	0.32	0.08
ENSG00000064703	5.61	2.34	2.37	2.52	3.96	3.63	3.36	2.9	3.72	4.98	3	2.85	1.69	1.86	2.39	3.63	3.08	4.02	3.59	4.98	3.41	4.63	5.56	3.56	3.44	2.91	4.25	3.92	4.7	3.33	3.17	1.69	2.6	5.79	1.29	4.76	2.84	5.74	3.73	3.75	5.71	2.3	3.66	3.15	4.55	5.87	3.16	3.68	5.4
ENSG00000064726	35.04	10.07	12.85	11.54	26.57	36.28	27.38	18.41	11.23	19.69	20.64	30.08	10.57	16.17	29.13	32.33	24.45	31.62	33.99	33.24	23.94	27.08	31.66	38.86	14	20.49	40.49	19.89	17.71	39.71	16.73	15.51	7.44	27.2	8.99	25.14	18.75	33.71	19.73	22.01	28.61	15.65	31.53	26.82	37.27	17.91	23.84	25.59	29.49
ENSG00000064763	7.24	4.7	2.73	3.45	11.73	10.1	3.61	5.95	8.27	9.64	15.58	7.86	6.8	5.16	1.55	4.58	5.96	7.49	4.51	12.51	4.65	7.7	10.12	1.03	2.71	6.46	7.62	4.9	20.65	1.38	1.66	18.68	2.15	4.63	1.4	3.09	5.41	7.58	3.33	2.24	23.91	5.87	10.91	10.97	3.78	11.25	13.01	12.82	3.26
ENSG00000064787	0.84	76.01	11.76	44.17	49.78	39.86	6.94	22.76	18.42	33.67	3.15	9.8	10.92	79.99	3.93	57.56	18.66	52.74	367.72	38.06	26.25	39.86	27.6	38.29	0.04	49.11	4.03	62.29	89.64	7.88	29.62	11.7	4.42	11.28	5.58	1.35	42.49	17.52	8.76	22.48	152.22	14.65	38.6	32.48	2.78	18.64	28.64	24.1	21.15
ENSG00000064835	0	0	0	0	0	0	0	0	0	0	0	0	0	0	0	0	0	0	0	0	0	0	0.12	0	0	0	0	0	0	0	0	0	0	0	0	0	0	0	0	0	0	0	0	0	0	0	0	0	0
ENSG00000064886	0.71	0.28	0.85	0.38	0.68	0.36	0.63	0.48	0.4	0.12	2.3	0.8	0.07	0.29	2.91	0.21	0.28	0.23	0.36	0.31	0.41	1.27	0.66	0.36	0	0.18	0.25	0.47	0.78	2.04	1.17	0.08	0.02	1.01	0.25	1.81	0.19	0.72	1.26	1.37	19.52	0.21	0.09	1.07	5.84	0.44	0.52	1.27	0.03
ENSG00000064932	28.47	92.04	45.73	31.52	18.43	26.65	19.56	21.76	24.66	12.55	25.02	27.03	50.39	36.23	28.18	18.34	22.85	16.66	11.21	12	25.8	15.7	15.17	21.57	6.25	14.06	21.94	13.28	17.98	31.24	10.77	31.49	8.82	14.21	42.48	9.99	15.15	10.2	22.18	16.89	16.56	15.22	21.01	22.26	25.14	21.81	28.33	24.73	8.27
ENSG00000064933	4.89	8.97	5.23	7.5	4.67	7.34	7.01	7.83	13.54	9.62	6.79	7.67	5.05	6.54	7.1	7.52	6.4	7.68	4.66	9.66	5.12	8.14	9.73	5.27	4.37	4.33	5.76	5.3	8.43	7.32	5.18	10.29	4.25	8.39	6.9	7.37	5.57	6.72	2.71	3.8	5.97	3.34	5.45	4.7	4.4	6.8	3.27	4.55	4.09
ENSG00000064961	20.93	36.79	21.39	27.44	19.56	28.72	16.2	18.95	25.43	26.4	25.76	26.69	33.29	29.65	20.1	20.07	15.45	26.16	14.57	26.28	21.22	21.45	16.49	14.68	14.08	21.12	16.38	14.16	29.18	25.55	16.21	16	16.54	24.06	26.25	14.9	22.19	12.47	17.48	13.4	78.64	14.04	25.69	19.59	25.64	14.27	19.71	19.54	30.91
ENSG00000064989	8.94	11.19	12.79	8.21	6.99	19.5	16.24	8.41	14	15.67	16.92	9.05	12.42	8.1	8.25	8.02	7.95	15.09	16.83	13.52	10.04	15.27	9.73	7.76	0.48	4.32	11.08	14.24	12.44	8.7	9.91	7.36	0.09	6.84	9.83	31.31	13.27	33.91	6.93	5.42	14.64	10.84	7.32	8.07	11.66	11.7	8.62	7.79	3.72
ENSG00000064995	13.97	8.38	6.49	7.95	5.78	9.07	8.2	8.96	12.55	7.59	7.87	6.18	8.33	8.26	7.65	7.72	10.98	8.61	8.04	8.2	10.99	8.64	12.68	6.71	10.11	10.49	8.69	11.03	11.31	11.53	10.35	7.8	6.04	7.2	9.94	8.64	9.77	18.21	9.36	6.68	13.9	5.13	9.88	10.43	8.99	11.76	7.39	8.02	6.16
ENSG00000064999	5.14	9.88	8.04	8.17	5.02	8.29	4.66	7.4	17.31	18.48	5.55	4.94	6.64	9.01	4.94	5.42	4.82	7.01	5.68	7.52	6.23	4.92	7.48	4.13	3.72	5.31	4.56	7.29	7.45	7.04	5.05	7.55	2.3	5.58	9.53	4.74	5.77	7.65	6.82	5.13	9.35	4.91	6.59	7.68	4.65	8.39	3.89	2.66	6.88
ENSG00000065000	26.37	37.88	30.91	28.88	28.3	31.91	20.22	21.16	24.96	27.95	18.34	23.76	24.2	33.96	20.31	22.98	16.66	29.87	17.29	20.86	22.91	18.9	18	21.52	8.48	22.96	23.77	17.55	21.89	25.33	27.27	19.86	16.48	27.26	24.35	16.08	23.44	13.94	26.24	14.66	21.41	17.26	23.19	20.73	20.69	18.06	24.84	19.95	13.54
ENSG00000065029	5.91	14.57	16.68	13.16	4.55	5.64	6.74	9.71	15.18	9.98	6.57	4.97	14.29	13.74	5.02	4.38	5.58	4.79	3.39	7.28	5.65	6.33	7.76	5.02	5.06	6.72	5.2	6.95	8.53	7.04	6.72	8.89	2.95	6.08	22.55	4.1	4.19	7.5	8.67	5.2	9.16	3.29	7.27	7.53	4.87	8.76	4.07	4.22	4.58
ENSG00000065054	11.3	22.83	43.43	19.89	14.04	50.95	42.36	47.71	27.19	23.7	15.9	10.44	9.36	35.52	18.46	29.66	22.86	17.26	30.55	22.5	25.78	22.82	14.3	25.19	22.51	22.46	24.44	35.4	18.18	14.12	6.92	14.73	42.26	23.95	14.11	16.23	30.2	33.73	25.13	19.41	28.37	12.38	13.07	31.91	10.44	19.51	23.03	11.77	14.43
ENSG00000065057	7.19	3.13	6.49	2.83	5.04	11.13	8.19	9.8	7.71	6.63	4.06	5.59	2.58	6.49	4.15	7.99	4.67	4.62	4.67	7.91	5.82	8.12	2.57	4.63	7.72	8.66	4.39	6.86	4.9	4.57	2.08	5.08	11.72	8.25	2.52	3.42	4.12	7.59	6.72	4.57	6.47	8.5	8.68	5.72	2.75	4.63	10.16	3.41	6.6
ENSG00000065060	2.16	3.55	2.65	4.59	2.38	4.57	3.13	3.32	4.71	3.2	3.19	2.5	3.1	3.89	4.09	2.49	3.27	3.37	1.63	3.39	3.27	2.52	4.22	2.67	4.76	2.45	2.04	4.62	3.3	3.5	3.41	2.73	1.15	2.8	3.34	2.96	3.34	5.16	5.67	2.37	3.83	2.34	2.74	2.66	1.91	6.13	2.31	1.96	2.31
ENSG00000065135	53.51	10.85	11.26	13.97	34	27.96	27.42	21.85	10.95	18.52	22.72	32.96	6.6	12.54	26.47	26.96	26.14	35	45.41	31.78	40.02	29.64	30.83	34.52	15.45	20.39	37.19	25.11	21.5	21.91	19.4	9.54	14.12	43.8	6.82	30.5	21.52	47.07	27.57	19.4	30.66	12.77	37.19	25.34	46.76	33.84	21.83	31.64	22.21
ENSG00000065150	81.65	22.11	23.84	23.12	21.63	43.98	36.11	29.06	21.92	36.09	25.09	42.45	22.81	20.58	36.1	32.67	30.04	42.96	34.24	29.27	38.56	29.51	35.64	26.04	19.83	26.54	29.57	25.71	29.61	33.71	29.98	36.12	22.23	31.98	22.87	38.34	34.46	28.26	37.13	23.83	38.51	21.35	36.47	18	34.6	31.08	26.49	30.55	41.15
ENSG00000065154	53.84	21.21	9.65	17.52	61.15	43.03	25.78	34.54	16.68	41.98	33.35	42.64	8.27	23.51	39.03	57.42	24.03	81.08	50.33	82.93	41.74	45.29	33.12	44.04	4.6	37.43	26.19	42.39	23.95	37.61	20.39	16.01	11.02	24.45	8.8	70.51	31.64	59.76	53.35	27.19	62.8	35.96	53.33	27.43	43.45	28.68	29.7	60.96	28.93
ENSG00000065183	19.56	5.94	4.1	3.86	23.71	10.94	18.98	6.22	5.12	10.46	9.36	10.06	2.65	10.11	7.41	10.3	6.14	16.85	10.55	14.54	10.98	12	8.85	15.65	7.72	6.57	11.44	8.52	8.47	8.4	7.8	5.67	14.06	16.71	3.02	9.64	6.91	18.16	10.42	8.87	13.01	5.22	17.84	7.29	9.97	13.61	8.31	10.8	18.18
ENSG00000065243	27.04	49.62	29.71	27.7	24.18	14.66	22.55	34.28	26.35	27.71	14.96	24.62	16.89	16.87	15.38	19.67	22.3	22.57	28.53	28.01	25.24	30.61	35.05	28.64	8.46	20.88	21.55	22.62	27.69	13.14	11.86	24.99	8.6	30.38	18.52	12.46	16.04	29.21	17.92	18.35	20.98	8.6	26.93	19.27	19.09	42.9	14.33	19.22	12.98
ENSG00000065268	11.12	8.08	7.22	5.19	9.55	15.26	5.32	7.08	4.02	6.07	7.77	8.85	4.6	8.12	6.91	10.04	4.6	8.07	5.39	8.21	9.63	6.88	6.94	7.07	7.05	6.92	5.46	6.12	7.26	6.69	13.2	5.09	21.04	10.81	4.65	7.21	6.81	6.72	7.5	5.1	8.74	8.72	11.12	5.87	8.8	5.43	7.15	9.36	5.08
ENSG00000065308	11.76	3.09	1.59	8.07	5.34	7.18	7.83	8.64	4.54	7.88	7.92	9.07	0.94	4.25	10.26	7.66	7.26	8.29	7.98	6.25	10.23	9.32	8.06	10.65	7.68	2.92	6.34	12.38	16.63	7.53	5.99	1.59	1.21	5.04	3.33	13.43	9.43	7.22	10.51	7.38	18.79	5.89	6.35	7.57	11.43	7.73	6.2	3.53	3.75
ENSG00000065320	3.17	0.31	0.9	0.8	1.53	0.25	0.93	2.46	7.23	18.85	0.41	0.98	0.81	0.69	2.11	0.35	0.27	0.94	0.18	1.2	2.34	1.03	1.72	0.46	0.01	0.07	0.13	1.96	0.31	0.78	0.08	0.07	0.26	0.3	2.12	2	0.37	0.39	0.53	0.63	0.96	4.57	0.66	0.94	3.02	3.49	0.44	0.66	0.06
ENSG00000065325	0.03	0.83	0.68	0.62	0.29	0.88	0.77	0.05	0.69	3.71	0.61	1.08	0.22	1.62	0.71	2.99	1.33	3.05	3.97	2.47	1.27	4.1	2.85	2.19	0.28	0.09	0.11	5.26	0.82	1	0.79	0.2	0.02	1.69	1.21	3.44	0.42	1.4	1.83	0.5	2.34	3.78	3.4	2.35	0.08	0.98	1.76	0.41	0.2
ENSG00000065328	6.6	1.57	0.6	1.23	0.61	2.66	1.61	2.08	1.34	0.56	1.37	2.68	1.63	1.53	0.36	0.77	0.94	1.07	0.69	1.57	1.18	1.18	2.03	2.09	3.39	1.84	0.88	0.66	2.84	1.81	0.59	4.75	3.88	1.3	0.72	1.34	1.51	3.62	1.17	1.75	2.4	0.43	1.04	0.23	1.92	1.31	0.95	1.73	0.92
ENSG00000065357	18.25	33.96	48.09	34.62	12.58	13.06	21.62	31.95	60.93	16.38	22.24	20.33	37.48	39.78	22.04	19.76	29.68	17.58	16.7	24.05	33.3	27.94	14.01	17.79	4.51	11.83	17.13	14.71	9.49	36.99	7.05	44.05	14.33	17.76	20.17	9.44	18.14	9.37	9.84	19.06	5.35	20.08	12.94	13.27	18.35	8.15	41.04	12.04	9.53
ENSG00000065361	8.15	58.08	58.9	47.54	74.96	57.82	46.34	99.15	65.93	54.69	40.39	67.9	57.6	68.28	26.6	57.52	52.82	66.27	109.97	80.3	49.12	62.28	51.52	64.87	1.65	76.24	5.82	32.4	54.72	23.02	52.91	47.15	8.67	69.39	14.38	2.76	41.95	53.45	56.84	34.69	95.05	41.81	107.15	74.86	6.07	112.21	84.26	49.08	83
ENSG00000065371	0	0.05	0	0	0	0	0	0	0	0.03	0.06	0	0	0	0.07	0.03	0	0.16	0	0	0.02	0	0	0.11	0	0.05	0	0	0.09	0.12	0	0	0.14	0.05	0	0	0	0.08	0.01	0	0.01	0.09	0.01	0	0.04	0	0.03	0.08	0.07
ENSG00000065413	6.84	13.92	13.17	10.44	7.84	11.11	7.78	7.19	12.66	11.95	21.73	10.28	8.05	9.99	13.94	7.66	7.82	11.29	5.98	8.43	7.45	11.8	10.17	5.32	0.49	5.15	5.13	10.4	11.66	7.85	12.41	5.9	0.7	20.72	11.83	14.36	8.12	7.65	7.69	4.48	5.33	8.6	7.71	6.51	10.02	10.66	9.79	8.56	1.97
ENSG00000065427	111.82	19.45	36.36	22.72	36.57	70.27	58.01	45.27	24.35	33.72	43.16	57.65	13.07	29.24	32.22	44.46	34.01	55.43	48.56	48.02	46.96	38.36	48.72	50.83	44.84	32.13	56.55	26.27	35.4	55.63	26.47	17.13	60.87	53.14	15.84	45.74	40.13	45.29	46.88	37.85	47.32	32.06	65.61	38.99	57.98	33.13	43.94	57.47	67.45
ENSG00000065457	22.78	12.07	13.6	10.14	9.6	19.2	17.42	29.19	21.33	18.46	17.53	17.05	10.42	17.59	11.2	13.63	12.65	12.25	10.97	16.86	15.94	15.38	15.95	19.58	12.37	13.15	10.06	9.64	16.83	17.13	7.66	9.68	8.35	17.34	13.93	14.27	11.62	11.47	14.86	17.67	14.56	8.47	14.19	14.46	18.06	10.8	17.16	12.72	14.53
ENSG00000065485	12.38	21.49	8.18	9.66	27.67	11.99	9.79	10.35	12.84	12.77	12.35	19.63	9.49	9.43	13	13.25	11.67	14.36	10.18	13.49	16.35	11.33	17.49	16.09	7.61	12.86	19.73	23.18	18.26	17.71	26.53	21.12	9.05	13.61	7.63	15.58	13.28	22.23	20.75	11.74	50.31	9.19	10.64	11.03	19.83	20.49	9.38	11.93	12.26
ENSG00000065491	3.65	3.86	4.11	2.25	2.19	3.1	2.89	3.92	4.94	2.62	3.51	3.13	3.38	4.11	2.79	2.69	3.85	2.31	2.4	3.9	4.6	2.64	4.13	12.63	3.28	3.14	2.56	4.35	4.1	4.71	3.23	4.03	2.12	2.68	3.11	2.38	3.38	4.26	4.82	2.66	4.6	1.55	3.49	3.69	2.69	5.4	2	2.63	2.29
ENSG00000065518	103.43	29.06	17.42	27.45	78.77	114.69	71.77	70.81	32.81	58.36	75.11	66.49	14.99	41.66	58.28	79.04	97.1	83.13	129.59	76.48	91.54	72.9	102.85	105.17	216.11	58.32	76.81	43.55	46.44	77.89	94	36.93	149.2	55.93	15.34	59.88	70.57	123.93	63.57	48.22	89.35	43.84	95.63	73.23	170.07	75.81	54.47	101.88	76.24
ENSG00000065526	14.98	30.56	25.16	23.12	20.76	15.19	26.92	21.99	21.46	23.28	22.12	17.03	12.01	17.66	14.89	14.64	17.02	20.79	21.24	20.2	11.68	20.32	19.94	26.7	6.06	13.03	11.7	15.12	24.38	32.27	10.75	15.94	1.67	13.73	14.04	9.83	13.65	12.07	20.28	13.11	10.17	6.61	18.66	13.06	13.82	31	12.82	18.12	9.29
ENSG00000065534	27.97	12.52	16.9	36.52	19.23	37.35	41.78	30.17	243.18	730.39	38.91	36.15	26.86	13.01	72.48	46.24	26.67	30.46	28.71	42.07	44.08	68.42	27.52	23.38	3.37	16.23	11.21	32.08	20.54	22.99	11.4	6.85	0.54	27.28	22.58	69.68	72.04	30	65.78	40	30.54	114.58	24.63	26.91	65.78	70.38	27.68	14.53	10.84
ENSG00000065548	47.74	29.43	21.05	18.61	38.09	50.36	37.21	32.52	22.62	30.18	39.48	32.37	12.57	25.99	31.01	37.28	31.24	35.01	35.59	35.36	31.7	30.39	38.4	31.05	14.74	26.85	42.5	29	25.44	31.46	44.7	31.76	17.53	36.89	14.87	27.5	32.7	36.86	20.41	14.85	28.15	15.15	35.19	25.98	34.61	33.84	21.08	39.81	28.47
ENSG00000065559	8.86	14.59	10.89	6.25	7.37	9.19	9.64	9.62	10.34	9	10.83	4.65	7.49	11.06	8.58	12.28	9.74	10.53	9.83	7.83	14.48	9.63	10.97	7.7	3.06	7.18	5	11.4	10.79	10.32	15.38	6.15	1.82	8.13	8.28	11.91	8.76	9.57	6.5	5.19	12.05	6.96	7.59	7.43	10.52	8.68	7.19	12.49	5.77
ENSG00000065600	2.85	3.34	2.21	2.11	3.86	3.39	3.33	1.98	3.71	1.55	5.14	2.56	1.1	1.79	3.61	1.89	2.54	2.71	2.82	1.55	3.3	3.19	2.22	2.49	1.6	2.1	2.86	2.98	3.15	5.97	1.89	2.63	1.08	2.61	2.65	3.55	3.2	5.14	2.72	2.15	1.79	1.83	2.91	3.61	4.09	3.28	3.24	2.52	4.17
ENSG00000065609	0.02	0.1	2.05	0.47	0.04	0.2	0.36	0.3	0.15	1.09	0.26	0.22	0.31	2.34	0.72	0.86	0.45	1.35	1.01	1.56	0.52	0.69	0.81	0.82	0.04	0.02	0	0.46	0.58	0.28	0.12	0.27	0	0.42	0.13	0.78	0.52	0.27	0.36	0.57	0.14	0.45	0.4	0.46	0.06	0.38	0.72	0.12	0.08
ENSG00000065613	37.04	27.53	27.13	33.34	21.33	52.28	40.93	27.84	36.38	33.65	56.31	21.88	25.92	57.76	22.67	56.15	43.97	44.83	38.68	33.89	44.54	32.71	24.31	44.84	7.22	23.51	20.08	35.52	19.82	31.86	21.22	28.84	10.13	23.28	15.53	16.35	28.23	25.49	11.66	16.52	20.02	16.73	38.21	26.08	21.7	21.69	23.59	25.07	38.7
ENSG00000065615	9.88	11.09	2.55	4.31	4.17	10.11	7.36	5.32	8.66	5.74	13.52	11.51	6.77	4.66	6.28	6.69	13.17	8.74	12.58	11.31	12.43	7.02	10.2	6.77	4.47	6.26	4.88	8	6.34	6.86	8.58	4.69	2.56	7.31	2.11	9.72	11.77	10.36	3.7	2.82	8.1	3.82	11.55	11.24	13.62	8.81	6.95	17.85	4.51
ENSG00000065618	174.49	12.05	42.24	23.09	9.79	87.95	66.13	34.1	33.2	10.72	41.12	23.96	7.17	305.43	29.42	96.02	281.27	53.21	12.51	27.08	142.02	44.63	26.11	23.63	0.45	36.78	186.49	14.66	2.34	202.25	0.21	39.17	69.23	14.47	17.28	33.8	68.02	18.66	1.25	72.89	1.07	169.09	98.39	28.32	172.49	7.27	164.36	17.57	5.92
ENSG00000065621	4.89	5.05	8.46	6.18	9.06	13.13	7.7	8.01	9.21	8.9	11.7	6.77	8.51	11.53	6.88	14.28	13.51	10.82	9.06	13.3	9.89	21.74	6.54	14.71	1.26	19.98	4.78	7.41	7.16	13.38	12.72	15.63	8.01	13.77	1.73	1.21	10.27	11.69	6.55	10.13	5.75	11.8	15.65	6.63	0.77	6.28	8.29	10.03	29.66
ENSG00000065665	1.45	4.88	1.95	2.7	1.04	2.89	1.59	3.13	3.66	3.66	4.32	3.34	2.4	3.93	1.68	1.88	3	1.97	1.65	1.42	1.89	2.44	2.48	3	2.2	2.13	2	1.99	3.29	2.89	2.26	3.16	0.67	1.92	2.47	1.36	1.14	1.69	1.26	2.53	1.62	1.19	1.34	1.9	1.79	2.51	1.76	2.12	1.67
ENSG00000065675	0.77	1.22	0.56	0.57	0.48	0.6	0.64	1.45	2	1.17	1.8	0.62	0.08	0.88	0.32	0.84	0.44	0.91	0.36	1.94	1.8	0.81	0.67	0.55	0.67	0.21	1.2	1.67	0.55	2.99	7.65	1.96	0.02	0.92	0.74	0.92	0.49	1.04	0.73	3.83	0.35	1.09	0.71	0.4	1.12	0.76	0.53	1.19	0.02
ENSG00000065717	1.28	6.48	11.55	5.06	1.54	2.08	3.68	6.5	5.47	6.43	8.26	4.58	9.34	11.2	6.36	4.38	2.68	5.26	3.02	3.33	6.29	5.73	4.09	5.46	8.62	1.09	0.78	2.87	3.4	2.71	2.93	1.73	0.03	7.25	5.98	2.43	2.31	1.47	4.78	2.89	3.93	2.96	2.96	3.11	1.36	2.95	3.53	2.63	1.15
ENSG00000065802	6.47	11.31	17	5.04	5.66	4.82	7.96	8.08	14.73	7.79	5.67	6.07	11.31	9.88	5.74	3.89	5.03	4.18	6.05	5.71	5.47	4.98	5.67	6.01	4.31	3.84	9.92	6.43	5.26	7.8	8.33	18.34	7.54	5.76	12.34	4.55	3.78	3.8	7.59	5.43	4.2	7.32	3.72	6.14	8.86	5.51	6.49	4.4	5.08
ENSG00000065809	23.13	30.66	19.31	35.91	25.17	55.61	30.31	22.33	16.49	41.52	27.16	38.4	23.63	43.28	23.64	40.33	29.19	50.98	40.68	40.43	37.31	35.83	34.1	43.42	10.43	50.25	11.54	41.49	34.13	24.81	35.15	29.3	10.7	42.65	8.03	24.73	37.45	101.7	51.5	21.23	91.84	20.31	21.26	31.11	21.16	20	23.85	45.25	23.32
ENSG00000065833	7.97	5.51	1.59	2.72	6.43	2.61	4.86	2.91	1.5	5.53	5.52	5.75	2.12	2.31	2.19	5.2	5.18	3.13	5.45	5.51	4.38	5.65	4.72	9.12	2.85	5.75	2.86	12.08	10.34	5.08	15.42	1.76	1.8	2.47	1.91	6.76	4.24	7.59	5.01	2.27	6.6	2.74	4.48	7.37	7.83	5.19	2.87	12.47	1.32
ENSG00000065882	27.23	26.72	22.14	23.37	23.32	36.96	24.12	21.57	27.48	46.35	26.14	29.6	18.6	27.17	23.77	29.53	17.79	34.32	36.54	35.46	17.22	31.72	17.99	34.15	5.24	33.55	11.64	21.34	28.49	13.07	30.91	24.03	5.63	24.66	12.1	23.31	32.52	25.52	26.73	18.39	33.75	22.22	30.58	23.29	34.37	21.87	29.44	17.58	27.01
ENSG00000065883	14.23	19.93	10.59	16.73	12.75	16.29	19.36	26.36	25.87	21.72	15.58	15.68	8.92	18.88	13.7	15.46	14.11	16.12	15.87	19.74	12.75	16.19	20.61	14.96	6.21	11.89	14.6	13.61	26.17	21.49	11.81	11.66	4.17	20.53	15.39	13.18	14.44	12.52	11.96	14.33	13.35	8.44	15.42	12.76	15.52	18.4	12.33	10.47	12.09
ENSG00000065911	42.21	6.35	5.53	7.47	39.32	34.42	27.5	13.17	4.87	14.98	26.97	23.13	4.98	8.82	20.61	25.54	19.28	32.4	30.51	32.65	24.04	17.87	22.27	48.88	12.08	18.73	35.54	24.97	25.25	29.51	26.24	7.45	23.55	20.92	3.01	24.57	19.03	34.25	21.17	22.92	38.92	12.09	22.87	21.68	40.49	19.51	13.97	42.49	41.16
ENSG00000065923	9.53	8.36	5.03	7.51	14.74	2.66	5.37	21.79	6.89	7.74	3.9	11.9	3.24	9.79	6.46	5.18	9.5	7.14	6.1	4.32	8.23	5.92	18.29	9.02	7.51	5.95	19.96	8.04	5.15	10.79	4.25	8.1	5.49	7.91	6.98	7.29	3.16	11.74	5.72	15.33	8.41	4.12	4.93	7.04	12.61	19.56	4.2	8.99	13.58
ENSG00000065970	4.14	6.44	6.49	8.19	6.55	13.46	4.32	5.1	5.71	8.7	4.99	5.69	2.6	6.02	6.13	6.13	4.34	6.41	4.28	7.35	5.28	6.44	8.58	3.81	2.33	4.18	4.75	4.82	4.03	6.2	4.99	7.23	1.01	4.74	4.45	4.87	6	6.03	4.6	3.53	7.75	4.7	5.65	5.52	5.18	4.99	4.31	4.46	2.43
ENSG00000065978	416.25	122.91	97.02	110.49	309.67	161.18	158.12	129.95	88.73	180.71	199.42	234.21	52.75	81.99	178.77	137.07	122.34	263.98	230.57	188.32	185.85	162.94	162.88	271.92	140.86	145.57	311.43	186.68	160.47	235.87	126.83	97.83	284.78	279.47	43.19	194.95	160.21	238.3	233.09	127.99	238.95	104.81	241.9	160.81	246.04	256.6	147.01	182.25	302.03
ENSG00000065989	2.54	5.49	5.64	4.18	7.08	6.68	4.06	5.44	5.61	5.15	4.53	5.08	2.24	7.66	6.11	4.24	3.18	4.24	2.22	4.67	4.68	3.25	4.16	2.94	0.85	3.6	3.48	4.3	2.61	3.72	3.96	3.69	0.26	7.71	3.42	3.24	5.32	3.24	5.35	2.82	4.75	3.3	3.51	5.36	5.54	3.78	5.31	4.78	1.7
ENSG00000066027	14.54	14.03	10.61	10.34	49.21	27.25	22.34	16.29	12.33	18.71	23.1	19.82	11.05	18.59	16.35	23.79	25.68	30	26.18	32.21	35.13	26.48	21.22	21.21	3.78	25.59	8.1	25.68	20.67	24.57	30.51	16.21	5.34	19.64	5.81	11.2	18.91	23.64	17.28	9.38	25.1	15.54	48.22	32.73	14.89	37.09	20.66	31.45	39.26
ENSG00000066032	0	0	0	0.02	0.12	0.33	0.9	0.3	0.43	0.21	0.01	0.06	0.04	0.52	0.08	0.15	0.13	19.13	0.09	0.84	0.14	0.06	0.38	0.25	0	0.16	0.02	0.05	0.08	0.15	0.18	0.02	0	0.2	0.08	0.19	0.04	0.07	0.07	0.52	0.01	0.78	0.1	0.3	0.05	3.92	0.18	0.13	8.24
ENSG00000066044	27.97	19.03	17.57	16.5	21.1	23.89	19.77	21.22	23.03	21.71	24.05	20.46	24.53	20.59	18.86	19.06	14.75	25.51	31.04	21.18	21.85	17.91	26.93	17.55	9.68	17.96	18.51	14.78	19.93	21.56	18.11	23.4	12.87	17.93	29.54	20.42	21.76	19.08	17.68	15.55	21.36	13.72	23.28	18.93	20.12	18.49	17.89	18.13	18.1
ENSG00000066056	3.05	3.67	6.15	5.08	2.56	6.06	5.31	2.56	5.11	4.67	6.12	3.49	4.84	4.74	2.18	2.43	2.8	5.34	6.31	5.12	3.45	3.59	2.66	3.56	0.15	1.57	2.67	4.65	4.59	2.26	2.99	2.86	0.06	1.83	4.15	5.71	4.18	7.12	3.82	2.76	4.23	6.17	2.76	4.16	2.23	3.72	3.75	1.82	1.66
ENSG00000066084	22.09	13.18	12.51	14.27	18.08	9.07	16.99	24.47	14.69	14.77	8.29	14.91	12.14	19.63	10.89	21.28	20.59	15.65	27.86	19.34	19.31	19.61	15.88	20.56	5.85	10.63	10.28	12.05	14.21	16.54	14.78	16.2	4.94	14.03	8.8	12.26	13.34	12.8	11.54	21.75	17.22	11.78	23.85	16.7	11.2	22.92	15.77	14.08	8.63
ENSG00000066117	20.46	12.46	13.08	11.45	14.36	13.74	12.3	20.89	19.76	13.47	9.9	10.51	10.73	18.57	9.91	12.53	9.56	10.89	18.32	12.04	14.06	11.48	12.07	12.75	9.99	11.08	12.87	10.14	13.74	15.54	15.87	10.26	5.25	12.34	14	13.19	17.1	12.71	11.58	17.97	13.59	9.88	12.07	13.04	10.82	18.11	8.99	13.07	12.51
ENSG00000066135	10.42	15.68	15.18	13.89	11.12	6.54	8.69	10.23	16.33	12.34	6.99	8.14	7.84	8.38	8.19	8.23	7.19	12.27	14.78	12.75	8.15	13.37	8.37	13.08	4.59	10.57	6.79	9.22	9.84	11.01	10.11	9.75	5.48	14.36	13.59	11.69	8.47	11.44	13.62	14.13	10.65	5.94	12.79	9.77	9.34	10.65	7.44	5.84	8.47
ENSG00000066136	14.67	13.62	11.57	11.46	12.79	12.25	11.32	12.68	19.37	20.82	9.32	10.09	7.85	10.08	9.36	8.87	9.68	14.04	14.38	12.66	12.29	12.83	12.39	15.8	5.15	9.26	12.03	12.06	12.05	14.66	11.53	7.06	7.9	15.37	11.37	12.87	11.59	11.93	21.51	13.67	14.44	7.73	14.77	11.05	13.56	14.48	14.3	10.25	14.84
ENSG00000066185	0.61	0.84	0.4	0.55	0.92	0.18	0.54	0.51	0.27	0.97	0.24	0.78	0.1	0.9	0.94	0.83	0.85	1.07	0.35	0.84	0.57	1.22	0.51	1.12	0.38	0.69	0.22	0.42	0.9	0.34	1.2	0.31	0.22	0.96	0.12	0.55	0.3	0.74	1.27	0.25	1.61	0.41	0.65	0.77	0.32	0.66	0.93	0.82	2.14
ENSG00000066230	0.04	1.3	1.11	17.47	13.09	21.45	3.52	0.43	6.67	3.4	0.46	0.38	1.55	3.54	0	8.31	6.88	3.04	19.57	0.9	4.42	2.46	2.12	10.64	0	0.65	0.04	27.8	0.08	0.66	1.16	2.23	0.03	0.98	0.28	0.05	7.61	0.07	0.72	0.05	0.05	0.81	16.52	2.15	0.59	0.49	21.57	14.81	25.53
ENSG00000066248	4.33	14.48	11.18	6.33	5.44	5.87	4.5	4.99	8.23	7.13	3.3	4.53	7.36	9.11	2.9	6.1	7.27	4.82	7.71	7.06	6.81	5.73	5.89	5.2	0.76	4.04	6.1	3.3	2.26	4.62	7.91	14.11	3.21	9.32	3.16	1.23	4.12	4.4	5.77	2.76	0.53	6.99	7.74	2.22	3.76	2.8	6.4	3.83	8.31
ENSG00000066279	14.87	5.68	3.66	4.58	8.29	8.05	11.04	4.61	7.2	2.6	3.09	5.86	1.78	3.56	2.41	2.52	3.13	4.23	3.05	4.41	3.71	2.14	8.64	8.53	4.99	3.66	2.17	5.65	8.75	5.77	1.5	9.69	3.74	5.14	2.47	4.52	4.94	8.89	1.64	1.93	8.85	0.72	4.28	3.01	5.42	9.49	1.92	7.63	2.9
ENSG00000066294	3.65	4.05	1.71	3.66	5	4.57	4.66	3.71	8.22	3.41	7.55	5.86	1.83	1.99	6.16	3.64	5.37	6.27	2.97	9.56	2.91	6.58	3.53	3.27	0.03	2.39	3.33	6.08	4.44	3.94	7.08	1.33	0.01	7.43	1.91	7.01	8.96	6.92	4.92	1.24	2.74	4.93	3.58	4.73	9.92	7.13	7.5	5.67	1.09
ENSG00000066322	31.87	16.48	21.81	17.9	51.52	25.85	25.6	35.22	26.79	23.15	19.14	35.16	5.8	24.74	18.71	29.09	24.32	37.97	60.06	34.51	46.64	36.25	25.2	49.8	28.03	32.78	32.08	26.93	19.47	34.92	16.2	15.89	82.96	42.27	6.55	20.42	22.82	37.29	60.23	31.47	20.44	26.15	47.3	29.89	34.83	29.41	48.18	27.34	53.39
ENSG00000066336	6.62	6.96	4.08	11.4	7.68	9.8	5.32	5.2	6.86	3.45	13.38	6.67	3.12	4.12	11.9	4.2	5.38	6.2	2.86	6.97	4.64	8.33	4.84	5.19	0.09	4.11	3.22	7.54	6.5	8.25	6.3	1.52	0	8.54	4.45	11.89	13.13	11.07	8.83	2.95	3.62	5.37	4.61	6.19	14.76	10.04	14.29	6.04	1.87
ENSG00000066379	15.99	5.84	2.11	3.8	10.64	11.47	12.8	10.72	7.31	3.87	10.92	13.15	4.5	10.55	6.65	10.02	15.24	13.34	8.91	18.64	17.37	12	14.79	10.72	21.25	8.23	12.18	14.51	11.14	13.15	14.77	6.89	13.02	7.08	2.64	9.56	10.85	17.74	9.79	20.01	17.46	10.1	23.04	11.46	7.27	17.08	11.92	9.24	23.07
ENSG00000066382	1.11	0.5	0.79	2.92	0.43	0.58	0.47	0.9	1.62	4.5	0.55	0.1	0.8	0.65	2.04	0.45	0.27	0.84	0.51	0.39	0.52	0.84	0.6	0.45	0	0.21	0.18	0.49	0.35	0.73	0.19	0.27	0	0.51	1.73	1.61	0.54	0.4	0.39	1.63	0.43	0.57	3.24	0.46	1.43	2.48	0.38	0.22	0.08
ENSG00000066405	0.16	105.14	7.29	173.84	1055.27	77.64	0.95	1.78	0.95	71.69	0.45	60.12	36.75	316.4	0.24	391.79	29.51	193.06	129.7	169.8	141.52	230.45	22.21	194.27	0	428.47	0.12	487.45	130.01	14.17	1	23.68	13.71	56.21	0.19	0.86	198.47	317.09	1.75	23.53	109.93	0.5	529.06	37.12	0.45	456.9	233.78	37.18	21.63
ENSG00000066422	10.32	14.91	12.45	7.7	8.85	10.79	11.12	12.93	9.16	8.88	12.98	8.52	10.04	8.22	8.04	8.96	9.73	8.77	10.07	9.97	7.59	9.34	10.68	8.3	6.64	7.52	7.66	5.68	8.84	9.02	8.52	6.1	3.01	9.56	5.43	7.38	7.89	9.79	5.6	6.61	7.85	4.04	7.77	5.87	8.83	8.7	5.39	7.83	6.18
ENSG00000066427	12.08	24	13.61	13.21	13.84	8.68	15.35	16.07	22.94	18.44	10.64	12.92	15.61	15.18	9.92	13.03	15.4	9.91	15.66	12.34	11.78	13.92	12.77	12.7	8.35	10.49	10.78	9.81	11.35	13.84	9.95	14.84	6.43	13.62	12.25	7.48	13.94	15.65	8.52	9.81	16.11	7.46	10.31	13.69	9.43	13.53	9.19	13.42	13.47
ENSG00000066455	20.43	17.5	14.15	14.43	25.55	18.75	25.45	27.32	14.08	22.44	17.85	23.05	9.12	19.77	22.36	26.14	26.59	20.91	24.29	23.12	27.15	19.94	24.91	29.33	6.63	18.86	21.58	21.78	17.74	24.39	27.2	8.53	6.21	23.58	6.42	18.77	27.31	35.89	25.28	16.76	38.02	11.24	28.5	23.11	21.04	22.97	17.74	26.2	24.62
ENSG00000066468	17.78	3.63	13.05	5.64	3.6	23.8	19.28	22.51	10.12	19.17	6.04	8.6	20.37	15.13	11	19.42	3.49	35.32	2.45	7.85	12.93	18.12	14.46	50.53	0.03	15.3	0.7	19.58	5.78	10.66	3	4.23	0.32	10.55	17.94	11.26	3.27	9.77	25.19	8.37	8.89	9.75	10.58	8.02	9.1	11.74	3.77	18.73	23.76
ENSG00000066557	10.8	5.26	2.31	3.8	6.88	6.46	6.43	6.09	4.38	6.05	5.36	7.16	2.01	3.53	4.94	5.49	7.72	5.37	4.58	7.7	7.43	7.72	5.99	8.33	2.98	5.66	6.93	5.61	5.8	7.22	4.4	4.79	3.71	7.7	2.29	7.59	4.78	7.01	4.45	3.22	6.11	2.25	5.65	5.03	9.05	7.52	3.3	5.42	4.42
ENSG00000066583	11.13	4.91	2.8	5.47	11.32	8.72	5.86	4.73	2.57	6.05	7.01	11.72	2.97	6.55	8	8.58	7.79	10.36	9.46	6.56	10.76	11.43	6.91	8.87	6.17	9.44	5.69	11.16	6.82	5.13	9.49	3.12	5.72	8.39	1.09	5.46	10.55	13.95	4.98	2.72	15.35	5.07	12.47	9.36	6.83	10.99	4.56	12.52	6.69
ENSG00000066629	6.13	3.02	7.33	8.85	3.34	5.73	6.81	4.53	8.17	9.35	6.43	5.49	5.01	4.43	7.05	5.23	5.44	4.57	4.6	6.19	4.48	7.26	4.23	3.02	0.16	2.51	6.7	4.44	6.14	3.39	5.22	2.29	0.02	5.64	7.59	8	6.05	3.79	7.29	5.69	4.07	10.3	4.92	4.73	7.29	4.6	4.87	2.79	1.34
ENSG00000066651	8.41	29.93	9.85	9.97	7.57	8.89	8.56	11.38	27.36	12.46	10.76	19.48	15.45	8.93	9.34	10.48	13.71	9.25	10.53	14.87	14.85	9.31	11.62	8.07	3.6	5.23	4.83	8.91	8.31	7.79	8.78	15.04	3.8	11.25	9.42	6.52	7.08	11.89	3.71	4.88	6.56	3.6	14.44	9.09	5.75	12.63	4.84	12.66	4.66
ENSG00000066654	21.32	14.99	13.66	12.54	17.93	22.91	21.16	23.99	20.52	23.75	21.22	19.54	6.76	15.47	18.69	26.87	21.11	15.94	18	21.47	20.47	22.06	16.08	17.1	11.26	18.24	13.38	16.5	12.53	14.26	17.45	6.5	7.27	23.33	5.31	15.16	19.99	23.87	16.79	7.9	20.79	10.41	21.2	15.83	14.4	13.96	15.84	13.75	7.4
ENSG00000066697	24.65	4.52	4.77	10.07	6.24	11.87	12.27	11.72	6.4	10.05	14.13	12.42	3.87	4.91	12.63	11.08	10.51	7.87	11.12	6.36	14.41	9.11	14.44	15.04	4.4	4.74	26.81	9.74	7.58	20.73	6.51	6.72	6.39	8.24	6.7	14.94	14.69	12.12	8.58	8.21	13.54	7.69	8.53	11.57	31.58	11.5	9.42	9.78	3.4
ENSG00000066735	0.34	0.2	0.22	0.46	0.2	0.53	0.36	0.11	0.45	0.35	0.23	0.19	0.22	0.38	0.22	0.21	0.25	0.7	0.67	0.56	0.31	0.28	0.87	0.19	0.07	0.04	0.02	0.33	0.43	0.19	0.28	0.07	0	0.16	0.14	0.53	0.28	0.58	0.4	0.19	0.44	0.6	0.28	0.34	0.33	0.24	0.28	0.49	0.13
ENSG00000066739	5.98	21.16	12.88	11.64	8.55	5.99	10.75	13.35	19.4	13.19	7.85	10.14	10.78	12.58	7.59	8.87	12.83	6.9	7.4	11.22	6.33	9.74	9.74	9.6	2.88	6.03	5.58	9.39	17.2	8.25	8.92	10.98	0.64	8.84	9.01	6.53	7.62	6.33	8.6	7.64	16.29	5.7	4.93	8.03	6.7	12.27	5.55	5.98	3.64
ENSG00000066777	15.58	44.73	43.9	23.78	33.09	31.72	41.95	44.27	47.77	33.19	24.91	31.29	33.47	52.02	21.63	33.92	21.18	31.67	46.78	48.72	26.06	31.88	32.87	30.98	6.48	26.16	10.08	29.41	34.07	37	28.04	24.54	7.56	35.83	21.25	15.11	24.01	28.47	27.24	13.56	22.41	15.74	29.11	29.94	22.97	30.36	16.38	30.74	16.31
ENSG00000066813	0.14	0.31	1.04	0.07	0.17	0.25	0.19	0.31	0.45	0.51	0.29	0.25	0.45	0.07	0.14	0.4	0.17	0.08	0.07	0	0.06	0.32	0.29	0.48	0.09	0.23	0.06	0.21	0.33	0.17	0.02	1.12	0.05	0.19	0.4	0.02	0.23	0.13	0.17	0.38	0.31	0.13	0.05	0.04	0.05	0.18	0.04	0.15	0.16
ENSG00000066827	2.63	4.56	8.34	2.71	2.98	3.04	3.23	2.78	5.55	3.41	3.22	2.57	5.39	3.9	1.73	2.03	2.43	2.4	3.94	4.35	1.99	2.23	18.46	3.04	0.97	2.36	3.62	2.38	4.88	3.94	2.87	4.55	1.68	3.19	3.92	1.97	3.13	3.43	3.65	4.57	2.58	2	2.47	1.97	2.21	4.39	1.86	2.16	2.83
ENSG00000066855	10.46	9.95	7.03	5.11	13.21	15.11	9.36	6.73	14.43	10.06	7.37	8.62	9.26	11.82	7.33	9.14	7.87	11.58	16.29	14.15	11.24	11.62	15.81	12.83	7.82	11.16	6.56	10.58	13.91	16.61	9.33	5.97	7.22	8.11	4.36	5.11	9.16	9.22	13.89	4.15	14.57	5.44	8.79	9.59	8.3	7.87	5.43	12.98	9.74
ENSG00000066923	1.03	3	2	2.41	1.66	1.69	1.12	1.75	5.84	2.57	2.53	1.52	1.87	5.33	1.53	1.11	1.27	1.85	0.49	2.31	1.11	1.48	1.41	1.45	1.55	1.09	0.58	1.32	6.37	1.88	1.7	1.72	0.48	1.63	2.78	1.59	1.07	0.73	0.99	0.8	1.25	0.72	1.02	1.6	0.85	1.79	0.95	2.04	0.26
ENSG00000066926	5.52	1.9	2.69	3.61	5.65	7.79	6.37	6.29	4.14	5.92	6.96	6.47	2.41	3.49	5.41	5.1	4.86	4.8	9.64	5.61	6.43	5	5.37	5.25	5.34	2.94	4.03	6.7	6.09	5.68	5.14	1.75	3.21	6	2.93	8.16	7.26	6.09	8.81	3.97	7.4	5.49	4.4	4.73	7.9	7.33	5.92	6.61	2.9
ENSG00000066933	8.92	25.56	13.34	13.84	8.51	16.6	13.96	17.4	24.26	19.5	10.46	14.31	10.79	16.36	11.44	14.3	12.63	12.17	8.64	12.16	8.22	12.87	12.01	6.21	3.96	9.73	8.04	7.08	7.3	12.83	3.73	11.43	2.18	14.42	12.33	8.46	9.34	6.68	10.43	12.19	9.58	6.43	8.26	4.51	8.96	7.28	4.18	8.18	3.49
ENSG00000067048	13.54	33.07	0.83	37.37	16.83	19.62	13.6	0.23	15.25	31.41	20.31	0.04	8.44	0.06	15.72	11.7	9.99	0.03	14.73	0.4	22.44	0	0.07	0.14	0.03	0.12	30.53	22.52	0	25.2	14.02	2.43	0	14.72	0.16	0.01	0.05	15.57	0.02	0	26.75	14.05	0.16	14.24	0.05	17.84	0.01	0.1	0.04
ENSG00000067057	36.84	46.28	31.85	26.57	32.66	35.76	40.06	76.55	38.76	29.09	33.55	55.35	27.68	37.94	36.67	55.38	67.72	40.58	54.2	30.05	65.91	27.2	43.33	55.58	24.07	48.45	29.85	25.21	14.69	46.83	7.28	79.15	54.68	36.03	11.87	14.8	30.03	35.3	45.64	85.41	15.31	53.56	38.79	36.31	58.57	16.15	45.37	42.31	41.79
ENSG00000067064	25.64	31.83	19.66	12.36	12.28	46.66	25.14	29.2	16.93	10.07	17.71	20.76	18.56	32.04	9.25	20.59	21.2	32.07	37.76	25.07	25.98	23.09	30.95	40.72	19.47	23.82	9.08	28.03	22.89	16.85	15.38	9.09	30.03	12.33	5.92	11.84	17.27	40.75	16.02	10.67	34.43	7.61	35.88	16.79	13.96	9.34	21.18	47.61	22.24
ENSG00000067066	40.52	102.15	60.65	55.81	54.95	114.82	69.3	64.65	88.09	56.39	93.09	62.57	38.37	51.91	56.41	61.36	50.77	38.88	58.72	63.92	57.46	57.27	61.6	47.45	16.85	50.11	78.16	54.51	33.95	66.04	85.74	61.95	17	68.77	56.12	37.02	56.51	75.15	67.6	51.79	27.25	31.8	57.21	48.52	55.84	103.55	41.27	68.35	23.98
ENSG00000067082	92.11	101.32	35.35	74.16	38.2	145.44	59.33	112.15	79.16	47.51	64.7	129.18	91.09	69.63	55.54	62.84	110.99	51.03	114.08	62.26	44.91	45.99	61.14	52.1	22.98	50.17	47.78	38.56	82.61	57.3	24.48	109.68	30.91	84.43	43.5	21.41	79.26	54.14	51.87	50.7	36.19	36.62	69.81	52	57.57	41.72	39.07	60.63	25.65
ENSG00000067113	22.66	9.02	5.8	12.76	20.71	13.93	14.87	17.03	12.36	30.63	16.18	18.01	4.27	9.47	16.96	25.56	12.18	27.27	35.01	22.81	19.03	34.62	12.47	16.49	38.77	15.55	8.64	19.75	10.33	15.42	18.72	2.68	5.29	28.94	3.29	37.47	12.76	29.97	41.91	11.97	13.65	16.57	18.46	12.38	27.44	17.26	15.58	10.85	4.95
ENSG00000067141	10.86	4.56	10.62	13.15	13.23	16.12	10.19	13.07	5.24	17.9	10.85	19.89	3.77	16.45	15.34	21.59	16.56	23.33	22.39	18.43	10.38	17.91	13	16.45	0.47	12.6	14.83	14.05	10.5	18.49	15.19	5.59	0.05	14.75	8.29	17.38	22.29	11.01	21.27	23.48	21.04	12.81	21.84	9.38	13.08	12.79	11.69	10.34	6.52
ENSG00000067167	71.78	43.67	50.79	58.8	90.42	153.82	118.65	124.98	52.98	73.67	99.21	148.65	22.35	96.73	97.84	196.2	114.3	145.34	861.77	115.35	128.47	118.69	132.57	163.27	50.62	76.73	65.06	125.11	113.32	109.39	97.24	23.59	48.49	244.17	10.68	102.26	156.63	229.67	423.18	66.83	97.75	62.07	107.95	139.57	103.2	118.26	105.51	190.63	83.42
ENSG00000067177	3.39	3.78	1.62	1.27	3.88	2.51	4.45	3.22	4.42	4.79	2	3.49	2.15	2.93	3.45	3.35	2.68	3	2.01	3.31	2.34	1.66	2.4	2.88	0.79	2.82	4.73	2.14	3.39	2.46	2.42	3.09	1.43	1.69	2.04	1.91	0.73	2.5	1.19	1.8	5.89	3.58	2.86	2.37	4.03	3	1.88	1.94	5.31
ENSG00000067182	67.57	42.62	58.93	44.04	53.73	43.48	33.85	76.8	34.47	39.98	45.37	39.23	22.52	28.85	41.69	46.22	45.08	33.9	76.52	42.08	33.59	45.31	45.88	40.13	62.25	28.65	93.57	28.57	26.65	55.47	33.54	69.3	26.34	53.57	25.61	37.11	36.17	46.41	43.89	51.8	71.55	52.95	46.52	38.02	62.58	48.36	40.55	33.46	25.85
ENSG00000067191	1.38	20.77	12.82	2.45	2.46	1.66	6.45	8.98	15.55	11.26	3.07	3.11	5.29	8.54	5.43	3.11	1.88	2.72	1.73	1.73	1.67	2.81	1.62	2.15	1.3	2.26	2.87	2.16	2.34	2.71	0.7	8.03	2.11	5.77	17.06	0.83	1.74	1.37	2.89	2.23	3.61	1.02	2.47	1.57	1.08	2.67	1.38	2.02	1.33
ENSG00000067208	12.12	32.42	18.82	27.62	18.73	11.77	15.17	18.49	19.76	25.07	11.47	20.61	13.05	18.74	15.54	16.18	12.05	20.16	20.38	21.37	16.11	23.83	14.16	15.02	6.22	25.11	12.26	16.22	24.06	9.06	9.85	8.1	7.21	17.69	17.77	20.5	15.51	18.17	13.25	9.74	16.84	10.51	18.32	13.61	15.66	17.72	10.67	12.85	7.61
ENSG00000067221	4.93	3.83	5.49	4.01	5.31	4.19	2.91	4.26	3.58	7.35	2.81	4.41	1.24	7.43	3.41	5.39	5.06	3.69	5.35	4.88	3.97	5.38	3.64	7.67	2.66	4.57	2.52	3.33	3.9	6.37	2.4	5.75	1.91	5.63	1.68	2.8	5.55	2.91	8.33	10.19	3.16	6.13	4.95	4.03	5.32	4.27	8.42	4.25	3.19
ENSG00000067225	739.72	284.41	434.34	193.8	319.02	287.01	588.62	560.51	200.59	232.44	278.49	580.09	103.19	463.86	446.95	315.05	395.18	231.02	275.68	269.5	366.05	235.06	325.16	223.61	733.72	291.55	730.79	167.1	100.34	598.59	69.83	495.06	413.95	293.4	149.73	277.03	342.64	244.2	332.03	1005.05	151.98	328.28	392.59	239.21	646.46	339.22	313.98	344.95	295.91
ENSG00000067248	17.19	13.69	5.4	7.77	11.68	17.53	8.87	12.23	11.87	12.84	10.94	12.32	5.74	9.6	11.86	12.93	13.75	13.07	11.74	12.32	13.72	11.95	12.97	8.98	6.31	7.9	10.3	9.16	7.29	14.85	10.25	5.58	4.49	13.16	5.07	9.96	12.42	11.21	10.12	6.69	10.25	7.22	10.84	5.96	17.66	10.33	8.24	11.25	8.38
ENSG00000067334	44.08	23.51	19.3	18.62	21.49	20.01	18.66	19.99	14.99	25.73	21.25	20.04	12.39	20.52	17.89	17.61	15.62	24.03	27.05	21.47	23.06	25.01	23.39	22.15	10.29	19.04	28.08	16.55	21.18	19.83	13.07	18.15	8.76	29.21	10.83	17.75	14.32	26.18	15.71	10.7	23.16	8.88	25.77	18.18	28.4	23.66	16.26	28.85	19.9
ENSG00000067365	5.77	24.28	19.31	13.26	4.21	4.96	7.39	12.21	27.34	10.64	7.08	7.87	20.44	14.03	7.18	5.01	6.16	4.09	3.54	6.48	4.65	6.24	6.79	6.23	6.08	7.08	4.65	6.63	9.08	7.14	1.77	18.22	2.75	6.62	15.82	3.7	4.25	3.43	4.57	5.34	4.64	3.95	5.43	4.56	6.16	4.71	4.53	5.44	1.29
ENSG00000067369	15.44	42.16	29.91	21.81	11.35	14.38	23.62	23.26	32.33	21.65	17.34	20.72	17.2	17.72	26.75	17.78	17.66	13.47	14.23	10.19	13.15	16.01	21.93	12.28	8.4	16.77	15.58	11.02	12.01	20.34	7.39	26.68	3.57	18.3	29.14	15.83	15.69	11.14	16.69	23.85	9.64	6.97	12.19	10.66	13.35	13.61	10.03	12.7	6.96
ENSG00000067445	3.16	2.75	8.68	9.04	1.52	1.74	3.03	2.78	5.98	3.79	3.48	4.07	2.79	5.22	7.57	3.68	2.75	2.25	1.4	1.8	4.36	3.82	3.99	2.17	0.65	0.74	1.54	1.3	2.44	2.9	0.73	1.52	0	3.05	8.4	3.39	1.81	1.1	3.23	2.47	0.88	1.95	1.58	1.48	3.06	1.48	2.16	0.64	0.27
ENSG00000067533	14.49	4.91	3.38	3.04	11.12	6.41	9.6	5.65	6.01	5.51	11.1	8.88	6.93	3.71	6	6.08	5.54	5.73	5.67	3.34	8.65	5.81	8.11	6.54	3.54	3.31	6.55	5.89	4.43	9.24	5.63	5.93	1.78	10.31	7.47	5.51	8.02	9.04	4.23	3.19	8.48	4.06	8.51	6.31	6.13	8.37	4.8	7.71	9.69
ENSG00000067560	164.04	66.8	94.16	133.68	190.21	212.43	165.33	198.7	79.85	148.19	194.55	256.06	31.62	182.25	202.74	227.37	212.61	219.83	187.55	209.68	251.63	191.47	129.76	241.74	72	97.15	114.58	150.74	122.49	122.45	100.88	62.83	73.79	177.41	33.19	150.59	204.68	242.72	136.68	119.15	233.92	117.86	249.35	193.12	150.3	198.51	155.75	168.06	280.63
ENSG00000067596	18.54	9.27	8.75	18.08	14.61	19.39	17.82	18.15	15.39	13.91	20.21	15.92	10.89	12.52	14.79	18.06	32.36	18.64	18.14	15.2	16.63	14.58	19.61	12.29	18.1	10.88	10.09	14.32	13.99	13.96	11.25	9.58	11.43	21.48	10.48	16.06	15.77	22.63	14.5	13.02	20.07	14.42	21.72	17.84	16.49	18.23	15.54	16.89	14.28
ENSG00000067601	2.02	10.06	7.77	3.57	2.25	2.56	3.14	4.16	14.79	6.28	2.46	5.02	6.44	6.17	4.16	3.02	1.88	1.74	1.67	4.64	3.13	4.08	2.04	2.91	3.85	2.14	2.61	2.3	4.74	4.71	3.06	3.33	4.09	3.98	12	2.2	2.26	1.63	2.43	2.86	2.45	1.28	2.36	2.27	1.77	3.95	2.12	2.51	2.66
ENSG00000067606	10.36	6.91	9.93	6.83	6.95	4.95	12.13	8.52	5.14	5.59	4.38	5.45	11.72	7.6	3.94	5.69	5.2	5.77	13.92	8.42	3.54	8.66	11.38	8.11	2.84	9.18	7.55	7.55	6.39	6.57	3.26	11.21	6.28	5.44	6.86	3.08	3.94	4	17.26	8.29	3.6	3.17	7.88	9.3	3.73	6.4	7.77	9.31	10.64
ENSG00000067646	1.93	2.7	0.41	5.29	4.48	6.74	2.41	0.07	2.45	7.04	3.18	0.08	1.34	0	2.11	3.08	1.88	0.05	7.16	0.13	4.75	0.09	0.11	0.03	0.02	0.06	4.77	6.39	0.06	5.96	6.68	0.23	0.01	3.98	0.19	0.01	0.04	6.27	0.02	0.07	5.5	6.12	0.03	5.45	0.08	6.01	0.01	0.04	0.04
ENSG00000067704	32.39	8.98	14.17	9.89	70.04	49.08	38.58	36.39	12.86	24.87	39.15	29.74	5.44	19.28	31.34	39.36	37.1	36.28	38.07	41.61	44.29	30.7	38.98	37.6	20.39	31.64	26.78	35.82	29.33	36.58	31.88	16.29	16.03	39.61	9.91	29.18	32.28	49.36	29.57	17.52	29.51	24.59	55.91	49.43	30.08	46.18	30.08	32.73	49.26
ENSG00000067715	1.15	0.37	0.66	1.36	2.68	0.23	0.14	0.84	0.47	2.17	0.36	0.43	0.21	0.7	1.8	0.43	0.84	0.39	1.54	2.06	0.63	0.81	6.27	1.11	0.02	0.9	1.6	1.16	0.54	3.25	0.11	3.64	0.07	1.06	3.07	0.92	0.3	0.7	1	10.21	0.9	1.47	0.55	0.17	1.06	0.35	0.25	1.01	0.04
ENSG00000067798	11.09	89.88	38.51	45.13	10.46	8.82	20.45	24.26	102.72	32.8	21.17	23.34	29.37	45.29	17.76	10.21	12.99	10.37	6.41	10.41	7.32	14.59	15.99	11.24	4.37	9.23	14.26	11.56	27.63	16.89	4.59	31.52	0.67	16.71	80.33	7.97	10.19	5.45	5.8	9.07	11.61	3.93	5.44	7.11	6.64	15.82	4.48	6.95	2.14
ENSG00000067829	16.81	11.97	8.71	12.69	19.38	16.31	20.4	15.39	13.41	24.12	21.64	16.78	11.28	15.67	16.37	13.29	17.5	13.08	17.38	18.61	17.51	13.78	11.55	19.08	12	12.51	20.03	16.48	13.73	17.73	13.22	8.39	7.21	11.72	12.95	13.65	12.65	19.23	24.51	24.83	17.67	17.05	17.46	14.68	21.87	16.49	27.4	16.38	12.75
ENSG00000067836	7.18	4.45	17.3	4.92	3.47	3.54	5.9	4.86	9.59	8.44	4.22	4.33	4.6	7.99	4.98	5.47	4.55	2.48	3.86	3.84	5.09	6.3	3.65	6.1	6	4.59	4.21	3.64	3.86	7.56	3.53	3.25	4.55	5.01	7.87	5.2	6.05	7.04	5.84	7.93	4.92	4.1	5.27	3.7	9.05	1.94	5.16	2.32	2.84
ENSG00000067840	0.56	0.9	2.81	1.97	0.13	0.64	0.44	0.7	1.64	2.82	1.31	0.58	0.6	2.43	1.68	1.47	0.77	1.09	0.9	0.94	1.35	1.34	1.36	1.06	0	0.28	0.17	0.86	0.34	0.77	0.62	0.51	0.05	0.73	3.02	0.64	0.83	0.29	1.2	1.13	0.61	1.01	0.41	0.48	0.69	0.49	0.91	0.08	0.2
ENSG00000067842	0	0.04	0	0.1	0.01	0.01	0.01	0.01	0.03	0.08	0.01	0.06	0.06	0.07	0.04	0.01	0.01	0.06	0.01	0	0.02	0.06	0.02	0.05	0	0.02	0.01	0.01	0.04	0.07	0	0.01	0	0	0.14	0.02	0	0	0.01	0.04	0	0.04	0.03	0	0.03	0	0.01	0	0
ENSG00000067900	20.15	51.95	22.17	29.44	17.99	21.2	39.7	59.05	31.15	55.48	24.47	43.95	21.96	20.63	21.28	34.51	33.84	27.53	35.38	30.69	26.42	44.17	41.94	28.8	9.23	16.71	20.86	47.24	33.54	32.21	22.79	28.18	5.63	31.05	16.36	21.06	34.32	59.87	12.07	12.87	21.53	11.12	74.29	34.7	30.69	40.68	17.11	22.78	6.36
ENSG00000067955	47.09	27.98	34.57	22.48	26.37	31.31	35.94	22.42	40.13	20.47	34.42	40.58	22.57	22.56	24.07	33.88	32.27	32.7	51.19	26.56	41.32	28.73	34.74	28.7	14.77	18.16	16.3	21.56	26.45	24.25	16.17	21.91	18.95	40.8	21.32	30.96	24.54	28.85	27.79	31.62	24.23	17.59	44.95	29.58	33.9	28.25	50.91	33.28	20.06
ENSG00000067992	9.09	9.62	1.68	4.67	4.5	3.94	7.58	12.38	4.23	11.43	6.5	7.44	0.94	7.75	7.21	8.84	6.76	10.49	5.37	6.72	11.09	7.91	8.43	9.04	0.49	3.93	3.24	4.61	8.43	4.78	5.4	2.31	1.53	5.74	2.88	10.54	7.13	6.54	6.22	6.73	9.48	6.85	7.63	6.98	8.05	9.23	5.64	6.1	5.52
ENSG00000068001	14.72	5.39	9.33	9.21	18.72	14.1	14.94	17.33	7.82	12.68	23.18	15.5	4.87	14.92	12.25	22.79	13.06	22.37	28.2	21.09	17.84	19.6	12.63	15.74	8.29	8.2	26.07	14.78	17.26	11.67	8.93	4.26	10.46	15.8	4.4	22.5	11.07	28.47	17.38	14.29	24.99	23.04	22.48	21.17	13.59	14.41	17.28	12.46	22.49
ENSG00000068024	3.36	19.52	17.59	13.4	3.91	6.6	7.65	11.67	18.67	18.04	7.76	8.23	15.91	14.97	6.34	4.47	4.25	3.6	2.8	7.01	7.52	7.22	7.79	5.76	3.6	2.93	4.74	6.16	11.62	6.94	2.39	11.72	3.03	8.81	19.64	3.57	4.06	2.25	6.14	5.51	5.46	5.97	4.7	5.8	5.56	7.68	5.64	4.63	5.69
ENSG00000068028	5.55	11.56	6.28	9.72	6.8	5.82	6.55	6.7	8.14	8.11	9.88	8.74	3.25	7.77	6.9	8.43	4.8	8.22	4.96	10.78	6.5	9.31	4.87	7.27	5.87	3.18	4.19	5.56	7.32	6.99	4.6	4.88	3.27	6.62	4.35	4.25	4.9	7.09	6.09	4.73	8.41	3.7	10.59	5.55	5.55	6.84	6.8	6.09	7.2
ENSG00000068078	18.03	7.14	39	4.68	9.61	6.39	3.21	3.57	9.03	3.11	5.27	2.66	14.3	10.83	4.02	10.66	4.77	7.05	16.36	6.04	4.98	7.1	11.07	5.02	0.27	9.38	1.61	13.85	1.46	40.78	15.02	16.53	0.19	9.82	40.6	8.93	2.8	4.64	14.72	4.82	2.17	2.16	5.28	5.52	15.38	3.42	4.63	4.1	6.75
ENSG00000068079	9.97	8.18	7.76	16.8	18.03	44.56	15.76	14.14	12.96	9.92	15.24	12.03	9.26	14.52	7.44	14.4	12.27	13.54	11.77	10.29	17.36	13.02	11.79	8.75	39.13	13.86	12.6	11.92	5.05	14.79	17.29	13.65	34.49	12.64	3.44	6.33	16.21	33.29	31.78	14.38	8.91	8.97	18.66	10.3	12.86	29.71	13.57	21.21	11.17
ENSG00000068097	3.74	4.63	3.4	4.08	5.26	2.98	4.66	7.09	4.77	5	4.42	6.24	4.53	3.2	6.74	5.5	4.21	5.47	3.19	4.8	5.62	6.08	3.54	4.79	2.1	3.54	8.2	4.09	3.44	5.44	4.2	3.26	0.79	6.96	6	6.61	4.78	6.94	5.05	4.19	4.54	3.23	4.61	4.44	5.12	7.13	2.93	3.27	2.55
ENSG00000068120	16.97	8.4	15.99	13.52	13.34	18.66	17.69	17.79	11.99	11.89	12.14	14.85	7.64	12.89	12.57	14.51	14.81	19.27	15.02	17.11	14.31	14.81	9.86	16.68	27.8	13.83	9.58	10.38	11.98	22.3	12.03	12.2	16.12	15.44	11.9	10.54	12.4	17.84	18.75	14.47	15.33	7.32	14.15	12.61	17.97	14.71	12.99	12.17	15.15
ENSG00000068137	3.87	13	14.94	9.53	5.22	4.46	4.98	7.96	6.13	7.18	4.43	3.92	7.64	6.54	4.27	7.1	4.67	6.66	4.92	8.22	5.68	5.34	3.12	3.89	12.54	4.4	1.98	3.39	1.9	6.43	5.51	8.61	8.34	6.04	8.62	2.45	2.68	6.87	6.02	6.33	1.42	3.23	5.5	2.54	4.2	1.7	5.44	2.81	2.32
ENSG00000068305	28.89	47.18	33.76	33.77	19.49	33.25	30.5	25.93	54.89	41.43	29.59	18.49	17.15	32.59	31.59	24.82	30.94	23.73	20.71	26.95	24.64	26.54	27.55	25.35	7.17	13.02	15.93	19.02	16.44	37.01	11.93	29.28	2.77	28.59	18.34	18.35	24.91	29.07	14.26	19.95	24.58	12.88	20.12	19.5	30.92	20.42	16.24	25.94	10.32
ENSG00000068308	13.24	19.77	14.41	13.29	11.45	14.93	15.61	19.92	18.66	16.47	15.09	14.38	6.61	16.06	10.03	11.86	13.01	13.67	15.45	13.47	11.32	12.6	13.73	11.84	9.35	9	12.81	12.97	11.82	12.19	8.77	9.29	3.78	10.04	13.65	9.59	12.55	15.33	15.55	11.49	15.54	10	15.49	13.24	13.39	12.87	10.65	11.11	10.72
ENSG00000068323	11.13	17.61	13.81	14.1	8.59	12.79	15.05	16.62	13.04	15.34	14.99	15.16	6.05	12.91	11.17	10.32	13.6	11.71	10.97	10.02	13.73	10.77	9.97	12.58	8.38	8.19	12.99	11.13	9.19	11.35	9.24	8.9	3.46	7.84	12.98	9.46	11.21	8.51	15.26	9.75	8.22	6.06	10.13	10.1	12.5	12	9.22	10.68	4.52
ENSG00000068354	3.49	5.43	4.69	2.99	3.12	4.04	3.52	4.04	4.34	3.55	3.34	3.44	2.72	3.32	2.03	2.59	3.27	3.64	3.84	2.9	2.98	2.1	3.05	3.58	1.42	4	3.59	3.29	2.3	4.59	3.42	3.75	1.29	2.82	3.44	2.7	2.4	3.86	4.91	2.63	2.16	3.31	2.44	3	3.16	3.76	2.44	2.8	3.45
ENSG00000068366	41.84	28.29	12.6	12.47	29.23	28.32	30.75	26.19	12.7	29.65	24.42	32.59	9.17	18.9	45.07	31.77	33.04	22.56	17.89	20.07	32.09	22.41	26.26	44.43	13.56	14.71	23.1	26.65	16.97	24.37	20.2	11.15	6.25	24.91	7.37	29.07	21.29	27.52	21.52	11.22	26.98	12.26	20.58	36.34	38.54	28.97	18.64	28.68	22.77
ENSG00000068383	9.12	19.33	2.89	8.68	8.83	8.48	7.36	11.55	15.85	18.37	7.91	8.96	11.22	11.21	5.57	15.74	9.15	10.27	22.08	10.94	11	14.04	9.72	11.02	3.43	6.33	8.12	10.7	6.94	7.63	6.55	15.7	3.76	8.95	5.38	6.9	10.39	10.88	15.3	8.74	6.4	10.02	13.48	7.62	7.61	9.52	11.44	7.76	8.66
ENSG00000068394	9.27	6.28	3.32	5.31	10.37	15.88	10.45	9.75	6.42	8.12	8.55	10.18	3.23	8.91	5.57	9.71	8.85	10.21	9.71	9.37	10.38	8.18	7.05	10.12	9.84	7.3	6.97	8.6	5.62	6.8	9.43	5.16	8.28	7.25	3.26	6.28	8.39	16.15	14.11	7.36	10.05	8.82	12.72	7.76	10.32	11.22	9.1	9.24	10.17
ENSG00000068400	8.19	33.57	17.44	17.17	11.34	10.09	15.48	17.42	26.17	15.75	14.12	13.44	17.88	18.44	8.71	11.54	10.92	10.93	10.64	8.41	10.95	10.99	10.2	12.17	4.37	10.74	6.47	11.76	10.8	11.69	8.41	17.6	3.34	9.1	22.93	6.04	9.71	12.93	9.96	7.75	10.94	6.41	10.42	8.8	10.34	10.94	8.39	10.52	7.09
ENSG00000068438	28.41	14.38	8.12	9.24	10.1	19.83	25.04	14.93	11.8	9.76	12.03	17.58	6.19	11.21	11.39	14.64	12.17	14.74	16.53	10.68	16.09	11.2	13.35	17.33	11.32	10.15	15.34	15.11	10.47	19.4	8.98	11.57	19.97	12.36	9.37	14.3	12.91	22.16	16.5	13.29	12.45	10.63	17.8	10.88	30.63	12.18	11.88	11.32	17.11
ENSG00000068489	20.62	7.22	7.03	2.76	8.08	4.73	8.02	5.79	4.76	1.83	3.79	13.74	6.25	4.45	3.57	2.69	3.27	2.92	2.62	5.07	4.63	2.66	5.95	7.04	3.82	4.28	8.96	2.78	6.04	5.82	1.77	18.42	11.11	7.45	7.54	4.68	4.68	8.15	1.81	3.68	8.64	1.19	4.11	3.27	8.22	6.15	1.52	3.51	2.28
ENSG00000068615	0.31	3.02	3.03	1.89	0.61	3.01	5.93	0.79	7.96	10.2	1.96	2.3	1.79	2.4	0.45	3.05	5.02	1.57	13.91	1.31	1.52	2.55	1.28	2.92	0.06	0.53	0.79	0.82	0.39	1.16	0.92	0.65	0.04	2.71	0.23	0.48	0.95	0.62	2.34	0.15	0.24	1.79	2.67	0.41	0.27	2.46	0.63	2.06	1.51
ENSG00000068650	7.95	46.52	23.41	33.49	15.22	29.72	17.91	21.64	46.56	20.81	15.39	25.44	55.8	37.66	12.53	23.26	24.14	26.15	32.96	21.92	26.83	18.74	30.66	41.25	3.38	22.45	22.49	26.2	13.87	21.13	15.74	76.83	6.09	24.3	18.8	6.83	26.91	12.75	100.67	19.36	9.94	13.48	21.74	19.34	7.63	131.63	14.99	19.13	19.56
ENSG00000068654	9.08	5.77	5.18	5.17	8.6	10	7.07	8.79	9.33	9.49	8.43	8.37	6.67	6.39	3.66	6.36	5.84	9.13	5.96	8.04	6.05	8.02	6.49	9.71	12.86	4.43	6.46	5.17	8.87	8.45	7.03	9.01	13.21	8.83	8.13	8.74	8.73	8.55	7.5	9.37	6.1	7.46	9.39	6.16	8.4	11.25	6.71	5.54	5.34
ENSG00000068697	79.99	17.88	43.99	70.85	76.63	110.48	88.95	107.07	48.94	86.37	99.37	82.39	11.03	66.35	105.57	117.35	142.71	122.44	117.67	108.13	101.03	107.46	72.58	96.31	37.18	68.57	121.71	80.54	45.51	76.44	102.25	13.09	21.77	114	6.95	80.11	93.06	114.41	74.79	69.73	71.11	76.29	104.65	95.86	110.26	95.01	83.32	80.55	79.7
ENSG00000068724	8.98	17.19	21.95	19.6	13.69	18.9	11.43	11.6	25.3	12.59	10.01	13.72	12.61	15.46	10.14	11.36	11.89	8.25	13.33	12.3	9.45	11.92	9.71	9.78	7.21	6.13	9.53	9.59	9.82	13.14	8.21	14.14	4.81	18.76	18.47	6.03	7.38	10.23	17.41	13.01	6.78	8.75	8.17	10.42	17.32	12.09	12.57	7.5	6.71
ENSG00000068745	16.65	53.76	35.33	36.87	20.39	16.26	23.11	42.59	41.8	29.15	24.33	29.48	22.62	33.74	19.06	33.14	19.62	23.78	23.46	39.52	22.5	31.34	20.32	22.9	24.63	13.06	14.79	16.38	33.94	16.55	15.87	36.4	10.67	34.02	26	13.83	13.93	18.52	17.59	14.7	29.09	11.17	31.05	25.39	13.88	29.42	14.49	18.24	17.14
ENSG00000068781	0.96	1.41	0.16	1.77	0.36	0.21	0.27	1.41	1.06	5.36	2	1.03	0.67	0.22	1.91	0.95	0.7	0.45	0.39	0.01	0.66	2.44	1.5	0.49	0.2	1.52	0.66	0.63	1.7	1.77	0.29	0.2	0	0.3	4.13	2.13	2.58	0.78	0.57	1.04	0.71	1.51	0.05	0.2	0.24	0.66	1.17	0.31	0.14
ENSG00000068784	7.22	5.19	6.89	4.71	5.97	6.29	8.92	6.91	7.14	9.17	6.39	6.35	4.95	6.42	5.86	6.8	6.48	7.45	5.08	8.91	6.84	6.89	7	10.37	2.99	3.52	4.97	7.41	9.24	5.98	7.42	3.19	4.23	6.32	3.55	7.18	4.44	11.8	5.73	5.92	11.16	4.38	6.5	8.45	6.51	6.43	5.21	4.99	3.83
ENSG00000068793	43.71	26.66	30.84	31.41	36.89	47.65	41.85	32.12	28.26	36.84	28.43	45.55	24.88	28.18	34.92	39.86	24.81	65.93	38.49	38.84	48.37	36.5	31.9	23.79	18.68	31.71	16.54	26.51	20.92	50.91	36.46	33.76	13.42	37.4	21.29	40.96	51.26	57.61	71.26	28.66	20.69	31.57	53.15	32.02	53.92	30.95	41.52	41.7	20.89
ENSG00000068796	29.13	16.37	9.09	12.84	18.74	18.16	14.6	15.03	13.51	10.83	20.15	24.05	8.41	17.08	20.82	17.79	26.89	12.46	18.89	14.13	26.75	16.42	20.44	12.97	12.04	10.21	18.43	15.13	16.09	14.81	29.24	19.39	6.55	26.63	6.48	15.08	11.88	19.14	12.31	11.34	16.12	10.11	19.09	11.21	16.66	25.01	11.75	23.61	18.35
ENSG00000068831	1	1.75	3.52	2.58	1.73	1.6	1.4	1.22	5.82	5.91	7.08	1.56	1.39	2.98	1.52	2.48	1.2	1.77	1.59	5.86	0.97	4.28	1.14	1.36	0.2	0.65	0.63	2.21	2.32	1.1	2.8	0.99	0.64	1.38	2.95	2.04	1.95	1.24	1.26	0.84	0.91	1.59	1	1.19	1.05	1.17	2.18	0.76	0.28
ENSG00000068878	26.95	22.2	18.49	23.31	19.31	22.27	21.24	28.39	33.09	26.33	23.74	21.54	29.8	20.12	16.09	15.32	20.43	23.08	16.78	21.82	17.54	17.76	25.26	20.12	8.59	17.27	14.62	21.29	31.72	27.28	18.68	16.02	3.27	20.69	11.98	15.19	16.56	17.09	13.21	11.67	25.99	8.6	17.98	17.96	26.29	23.52	12.26	23.91	13.08
ENSG00000068885	11.66	16.76	16.65	14.96	8.49	10.12	19.44	20.16	18.04	22.96	13.79	15.5	11.09	9.9	15.41	12.72	15.27	9.1	10.35	9.58	12.46	15.51	21.3	13.14	10.62	10.3	6.17	10.2	10.11	11.46	8.8	20.89	9.99	20.81	15.04	11.38	10	11.79	7.69	6.32	9.26	6.23	9.46	12.98	13.69	12.63	6.53	15.01	5.62
ENSG00000068903	11.69	16.12	21.06	9.83	16.79	10.4	8.69	9.86	20.39	12.92	11.67	9.11	9.02	11.88	15.1	13.41	32.33	12.84	12.14	12.64	14.52	12.17	12.07	14.21	14.56	9.3	7.58	15.53	8.19	10.32	14.34	9.04	6.44	10.79	14.18	10.82	9.85	32.44	15.79	10.6	9.58	9.02	12.34	9.82	11.29	16.77	11.55	13.08	12.2
ENSG00000068912	29.4	10.54	6.79	13.11	47.16	43.61	40.26	44.29	10.68	23.48	41.97	30.45	5.2	21.07	35.57	44.81	45.69	32.43	36.92	43.98	46.48	43.29	45.33	37.7	17.45	35.72	52.16	37.44	34	29.45	62.11	11.75	7.09	44.48	5.65	43.04	30.77	66.96	35.22	23.19	50.57	29.32	38.65	54.06	39.79	32.4	29.01	47.12	32.79
ENSG00000068971	4.86	6.64	8.63	5.94	3.18	9.13	4.84	5.43	5.58	6.03	4.23	3.4	4.72	7.69	3.46	5.74	5.69	5.28	7.4	4.55	9.98	4.98	3.9	7.28	3.25	4.29	3.07	3.6	6.52	5.06	3.46	8.41	6.04	3.6	8.02	5.24	5.12	3.17	6.09	3.67	2.37	6.17	4.68	4.16	5.8	3.72	5.36	4.27	2.71
ENSG00000068976	0.16	0.32	0.84	0.32	0.12	0.79	0.22	0.26	1.03	4.02	0.41	0.32	0.6	0.68	0.34	0.57	0.13	0.63	0.48	1.01	0.47	0.96	0.26	0.2	0.05	0.08	0.3	0.46	0.42	0.35	0.24	0.74	0.19	0.34	0.84	0.28	0.32	0.19	0.37	0.21	0.25	0.82	0.24	0.21	0.13	0.32	0.15	0.08	0.01
ENSG00000068985	0	0	0	0	0	0	0	0	0	0	0	0	0	0	0	0.04	0	0	0	0	0	0	0	0	0	0	0	0	0	0	0	0	0	0	0	0	0	0	0	0	0	0	0	0	0	0	0	0	0
ENSG00000069011	16.15	17.67	7.3	11.23	5.3	7.95	7.58	4.24	8.78	10.35	9.29	11.27	6.77	28.56	6.74	12.59	13.99	13.54	25.7	17.62	8.01	13.17	1.98	8.77	4.55	8.93	7	4.32	2.39	32.64	1.29	6.9	10.1	6.76	2.26	1.08	8.5	4.68	4.08	7.66	0.11	11.9	17.17	11.82	24.98	5.49	15.56	25.11	9.82
ENSG00000069018	0	0	0	0	0	0	0	0	0	0	0	0	0	0	0	0	0	0	0	0	0	0.03	0	0.02	0	0.02	0	0	0	0	0	0	0	0	0	0	0	0	0.03	0	0.03	0	0	0	0	0.02	0	0	0
ENSG00000069020	11.41	20.95	28.01	17.11	6.96	5.99	10.1	10.66	12.88	13.22	16.53	12.49	13.2	21.82	13.04	6.58	8.32	7.78	7.77	10.88	8.88	9.61	8.09	7.56	0.69	4.76	7.75	10.29	9.55	30.42	8.59	8.95	1.1	16.81	12.49	7.22	8.25	8.63	5.87	8.2	8.42	7.91	6.19	7.45	14.66	10.92	6.15	5.95	7.42
ENSG00000069122	7.1	2.07	3.2	6.05	10.25	11.22	11.06	4.35	5.47	5.18	11.57	6.27	2.08	5.37	7.48	5.24	5.71	6.67	16.19	7.75	8.93	7.1	6.69	8.99	0	2.57	4.97	7.28	7.49	3.41	8.85	0.86	0.01	4.09	1.17	9.41	10.11	12.38	9.27	4.09	7.3	3.72	4.02	8.21	7.56	5.62	4.63	3.34	3.01
ENSG00000069188	0.39	0.26	0.75	0.98	0.08	0.17	0.38	0.37	0.79	1.83	0.33	0.75	0.36	0.91	1.1	0.39	0.45	2.53	1	0.23	0.31	0.69	0.83	1.68	0.09	0.44	0.23	0.44	6.08	2.98	0.59	0.26	0.19	0.49	3.69	2.04	0.53	0.22	0.61	1.25	3.4	0.66	0.37	0.27	2.31	0.36	0.38	0.43	0.37
ENSG00000069206	0	0	0	0	0	0	0	0	0	0	0	0.02	0	0	0	0	0	0	0.01	0	0	0	0	0	0	0	0.05	0	0	0.04	0	0	0	0	0	0	0	0	0.01	0	0	0	0	0	0.08	0	0	0.01	0
ENSG00000069248	14.71	10.11	7.43	8.24	16.79	15.89	14.75	13.4	14.31	12.34	13.81	9.71	8.81	10.07	12.36	15.19	15.16	13.7	12.09	15.7	15.78	14.47	17.2	13.64	8.3	8.8	6.69	11.76	12.88	16.21	11.67	8.5	6.44	20.96	9.15	14.99	14.04	19.8	12.17	7.89	16.49	13.1	20.32	14.59	13.98	19.19	10.58	13.56	18.96
ENSG00000069275	83.93	32.07	27.64	34.98	67.53	54.37	77.25	76.19	34.98	60.87	67.72	44.17	15.36	39.22	86.89	66.28	64	58.89	51.71	50.07	82.77	58.16	66.1	80.52	39.92	27.68	23.85	55.99	42.63	62.87	52.44	29	33.4	68.53	31.82	69.15	59.8	90.66	33.61	29.07	70.05	27.63	73.87	54.18	62.18	73.03	36.94	42.8	63.14
ENSG00000069329	57.35	17.02	17.68	20.84	46.04	50.91	46.28	44.68	18.98	29.75	37.63	44.62	14.91	22.37	34.14	53.21	40.2	53.02	54.25	46.22	49.77	41.66	53.7	45.76	16.81	28.1	33.21	28.46	25.09	31.3	23.17	16.31	17.4	41.8	12.99	42.38	42.83	40.09	30.24	17.7	37.92	22.22	69.89	37.48	36.44	26.34	36.11	36.7	35.33
ENSG00000069345	54.29	15.55	23.04	15.15	35.23	37.19	38.36	34.53	20.14	27.88	29.23	30.62	10.24	21.69	26.1	35.99	27.6	33.81	36.01	36.13	32.66	29.84	31.49	31.59	19.72	21.15	31.03	18.09	16.72	27.87	23.06	12.25	21.32	28.79	10.4	30.47	24.29	32.07	24.09	17.56	30.46	20.34	37.13	29.51	32.34	20.6	37.58	36	39.42
ENSG00000069399	7.16	27.57	50.2	24.51	9.61	9.65	8.34	13.46	5.68	7.71	12.94	8.3	9.13	15.36	8.65	6.2	10.65	10.35	8.13	9.36	12.07	6.95	7.28	18.07	9.59	6.39	3.72	9.37	18.77	12.25	7.8	12.23	1.68	3.91	11.95	3.81	6.73	6.17	8.65	10.03	18.72	4.52	6.08	8.63	6.34	27.25	6.64	9.16	6.65
ENSG00000069424	4.17	9.92	6.12	7.06	5.22	8.28	6.65	3.8	14.37	9.3	11.54	8.42	3.45	3.61	8.4	5.17	6.01	7.65	3.39	6.27	4.37	12.84	4.78	6.76	2.12	4.08	3.16	5.71	4.26	7.13	5.96	4.03	0.88	7.27	6.71	5.94	9.77	3.98	6.58	2.7	3.18	4.54	4.27	2.77	8.56	6.38	8.59	5.66	2.59
ENSG00000069431	6.73	45.08	25.53	24.52	8.51	12	18.85	18.5	49.85	35.62	15.25	14.2	22.82	29.39	12.32	12.6	13.72	14.03	7.94	11.42	9.6	15.89	20.63	15.44	1.34	7.84	12.52	13.1	21.39	17.26	5.94	19.72	0.32	13.41	34.91	16.85	10.36	6.46	5.3	9.68	13.56	8.17	5.52	10.44	8.04	12.43	6.49	6.37	1.77
ENSG00000069482	6.43	0	0.4	0	2.72	0.2	0.18	0.19	0.62	6.71	0.38	2.07	0	0.05	0	0	0.52	1.84	1.77	0.96	0.55	0.3	0.94	0.36	0.17	0.14	6.2	0.43	0	3.5	0.07	1.21	0.97	0.21	0	0.31	0.41	4.01	0.66	0.58	0	1.35	0.79	0.08	0.31	0.63	0.26	3.86	0.03
ENSG00000069493	3.31	4.62	4.84	11.89	2.88	4.72	5.47	7.84	14.9	14.6	12.66	6.73	2.68	5.97	10.56	4.63	4.3	6.36	2.24	7.24	5.47	8.22	14.67	2.98	0.86	2.93	6.01	8.14	6.72	8.01	7.2	13.36	0.09	7.98	16.14	6.08	3.46	4.7	3.03	3.54	5.52	3.52	3.2	5.37	5.61	5.13	3.02	5.31	1.47
ENSG00000069509	6.26	2.72	4.78	2.34	9.98	6.47	9.69	8.6	1.89	7.33	6.26	7.66	1.47	7.23	4.93	10.28	10.29	14.93	8.75	18.41	8.44	11.26	14.51	10.2	5	13.57	6.22	4.73	5.62	5.61	6.34	2.81	3.14	5.41	2.58	8.82	5.66	12.5	9.15	8.68	7.05	3.26	11.56	6.46	8.9	6.01	8.47	13.88	6.57
ENSG00000069535	2.96	5.81	3.09	7.34	16.66	11.8	23.61	5.04	12.38	34.76	14.82	35.49	3.9	24.75	2.11	16.66	19.12	10.93	25.38	11.33	12.04	15.95	6.5	10.51	0.02	7.88	1.86	4.64	1.39	5.51	17.31	13.25	2.4	18.75	1.77	5.46	3.62	11.92	4.18	4.5	2.68	13.4	9.99	4.76	13.73	9.5	8.96	23.45	24.12
ENSG00000069667	8.28	14.88	24.77	15.41	3.68	17.05	14.22	9.47	13.71	14	10.65	19.7	15.28	16.51	17.69	12.92	8.06	11.16	13.51	9.35	10.78	9.17	19.93	6.68	0.79	5.05	9.07	8.34	6.67	16.27	12.41	12.87	0.42	9.92	27.56	10.61	5.29	4.58	8.8	7.98	6.96	8.79	5.27	8.39	12.61	4.42	7.5	9.58	3.25
ENSG00000069696	0.19	0.13	0.94	1.39	0.07	0.24	0.2	0.89	1.29	0.52	0.2	0.25	0.41	0.51	0.93	0.09	0.4	0.13	0.08	0.09	0.48	0.11	0.35	0.36	0.07	0.08	0.08	0.14	0.25	0.18	0.19	0.66	0.03	0.29	2.1	0.73	0.14	0.07	0.27	0.42	0.28	0.56	0.2	0.09	0.29	0.16	0.23	0.12	0.07
ENSG00000069702	2.66	4.14	3.76	3.91	2.29	14.86	10.97	5.03	10.64	20.62	7.43	5.26	6.05	6.29	1.68	5.37	5.51	10.81	5.73	6.27	4.99	5.34	5.86	6.26	10.76	3.2	2.08	4.65	2.46	3.26	15.78	0.44	2.37	4.07	1.55	5.57	1.65	6.05	10.73	2.53	2.38	8.1	5.02	3.35	2.4	6.22	4.04	4.98	13.34
ENSG00000069712	0.95	4.43	2.91	2.54	3.16	3.13	2.34	3.49	3	3.35	1.69	2.29	0.94	2.25	1.56	1.39	2.11	2.41	2.38	4.01	2.63	2.51	2.99	1.92	0.5	2.68	1.32	1.48	1.93	0.74	1.91	1.35	0.48	3.07	1.44	1.76	1.5	2.17	1.9	1.11	1.84	1.14	3.05	3.31	1.26	3.75	1.44	2.38	1.67
ENSG00000069764	0.33	4.25	0.33	3.62	16.89	4.07	3.21	2.79	2.2	5.04	0.19	4.9	1.8	5.85	1.74	13.44	2.97	8.33	33.05	9.82	7.04	14.69	0.65	3.83	0.11	15.45	0.23	8.01	6.35	0.31	1.43	1.77	1.68	5.91	0	0.08	8.64	10.78	5.21	1.51	14.1	7.72	28.42	6.03	0.3	0.05	16.59	10.13	3.71
ENSG00000069812	5.07	15.61	14.55	6.63	0.84	1.28	0.98	2.34	11.8	3.2	1.68	1.68	20.86	5.37	1.95	0.65	2.47	1.13	1.68	1.39	1.26	0.99	3.43	1.16	0.25	1.34	2.23	1.76	5.5	25.37	1.16	14.2	0.5	1.15	23.28	0.59	1.16	0.9	1.97	2.91	3.92	1.04	0.67	1.29	4.35	1.43	0.74	1.98	0.65
ENSG00000069849	172.37	33.42	26.99	30.2	100.1	65.98	32.58	61.3	22.82	40.85	66.8	43.73	11.16	19.34	40.48	43.58	43.87	65.61	40.91	53.02	51.69	42.14	97.2	72.86	26.78	20.17	43.09	56.57	26.5	282.64	14.31	17.37	22.48	52.16	15.84	48.37	36.88	102.05	126.13	41.53	28.06	27.31	61.23	58.21	131.86	88.17	45.49	43.78	59.79
ENSG00000069869	62.96	1002.04	684.98	464.48	105.68	102.3	182.66	276.91	1151.27	385.82	187.96	209.64	452.84	514.13	158.34	93.29	144.84	79.08	76.72	75.6	76.95	142.32	266.87	117.33	26.42	140.04	197	130.51	364.58	250.53	61.66	399.81	5.36	197.85	838.63	50.45	92.96	47.08	44	140.49	153.47	23.53	64.38	101.63	78.98	174.04	32.15	104.38	25.94
ENSG00000069943	4.26	10.99	7.69	8.07	6.64	7.6	7.24	6.91	13.25	7.01	6.65	8.39	10.64	9.42	7.37	7.21	9.53	6.07	6.02	7.02	6.15	6.92	6.62	4.31	4.06	6.48	3.35	5.56	4.32	7.8	6.59	9.12	1.47	7.6	11.04	5.8	5.16	6.23	4.78	5.7	4.97	4.89	8.75	5.11	5.53	4.72	5.74	8.27	1.64
ENSG00000069956	45.06	16.61	12.59	13.7	21.62	26.74	26.27	15.87	6.33	13.8	21.48	17.86	7.88	19.31	17.61	20.11	25.51	24.79	28.41	15.79	21.81	17.77	21.67	26.34	12.78	15.02	25.73	14.53	17.62	44.83	31.56	9.73	6.64	12.94	4.48	16.42	19.27	14.42	17.37	18.89	31.5	10.37	25.18	16.2	42.1	17.3	16.19	33.86	10.25
ENSG00000069966	9.52	8.52	17.49	12.34	5.87	13.65	15.09	9.55	12.97	14.54	10.32	14.73	8.44	9.44	11.94	14.53	9.56	13.74	13.59	9.32	9.44	11.96	11.66	11.34	9.66	6.13	7.58	9.44	7.96	9.67	8.83	8.35	3.08	13.67	10.45	11.49	8.21	10.19	11.46	10.85	7.48	7.93	14.96	9.33	15.36	10.06	9.38	11.94	5.73
ENSG00000069974	9.11	12.23	13.15	11.57	14.89	10.75	14.06	8.39	7.46	15.53	10.03	14.74	6.9	21.39	14.19	14.48	11.32	18.38	11.21	11.59	15.9	14.09	8.73	14.62	4.11	21.11	17.53	22.42	19.71	15.76	8.96	6.06	2.89	11.22	7.25	10.68	13.68	16	7.74	11.7	61.84	6.28	15.81	9.25	13.85	9.46	16.44	18.7	3.43
ENSG00000069998	12.09	5.22	6.64	4.04	12.11	10.56	4.66	3.81	3.83	4.66	7.4	7.97	5.26	6.93	5.31	8.15	4.14	8.92	5.37	11.49	6.35	9.65	10.54	5.06	7.28	7.51	5.19	3.04	5.59	5.21	6.62	7.42	6.31	6.88	5.21	6.38	4.67	7.18	10.84	4.63	8.96	8.61	7.23	9.34	7.15	6.06	8.71	5.6	13.13
ENSG00000070010	31.4	17.54	19.49	14	18.48	33.33	14.75	13.93	20.7	12.15	25.68	26.37	8.95	16.47	13.4	13.71	18.48	15.24	18.46	20.09	12.66	20.13	33.68	11.33	16.42	14.56	37.24	13.63	11.17	18.5	14.21	14.1	20.6	14.1	17.15	28.14	21.13	32.78	28.39	14.03	22.86	20.06	13.43	18.45	24.61	14.7	24.99	26.21	23.47
ENSG00000070018	12.03	10.43	12.09	6.9	13.68	11.66	13.63	17.95	7.88	16.69	8.18	11.45	12.87	7.02	13.18	17.45	6.77	16.48	11.65	14.21	9.34	16.33	18.29	8.8	6.36	11.4	8.63	12.88	12.3	7.78	23.05	28.82	4.84	10.88	14.21	10.73	9.89	19.57	11.18	8.68	11.01	11.07	13.7	14.69	6.79	14.92	6.29	7.54	4.27
ENSG00000070019	0.01	0	0	0.02	0.76	0.18	0.01	0.01	0.55	0.11	0.03	0	0.04	0.07	0.02	1.12	0.05	1.66	7.01	22.79	0.18	0.75	0.11	0.73	0	0.47	0	0.18	27.14	0.06	0.12	0.05	0	0.08	0.03	0.03	5.26	0.01	0.14	0.15	21.4	0.63	3.66	1.42	0.05	0.02	0.87	1.5	0.03
ENSG00000070031	0.2	0	0	1.47	0	0.07	0.86	0.16	0.64	0	0.33	0.1	0	0.13	1.17	0.22	0.09	0	0.07	0	0.2	0.41	0.36	0	0	0.22	0	0.1	0	0.13	0.16	0	0	0.2	0.28	0.76	0.65	0	0.89	0.58	0.35	1.89	0.65	0	0.17	0.1	0.98	0.24	0.07
ENSG00000070047	10.59	19.3	14.23	13.4	7.61	9.37	8.7	12.41	17.31	12.04	6.98	8.56	13.02	14.91	5.35	8.27	6.9	8.82	8.03	10.7	6.87	8.23	7.15	9.52	3.67	8.79	8.04	6.47	9.54	9.76	9.39	15.25	4.88	8.67	18.69	4.6	4.89	8.31	8.5	8.33	11.36	5.75	7.46	7.39	9.29	9.13	5.93	5.62	7.39
ENSG00000070061	14.71	7.44	5.51	6.19	6.62	11.19	6.64	11.49	5.32	7.61	9.22	5.94	5.14	4.86	5.47	9.01	6.7	4.98	7.4	6.81	9.01	9.93	10.24	8.55	6.19	3.86	5.74	5.02	9.96	10.37	5.89	3.55	2.65	6.79	7.28	8.38	13.26	10.53	5.97	5.62	10.81	4.85	9	7.31	11.88	10.38	5.91	8.5	4.77
ENSG00000070081	35.96	37.57	14.64	20.83	33.17	31.65	42.11	32.46	16.73	31.83	56.47	25.98	8.64	30.74	51.9	31.16	33.6	33.76	26.95	20.1	39.39	27.88	33.12	44.38	15.24	43.98	83.63	45.91	37.91	31.97	87.86	14.04	12.41	24.71	6.99	30.25	27.76	100.04	24.81	16.68	137.92	16.2	23.94	31.68	35.26	41.37	15.1	54.57	11.18
ENSG00000070087	29.13	3.59	16.4	13.63	10.23	7.11	70.16	39.47	7.79	21.55	51.7	18.56	4.04	12.9	24.37	31.7	27.26	22.18	19.84	12.91	15.13	16.84	19.94	49.78	36.34	7.48	46.07	24.32	4.3	10.7	52.21	13.73	34.51	22.88	5.6	24.57	10.16	11.92	20.05	8.76	19.72	9.86	8.65	28.59	26.08	32.48	10.37	10.58	8.38
ENSG00000070159	5.99	12.06	10	7.92	4.81	14.88	8.29	18.53	11.6	9.78	11.11	6.25	14.18	10.97	3.02	11.28	7.33	9.08	10.68	9.32	12.86	8.81	11.01	14.77	1.27	5.31	3.87	5.09	12.17	12.72	8.11	11.73	3.28	6.37	11.16	3.13	18.05	9.17	7.71	6.89	14.12	4.87	12.83	10.27	13.06	12.96	8.21	8.38	5.99
ENSG00000070182	0.12	0.66	0.9	0.64	0.27	0.66	0.58	0.5	1.16	0.96	0.37	0.48	0.93	2.49	0.39	0.68	0.17	1.25	0.41	1.1	0.32	0.4	0.44	0.69	0.04	0.3	0.07	0.22	0.99	0.72	0.33	0.81	0.05	0.6	1.07	0.4	0.32	0.24	0.44	0.79	1.55	0.42	0.23	0.29	0.17	0.43	0.76	0.16	0.1
ENSG00000070190	11.32	4.88	6.77	8.55	8.32	3.17	10.3	12.53	4.23	4.95	5.06	8.22	6.25	11.85	7.48	8.83	6.55	3.85	3.94	10.37	14.59	11.22	7.14	6.75	0.05	7.47	3.36	7.59	3.45	14.37	4.57	7.67	7.63	6.31	7.37	8.98	10.67	8.62	5.85	7.05	3.28	4.19	10.54	13.55	14.03	6.03	9.73	9.94	1.91
ENSG00000070193	0.01	0.08	0.93	3.76	0.05	1.28	2.58	0.54	0.22	2.67	0.43	0.4	0.04	0.21	1.53	0.77	0.63	0.87	0.17	0.64	0.89	0.91	0.67	1.07	0	0.05	0.19	0.79	0.47	0.89	5	0.03	0	0.03	0.4	1.88	0.93	0.52	0.3	0.37	0.41	1.01	0.5	1.29	0.08	0.45	1.33	0.28	0.13
ENSG00000070214	22.62	5.78	8.36	21.59	28.47	30.55	25.04	25.95	7.62	21.08	32.13	28.34	3.35	15.23	42.76	49.76	30.14	31.42	53.4	42.32	50.9	57.21	34.48	37.55	20.59	21.84	18.27	30.88	39.8	27.88	20.51	7.26	6.68	25.08	3.82	42.87	84.55	44.88	34.54	31.87	70.43	38.07	56.74	41.73	40.73	48.56	46.7	41.17	26.7
ENSG00000070269	5.21	7.63	5.11	7.41	6.1	5.16	6.21	8.22	13.19	8.58	6.45	6.44	4.32	10.6	6.03	6.91	10.4	7.05	3.44	12.54	6.23	7.65	9.24	7.21	3.2	5.31	4.72	7.63	8.67	6.18	6.8	7.42	4.69	6.46	2.73	4.37	7.39	8.12	4.94	5.19	9.28	3.85	3.81	8.88	3.78	13.03	3.7	3.81	5.29
ENSG00000070366	4.49	8.56	9.43	8	3.47	5.85	5.65	8.59	10.71	7.57	6.82	6.2	6.97	7.22	6.09	5.53	5.09	5.57	4.02	4.97	6.49	5.94	5.26	5.15	2.94	3.19	4.47	5.84	7.4	5.46	3.34	3.6	1.63	5.54	9.69	4.47	4.97	3.69	6.18	4.17	6.9	4.53	3.11	8.54	4.87	4.92	4.28	3.24	2.53
ENSG00000070367	33.25	22.86	13.31	19.2	21.81	20.52	28.22	24.77	18.47	22.7	19.67	22.2	11.69	20.91	25.56	27.48	34.41	18.01	22.98	24.89	29.39	21.31	24.24	19.72	5.81	16.6	21.61	20.22	18.71	20.25	23.75	12.83	8.95	22.14	7.96	22.08	24.76	30.46	18.94	14.68	21.01	13.54	12.23	18.34	23.15	23.79	15.96	21.79	10.87
ENSG00000070371	0.77	1.22	2.44	2.96	0.72	0.66	1.01	2.28	3.66	0.66	0.76	1.55	0.7	1.06	2.28	1.01	0.62	0.67	1.04	0.92	1.38	0.79	1.26	1.17	0.88	0.82	2.09	0.59	1.53	1.55	0.22	1.7	0.11	2.48	3.9	1.34	1.63	0.83	1.21	1.65	1.77	1	0.78	1.26	2.58	0.8	1.15	0.43	0.19
ENSG00000070388	0.13	2.17	1.3	1.21	0.17	0.36	0.23	0.38	2.28	0.82	0.37	0.36	2.52	1	0.16	0.2	0.35	0.15	0.11	0.11	0.17	0.33	0.58	0.45	0.08	0.21	0.2	0.28	0.78	0.5	0.17	2.11	0.02	0.41	2.66	0.16	0.24	0.23	0.16	0.44	0.24	0.26	0.13	0.39	0.06	0.38	0.21	0.33	0.08
ENSG00000070404	14.49	7	13.37	5.42	12.94	9.31	21.91	10.65	24.92	12.25	6.31	33.59	6.72	10.79	14.5	26.82	18.98	7.44	29.56	18.94	21.96	10.74	15.54	8.18	4.31	13.19	52.6	18.66	5.66	21.73	3.93	6.35	52.36	37.19	12.91	20.15	20.87	113.03	32.8	11.47	13.8	24.97	9.93	11.43	32.39	12.87	19.43	7.93	3.66
ENSG00000070413	18.03	10.37	15.19	19.05	13.76	31.45	13.92	14.6	8.03	12.03	17.5	16.87	4.04	20.46	13.6	16.04	11.91	16.97	16.06	17.92	11.36	18.68	25.25	13.27	11.78	16.21	11.86	11.37	10.94	12.51	11.42	12.95	10.77	16.71	10.18	14.64	13.65	23.24	42.43	18.26	15.29	19.2	13.33	17.89	14.91	10.39	24.84	12.34	17.23
ENSG00000070423	18.83	20.47	13.31	15.17	15.39	21.69	9.74	9.57	16.06	13.89	11.77	11	11.9	17.32	8.35	12.83	8.15	17.52	10.56	26.56	12.09	13.58	10.36	13.77	6.56	11.45	11.81	9.49	12.87	19.12	8.91	8.43	19.23	11.5	9.64	8.11	10.89	16.65	13.72	11.77	10.35	10.63	21.99	11.77	19.38	7.44	16.75	14.19	13.39
ENSG00000070444	3.51	10.5	17.24	5.95	2.78	4.77	4.02	5.94	8.07	6.12	5.36	5.11	6.73	7.46	4.1	2.6	3.84	3.5	2.25	2.97	4.22	3.17	3.92	3.7	1.83	2.39	5.58	3.16	5.77	5	2.1	4.62	1.95	3.41	5.53	2.05	3.3	2.01	3.07	2.27	3.08	2.28	2.15	4.44	3.52	2.76	2.33	3.81	1.66
ENSG00000070476	8.01	13.17	12.05	7.57	8.19	9.9	11.7	16.09	10.05	11.6	9.65	8.13	7.53	12.27	6.62	7.24	7.97	9.52	9.73	10.71	7.96	9.86	13.37	13.29	5.35	7.08	5.64	6.32	18.72	14.61	10.53	11.97	2.17	9.89	12.81	5.5	7.55	8.4	10.05	9.8	17.47	5.02	10.63	8.45	9.36	12.06	5.84	7.51	6.82
ENSG00000070495	13.58	15.94	15.16	7.91	8.11	8.28	11.87	10.34	10.18	7.72	12.74	8.87	16.8	5.81	9.29	11.22	8.03	10.47	7.99	12.29	13.52	9.67	7.21	9.37	6.93	7.66	12.89	6.87	11.28	12.52	10.22	14.17	3.4	10.26	10.23	6.49	7.7	12.25	7.95	8.23	10.39	6.09	14.54	9.38	12.75	9.59	11.68	14.19	6.3
ENSG00000070501	22	26.97	20.52	12.09	22.42	13.91	21.54	32.36	18.34	18.36	16.9	16.3	11.53	12.81	15.43	17.98	24.34	19.82	57.86	20.63	22.38	23.03	24.05	28.75	9.04	10.09	8.44	24.64	9.55	27.76	10.23	9.49	11.97	20.23	31.34	27.01	13.79	25.25	6.69	6.24	7.15	7.07	22.36	183.02	25.02	37.61	9.31	29.56	45.51
ENSG00000070526	7.21	31.33	13.87	21.2	57.24	12.32	18.66	18.96	1.42	21.76	0.7	16.6	15.26	38.91	6.28	23.3	8.31	45.07	2.84	50.48	21.58	40.7	10.4	30.82	0.48	35.55	6.28	34.31	119.94	11.31	0.44	5.52	15.98	14.64	3.56	0.81	41.51	31.9	8.75	4.54	202.26	14.79	41.22	36.46	5.84	19.62	28.51	28.4	24.04
ENSG00000070540	11.95	20.8	11.99	17.18	19.02	13.03	21.59	17.19	22.78	12.97	20.9	16.62	14.24	10.41	20.93	12.89	13.49	12.79	9.67	10.91	16.81	12.86	16.44	16.2	20.21	15.29	9.68	21.37	35.99	20.28	6.7	9.99	2.36	19.75	23.67	22.91	12.57	20.1	17.17	10.68	50.5	13.89	11.86	16.38	28.3	13.98	12.34	13.99	15.31
ENSG00000070601	1.75	21.98	26.73	16.88	2.62	5.67	4.79	7.32	33.54	10.18	5.66	5.2	32.94	14.74	4.95	2.3	2.99	3.02	1.42	5.38	3.06	4.65	4.61	2.28	0.51	5.13	5.96	3.9	8.39	5.59	2.51	34.86	0.23	5.79	54.91	1.77	2.78	1.44	1.85	6.55	3.83	2.49	2.15	1.75	1.89	5.48	1.68	3.01	1.27
ENSG00000070610	6.63	29.51	21.74	25.03	7.74	14.89	10.32	18.49	31.07	27.23	16	9.25	32.56	22.98	7.51	14.6	9.92	8.5	13.71	10.72	18.84	13.61	23.29	14.19	7.02	10.24	7.83	12.42	38.36	17.02	6.56	18.71	4.01	9.37	17.52	5.46	16.2	7.41	11.6	7.64	20.81	4.43	15.08	11.14	7.47	15.54	7.11	10.1	15.72
ENSG00000070614	14.94	7.2	8.41	13.37	10.63	16.93	9.42	10.36	13.03	10.95	9.61	11.78	8.19	17.64	14.97	13.55	14.27	12.65	20.34	11.6	13.09	12.4	14.25	14.3	10.12	4.6	9.56	13.5	9.98	18.05	15.42	10.36	4.6	11.64	8.72	13.72	10.92	11.01	18.22	14.62	9.43	14.83	7.75	9.75	28.22	9.89	10.02	5.71	5.03
ENSG00000070669	4.39	8.78	7.16	12.04	17.32	11.58	5.86	3.22	6.48	15.77	7.54	7.34	4.66	5.6	6.81	6.24	6.2	8.06	6.05	11.08	7.74	8.58	11.3	16.29	3.81	6.91	1.83	8.31	17.32	8.76	6.77	5.69	11.21	9.92	3.71	7.01	5.41	4.96	13.21	7.56	22.6	3.14	6.93	3.97	12.64	5.33	4.98	14.22	14.86
ENSG00000070718	10.8	20.21	9.01	12.41	16.24	11.71	23.97	13.74	21.34	8.95	10.09	16.56	9.19	10.73	8.67	13	10.98	11.74	24.52	16.3	11.88	13.36	13.37	11.15	2.06	6.5	3.08	13.49	5.54	9.31	7.95	11.71	2.99	10.02	13.63	11.04	11.97	5.85	5.89	5.01	5.09	6.85	11.57	32.78	8.86	13.77	10.24	10.09	13.33
ENSG00000070729	0.01	0	0	0	0.05	0.01	0	0.15	0.06	0.05	0.02	0.12	0	0.03	0.09	0.09	0.01	0	0.01	0	0	0	0.01	0	0	0	0.28	0	0	0.45	0.01	0	0	0.14	0.06	0	0	0.01	0.04	0.04	0.01	0	0	0.05	0.55	0.01	0	0.05	0
ENSG00000070731	8.02	0.58	2.24	0.59	0.4	2.62	2.28	4.27	1.51	1.13	0.58	1.46	1.04	1.97	1.54	4.44	2.68	3.05	0.32	1.03	4.45	0.87	1.82	1.66	12.09	1.08	2.41	2.98	3.01	19.4	0.51	0.98	1.23	4.29	10.32	12.35	0.83	6.89	1.39	4.06	2.62	1.7	1.4	4.92	19.36	1.13	1.05	1.84	0.63
ENSG00000070748	0	0.42	0	0	0	0.03	0	0	0	0.16	0	0	0.07	0.11	0	0.01	0	0.11	0.03	0	0.04	0.04	0.04	0	0	0.2	0	0.01	0	0.02	0	0	0	0.12	0	0	0	0.02	0.03	0	0.03	0.1	0	0	0	0.01	0	0	0
ENSG00000070756	380.32	171.96	247.32	205.51	559.1	326.87	387.85	394.1	206.56	274.63	456.72	270.79	103.35	333.07	271.2	332.6	264.55	579.14	369.19	451.31	274.37	295	466.69	394.88	112.38	292.65	689.82	343.3	734.13	1053.71	225.78	250.8	49.19	387.11	145.9	273.33	312.87	251.93	249.45	261.22	527.58	171.68	402.32	419.35	236.26	390.25	145.66	348.95	696.59
ENSG00000070759	1.78	2.54	1.14	2	1.9	1.15	1.49	1.62	1.6	1.22	1.25	1.05	1.42	0.62	1.55	1.16	1.11	1.87	1.6	1.5	1.44	1.83	1.08	1.43	0.49	0.96	0.74	1.42	2.32	2.06	0.98	0.46	0.3	1.65	0.82	1.04	1.29	2.17	1.5	0.7	3.98	1.12	1.45	1.21	0.74	1.96	0.98	1.05	1.12
ENSG00000070761	25.62	6.87	9.72	5.19	9.19	14.44	13.64	12.43	13.78	7.19	14.03	9.91	2.65	6.49	11.01	11.7	10.78	12.71	13.37	13.42	11.6	11.51	12.09	13.01	12.39	6.85	11.57	8.31	8.34	12.35	7.18	3.83	14.61	10.09	7.2	14.74	9.47	12.31	12.53	15.08	12.57	8.87	14.85	10.31	15.08	8.36	16.59	9.96	11.98
ENSG00000070770	29.16	9.88	11.39	14.77	30.89	25.75	21.15	27.18	17.8	21.86	23.53	24.65	9.86	17.08	21.43	22.7	20.43	23.92	23.4	20.98	21.91	20.06	25.36	24.84	13.37	13.45	25.92	14.1	19.45	24.36	19.89	11.08	9.08	25.84	10.49	19.65	20.74	13.04	16.76	20.16	20.22	13.73	19.39	20.82	23.24	17.35	14.61	18.14	23.16
ENSG00000070778	2.32	6.06	6.95	10.09	1.76	4.27	4.92	7.58	9.23	12.11	2.36	4.3	5.68	6.46	4.63	5.45	5.49	4.16	4.4	5.97	5.43	7.4	5.59	3.23	1.9	4.47	2.45	4.4	4.8	3.68	4.48	4.72	0.69	6.4	5.86	3.89	8.87	4.13	5.09	5.43	9.74	3.94	4.35	5.44	4.04	5.51	3.36	2.48	2.23
ENSG00000070785	16.54	3.51	6.39	3.36	9.96	6.1	5.36	4.7	4.82	8.28	7	7.77	3.71	4.65	7.27	6	4.57	7.99	6.79	6.92	9.72	9.25	7.48	9.62	9.23	5.73	9.98	5.31	7.54	10.4	4.07	3.95	5.38	6.97	5.25	7.82	5.77	10.52	7.42	5.43	8.32	3.93	8.56	4.35	12.18	8.2	6.3	5.85	6.92
ENSG00000070808	0.1	0.12	0	0.51	0.09	0.09	0.3	0.34	0.6	0.46	0.16	0.29	0.2	0.23	0.23	0.06	0.13	0.08	0.07	0.14	0.1	0.13	0.18	0.13	0.02	0.02	0.2	0.1	0.16	0.55	0.02	0.3	0	0.07	1.47	0.2	0.18	0.02	0.08	0.42	0.07	0.06	0.03	0.15	0.79	0.11	0.17	0.05	0.05
ENSG00000070814	22.66	15.32	10.27	11.06	9.33	16.43	8.62	8.07	15.63	12.22	9.22	9.88	11.97	10.36	6.9	7.35	6.77	8.41	4.51	9.59	6.67	6.54	10.98	6.76	7.77	5.85	7.71	7.24	9.44	13.41	6.2	16.58	6.47	8.4	17.24	4.41	7.09	9.1	4.99	7.68	8.81	3.66	7.69	7.94	14.21	9.81	5.05	5.84	6.38
ENSG00000070831	189.99	46.08	45.61	66.11	146.6	104.49	135.2	93.24	47.43	90.78	77.78	112.87	27.43	60.9	96.88	107.78	117.81	83.03	149.14	128.73	113.93	165.78	147.61	165.15	58.98	131.25	139.95	135.07	102.81	117.39	104.52	43.59	145.39	82.56	22.82	130.1	82.27	127.41	79.64	71.79	96.15	64.27	203.03	131.33	161.93	144.58	121.61	118.47	113.29
ENSG00000070882	12.03	39.34	13.85	26.48	16.82	25.11	12.15	20.23	35.95	20.67	15.22	15.47	17.9	21.85	11.8	17.28	12	11.5	15.8	17.95	12.45	21.14	14.82	17.86	8.99	14.26	13.55	14.01	16.53	27.05	7.59	18.52	6.16	22.14	13.45	6.95	14.44	15.51	14	17.15	8.89	13	13.37	13.74	19.39	17.76	16.64	13.04	19
ENSG00000070886	0.04	1.23	0	0.05	0	0	0	0	0	0.15	0.02	0	0	0.2	0	0.22	0.02	0.13	0.38	1.4	0.12	0.25	0.04	0.08	0.33	0	0	0.01	0	0.02	0.72	0.07	0	0.06	0	0.06	0.01	0.02	0.02	0.05	0.01	0.13	0.37	0	0.01	0	0.06	0.6	0
ENSG00000070915	0.01	0.08	0.42	0.08	0.05	0.12	0.05	0.01	0.16	0.05	0.07	0.01	0.04	0.16	0.01	0.07	0.02	0.06	0.04	0.09	0.04	0.16	0.03	0.04	0.05	0.09	0.1	0.01	0.07	0.05	0.13	0.4	0.05	0.14	0.15	0.03	0.04	0.08	0.04	0	0.15	0.02	0.03	0.07	0.1	0.03	0.02	0.11	0.01
ENSG00000070950	7.4	5.47	3.06	4.86	3.99	6.73	7.49	7.69	7.54	7.15	11.01	6.95	5.79	8.26	3.86	5.35	3.92	5.63	3.11	8.05	3.7	5.39	8.61	5.78	3.08	3.92	1.72	2.33	7.94	3.87	2.34	5.59	3.69	5.63	2.54	3.14	2.62	6.04	2.89	2.41	6.74	4.4	4.6	3.41	3.39	6.7	2.15	6.82	6.3
ENSG00000070961	27.16	9.15	11.31	11.32	15.19	14.32	20.63	44.22	8.88	20.04	40.24	13.4	11.47	13.64	18.16	20.73	31	22.94	30.16	19.89	16.36	24.85	17.79	26.67	7.23	20.83	27.27	15.83	20.94	18.42	18.75	7.09	5.69	18.58	6.99	17.22	14.87	26.53	15.85	12.17	26.53	13.82	16.77	13.25	11.05	25.06	10.12	11.28	12.3
ENSG00000070985	0	1.34	0.36	0.42	0.2	0.25	0.1	0.03	0.28	0.64	0.01	0	1.19	0.24	0.02	0.46	0.1	0.59	0.16	2.51	0.18	1.08	0.3	0.22	0	1.03	0	0.57	0.01	0.11	0.11	0.03	0.01	0.03	0.12	0	0.06	0.01	0.14	0.07	0.01	0.06	0.11	0.02	0.01	0.1	0	0.1	0.01
ENSG00000071051	18.58	13.7	20.14	16.34	17.18	21.49	15.63	22.34	14.54	15.48	17.6	17.71	8.55	14.35	22.66	19.16	12.58	23.44	27.06	23.74	18.78	19.04	19.56	21.64	3.48	20.81	11.4	24.11	8.71	19.45	28.71	11.41	5.97	13.7	15.35	16.01	17.81	20.13	39.94	20.95	11.64	12.9	25.94	21.56	20	19.72	14.95	16.53	21.72
ENSG00000071054	62.85	76.6	50.09	43.57	75.33	30.14	83.59	51.19	43.57	36.77	52.33	78.5	66.55	56.2	34.17	58.37	47.51	30.71	71.98	25.59	47.78	41.22	35.86	44.85	16.82	29.72	88.48	45.03	23.78	53.24	19.6	80.21	56.75	43.71	24.02	28.89	44.18	37.52	43.05	29.84	22.26	23.19	33.96	39.69	56.08	50.94	33.78	38.36	16.39
ENSG00000071073	7.51	12.86	11.96	7.61	11.86	14.53	11.11	11.31	15.01	12.88	16.23	8.19	4.82	8.75	11.36	14.93	16.6	17.87	15.43	20.09	12.47	14.47	16	13.32	0.06	10.25	6.08	17.05	23.02	7.71	62.73	2.96	1.58	12.73	6.94	9.91	13.16	20.1	12.54	7.2	18.73	9	9.76	13.26	9.51	27.12	13.52	12.52	7.15
ENSG00000071082	625.38	86.72	168.84	169.86	532.17	554.2	427.64	419.71	129.45	331.63	497.83	409.28	134.88	214.72	498.83	709.99	477.12	637.15	431.62	620.5	654.28	790.78	646.13	570.45	827.19	563.73	1150.18	649.31	431.85	654.64	632.27	214.89	396.26	395.85	114.82	531.25	546.09	499.09	434	456.02	810.15	827.61	1064.74	553.47	463.21	493.33	479.24	766.62	1158.25
ENSG00000071127	114.95	44.23	73.2	62.26	88.01	112	108.04	84.61	61.69	88.13	94.39	104.07	27.3	77.38	73.8	79.13	59.9	85.17	116.07	75.28	63.46	70.23	67.95	100.67	31.8	75.53	57.63	72.83	73.13	61.63	51.83	55.21	39.68	57.02	51.81	92.59	90.47	70.76	116.4	87.53	97.74	68.8	99.76	99.36	125.36	71.83	100.09	59.35	88.95
ENSG00000071189	20.8	25.94	18.25	16.47	15.66	17.08	21.58	26.11	27.03	22.02	18.77	17.12	10.81	19.68	20.18	17.03	17.98	18.02	14.78	21.78	18.51	20.44	20.38	18.44	11.72	12.86	17.61	19.52	23.03	24.25	15.12	11.03	11.16	22.6	11.95	16.72	14.29	13.11	12.56	9.37	12.44	8.69	15.48	14.5	20.7	17.88	11.77	15.52	14.97
ENSG00000071203	0	0	0	0	0	0	0	0	0	0	0	0	0	0	0	0	0	0	0	0	0	0	0	0	0	0	0	0	0	0	0	0	0.04	0	0	0	0	0	0	0	0.03	0	0	0.06	0	0	0	0	0
ENSG00000071205	8.09	5.88	5.76	6.99	5.71	5.56	6.74	7.79	16.07	17.18	5.8	7.78	6.95	4.4	5.27	7.97	6.74	6.91	8.58	8.05	8.62	7.34	6	6.99	2.48	5.72	6.61	8.96	5.06	6.91	5.65	6.31	3.45	6.63	6.69	6.58	7.65	5.11	5.56	3.13	8.82	5.68	3.38	5.87	9.71	5.27	4.23	4.32	0.8
ENSG00000071242	2.24	13.26	9.19	12.35	5.66	5.12	5.78	12.16	12.63	12.26	4.86	12.03	7.46	8.17	7.99	6.53	12.74	7.2	17.1	7.65	10.86	4.54	9.35	9.54	0.09	4.68	7.83	9.82	10.55	6.41	62.25	7.99	2.32	18.94	11.3	5.1	9.79	9.17	10.8	8.17	9.58	8.26	7.33	8.55	4.85	10.96	7.37	7.22	5.95
ENSG00000071243	7.89	2.77	4.05	3.68	4.65	6.02	5.07	4.02	4.24	7.31	5.34	5.03	3.78	6.34	4.11	5.61	5.15	6.13	5.07	10.03	6.87	8.2	6.15	5.02	2.45	4.19	2.02	5.41	6.24	7.28	8.88	2.84	4.5	6.92	3.63	7.12	7.74	6.85	4.1	4.57	8.78	3.37	8.26	5.93	5.07	7.39	4.59	5.77	5.4
ENSG00000071246	5.18	5.55	7.5	8.83	4.48	6.59	5.57	5.23	12.06	4.76	5.53	8.89	2.95	7.3	6.32	3.87	5.18	3.79	4.5	4.49	4.02	6.01	5.95	4.28	0.15	2.38	3.06	4.4	8.01	3.93	3.62	3.32	0.11	5.47	12.11	8.66	8.02	3.6	6.98	3.16	3.67	8.68	2.73	5.25	4.94	8.17	4.11	2.89	0.96
ENSG00000071282	51.98	21.88	31.02	33.15	10.03	16.51	26.08	21.84	13.67	7.98	24.5	22.52	8.62	10.67	29.62	16.74	10.06	12.46	13.42	13.99	15.43	15.02	18.73	16.42	0.45	8.89	14.63	13.06	23.77	19.19	8.52	2.98	4.5	13.53	51.77	30.72	18.07	13.55	19.24	17.44	22.24	18.61	11.55	23.64	65.83	16.69	25.59	10.1	11.04
ENSG00000071462	28.31	18.52	16.12	13.62	32.67	30.17	22.59	28.5	10.64	20.87	18.34	21.48	10.77	18.13	25.25	23.6	22.79	25.73	25.7	35.35	19.79	21.54	27.45	33.16	32.5	20.65	25.9	23.66	33.08	23.52	14.96	18.55	42.77	22.12	11.29	16.54	16.39	17.22	23.77	21.33	31.19	15.6	29.9	20.27	23.01	29.77	30.75	27.47	58.22
ENSG00000071537	19.98	12.48	9.89	21.3	44.21	23.09	38.18	32.53	13.88	26.08	28.68	26.5	17.76	25.56	34.49	32.47	50.34	21.96	33.42	29.45	35.61	32.76	26.43	29.81	10.38	26.45	19.94	36.84	20.18	26.03	356.32	9.88	7.39	34.61	5.43	30.58	46.64	42.94	31.98	21.88	30.26	23.32	18.35	31.77	25.09	34.46	23.44	30.34	19.29
ENSG00000071539	20.01	2.34	7.11	1.65	3.82	4.83	7.32	2.72	4.74	1.79	2.37	6.48	3.49	2.25	2.03	1.48	1.94	2.72	2.37	2.32	2.07	2.22	4.37	6.97	5.45	2.1	3.47	5.08	7.72	4.22	0.66	6.11	6.95	3.65	3.1	4.42	2.03	7.91	2.7	4.29	4.27	1.13	3.3	3.73	8.35	4.52	1.88	4.28	7
ENSG00000071553	25.86	19.04	13.14	21.49	40.35	36.85	31.05	32.68	16.01	28.2	33.31	26.05	5.59	24.48	42.77	35.61	29.35	45.05	40.03	29.79	28.12	27.16	30.23	46.32	18.85	21.51	25.73	35.63	26.44	30.91	28.79	8.35	10.5	22.46	9.57	23.13	31.49	44.55	52.77	41.34	31.86	26.05	30.28	34.9	41.86	28.76	59.39	24.88	27.11
ENSG00000071564	24.76	12.74	9.17	19.67	22.26	20.23	12.71	14.4	13.54	11.52	21.58	17.41	10.57	19.3	16.08	15.14	9.8	27.18	11.91	12.93	16.61	14.91	13.36	15.07	9.54	12.42	14.43	15.53	14.81	19.81	11.31	10.69	15.68	22.86	9.9	12.84	15.09	13.25	11.85	11.06	14.24	10.22	19.63	18.59	17.32	16.29	10.78	16.38	14.92
ENSG00000071575	40.54	13.47	16.26	11.9	29.49	18	42.08	67.73	12.03	16.72	27.52	32.23	5.29	19.59	20.16	12.16	21.62	14.02	12.97	27.5	31.02	24.74	19.7	22.92	7.79	12.35	4.93	16.23	3.32	26.2	10.5	10.99	13.8	16.03	5.76	13.67	14.15	14.16	10.96	20	3.71	17.68	28.11	32.81	20.67	40.92	8.77	26.75	13.72
ENSG00000071626	36.26	31.24	25.09	23.47	23.48	27.18	22.52	21.45	23.42	27.37	23.11	26	18.67	28.17	20.57	20.04	18.05	31.41	18.75	28.77	23.3	22.52	23.5	27.63	13.38	20.6	21.91	23.23	34.05	33	21.43	20.62	30.76	23.68	22.06	15.86	15.57	16.76	18.17	15.76	38.68	17.08	29.77	20.99	27.65	24.17	16.37	23.58	18.86
ENSG00000071655	17.04	8.87	5.72	12.86	7.47	12.91	7.83	8.14	7.83	12.68	9.29	7.58	5.08	9.78	7.41	9.38	5.16	9.64	6.43	10.98	9.77	10.61	9.47	7.79	10.74	7.71	4.33	6.13	13.04	10.24	10.05	4.78	8.55	9.22	10.2	9.23	9.22	7.73	9.48	8.73	13.44	8.85	11.25	7.42	13.66	7.46	11.29	5.31	4.3
ENSG00000071677	0	0	0	0	0	0	0	0	0	0	0	0	0	0	0	0	0	0	0	0	0	0	0	0	0	0	0	0	0	0	0	0.27	0	0	0	0	0	0	0	0	0	0	0	0	0	0	0	0	0.11
ENSG00000071794	14.63	9.91	7.03	6.89	23.66	7.34	16.5	17.3	7.74	11.96	10.06	12.15	3.45	6.63	10.1	13.25	17.41	10.7	14.1	9.38	12.26	11.6	24.66	27.05	9.33	10.49	6.97	12.01	10.6	13.24	18.5	8.83	8.29	13.42	5.21	11.99	7.75	23.6	6.62	8.89	14.58	5.13	14.12	9.41	16.8	20.86	4.55	10.23	22.2
ENSG00000071859	23.61	37.05	43.37	26.03	23.64	21.43	23.63	23.42	33.08	24.58	26.74	24.69	26.94	18.75	23.85	19.66	16.12	20.87	17.35	20.03	17.12	19.8	18.11	23.73	11.02	16.32	27	16.98	18.51	15.43	11.51	29.06	11.52	14.68	31.24	15.64	18.75	27.89	34.78	21.66	21.16	14.32	17.44	18.18	27.06	24.65	34.36	20.86	11.75
ENSG00000071889	6.06	13.38	5.76	7.99	13.62	12.66	8	12.47	11.21	15.69	8.37	7.56	7.27	15.9	7.8	11.42	7.7	10.36	9.18	16.36	9.14	11.61	7.99	14.84	6.21	10.83	6.66	11.01	15.76	8.74	12.24	7.18	5.83	6.7	9.45	4.84	6.63	9.62	15.68	12.19	12.14	8.68	11.41	9.83	9.98	8.22	18.32	7.91	12.81
ENSG00000071894	15.17	33.01	29.13	22.4	31.4	15.68	11.42	14.36	50.96	27.7	18.95	13.66	29.83	23.12	12.12	14.65	14.28	15.83	13.62	26.43	10.45	10.71	19.21	13.74	11.67	13.17	12.09	15.42	38.1	22.56	9.75	38.73	5.99	15.03	31.56	8.28	8.88	12.27	18.18	13.49	15.18	9.72	11.83	12.92	11.86	13.17	7.7	11.62	11.31
ENSG00000071909	0.31	0.64	1.63	0.22	0.09	0.16	0.23	0.49	0.77	0.29	0.11	0.17	0.74	0.55	2.85	0.09	0.11	0.38	0.07	0.13	0.24	0.15	0.52	0.15	0	0.14	0.15	0.2	0.29	0.61	0.08	1.03	0.03	0.44	3.56	2.4	0.08	0.13	0.13	1.37	0.35	0.1	0.08	0.11	0.21	0.14	0.03	0.08	0.01
ENSG00000071967	27.16	10.21	13.55	38.01	15.99	31.91	61.94	40.54	12.11	49.76	56.18	52.54	4.76	10.05	77.86	81.97	39.29	71.38	53.53	72.71	48.1	93.22	46.07	38.66	45.95	10.69	22.58	62.9	23.69	28.33	15.32	8.57	0.52	102.76	11.58	56.29	52.04	83.17	79.57	21.1	28.6	43.53	59.8	53.3	36.3	38.15	32.28	35.96	5.71
ENSG00000071991	0	0.16	4.06	0.09	0.04	1.15	3.32	0.12	1.34	2.66	0.32	1	0.32	0.23	0.24	0.53	0.19	0.83	0.11	1.18	0.27	1.38	0.41	0.68	0	0.04	0.25	0.58	0.45	1.61	0.35	0.04	0.02	0.2	10.2	8.59	0.53	1.06	0.42	0.41	0.19	1.57	0.21	0.44	0.03	1.14	0.53	2.15	0.27
ENSG00000071994	15.33	10.04	6.06	8.82	13.42	18.33	13.16	15.84	11.97	13.01	18.71	21.88	5.31	8.84	13.03	16.49	21.99	20.78	20.72	23.04	22.31	18.16	19.6	14.66	14.75	11.04	12.42	16.23	13.15	13.12	21.05	10.51	10.24	17.6	4.21	16.47	15.24	22.99	11.14	11.02	18.48	12.42	16.28	24.61	15.27	26.36	12.14	24	16.63
ENSG00000072041	1.51	0	0.2	0.31	0	0.03	0.03	0.1	0.02	0.36	0.03	0.04	0	0.02	0.06	0.14	0.06	0.11	0.07	0.06	0.06	0.03	0.01	0.07	10.69	0	10.11	0.11	0.08	0.33	0	0.03	0	0.03	0.02	0.06	0.16	0.06	0.03	0.05	0.01	0.34	0.06	0.02	0	0.06	0.16	0.08	0
ENSG00000072042	34.59	20.26	15.11	16.77	27.29	17.68	32.08	22.29	14.53	16.29	16.19	26.11	6.73	27.96	21.18	32.43	26.75	21.16	45.01	23.67	34.05	27.23	24.28	45.03	12.24	34.66	19.28	30.36	29.27	19.98	22.7	7.99	22.17	24.99	4.06	19.3	27.47	43.91	31.77	22.71	29.69	10.28	16.31	27.13	17.61	20.15	28.74	20.66	22.53
ENSG00000072062	11.29	9.07	9.69	14.4	13.34	15.42	12.05	18.86	15.62	22.2	18.07	12.62	5.74	15.25	16.17	14.15	10.98	18.16	11.92	12.79	15.01	14.45	11.98	13.86	8.24	11.61	11.19	11.47	10.89	18.26	17.38	5.1	2.22	15.87	7.26	16.01	17.52	23.05	16.31	12.47	9.1	12.19	12.13	14.74	14.43	14.02	12.36	11.15	11.7
ENSG00000072071	3.72	5.78	3.14	2.76	4.9	1.63	1.83	5.75	3.73	5.54	2.98	1.95	3.78	5.9	4.65	2.73	2.7	3.03	3.78	2.82	3.56	2.8	2.49	3.51	3.5	0.56	1	1.55	1.12	3.44	0.43	3.03	0.73	2.19	3.19	2.6	1.94	3.33	3.19	1.8	1.96	3.7	1.8	1.81	1.95	1.19	1.94	1.37	1.02
ENSG00000072080	5.12	62.91	26.57	23.08	6.78	7.76	11.12	15.33	57.69	19.09	11.02	10.82	38.89	21.64	9.28	6.84	6.62	5.45	3.17	7.47	4.07	9.97	13.15	7.2	1.07	11.01	6.2	6.91	20.27	15.18	5.65	35.88	0.12	10.69	68.73	3.78	6.01	2.86	2.47	7.93	9.7	1.22	4.53	4.91	4.51	10.19	2.26	5.17	1.34
ENSG00000072110	116.51	104.31	84	126.72	68.15	58.89	138.83	136	177.81	272.73	77.69	99.25	74.91	89.42	106.87	66.84	128.93	45.38	62.89	58.04	99.43	63.78	75.38	69.33	27.91	51.3	74.42	87.16	80.05	93.24	26.75	71.14	13.65	63.98	97.8	110.06	117.09	111.6	147.88	158.65	77.84	101.45	45.22	81.89	155.28	131.02	90.23	54.73	99.35
ENSG00000072121	5.04	14.88	13.84	12.55	6.58	6.35	8.26	10.31	20.71	10.02	7.93	8.35	11.92	10.42	5.88	6.53	7.23	4.68	5.38	6.29	5.89	7.51	6.54	6.42	3.02	6.51	5.93	5.7	7.96	9.72	4.52	8.75	1.21	7.52	11.35	3.9	8.22	9.09	7.43	5.22	5.46	4.89	3.25	6.25	5.35	10.88	6.42	3.84	3.68
ENSG00000072133	0.1	1.32	0.62	0.98	3.05	0.25	0.27	0.04	0.24	0.9	0.32	4.02	0.89	0.73	2.7	1.97	0.27	1.59	1.12	3	2.87	1.97	1.66	0.49	0.25	2.29	0.03	0.6	0.12	0.35	2.57	0.1	0	1.4	0.97	1.36	1.64	1.46	0.78	0.24	0.15	0.31	1.9	2.06	0.17	1.84	0.73	0.4	0.01
ENSG00000072134	18.72	11.97	16.63	10.36	5.13	8.25	12.69	9.71	21.36	12.76	14.16	7.48	11.11	14.94	8.28	9.33	20.49	6.51	8.77	7.17	12.16	7.7	8.08	9.44	4.94	7.05	25	16.07	10.93	7.28	5.31	9.07	4.48	8.23	7.85	5.06	6.73	7.17	20.7	6.1	14.57	7.15	5.08	6.77	11.29	7.88	8.68	4.57	2.43
ENSG00000072135	9.08	36.39	30.69	27.64	20.29	25.27	23.2	23.63	44.69	37.66	23.5	22.04	14.71	39.85	16.6	21.85	12.5	23.68	13.8	24.85	16.79	25.88	13.69	16.64	7.62	25.78	7.86	18.02	26.98	14.19	23.32	14.4	4.35	27.9	10.45	9.07	18.22	14.06	13.72	9.84	20.53	13.95	27.07	19.97	13.17	28.37	18.43	31.07	28.98
ENSG00000072163	1.39	2.16	4.66	8.41	1.1	2.78	2.13	5.47	17.04	24.85	3.14	2.6	5.25	4.36	6.02	1.7	2.41	1.89	2.78	3.22	3.01	4.26	3.09	1.87	0	1.9	0.8	2.1	4.42	2.51	0.74	0.78	0.14	1.36	12.35	3.28	5.66	1.76	4.38	4.79	1.97	4.51	1.55	2.41	6.28	3.25	2.2	1.07	1.05
ENSG00000072182	0.01	0.4	0.09	0.11	0.1	0.03	0.06	0.09	0.15	0.22	0.13	0	0.02	0.14	0.04	0.03	0.27	0.09	0.05	0.11	0	0.04	0.04	0.01	0	0.01	0.01	0.02	0.07	0.08	0.04	0.14	0	0.06	0.21	0.01	0.02	0.05	0.07	0.2	0.01	0.03	0.06	0.04	0.13	0.12	0.03	0.02	0.01
ENSG00000072195	1.23	4.69	11.09	4.11	0.65	1.84	7.29	5.09	15.3	21.92	2.52	0.64	7.17	3.28	3.83	1	2.94	0.83	0.89	1.29	1.83	3	2.65	2.94	2.1	0.74	6.14	0.99	0.73	2.87	0.95	14.02	0.11	5.96	15.32	0.82	0.77	0.49	1.35	2.67	0.51	3.32	1.19	0.58	3.88	1.28	1.23	1.53	0.5
ENSG00000072201	1.91	16.16	6.53	2.67	7.76	5.41	3.66	4.26	3.18	5.11	1.16	2.28	6.04	8.39	2.32	5.42	2.9	5.03	7.16	8.84	7.36	4.48	2.43	9.75	0.12	3.98	0.47	3.11	4.58	6.14	6.32	4.19	0.91	4.2	5.01	2.1	3.88	3.9	3.61	3.68	3.25	1.38	7.91	4.69	2.39	5.83	6.12	4.22	3.42
ENSG00000072210	24.37	8.59	22.52	12.37	27.51	30.87	24.31	13.66	8.16	20.04	25.92	17.27	11.92	13.22	8.75	25.24	31.04	20.66	22.61	12.37	27.32	18.2	19.6	18.48	72.26	26.13	17.92	28.76	11.05	19.85	32.83	11.92	11.71	20.98	6.25	10.08	17.29	16.89	48.39	9.41	19.37	17.36	15.77	9.63	41.04	22.61	28.92	31.15	14.97
ENSG00000072274	71.01	54.13	47.72	44.72	97.25	47.45	56.07	49.42	22.33	30.22	47.92	75.2	15.02	40.19	45.41	36.47	38.2	41.33	39.11	69.94	37.66	38.58	104	57.93	139.2	41.79	20.48	29.81	54.94	73.27	17.5	32.35	66.41	32.43	23.8	35.05	35.11	40.16	47.51	42.67	32.73	17.34	33.35	41.54	57.62	34.06	52.07	100.76	48.72
ENSG00000072310	28.05	81.83	80.99	18.01	7.51	12.45	21.1	17.28	20.34	12.73	13.98	11.4	24.08	29.48	8	10.06	26.31	12.98	12.29	14.62	22.74	8.01	13.14	14.25	18.6	27.71	10.37	17.03	13.84	12.96	7.11	11.04	16.45	11.3	14.54	5.58	13.68	12.81	12.59	13.74	10.69	10.31	12.07	15.24	14.03	11.82	15.51	16.2	4.09
ENSG00000072315	0.02	0	0	0.02	0	0	0	0	0	0	0	0	0	0.01	0	0.02	0	0	0	0	0	0	0	0	0	0	0.01	0	0	0.01	0.01	0	0	0	0	0	0	0	0	0	0	0	0	0	0	0	0	0	0
ENSG00000072364	35.02	73.4	46.56	42.29	40.44	36.8	30.84	30.51	54.93	39.35	37.37	34.93	39.73	46.05	38.98	37.27	44.56	38.97	36.39	30.89	40.23	30.63	39.75	31.2	12.85	26.11	36.98	36.15	24.7	35.4	24.66	31.34	7.85	35.99	22.24	24.13	31.62	29.85	22.1	24.45	25.79	19.26	30.06	29.78	37.77	41.15	22.47	32.93	20.22
ENSG00000072401	10.03	10.54	4.76	9.73	9.78	25.13	11.29	17.71	12.05	11.15	16.69	16.39	2.97	9.43	9.7	14.66	24.03	18.49	20.79	18.89	20.08	17.02	15.67	17.1	7.96	10.75	14.25	10.82	7.82	15.45	11.81	7.27	2.97	12.86	2.46	15	15.14	19.16	5.84	5.34	8.58	3.28	12.78	18.6	11.12	12.17	8.08	15.36	8.09
ENSG00000072415	10.63	20.8	8.99	12.53	14.18	10.19	16.65	16.97	18.44	12.08	7.74	11.79	19.9	14.36	11.19	14.09	19.42	10.13	14.09	11.73	14.57	13.47	12.02	12.43	3.62	11.98	10.06	9.41	9.86	10.22	8.47	11.54	7.74	14.24	8.81	6.24	16.4	17.31	8.73	6.77	9.67	6.67	7.01	11.44	6.53	16.04	6.28	9.36	13
ENSG00000072422	3.58	11.56	3.56	8.48	7.51	4.98	4.94	4.05	8.78	10.81	5.3	10.61	3.25	6.78	6.63	6.25	15.77	10.37	6.25	10.69	6.9	15.19	6.62	7.4	1.02	7.45	3.44	5.92	3.11	6.95	4.79	2.6	2.08	5	6.68	9.82	7.64	10.2	9.34	6.11	3.04	4.61	9.25	7.91	4.32	6.09	6.98	4.01	5.32
ENSG00000072444	0.04	0	0.11	0	0	0	0.13	0	0	0.03	0.09	0.02	0.12	0.05	0.08	0.12	0.06	0.01	0.08	0	0.08	0.35	0.1	0.71	0.01	0.04	0.04	0.09	0.1	0.15	0.16	0	0.02	0.11	0	0.02	0.1	0.11	0.05	0.18	0.01	1.3	0.27	0.02	0.08	0	0	0.21	0.03
ENSG00000072501	28.42	16.75	26.1	13.33	14.1	20.7	26.21	20.83	20.36	16.76	23.85	24.28	11.58	30.96	11.22	12.52	12.49	27.69	10.88	20.79	10.62	14.95	16.71	21.04	5.56	21.27	16.49	14.36	38.3	16.77	12.15	11.86	5.26	14.16	24.97	27.67	16.81	27.93	29.28	17.31	23.08	10.58	17.32	11.96	23.35	27.28	18.07	20.59	7.63
ENSG00000072506	38.13	8.65	6.95	9.55	24.39	27.41	17.37	15.81	10.78	19.78	20.02	25.96	4.46	12.65	13.37	22.38	18.1	23.12	24.54	18.19	21.78	22.68	15.13	31.89	28.71	16.36	18.11	17.56	21.18	23.75	16.09	8.55	19.99	15.59	4.38	24.33	16.88	33.83	38.53	13.74	33.09	23.24	28.56	18.56	34.72	21.44	29.29	25.72	45.14
ENSG00000072518	14.01	20.15	16.17	14.87	19.55	21.12	16.83	24.44	20.88	19.42	10.78	14.82	12.19	28.01	9.55	16.94	12.49	15.94	20.26	26.78	17.28	14.02	11.07	20.83	6.02	15.72	12.66	17.17	14.09	22.44	21.14	17.15	7.55	12.52	14.32	8.74	15.27	8.75	17.24	18.54	11.53	12.04	16.56	18.73	9.59	21.67	12.81	13.78	12.36
ENSG00000072571	17.46	6.18	1.33	3.31	6.57	13.21	8.54	5.02	5.75	2.78	3.28	8.52	3.99	4.75	2.89	3.7	4.98	4.92	3.32	9.48	3.72	3.82	15.7	4.05	9.93	5.92	3.88	3.98	6.46	5.5	1.16	8.84	14.69	5.51	1.22	2.73	2.84	7.56	2.87	1.53	11.11	0.96	4.96	2.24	11.92	5.29	4.2	8.45	3.49
ENSG00000072609	10.06	18.22	19.94	16.01	6.81	7.02	8.49	9.05	32.6	15.87	14.9	9.67	21.28	23.57	8.87	8.59	17.68	9.02	11.82	7.52	9.68	10.25	12.46	10.89	2.78	10.86	11.51	8.04	14.6	8.25	8.13	21.39	7.45	6.41	26.92	6.6	8.91	8.06	10.05	12.58	8.32	6.7	9.38	7.12	8.61	13.38	9.66	6.83	8.37
ENSG00000072657	0.12	2.44	1.46	0.78	4.56	0.34	4.75	0.19	0.31	0.98	0.21	0.05	0.18	0.38	0.02	0.36	0.55	0.34	0.87	1.49	0.21	0.31	0.21	0.14	0	1.44	2.34	1.48	2.09	0.24	21.39	2.62	1.82	6	0.08	0.18	0.49	0.24	0.51	0.26	0.25	0.38	0.76	0.17	0.14	1.4	0.61	0.98	0
ENSG00000072682	36.81	29.79	12.6	17.92	23.75	23.7	15.84	21.8	20.87	13.79	20.69	26.23	11.41	21.05	36.28	19.07	37.81	20.55	27.11	21.52	29.01	17.15	28.04	17.59	7.14	21.33	38.98	14.67	12.66	47.94	7.73	13.46	10.86	27.54	6.68	13.96	26.99	29.44	17.96	49.2	14.85	18.51	20.63	22.53	97.36	21.56	25.18	21.44	14.87
ENSG00000072694	5.74	5.65	4.75	5.25	3.35	4.68	6.37	11.42	6.66	3.06	8.51	18.87	0.02	4.5	26.25	7.64	6.21	7.46	1.32	9.31	11.51	10.74	6.89	6.78	0	5.15	3.61	3.73	5.18	9.56	3.49	1.22	0	10.88	2.2	13.4	24.87	11.39	7.93	3.86	6.96	13.43	7.51	7.9	18.25	6.41	9.55	8.3	0.76
ENSG00000072736	11.54	9.16	8.45	8.86	8.56	12.47	9.9	11.28	13.72	13.55	17.48	9.12	6.38	8.23	11.38	10.11	9.08	14.32	11.54	16.59	10.27	12.07	9.91	9.96	5.64	5.09	4.84	8.9	11.67	10.43	10.43	4.63	1.55	12.22	6.91	12.67	11.14	10.89	9.41	7.33	9.16	8.6	9.63	9.23	7.71	10.23	9.25	9.2	8.05
ENSG00000072756	6.71	15.8	7.91	9.41	9.76	8.7	13.5	16.17	12.72	13.52	9.68	11.78	12.62	11.31	10.42	11.4	7.47	11.47	6.09	8.02	9.91	10.56	13.94	12.11	4.4	7.81	5.47	5.52	9.72	6.97	5.88	6.18	4.32	8.71	11.24	7.54	6.26	11.28	2.7	3.79	9.24	4.08	7.17	9.07	4.96	11.38	3.14	9.65	7.79
ENSG00000072778	43.1	239.84	229.71	86.37	73.67	49.97	81.08	67.65	109.52	53.77	81.45	68.95	140.4	94.76	52.66	66.59	68.18	57.41	66.08	55.92	123.59	73.72	74.62	96.57	84.99	54.54	42.53	47.82	49.98	55.09	85.64	194.54	42.87	68.04	100.99	30.04	62.42	45.23	56.56	37.53	71.74	35.22	60.62	72.33	51.15	54.19	50.38	56.83	39.6
ENSG00000072786	14.46	25.52	13.85	23.06	9.72	21.39	13.03	15.57	29.03	13.42	17.99	16.71	23.08	19.43	12.37	13.24	12.45	12.84	11.39	13.14	14.11	13.19	8.88	6.85	3.76	6.5	13.19	14.2	16.67	12.64	12.92	18.36	5.6	11.8	24.85	9.14	17.16	14.79	14.73	11.5	31.88	9.21	10.49	12.84	13.16	15.77	14.22	10.71	7.74
ENSG00000072803	22.31	16.37	8.11	13.42	34.91	31.8	20.17	22.84	10.97	21.27	16.25	28.5	11.94	18.99	21.15	26.64	25.45	23.09	26.97	21.3	25.59	25.41	21.58	17.19	17.47	16.7	12.39	22.18	13.47	22.08	21.11	10.6	10.97	29.55	9.5	18.97	17.27	24.53	33.12	13.35	16.38	14.36	26.71	23.93	22.43	25.52	19.73	18.26	16.8
ENSG00000072818	1.85	6.68	3.01	4.94	2.75	3.49	3.21	3.26	5.82	2.39	11.46	2.87	2.5	2.14	3.65	2.34	2.01	2.75	0.73	3.7	2.77	4.05	3.13	1.68	2.71	1.31	1.54	5.29	3.19	3.86	5.78	1.83	1.07	3.9	6.88	3.47	1.47	2.18	1.76	1.85	1.98	2.51	1.78	4.07	2.87	2.25	2.74	3.33	0.6
ENSG00000072832	2.57	0.51	1.03	1.48	0.64	0.65	0.68	0.18	0.86	0.76	1.9	0.97	0.43	3.47	5.91	1.51	1.18	4.28	2.16	1.47	2.16	0.77	3.86	2.88	0.17	0.94	0.26	1.61	1.03	1.62	0.54	0.05	0	0.88	1.13	3.7	1.09	0.76	1.72	2.84	0.41	1.83	1.11	1.3	0.3	0.48	2.58	0.63	0.46
ENSG00000072840	5.03	3.05	10.23	17.5	2.18	3.83	4.48	7.71	9.44	8.28	3.86	7.57	4.68	8.93	12.94	5.52	3.22	5.41	4.84	4.86	6.57	6.78	9.12	5.77	3.87	2.22	5.05	4.47	3.74	4.75	1.88	1.76	0.01	4.1	17.8	6.79	5.07	2.45	8.64	8.11	2.32	5.1	4.32	5.32	9.42	4.21	4.53	2.01	1.01
ENSG00000072849	18.11	8.01	13.52	7.58	11.65	14.33	15.59	14.42	10.77	11.13	14.34	14.24	4.81	9.13	11.93	14.62	15.9	15.73	17.6	9.67	20.93	12.04	14.93	14.45	11.95	10.06	24.73	16.88	9.93	13.08	19.48	7.46	11.23	11.35	4.41	18.66	14.26	26.56	18.86	10.21	19.31	10.44	8.77	24.91	14.71	18.36	11.21	22.35	9.74
ENSG00000072858	0.66	15.51	11.49	6.78	3.24	1.64	1.77	9.94	4.02	11.84	4.12	1.82	12.68	16.75	2.76	4.63	4.12	3.63	6.52	7.62	1.51	6.86	1.66	6.05	0.22	3.88	1.03	5.47	23.89	3.29	5.88	1.58	0.1	3.17	3.26	2.13	0.64	3.82	1.35	9.66	22.32	0.81	4.11	4.7	1.15	10.98	2.46	2.36	1.78
ENSG00000072864	57.18	32.62	30.76	19.5	21.12	14.44	21.56	39.57	57.07	26.27	22.22	21.82	42.75	20.37	15.99	14.96	10.34	13.45	15.86	14.19	12.65	14.27	16.69	18.48	9.54	12.26	15.93	16.85	24.09	29.05	5.79	36.93	12.95	12.36	39.5	17.06	12.89	22.06	10.77	15.34	27.53	9.1	19.2	19.05	18.65	18.94	13.44	21.12	5.6
ENSG00000072952	4.8	4.28	5.97	18.55	4.05	9.43	8.75	9.67	35.39	50.82	10.45	12.18	6.05	5.98	17.63	16.56	9.37	10.87	9.02	11.23	14.6	17.03	12.16	6.55	0	5.73	1.82	8.36	8.36	6.05	1.96	0.98	0.01	6.16	12.5	11.34	15.32	6.74	22.47	9	6.75	15.2	8.07	10.28	9.92	14.74	6.03	4.5	4.15
ENSG00000072954	0.38	2.95	1.2	4.46	13.82	5.54	1.58	2.45	2	7.39	1.08	3.08	2.01	6.02	1.46	4	1.32	3.7	6.77	4.63	1.89	5.51	3.01	3.83	6.33	6.48	0.7	8.96	1.87	1.64	0.97	3.46	2.77	2.74	2.06	0.84	3.27	7.19	1.66	2.07	4.51	0.71	3.01	2.87	0.85	2.54	5.69	3.68	3.53
ENSG00000072958	14.56	17.16	15.91	13.92	12.71	13.76	8.87	13.18	20.34	15.43	14.33	11.5	7.34	13.7	11.76	14.58	9.14	10.97	12.94	9.44	11.29	12.7	6.45	6.74	9.94	9.74	11.53	11.73	6.23	10.24	11.39	14.85	9.62	15.99	9.35	10.84	13.45	11.07	12.71	19.44	6.86	10.72	7.55	8.2	13.87	7.69	11.07	7.34	7.61
ENSG00000073008	18.57	12.79	15.7	16.06	24.54	26.44	9.87	10.57	8.84	12.8	17.89	17.56	6.78	14.71	6.25	15.16	17.04	13.68	26.59	14.02	14.05	9.82	10.76	29.03	16.54	12.06	20.65	17.83	12.57	11.51	10.86	12.06	21.38	14.67	6.06	4.01	15.8	12.03	20.52	15.5	8.89	4.79	8.26	8.31	10.83	16.7	28.77	6.34	9.59
ENSG00000073009	6	21.39	10.51	8.54	5.75	6.56	7.31	8.61	15.3	10.98	6.55	6.49	14.59	11.4	5.79	5.17	7.84	6.97	6.01	3.95	7.18	6.73	6.06	5.81	4.91	4.76	4.47	7.41	8.15	6.96	5.07	8.21	2.27	4.75	16.31	4.67	4.15	5.5	6.86	9.26	5.59	3.76	7.48	6.99	10.24	4.79	9.66	4.96	2.95
ENSG00000073050	9.61	11.81	15.47	9.34	11.34	9.97	6.58	9.33	10.14	8.97	7.19	9.69	4.74	10.55	10.61	8.19	6.84	9.33	7.15	10.08	10.7	8.71	13.2	9.99	8.25	7.55	6.74	12.53	5.75	8.8	6.98	7.82	6.69	10.04	11.75	7.73	6.87	5.1	10.47	9.68	7.49	7.04	9.23	6.75	7.97	13.5	8.09	7.12	15.31
ENSG00000073060	4.08	8.24	9.62	7.71	9.55	4.99	5.58	8.23	5.76	7.19	24.21	5.13	2.14	9.74	10.83	8.11	15.92	7.78	17.52	8.06	8.58	8.22	8.24	11.95	4.22	7.19	5.25	5.62	4.73	7.69	4.39	5.48	6.76	7.14	3.1	4.71	9.2	7.74	17.59	13.06	10.93	6.33	6.25	7.82	2.68	9.8	13.17	4.9	18.31
ENSG00000073067	0.1	1.12	0.83	0.05	1.67	0.13	2.7	1.49	0.93	0.31	0.15	0.02	0.3	0.59	0.56	5.3	0	0.5	0.28	0.08	0.39	2.75	0.26	0.6	0	0.55	0.07	2.67	0.08	0.05	2.9	2.85	1.02	0.45	1.86	0.08	0.18	0.25	1.09	1.05	0.18	0.25	0.33	0.21	0	0.84	0.01	0.12	0.18
ENSG00000073111	37.77	5.15	10.72	3.71	5.32	10.04	12.71	9.13	3.54	3.61	6.45	11.41	2.75	5.46	4.74	4.89	3.21	6.03	4.04	8.98	4.24	4.31	11.52	10.96	14.96	4.64	6.95	3.45	9.34	9.74	4.91	7.71	22.05	6.86	4.89	13.4	5.81	20.03	9.71	14.81	12.56	4.56	6.45	4.11	19.62	17.2	5.05	7.72	6.61
ENSG00000073146	0.26	1.58	1.7	2.1	0.4	0.24	0.55	1.11	5.06	3.13	0.61	0.73	1.58	1.11	0.56	0.21	0.27	0.22	0.19	0.21	0.41	0.78	0.57	0.36	0.06	0.26	0.48	0.27	0.55	1.05	0.04	1.14	0	0.45	5.27	0.93	0.53	0.35	0.37	0.45	0.41	0.56	0.24	0.26	0.36	0.44	0.33	0.22	0.09
ENSG00000073150	0.32	0.26	1.91	0.25	0.45	0.12	0.79	1	0.66	0.25	0.34	0.6	0.51	0.2	0.26	0.11	0.19	0.11	0.13	0	0.35	0.11	1.33	0.56	0.2	0.04	2.68	0.56	0.14	1.03	0.13	1.01	0.1	0.24	2.27	0.61	0.57	0.55	2.1	0.28	0.09	0.04	0.06	0.85	2.65	0.25	0.21	0.47	0
ENSG00000073169	4.31	9.4	9.71	7.61	3.08	4.02	4.84	4.15	7.47	4.28	4.91	4.09	6.8	4.48	2.5	3.25	3.14	5.22	3.38	3.92	2.26	4.53	3.24	2.86	3.95	6.2	4.1	2.82	3.96	4.39	2.8	6.65	2.54	3.76	11.79	2.36	3.26	1.85	7.9	3.68	4.17	3.65	3.67	5.02	3.62	3.03	7.97	3.3	3.42
ENSG00000073282	29.7	3.14	8.41	0.42	0.22	0.14	0.19	13.43	0.08	0.55	6.22	0.37	0.29	3.25	6.01	0.27	5.18	0.22	0.51	0.43	0.17	0.71	1.49	0.26	0.01	0.33	0.23	0.13	0.89	81.3	0.21	0.59	0.31	2.1	14.62	15.41	0.26	0.21	0.34	12.07	1.11	0.77	0.29	0.22	54.87	0.47	0.27	0.31	0.26
ENSG00000073331	6.05	37.61	20.37	14.15	11.85	8.18	21.89	16.97	17.19	22.58	12.1	18.72	12.29	28.06	16.59	10.54	12.08	7.2	6.85	12.04	10.72	14.59	11.39	13.54	3.29	11.84	6.35	10.57	18.49	16.48	5.93	10.65	3.06	16.32	17.8	5.5	9.59	5.56	8.02	3.82	11.61	4	11.3	9.07	10.45	7.65	8	12.94	3.84
ENSG00000073350	7.19	50.45	63.68	55.77	37.57	42.82	51.14	55.47	40.75	24.74	11.42	24.06	86.36	41.55	13.6	45.61	27.31	45.84	25.76	48.98	52.73	33.46	21.93	45.49	19.84	62.21	13.59	46.38	48.75	11.34	32.8	74.07	51.73	41.43	26.83	4.44	34.56	33.13	29.23	26.9	39.79	24.76	60.45	43.79	11.01	54.73	39.06	32.69	43.04
ENSG00000073417	7.03	32.5	27.19	16.73	12.82	11.42	10.3	11.88	20.69	18.65	16.29	21.01	26.88	25.73	11.13	20.25	13.59	17.65	14.5	19.18	16.32	16.51	19.07	21.3	4.76	13.45	15.57	12.43	13.98	13.72	11.47	19.11	2.61	21.76	12.62	8.43	10.21	9.76	24.05	8.18	18.72	9.02	15.83	13.19	9.85	14.2	13.37	12.24	5.83
ENSG00000073464	0.63	1.57	0.69	0.99	3.8	2.64	3.31	1.07	1.26	1.3	2.47	2.56	0.28	3.15	0.86	2.18	1.71	4.81	2.68	1.65	1.62	1.13	2.98	2.44	0.35	1.62	1.71	1.5	2.43	0.89	5.97	2.04	3.96	0.82	1.92	2.57	1.33	3.99	3.58	2.3	2	2.21	2.65	3.08	0.61	3.45	2.5	1.27	3.28
ENSG00000073536	5.32	2.3	1.3	2.12	6.9	4.43	3.68	4.31	2.31	3.62	3.37	5	2.66	2.63	3.16	3.24	2.52	5.26	3.28	4.63	3.57	3.7	4.86	2.65	8.56	2.38	5	3.06	3.8	4.2	3.27	4.08	10.26	5.26	2.19	2.58	3.42	3.73	2.9	2.63	4.74	3.52	4.82	2.86	2.92	4.52	2.59	2.95	9.77
ENSG00000073578	63.48	51.19	55.04	47.01	50.75	43.88	64.12	56.96	38.47	55.23	44	49.08	28.95	49.6	33.23	50.53	41.3	46.87	44.99	63.65	48.2	54.73	44.15	111.22	51.69	42.34	31.68	74.08	42.71	45.49	30.55	28.6	29.04	50.24	26.15	23.82	34.42	66.78	49.47	46.94	34.42	30.11	68.63	65.1	45.91	54.95	35.16	41.99	150.06
ENSG00000073584	49.92	20.72	33.1	31.86	37.78	46.81	49.55	55.97	37.18	43.7	47.04	45.27	14.9	37.06	40.51	47.05	47.17	57.13	55.38	46.38	44.67	44.86	48.33	30.68	30.18	29.05	41.45	35.99	33.59	41.9	38.1	22.47	15.41	51.61	18.3	53.49	54.26	55.43	87.52	25.7	54.04	38.59	40.14	39.29	44.07	49.76	34.48	49.14	30.17
ENSG00000073598	0	0	0	0	0	0	0	0.04	0	0.03	0	0	0	0	0	0	0	0.03	0.02	0	0	0.02	0	0	0	0	0	0.02	0	0.03	0	0	0	0	0.03	0	0	0	0.01	0.02	0	0	0	0.09	0	0	0.05	0	0
ENSG00000073605	5.58	43.15	15.05	34.63	47.83	41.44	14.6	29.59	43.82	28.4	8.54	27.6	49.81	37.16	7.7	13.32	15.75	25.95	9.93	38.11	24.44	22.52	10.96	12.55	2.08	20.05	2.13	11.12	17.77	9.07	7.41	20.74	35.53	16.95	15.2	1.64	43.2	17.61	20.12	7.72	26.59	8.49	19.69	36.54	7.05	23.99	20.62	44.06	9.41
ENSG00000073614	25.05	20.43	17.52	18.18	17.04	26.66	16.11	30.26	28.09	24.93	19.99	24.17	18.72	20.61	19.33	21.78	17.88	21.38	21.85	19.77	16.78	21.71	37.35	16.75	8.58	14.57	74.8	16.23	19.11	20.99	20.3	46.99	6.28	22.19	19.07	23.78	24.44	18.54	20.18	14.61	82.69	22.13	22.54	20.58	20.65	27.5	16.25	20.24	6.27
ENSG00000073670	0.11	0.03	0.13	0.13	0.03	0.04	0.07	0.08	0.18	0.19	0.09	0.07	0.14	0.17	0.08	0.09	0.19	0.07	0.05	0.05	0.03	0.1	0.07	0.03	0.1	0.01	0.03	0.06	0.03	0.14	0.08	0.08	0.07	0.16	0.43	0.07	0.07	0.05	0.06	0.07	0.11	0.05	0.04	0.03	0.05	0.02	0	0.02	0.04
ENSG00000073711	2.57	8.51	4.24	5.82	6.15	3.08	3.3	7.19	6.83	7.21	4.5	7.42	5.14	7.45	4.87	4.02	4.49	3.7	3.66	3.08	4.81	4.58	4.65	2.93	0.83	3.29	4.05	1.95	1.8	9.18	5.82	4.04	2.79	13.94	4.99	3.04	2.91	7.24	6.1	2.73	1.62	1.78	2.22	2.99	7.79	3.31	0.77	2.82	2.67
ENSG00000073712	27.89	8.11	9.22	17.78	6.91	16.54	21.41	18.81	25.32	52.42	17.27	20.75	10.34	5.85	28.51	22.38	21.2	14.1	18.18	13.58	21.38	22.03	16.47	12.39	8.23	5.69	15.33	13.5	10.46	9.68	11.68	10.44	0.27	18.53	13.72	34.22	27.37	24.57	18.35	16.8	16.43	19.16	10.33	12.52	34.63	17.55	18.03	7.97	2.94
ENSG00000073734	0.06	0.02	0.45	0	0.08	0.04	0.06	0.22	0.19	0.15	0.27	0.1	0.03	0.82	0.2	0.04	0.26	0.2	0.16	0.09	0.27	0.12	0.11	0.11	0.03	0.15	0.05	0.03	0.18	0.24	0.04	0.27	0.14	0.03	0	0.04	0.23	0.03	0.01	0.3	0.08	0.38	0.14	0.29	0.08	0.04	0.27	0.32	0.18
ENSG00000073737	11.18	0.74	3.44	0.25	1.35	4.67	4.33	67.37	14.97	2.06	5.47	4.1	1.73	129.92	38.28	19.7	78.89	11.24	29.35	2.27	122.96	15.04	5.45	17.33	7.23	9.74	4.32	1.42	1.41	26.9	2.04	19.61	18.87	4.67	1.61	0.71	37.2	1.81	0.77	41.07	0.91	117.19	18.15	59.37	14.8	0.64	38.37	53.06	38.78
ENSG00000073754	0.04	0	0	0	0.05	0.01	0	0	0	0	0.12	0	0	0	0.04	0	0	0.02	0	0.03	0	0.06	0.02	0	0.01	0	0	0	0	0.04	0	0.05	0	0.03	0.02	0.01	0.07	0	0.01	0.12	0	0	0.01	0.01	0.01	0	0	0.04	0.02
ENSG00000073756	17.68	10.16	26.47	8.32	3.73	4.25	31.16	41.57	3.67	2.35	6.22	2.93	1.11	14.68	36.77	4.5	7.17	2.09	1.36	2.59	7.11	2.24	56.02	6.58	2.04	7.87	2.18	5.97	10.11	17.24	1.17	1.41	19.98	45.16	56.9	25.97	1.39	10.59	1.37	17.21	14.27	2.95	11.11	31.03	12.92	20.63	2.75	9.19	0.96
ENSG00000073792	29.01	45.58	15.07	23.71	12.26	15.19	17.63	32.32	48.38	8.66	17.92	7.16	38.72	12.49	6.38	14.34	13.66	15.46	23.43	17.58	10.84	13.11	20.21	20.15	8.76	13.28	18.83	15.32	11.56	28.11	33.09	62.53	13.68	18.99	13.18	2.59	5.82	13.69	9.4	12.9	3.01	1.54	14.77	19.92	10.54	21.31	4.76	11.89	8.62
ENSG00000073803	14.17	39.53	25.22	36.62	21.96	28.5	28.93	38.63	29.72	30.67	20.21	10.45	16.46	28	17.3	22.35	26.1	18.73	18.41	31.69	18.89	24.04	31.77	30.27	10.53	21.79	18.98	21.43	20.49	21.4	22.29	21.01	10.84	21.17	17.57	12.14	16.3	31.63	13.66	10.43	23.78	9.3	29.9	18.12	18.69	26.79	13.37	28.45	11.07
ENSG00000073849	6.93	17.08	30.5	10.65	20.72	19.08	9.97	15.76	5.71	22.73	26.14	7.76	5.75	8.14	17.46	14.84	7.13	20.09	14.18	18.43	10.66	17.68	19.85	14.34	3.63	10.31	5.7	20.68	6.75	11.47	35.24	3.57	0.07	23.16	12.23	26.64	5.1	25.22	13.42	8.36	5.87	6.2	8.1	19.39	6.24	18.57	5.27	16.27	17.1
ENSG00000073861	0.24	0.28	0.46	0.09	0.17	0.39	0.2	0.15	0.31	0.17	0.42	0.1	0.11	0.03	0.17	0.14	0.23	0.35	0.11	0.66	0.46	0.25	0.1	0.15	0	0	0.07	0.73	0.16	0.11	0.85	0.09	0	0.24	0.07	0.22	0.17	0.33	0.22	0.03	0.12	0.22	0.08	0.26	0.12	0.2	0.27	0.5	0.02
ENSG00000073905	0	0.23	0	0.08	0.08	0	0.04	0	0.27	0.05	0	0	0	0.15	0.11	0	0.26	0.16	0.28	0	0	0.03	0	0	0	0	0.18	0.18	0.21	0	0	0	0	0.04	0	0	0.05	0	0.03	0	0	0	0.03	0	0	0	0.04	0	0
ENSG00000073910	1.21	22.12	8.65	7.92	7.84	3.47	3.66	11.73	8.13	14.67	4.17	11.81	3.47	13.57	7.58	7.58	4.78	9.55	3.49	14.56	11.22	12.31	6.42	7.76	2.31	7.41	1.3	12.37	6.16	2.13	1.71	8.26	0.35	13.57	4.48	5.04	5.72	6.1	7.23	3.68	9.18	5.67	17.85	26.73	2.77	11.82	10.92	5.5	2.08
ENSG00000073921	124.02	94.23	63.31	109.43	84.17	137.61	121.95	129.5	110.14	92.86	111.15	116.01	45.5	98.85	97.48	109.8	131.35	103.75	121.9	101.5	108.35	98.52	92.31	121.42	59.65	62.92	75.17	100.25	69.76	109.73	92.28	53.27	49.86	97.9	44.67	100.81	108.19	77.61	108.12	107.41	59.5	48.74	91.12	101.42	118.95	108.75	74.44	86.56	57.55
ENSG00000073969	17.24	8.96	11.67	9.04	17.45	19.11	22.97	17.34	16.32	15.82	20.28	16.28	12.4	15.55	20	17.74	29.78	25.29	23.6	17.72	25.66	16.62	12.97	16.36	14.59	12.34	16.41	16.92	15.09	15.49	19.67	7.3	10.22	18.54	6.99	13.25	15.22	19.74	20.59	10.98	22.03	11.73	20.46	18.92	13.13	24.06	15.19	26.05	20.32
ENSG00000074047	1.49	2.04	6.6	3.42	0.99	5.49	4.19	2.21	4.87	2.98	2.9	4.52	2.03	8.46	2.8	2.67	3.26	2.28	1.88	1.46	3.54	3.08	3.42	1.54	0.07	0.97	1.32	3	1.32	2.04	0.32	0.86	0.97	1.52	6.27	3.51	3.56	2.58	5.3	2.79	1.03	2.72	1.65	2.35	2.11	3.06	2.09	1.04	1.07
ENSG00000074054	12.29	34.38	35.35	19.37	10.87	16.37	18.94	23.54	39.89	22.17	14.89	19.16	15.28	20.38	20.8	15.6	19.69	14.96	14.95	15.03	14.11	18.47	17.35	16.06	8.17	10.53	12.81	15.49	18.42	21.59	10.99	26.92	3.54	20.29	39.52	16.29	13.7	11.98	15.74	14.37	10.04	10.15	11.84	12.1	20.3	15.82	10.14	10.67	7.43
ENSG00000074071	57.53	11.11	20.34	13.28	19.27	36.92	34.65	25.75	17.31	21.68	27.25	32.86	8.39	19.65	24.55	31.32	20.02	24.65	31.39	39.89	20.4	34.82	16.15	35.69	31.19	32.19	40.03	23.65	24.64	39.98	20.15	11.8	43.16	32.9	7.03	26.03	21.7	22.99	40.99	23.5	29.42	21.22	32.41	27.9	39.27	20.55	52.54	22.34	28.55
ENSG00000074181	23.15	14.88	26.48	22.81	24.67	21.86	22.69	35.93	19.87	15.22	24.86	30.67	7.24	19.12	29.53	18.41	16.2	20.23	34.24	24.51	21.38	20.27	13.5	17.44	0.89	8.95	7.19	18.35	14.98	33.2	6.71	26.42	0.25	27.93	13.69	24.83	40.19	23.33	39.17	67.37	9.52	29.57	13.41	17.18	22.73	20.08	29.9	7.22	12.04
ENSG00000074201	96.12	23.51	25.09	22.63	71.96	61.59	47.16	53	27.48	35.91	45.68	48.02	18.19	23.43	42.66	72.96	40.77	51.92	47.84	56.45	55.81	57.43	41.32	45.28	44.96	41.77	79.72	48.91	30.43	82.87	56.08	26.49	44.88	46.73	18.59	46.56	46.32	70.7	39.07	54.11	42.74	50.81	78.02	44.62	34.74	50.96	34.86	50.73	51.75
ENSG00000074211	0.44	3.44	19.7	0.06	4.52	0.22	8.47	0.99	1.71	5.13	0.08	10.15	1.14	3.47	3.09	0.44	5.8	0.69	0.28	0.49	2.76	0.1	3.6	3.99	0.06	0.09	14.23	0.15	0.1	12.1	0.04	8.4	0.57	7.21	2.01	1.2	0.65	0.36	6.12	1.5	0.13	1.79	0.4	1.67	5.58	0.04	1.42	6.33	9.63
ENSG00000074219	11.96	1.06	5.29	4.87	3.3	3.44	5.21	3.83	7.28	6.73	6.68	6.3	2.59	4.07	6.84	4.31	9.92	7.54	4.66	5.32	10.62	4.41	11.62	16.68	16.89	1.68	5.77	7.25	2.16	10.27	8.25	3.02	0.17	2.24	7.06	10.18	6.06	8.64	11.11	5.9	2.46	3.94	5.89	6.99	5.74	6.98	4.44	4.04	6.23
ENSG00000074266	12.73	12.1	9.88	10.12	8.88	9.99	11.24	14.28	12.7	11.67	9.03	10.02	7.66	8.79	8.78	9.84	11.28	8.38	9.11	11.16	10.21	14.02	10.63	9.75	7.84	9.33	8.33	10.24	9.54	9.13	11.13	7.01	14.2	11.53	7.65	9.17	8.7	9.16	4.85	10.35	7.26	3.69	9.29	6.97	6.04	19	6.38	9.58	6.87
ENSG00000074276	0.01	26.99	4.85	25.91	26.49	4.68	0.5	1.79	50.36	5.11	2.64	10.67	64.52	38.09	0.41	13.63	20.9	6.28	57.43	9.72	3.63	10.99	0.37	7.2	0.04	10.02	0.35	2.95	4.48	1.99	4.67	82.55	1.01	14.56	0.07	0.18	23.48	2.72	43.01	3.43	2.41	5.77	0.85	7.68	0.26	1.18	10.55	5.06	2.07
ENSG00000074317	0.12	0	0.61	0	0	0.08	0	0.2	0.14	0	0	0.03	0	0.74	0.02	0.07	0.04	0.56	0.09	0	0.25	0.02	0.07	0.16	0	0.03	0	0.06	0	0.28	0	0.16	0	0.1	0	0	0.11	0	0.04	0.26	0.02	0.33	0.08	0	0.14	0	0.06	0.04	0.02
ENSG00000074319	28.47	17.91	15.03	17.28	33.05	52.66	37.36	40.6	20.26	23.57	23.42	30	10.75	23.1	20.94	32.72	31.54	32.96	44.53	30.35	34.87	29.06	32.74	39.78	19.21	28.1	31.22	21.44	21.21	26.99	35.33	14.03	24.6	27.7	11.58	18.73	29.41	50.66	22.43	27.84	49.09	19.9	34.07	33.1	30.41	32.51	16.53	42.74	39.11
ENSG00000074356	10.93	13.72	19.67	16.14	7.61	10.84	15.65	14.65	27.63	15.11	12.68	13.52	12.71	10.55	11.32	10.43	12.28	10.04	9.91	10.55	13.69	11.01	13.34	9.56	6.15	6.58	9.41	9.11	15.78	11.6	9.79	9.37	2.48	10.83	12.91	7.92	11.6	9.06	8.41	7.04	16.28	5.3	7.82	13.53	10.41	14.13	7.53	8.38	2.23
ENSG00000074370	2.08	6.77	12.11	11.83	10.72	8.77	8.81	6.08	7.43	12.6	9.08	7.65	11.35	35.67	3.74	17.73	6.42	18.55	16.21	18.11	14.87	18.13	7.27	27.46	0.38	8.21	3.03	19.91	44.36	5.13	13.64	13.16	0.24	8.25	5.88	8.45	12.17	10.11	9.12	4.16	74.97	9.51	9.81	21.44	3.84	13.22	21.25	8.7	3.05
ENSG00000074410	12.62	37	9.83	24.17	12.13	0.85	7.27	10.17	0.9	22.64	55.05	55.89	3.09	19.78	6.89	11.14	7.16	26.9	10.06	17.37	9.58	17.7	4.87	6.57	1.73	15.58	40.34	1.01	0.5	85.27	0.95	25.39	0.19	30.7	1.14	1.25	2.52	2.66	10.93	9.78	2.4	19.85	2.26	4.05	100.17	0.54	10.96	30.67	5.87
ENSG00000074416	8.96	69.67	49.12	39.47	63.71	60.29	76.25	24.56	20.41	53.85	35.42	61.23	33.07	50.06	15.1	69.39	68.14	44.34	168.56	67.51	33.43	66.73	28.27	74.31	3.24	54.23	14.99	27.75	48.19	18	28.87	75.84	46.16	47.59	7.85	5.39	74.05	42.45	98.11	19.58	99.68	21.35	60.56	43.39	19.35	52.16	66.65	33.03	27.62
ENSG00000074527	2.86	12.76	12.06	10.43	10.38	15.53	16.97	46.44	11.11	27.5	19.38	12.62	5.38	29.35	17.25	24.74	49.84	14.27	22.83	12.19	19.37	18.32	21.66	26.31	32.05	37.77	8.21	17.37	32.24	22.48	38.88	2.76	14.91	11.59	4.7	6.42	13.14	29.06	22.75	19.53	49.54	8.49	14.41	29.87	7.32	13.35	4.87	3.78	5.74
ENSG00000074582	11.62	12.14	7.28	4.23	9.58	7.5	8.9	6.36	11.07	9.85	4.04	8.14	5.39	8.33	5.34	7.65	4.64	5.74	6.67	7.66	4.35	8.29	7.99	7.16	10.55	5.5	7.16	4.01	5.59	9.36	6.26	11.83	11.74	8.07	8.64	4.58	5.43	4.93	6.35	5.75	4.05	4.24	7.83	4.12	8.04	10.39	6.02	6.37	11.01
ENSG00000074590	13.02	1.15	7.21	13.21	2.86	3.51	6.38	12.34	5.66	3.93	10.58	4.91	1.23	3.44	21.34	4.77	5.02	3.78	4.82	2.77	9.58	6.9	10.91	5.01	0.22	2.68	3.92	4.09	5.74	7.36	1.7	2.03	0.53	3.86	16.06	14.61	11.18	6.89	10.28	16.37	6.62	6.15	4.94	3.98	16.08	4.87	5.8	1.86	1.29
ENSG00000074603	12.38	10.13	9.96	10.63	9.5	17.6	15.35	15.02	15.61	20.04	11.19	15.72	8.3	16.25	13.55	17.75	14.33	16.98	15.9	14.7	11.31	15.74	15.72	9.52	7.48	10.99	9.48	10.59	10.53	21.25	9.35	14.19	2.45	14.76	7.14	14.67	14.85	12.43	12.52	13.35	19.77	10.59	16.52	9.21	14.37	9.93	10.76	12.95	8.26
ENSG00000074621	2.05	3.7	3.72	3.11	4.49	3.62	5.99	5.31	4.18	5.31	2.14	5.77	2.16	4.74	2.84	3.85	2.04	3.96	2.73	3.29	2.55	3.68	3.69	2.42	3.06	2.78	2.56	1.65	1.58	2.95	1.62	3.45	2.49	2.65	3.29	2.72	4.51	2.17	2.76	2.91	3.33	1.69	3.45	2.38	1.8	2.69	1.22	2.11	1.45
ENSG00000074657	18.41	28.63	22.89	38.73	9.83	19.96	35.44	33.42	31.75	21.88	43.82	40.46	20.87	26.57	29.23	25.09	25.77	16.09	25.24	9.66	21.45	17.15	19.05	24.73	1.25	9.79	13.64	14.08	10.61	26.83	3.83	16.76	2.73	22.5	21.52	17.79	32.64	15.67	22.44	27.89	8.64	16.77	13.17	17.18	24.43	24.56	16.14	10.61	9.17
ENSG00000074660	1.64	3.57	3.95	3.41	1.76	3.13	3.17	1.73	2.74	2.2	2.87	2.79	4.3	2.84	2.93	1.72	2.78	2.38	2.33	1.88	2.43	2.1	2.55	2.84	0.5	0.6	2.81	2.54	2.54	2.64	1.83	2.02	0.04	1.9	4.66	2.51	2.19	3.14	2.42	1.35	1.78	1.51	1.54	2.28	2.28	2.31	2.53	1.83	0.88
ENSG00000074695	44.48	19.13	15.85	20.79	47.94	22.21	48.79	40.62	16.3	19.72	40.36	37.85	9.67	21.39	33.66	43.2	32.71	23.47	35.95	31.75	36.61	26.89	29.64	51.02	10.8	27.29	46.75	28.73	45.41	34.77	44.23	11.57	7.99	42.9	13.91	44.58	30.86	40.46	24.26	22.01	50.78	18.76	16.96	28.52	47.85	31.79	16.65	26.62	18.26
ENSG00000074696	50.01	11.28	14.72	17.39	70.06	58.42	30.54	24.25	10.02	22.94	24.58	31.66	8.08	46.41	23.18	55.12	28.49	36.79	41.97	40.83	27.14	48.8	37.01	30.56	32.44	42.85	38.53	26.08	23.33	33.68	36.56	19.57	11.97	32.93	6.85	23.4	41.27	33.43	34.32	27.33	56.71	19.81	82.88	15.82	26.47	25.48	55.29	40.2	22.17
ENSG00000074706	1.7	3.68	6.56	1.98	1.64	1.44	2	2.06	2.76	2.11	4.01	1.34	1.37	2.77	2.25	1.27	0.75	3.5	0.71	8.19	2.6	2.82	1.52	1.09	0	1.17	1.6	2.86	1.25	1.19	2.36	0.82	0	2.37	2.46	2.4	2.69	2.27	0.78	0.96	1.11	1.02	3.9	6.23	1.14	3.51	1.5	2.37	1.17
ENSG00000074755	7.33	25.17	25.72	17.88	8.79	12.29	11.62	16.3	32.14	20.3	14.13	14.83	27.23	20.52	10.73	10.64	13.44	13.51	10.63	12.74	14.24	14.97	12.39	12.95	7.42	8.38	7.66	10.95	18.42	13.57	11.75	19.22	2.86	12.22	25.23	9.01	10.81	6.73	10.24	7.77	18.34	8.92	9.87	13.58	11.05	12.39	10.36	9.96	4.82
ENSG00000074771	0	0	0	0	0	0	0	0	0	0	0	0	0	0	0	0	0	0	0	0	0	0	0	0	0	0	0	0	0	0	0	0	0	0	0	0	0	0	0	0	0	0	0	0	0	0	0	0	0
ENSG00000074800	1675.09	184.15	153.34	130.1	450.16	167.39	463.83	322.32	70.2	156.23	181.36	482.64	43.8	158.44	338.91	158.06	295.32	200.89	214.06	218.41	319.63	193.17	278.23	437.48	485.03	219.17	572.79	206.55	170.8	452.73	91.05	164.96	575.23	261.17	56.27	224.53	161.3	283.51	529.7	468	168.38	144.68	286.61	290.29	866.31	343.52	278.95	361.53	275.98
ENSG00000074803	0	0	0	0	0	0	0.04	0	0.01	0	0	0	0	0.1	0.01	0.01	0.01	0.02	0.05	0.45	0	0	0.03	0	0	0	0	0.01	0.01	0.03	0.08	0.01	0	0	0	0.03	0.04	0	0	0	0	0	0	0	0	0	0	0	0
ENSG00000074842	43.98	21.71	8.93	14.82	57.52	48.11	26.3	19.43	10.17	15.04	58.65	38.69	4.79	17.84	37.52	39.14	23.33	40.3	20.9	31.1	45.6	34.64	27.35	33.83	34.95	44.99	43.01	28.76	33.25	38.96	44.5	17.86	76.85	39.41	5.84	29.54	38.05	30.36	39.67	22.54	42.73	36.18	44.69	45.2	41.75	28.23	47.8	48.25	52.05
ENSG00000074855	1.1	9.62	5.19	4.79	2.77	2.71	2.1	4.89	14.06	4.27	3.29	2.06	4.47	14.76	1.98	3.06	2.8	2.9	1.8	2.6	4.61	2.31	1.93	2.09	1.04	2.88	1.08	2	2.42	2.46	1.68	3.98	0.91	2.71	3.2	0.64	2.93	1.58	1.47	3.8	1.57	1.52	2.67	1.66	1.28	1.48	1.52	1.76	2.57
ENSG00000074935	4.58	8.54	1.64	4.84	3.17	3.8	3.74	6.08	4.46	4.71	6.13	4.26	3.13	3.38	4.12	4.15	4.67	3.4	3.34	4.2	4.2	5.04	3.94	4.16	2.84	2.2	2.04	3.28	3.32	2.93	2.95	1.95	3.17	3.6	3.97	3.37	2.56	2.26	2.33	2.43	3.91	2.24	3.11	2.24	2.99	3.41	2.34	3.63	1.26
ENSG00000074964	5.22	23.83	46.35	17.69	9.12	7.99	9.35	12.4	16.28	17.6	8.85	7.43	8.26	14.9	12.79	8.63	11.25	10.03	5.41	14.54	7.32	11.9	8.87	15.03	2.37	8.83	3.34	7.97	19.17	15.02	7.84	15.47	3.09	7.74	15.04	3.81	8.19	5.61	16.2	12.39	8.03	7.1	10.38	7.77	8.68	12.36	11.14	6.36	10.21
ENSG00000074966	0.39	3.72	1.59	1.13	0.67	1.52	1.06	1.32	2.28	1.47	3.82	1.2	2.44	1.97	0.72	0.69	1.12	1.31	0.59	2.22	0.83	0.77	1.78	0.86	0.07	0.86	1.16	0.81	1.67	1.49	1.83	2.55	1.06	1.36	2.67	1.04	0.75	1.39	0.44	0.72	0.71	0.71	0.4	1.46	0.59	0.86	0.56	0.8	0.19
ENSG00000075035	0.07	0.74	0.09	0.24	0.09	0.18	0.21	0.06	0.32	2.13	0.46	0.11	0.37	3.62	0.27	0.99	0.13	1.5	0.47	0.28	1.1	0.79	0.25	0.69	1.72	0.14	0.01	0.12	0.21	0.29	0.3	0.12	0.23	3.53	0.09	0.08	0.16	0.18	1.03	0.37	0.34	0.54	0.33	0.19	0.18	0.34	0.08	0.13	0.01
ENSG00000075043	0.17	0	0	0	0.02	0.03	0	0	0	0.08	0	0.02	0.06	0.85	0	0.29	0.08	0.41	0.02	0.4	0.24	0.02	0.14	0.06	0.02	0.03	0.01	0.02	0	0.14	0	0.02	0	0.07	0.09	0.08	0.03	0.09	0.16	0.39	0.01	0.08	0.01	0	0	0	0.2	0.02	0.03
ENSG00000075073	0.04	0.05	0.18	0.11	0.29	0.17	0.12	0.2	14.42	29.13	0.41	0.06	0.83	0.2	0.29	0.21	0.24	0.53	0.11	0.21	0.14	0.72	0.02	0.25	0.01	0.07	0.14	0.13	0.13	0.13	0.12	0.03	0.06	0.32	0.05	0.06	0.18	0.14	0.27	0.09	0.5	3.48	0.32	0.24	0.17	1.36	0.32	0.14	1.13
ENSG00000075089	10.96	4.04	2.82	4.41	5.35	6.75	9.91	11.27	5.07	8.31	10.74	6	3.58	6.82	8.46	9.85	19.5	8.6	17.04	12.36	11.18	11.69	9.98	10.97	8.4	7.33	5.72	6.35	7.19	8.84	7.96	4.09	8.78	7.45	4.75	8.04	7.65	10.15	5.23	4.19	12.35	5.5	9.74	6.36	8.01	9.72	4.64	7.82	9
ENSG00000075131	6.92	4.54	2.67	2.49	3.74	5.47	5.19	5.16	3.51	4.27	3.13	5.36	3.92	3.35	2.71	2.75	3.07	6.16	3.8	5.46	1.74	3.12	3.62	2.72	3.5	4.2	4.67	2.54	5.1	5.44	1.74	5.34	4.5	3.82	5.38	4.62	3.29	3.63	2.9	3.18	5.28	2.03	3.95	1.64	4.04	4.41	2.59	4.9	2.74
ENSG00000075142	58.99	29.42	27.8	40.69	134.22	61.35	36.97	44.09	26.33	37.77	37.05	122.4	11.12	42.49	68.61	65.62	59.16	97.92	81.9	96.67	57.83	84.03	50.15	53.62	232.61	83.39	67.3	62.28	113.41	50.32	37.63	43.89	64.37	102.75	11.57	48.05	48.7	88.77	66.26	47.94	351.83	43.92	99.3	75.37	43.99	71.78	61.38	84.01	123.16
ENSG00000075151	21.78	36.19	29.66	24.74	21.43	18.31	30.82	22.13	25.55	35.29	22.57	25.44	17.22	20.61	25.01	15.85	17.22	13.17	14.58	17.76	16.48	22.94	21.27	34.37	8.13	11.25	16.42	16.13	22.1	21.35	9.53	12.62	6.45	17.21	20.37	21.67	20.37	13.79	16.37	18.69	11.41	11.58	21.43	22.28	22.52	23.55	15.04	12.17	15.38
ENSG00000075188	21.01	3.15	3.19	6.34	5.73	11.14	12.43	12.89	5.62	8.71	9.85	7.51	2.44	7.38	7.71	13.26	17.31	8.47	14.13	13.52	12.63	12.61	14.15	11.29	13.09	10.69	10.35	6.18	9.41	12.81	8.85	3.38	17.13	9.65	2.82	8.84	8.79	17.33	9.17	10.34	14.17	6.28	14.46	4.51	11.65	14.56	6.19	7.38	14.11
ENSG00000075213	19.45	3.74	2.49	3.16	1.06	9.38	2.88	4.46	9.15	9.05	7	4.37	5.71	2.6	4.1	2.59	6	2.19	2.25	1.9	3.33	2.13	10.16	2.23	7.39	3.9	26	2.91	1.44	6.9	0.56	1.14	21.47	1.83	4.06	14.34	2.52	4.27	2.07	9.27	1.62	4.47	1.4	2.67	5.88	1.6	2.19	1.24	0.37
ENSG00000075218	5.22	3.16	2.78	2.12	3.66	2.15	4.12	1.52	4.56	0.92	1.45	3.88	1.68	3.14	0.85	0.82	1.11	1.61	0.91	2.03	0.91	1.4	4.69	2.2	2.82	2.63	1.53	1.89	3.79	1.51	0.31	9.35	3.34	2.08	2.43	1.42	1.67	2.62	1.59	1.48	5.28	1.03	1.16	1.81	2.08	2.13	1.45	2.37	0.9
ENSG00000075223	50.37	18.23	58.46	29.49	10.4	18.74	25.8	50.28	32.14	49.32	14.38	34.01	9.5	21.96	137.96	30.86	54.06	22.79	31.24	36.86	37.18	54.09	32.87	25.14	60.71	20.57	74.4	26.85	9.52	89.57	5.24	24.56	29.76	90.41	63.24	134.36	18.14	44.24	52.67	104.03	20.5	65.98	20.51	44.71	82.62	17.76	57.66	15.7	10.93
ENSG00000075234	5.24	19.27	22.21	12.6	15.58	11.05	11.34	4.97	14.75	7.81	11.08	11.26	11.31	18.01	5.62	9.04	9.07	11.95	13.52	14.12	6.53	14.74	8.96	9.5	5.47	21.16	7.9	6.72	8.98	3.98	7.96	14.19	3.11	12.14	9.9	5.37	10.37	7.2	20.72	10.86	15.03	7.97	14.81	11.9	4.07	8.67	14.83	15.22	6.69
ENSG00000075239	15.59	5.03	6.1	4.65	14.47	21.13	15.02	4.17	6.15	17.04	15.08	12.08	2.98	6.49	7.05	12.65	8.15	16.43	9.4	13.71	9.28	9.54	9.65	18.74	25.45	6.7	10.02	9.32	7.66	10.69	18.1	2.95	15.51	9.14	4.55	11.84	6.88	11.63	9.77	4.22	7.77	9.02	8.72	6.61	8.43	9.15	8.45	13.23	11.22
ENSG00000075240	5.43	22.57	33.18	23.35	26.26	9.44	10.18	9.04	23.86	8.64	12.14	17.15	15.2	22.37	9.17	10.9	10.15	11.97	15.47	13.43	9.55	18.26	11.62	14.07	2.76	11.61	4.57	13.44	16.13	10.7	7.41	18.3	6.23	13.96	19.78	8.24	16.76	6.33	28.66	6.43	26	10.06	16.68	19.49	8.91	13.96	15.65	10.28	5.4
ENSG00000075275	15.71	14.95	39.84	6.59	5.71	2.59	9.09	9.4	13.52	3.56	7.2	10.9	5.36	18.31	10.22	5.3	11.15	4.9	6.95	2.34	4.35	6.98	13.14	10.35	0.93	6.82	10.2	6.48	7.1	12.1	0.77	19.34	4.65	13.7	18.53	7.79	10.33	7.59	12	12.55	13.35	5.72	2.6	9.65	11.06	7.07	6.39	7.02	5.06
ENSG00000075290	0	0	0	0	0	0.03	0.02	0	0	0.03	0.04	0.05	0	0	0	0.01	0	0.02	0	0	0	0	0.07	0	0	0	0	0.01	0.04	0	0	0	0.02	0	0.02	0.01	0	0.01	0.01	0.04	0.01	0	0.02	0.06	0	0.01	0	0.02	0
ENSG00000075292	29.59	126.06	92.51	86.43	34.54	44.47	57.82	87.86	144.53	73.07	55.79	57.09	77.33	84.54	48.07	44.86	60.78	34.73	35.86	42.22	41.66	60.32	67.61	43.09	22.09	29.91	36.88	38.3	56.23	51.94	33.61	70.24	15.85	58.71	74.58	30.44	38.76	37.71	30.02	33.91	39.01	18.45	30.79	33.15	35.98	62.81	20.66	36.12	13.24
ENSG00000075303	7.8	8.39	2.08	8.36	7.34	7.9	6.94	5.38	6.14	7.03	6.96	7.91	2.67	5.91	6.47	5.59	7.06	5.26	4.29	13.18	7.23	7.44	8.81	8.6	17.09	8.63	5.38	6.62	24.49	10	5.79	3.96	3.68	7.2	4.85	7.08	6.7	7.22	3.43	3.49	12.78	2.93	6.53	9.67	7.89	11.73	7.14	6.21	7.32
ENSG00000075336	8.24	1.71	2.45	2.51	3.92	4.65	5.82	5.45	4.14	7.93	5.56	5.3	2.36	2.96	4.18	7.06	3.77	3.59	5.44	4.52	4.03	5.93	4.26	6.9	12.7	1.08	3.33	3.57	8.34	6.68	7.2	4.18	9.14	6.54	4.8	5.79	3.62	4.73	4.22	2.4	6.5	3.81	2.94	4.56	7.02	5.27	2.31	4.55	4.18
ENSG00000075340	4.2	0.12	0.92	1.08	0.14	0.41	1.18	0.7	0.79	0.83	0.5	0.36	0.13	0.34	1.35	0.11	0.29	0.45	0.22	0.84	1.6	0.7	1.39	0.54	0.05	0.07	0.26	0.56	0.09	0.35	0.39	0.14	0	0.22	0.5	1.19	0.14	0.3	0.19	0.7	0.27	1.15	0.27	0.37	0.79	0.33	0.78	0.33	0.17
ENSG00000075388	0	0	0	0	0	0	0	0	0	0	0	0	0	0	0	0	0	0	0	0	0	0	0.03	0.03	0	0	0	0	0	0	0	0	0	0	0	0	0	0	0	0	0	0	0	0	0	0	0	0	0
ENSG00000075391	16.96	15.58	13.43	15.5	8.18	10.95	21.01	20.9	34.81	13.9	19.06	14.06	8.09	13.72	17	19.21	17.51	11.72	19.75	14.14	17.27	14.35	14.59	13.75	1.98	5.8	10.44	11.97	9.75	17.62	5.14	13.8	5.99	22.13	12.81	12.68	16.64	12.13	13.49	12.75	8.73	12.34	10.87	13.03	14.92	13.68	12.33	6	10.25
ENSG00000075399	2.49	11.18	12.21	5.51	1.91	3.81	5.08	8.43	18.76	6.53	3.23	3.85	5.74	9.84	2.35	4.2	5.58	2.36	4.2	2.46	5.48	4.28	5.26	7.92	1.77	3.41	2.74	2.43	3.22	5.25	3.34	8.08	1.53	5.73	8.69	1.35	4.1	1.29	4.77	5.74	1.63	2.17	5.43	4.05	4.61	2.06	4.51	4.23	3.16
ENSG00000075407	3.45	11.44	5.35	8.07	10.59	7.47	6.43	6.46	11.61	12.72	10.23	8.02	6.47	9.47	5.86	6.31	7.45	7.98	4.56	8.31	6.01	7.98	9.98	6.53	2.97	6.09	2.77	4.99	8.06	7.33	6.66	5.68	1.21	7.62	5.85	4.98	5.64	5.91	4.18	3.04	7.15	2.71	7.17	3.65	4.97	5.3	2.77	4.77	2.55
ENSG00000075413	31.15	66.95	46.59	59.65	25.08	20.73	50.05	32.48	66.91	39.84	28.01	37.53	34.72	46.76	24.32	25.76	36.1	19.26	27.63	25.65	28.32	31.85	35.84	28.38	5.56	26.57	28.58	25.05	33.76	38.28	21.45	49.84	6.59	27.96	29.93	14.77	27.26	21.58	22.98	25.55	24.84	12.64	16.13	23.05	23.28	35.67	19.44	22.46	23.63
ENSG00000075415	241.57	29.45	32.19	58.3	118.4	105.71	125.26	109.22	49.59	114.79	105.11	98.2	30.89	74.36	109.58	151.76	201.86	183	300.92	169.89	152.28	152.7	125.55	170.97	147.54	113.5	163.02	94.57	114.36	155.98	145.66	45.47	117.85	120.94	25.91	120.39	112.99	166.08	152.39	106.25	184.78	139.22	196.83	82.82	165.16	124.99	87.68	98.14	208.66
ENSG00000075420	55.21	111.36	82.4	58.72	47.84	40.92	62.9	79.31	75.97	42.17	68.86	60.42	77.45	72.81	76.25	50.82	76.92	27.99	59.21	29.42	56.3	39.04	64.48	55.46	38.2	29.53	83.04	42.64	33.87	104.57	34.87	80.44	18.71	61.66	83.05	48.11	51.17	70.7	47.72	50.99	31.71	36.03	29.86	52.98	67.8	53.92	37.94	32.64	17.24
ENSG00000075426	48.14	70.98	80.55	93.7	23.64	52.4	42.73	42.55	24.93	27.78	54.47	40.31	28.16	43.72	56.72	39.72	33.58	36.47	42.39	37.3	41.31	31.27	29.58	35.15	14.68	15.33	20.66	33.91	39.03	48.15	9.13	16.71	12.58	38.05	39.18	25.49	38.52	33.13	45.25	41.45	37.24	28.61	41.67	32.36	54.96	39.58	34.67	37.29	14.72
ENSG00000075429	0	0	0	0.08	0	0.08	0	0	0	0	0.07	0	0	0.2	0.04	0.06	0	0.11	0	0.08	0	0.02	0	0.03	0	0	0	0	0	0	0.04	0	0	0	0	0.03	0.01	0	0.01	0.06	0	0.05	0	0	0	0	0.05	0.03	0
ENSG00000075461	0.31	0.75	6.46	5.67	0.01	0.05	0.04	5.51	1.13	3.1	0.01	2	0.18	0.26	1	0.54	0.63	1.27	2.04	0.4	0.1	1.57	1.99	1.72	0.07	0.95	0.01	1.05	0.43	0.13	0	3.35	0.08	6.19	0.56	0.31	0.06	3.53	3.92	1.53	0.17	0.8	0.26	0.97	0.03	0.34	0.04	0.26	0.32
ENSG00000075539	23.36	72.09	55.7	53.68	24.4	37.9	40.89	43.44	40.37	52.47	31.29	32.61	25.61	64.15	27.41	31.03	24.95	30.32	23.6	40.41	27.04	39.69	29.97	32.89	8.01	26.68	15.54	21.57	127.28	35.12	18.37	39.36	12.35	30.92	35.26	20.5	30.87	30.23	21.72	24.81	105.67	15.66	26.05	26.06	19.97	44.69	22.82	24.96	11.5
ENSG00000075568	12.27	22.19	15	14.2	22.87	19.02	20.15	16.72	15.05	20.23	19.06	16.24	7.23	21	16.08	17.93	20.32	19.35	14.31	20.2	13.79	20.25	15.1	16.88	5.3	21.23	12.58	18.13	19.62	15.89	25.12	10.33	1.17	10.01	8.09	13.7	16.57	11.42	10.44	11.83	15.47	10	16.13	12.94	13.92	17.5	9.22	12.88	8.8
ENSG00000075618	156.68	35.62	33.74	22.26	7.22	21.28	39.12	48.36	21.25	11.47	11.79	30.42	3.39	34.44	23.99	10.6	36.38	23.5	21.05	6.59	25.14	12.49	26.02	23.24	2.23	7.28	100.07	19.32	14.71	102.93	3.15	28.98	19.05	23.69	14.68	37.85	30.6	38.86	20.35	84.91	8.76	25.29	8.97	21.19	104.98	11.72	18.48	17.83	44.77
ENSG00000075624	2652.82	823.84	944.53	1473.24	1701.23	1991.74	2032.22	1999.95	1854.37	2611.45	1768.02	1984.97	469.79	1624.18	1784.39	1355.18	1810.97	1661.34	1868.46	1543.63	1759.47	1315.6	1477.15	1731.57	538.41	1153.54	2285.09	1802.1	1215.08	1582.41	794.34	680.05	1181.13	1461.3	447.52	1998.31	2285.34	1966.88	2580.26	1743.85	1358.77	1803.37	2041.87	1462.13	2769.66	1491.3	2443.44	1484.84	1093.89
ENSG00000075643	1.38	2.13	1.28	2.16	2.42	2.03	1.84	5.06	3.02	1.75	1.92	2.71	2.11	1.81	0.98	3.19	2.04	2.81	5.13	1.65	2.79	2	1.36	6.92	1.63	2.02	3.73	1	11.92	2.12	2.83	2.28	1.37	4.2	2.08	1.95	1.6	1.76	1.35	1.08	2.09	1.21	3.75	2.37	4.21	8.96	1.87	4.69	2.22
ENSG00000075651	11.09	35.19	24.59	21	20.8	24.44	13.65	16.65	23.46	30.56	13.33	21.18	63.57	22.83	11.41	37.01	23.31	21.4	28.57	24.51	21.62	40.75	23.39	29.95	6.33	18.46	9.07	15.76	32.62	37.25	37.62	14.61	1.96	32.49	15.27	11.32	14.15	16.98	18.99	8.28	42.16	9.3	23.86	20.49	12.99	12.1	11.19	11.86	7.84
ENSG00000075673	0.08	0	0.18	0.02	0	0	0	0	0	0	0.01	0.02	0	0	0	0.01	0.03	0.02	0	0	0.01	0	0.07	0	0	0	0.04	0	0.02	0.3	0	0	0.02	0.01	1.8	0.07	0.01	0	0	0.03	0.06	0	0.01	0.01	1.47	0	0.01	0.01	0.01
ENSG00000075702	2.28	11.94	11.94	5.13	1.55	2.87	1.88	3.21	10.38	3.44	2.17	2.13	11.21	5.54	1.72	1.15	3.11	1.45	1.31	0.92	1.51	2.17	3.67	3.29	3.04	2.38	1.69	1.86	4.93	3.42	0.84	12.05	1.8	2.25	14.43	1.39	1.46	2.8	1.37	3.01	2.76	1.55	1.17	1.14	1.8	3.04	1.24	1.59	1.73
ENSG00000075711	36.22	74.06	41.61	56.56	30.86	36.12	39.31	54.82	63.53	50.26	40.41	34.34	40.66	48.5	29.02	35.49	43.43	29.97	47.16	26.58	34.07	37.16	49.42	34.16	13.45	27.79	22.5	33.72	46.74	55.15	28.07	63.91	26.77	35.63	43.22	32.23	27.67	27.94	21.52	26.17	33.76	16.33	31.17	33.32	46.98	38.99	17.33	27.88	20.88
ENSG00000075785	52.3	23.68	42.13	44.91	55.16	76.45	80.81	74.33	38.69	52.17	77.17	64.16	24.52	57.93	55.02	57.69	70.88	60.96	84.23	52.58	51.03	45.13	68.16	76.53	23.66	24.83	77.51	43.67	42.59	83.99	56.81	47.15	19.25	49.4	19.03	49.08	62.38	68.66	47.23	43.06	47.52	28.9	40.38	57.22	85.04	62.58	37.98	51.19	31.45
ENSG00000075790	31.78	13.48	11.54	19.96	21.02	25.5	19.72	15.06	32.61	26.82	20.57	16.49	12.32	18.56	23.95	20.57	27.95	21.16	25.7	27.7	22.66	23.96	19.96	20.83	9.39	16.28	20.03	20.92	23.6	30.69	20.23	10.69	16.19	30.19	15.21	24.71	24.27	28.98	14.84	13.86	25.29	13.9	19.04	27.13	34.52	26.36	21.86	26.32	12.13
ENSG00000075826	0.72	8.42	4.75	4.04	1	3.21	1.82	1.96	7.63	6.67	4.08	2.28	6.83	5.44	2.28	1.49	3.22	1.5	0.86	2.06	1.33	2.6	2.83	1.51	1.64	1.73	0.61	0.91	2.4	3.76	0.37	4.92	0.2	2.3	7.22	0.31	0.95	0.56	0.63	1.18	1.15	0.63	1.32	1.44	1.26	0.93	0.67	0.96	0.09
ENSG00000075856	23.57	15.08	18.15	17.21	8.68	13.23	16.75	21.65	20.75	20.17	27.07	12.36	13.87	18.34	17.56	19.63	22.35	16.46	20.76	19.61	14.99	17.86	16.41	20.93	10.87	14.03	13.25	10.55	17.84	16.78	15.2	16.86	23.31	15.65	17.14	11.92	14.44	15.9	19.17	19.58	18.74	13.09	20.27	8.98	11.99	21.06	10.87	9.95	12.91
ENSG00000075884	2.78	7.23	4.3	4.87	5.7	6.11	5.74	3.08	7.96	5.88	17.43	6.73	0.83	3.93	6.59	7.28	6.75	9.68	5.38	7.22	5.63	12.89	5.15	3.96	0.01	2.28	2.46	9.22	7.61	4.91	11.55	0.69	0	6.04	3.35	9.57	6.32	6.98	4.58	1.23	3.15	3.74	3.58	3.45	5.33	6.03	7.32	6.34	1.14
ENSG00000075886	0	0	0	0	0.04	0	0.02	0	0	0	0	0	0	0	0	0.03	0.04	0.02	0	0.12	0	0	0.02	0	0	0	0	0	0	0.03	0	0	0	0.02	0.03	0.01	0	0.02	0.01	0	0	0	0.01	0	0	0	0.02	0.1	0
ENSG00000075891	0.03	0	0	0	0.01	0.01	0	0.03	0	0.06	0.07	0	0.34	0.03	0	0.01	0	0	0	0	0.05	0	0.03	0.03	0	0.03	0	0	0.01	0.04	0.01	0	0	0.09	0	0	0	0	0	0	0.02	0.01	0	0	0	0	0	0.02	0
ENSG00000075914	21.33	17.18	8.29	9.22	21.07	12.12	23.72	22.59	11.33	13.5	13.81	19.35	8.94	12.81	14.12	20.51	9.14	14.31	8.71	15.91	16.53	14.93	13.47	14.43	12.76	9.52	9.54	9.5	12.11	13.78	6.53	11.27	18.88	17.55	7.68	8.55	6.09	16.8	8.31	9.19	16.76	10.51	18.35	12.16	9.54	15.91	10.9	11.21	20.14
ENSG00000075945	14.26	8.69	8.84	13.26	15.04	20.11	15.36	20.09	14.07	10.5	15.94	11.55	5.47	13.65	19.14	18.36	19.82	13.16	19.07	9.56	26.87	14.93	17.1	17.27	4.5	9.12	7.39	10.72	17.13	13.89	11.66	5.4	2.45	18.19	6.37	16.26	15.6	15.34	13.63	9.99	20.41	10.9	19.86	11.65	15.81	20.51	14.53	12.02	13.88
ENSG00000075975	8.52	5.87	3.83	6.41	10.25	6.13	9.62	9.67	5.23	10.84	6.68	10.09	4.82	6.85	7.78	10.99	5.79	11.91	6.29	11.31	8.28	10.36	10.16	8.39	5.67	7.02	5.74	6.32	7.47	6.25	6.04	3.24	3.78	10.23	2.82	7.33	6.03	10.5	6.45	5.48	10.51	7.96	11.5	7.21	5.24	10.15	5.21	8.37	9.62
ENSG00000076003	21.49	3.96	4.22	4.18	9.66	11.71	14.79	8.12	3.68	6.01	7.28	12.82	1.02	4.3	7.39	8.24	6.02	8.67	4.55	10.73	7.18	8.26	8.14	13.93	7.52	3.58	6.49	7.3	10.74	6.49	6.52	4.88	10.44	12.13	5.74	12.15	9.06	23.19	7.83	9.14	12.63	5.59	8.52	5.88	12.65	25.95	6.23	12.66	6.9
ENSG00000076043	51.44	37.89	9.89	25.88	34.49	52.06	49.43	54.87	32.32	40.59	38.02	49.59	8.41	20.7	33.5	34.03	40.47	28.19	37.54	25.86	27.28	29.93	39.94	35.14	51.65	23.9	43.37	26.54	26.35	39.67	35.76	21.41	42.97	35.77	14.82	34	24.8	37.48	44.06	24.85	28.73	18.31	32.41	28.72	27.03	42.1	21.24	36.05	32.39
ENSG00000076053	22.13	19.41	10.11	9.8	15.74	25.46	25.87	27.92	14.43	14.27	20.91	19.86	4.84	13.07	19.25	21.04	21.43	17.33	21.56	16.88	21.91	16.98	18.42	19.22	9.51	13.07	25.54	15.18	9.54	18.3	22.15	11.73	13.6	19.53	7.14	17.08	16.88	18.76	16.16	13.87	13.72	8.74	16.22	16.27	13.36	21.48	12.31	20.38	14.1
ENSG00000076067	8.84	10.54	11.39	22.31	6.8	9.74	11.82	16.48	21.7	17.15	20.77	12.86	8.11	12.78	12.16	8.16	10.13	10.39	8.05	8.02	8.49	10.87	10.3	10.92	3.69	7.14	22.1	7.38	5.03	9.1	3.9	6.72	12.79	8.35	13.84	9.08	12.59	8.37	11.09	9.39	4.64	7.23	6.53	13.33	5.6	11.05	9.6	5.51	7.24
ENSG00000076108	17.4	58.61	55.21	40.34	22.7	16.38	25.2	37.4	52.13	28.42	44.13	26.98	34.32	40.58	23.46	19.54	26.37	17.25	22.91	20.79	20.58	19.08	21.89	26.58	9.14	19.12	29.79	15.99	23.57	25.25	19.97	29.04	5.4	20.4	31.01	9.6	16.89	13.57	12.45	21.68	15.76	10.46	17.88	26.61	13.66	25.95	17.61	14.67	11.79
ENSG00000076201	3.93	17.71	11.32	11.46	8.6	6.02	5.36	12.33	10.95	8.64	6.92	7.43	7.58	14.15	4.51	5.3	5.38	9	3.05	8.71	5.86	5.57	5.39	8.13	3.82	4.71	4.44	6.1	7.7	5.64	5.4	9.96	0.67	7.47	8.95	4.01	5.38	5.89	7.2	7.03	5.16	4.47	5.1	7.53	3.32	9.96	3.43	3.86	5.9
ENSG00000076242	9.3	12.48	13.81	8.88	9.51	7.22	12.83	12.9	12.8	12.93	12.35	10.86	14.03	11.9	10.14	9.71	8.17	7.98	5.68	10.29	7.64	10.83	10.46	10.87	7.67	7.76	5.03	7.06	11.63	6.81	6.49	6.07	8.15	12.1	9.24	9.68	6.44	10.89	7.37	6.17	10.42	4.96	10.03	8.97	6.72	12.61	6.87	6.12	7.32
ENSG00000076248	28.75	4.91	4.19	5.72	7.39	8.98	8.22	16.53	8.57	7.11	14.52	6.62	2.08	8.74	7.62	8.83	11.41	11.43	13.83	15.23	11.36	9.74	12.93	13.64	18.07	7.85	7.29	5.05	9.76	9.32	9.95	4.01	17.08	10.76	6.23	13.1	8.59	23.84	10.17	14.2	18.64	7.67	14.28	6.5	9.89	13.48	5.36	4.85	18.96
ENSG00000076258	1.47	1.3	1.97	1.45	2.41	2.04	2.05	2.06	2.03	2.97	2.73	1.5	2.38	3.52	2.74	2.3	2.5	1.52	2.48	2.52	1.16	2.59	2.98	1.73	0.72	1.93	0.64	1.76	1.78	3.3	1.54	0.99	0.95	1.88	5.38	3.72	2.2	2.1	1.1	1.09	1.35	1.15	2.96	1.93	3.57	1.77	2.75	4.55	1.66
ENSG00000076321	7.49	9.34	7.09	8.95	9.37	7.91	12	8.93	13.03	10.79	10.8	7.97	5.84	10.44	9.96	12.1	11.25	7.91	9.42	6.7	11.09	9.63	5.8	6.48	5.82	7.74	4.9	8.14	8.03	10.78	7.47	5.6	5.2	10.11	4.26	9.11	13.16	7.73	8.08	7.57	6.19	9.65	13.45	8.3	7.59	10.63	11.08	7.24	6.32
ENSG00000076344	0.5	2.33	5.38	2.97	0.3	0.69	1.3	2.75	3.25	2.2	0.42	1.61	3.05	5.05	2.21	2.39	1.11	1.19	1.07	1.7	2.89	2.47	3.1	2.35	0.22	0.43	0.11	0.39	1.45	0.98	0.29	5.63	0.14	0.5	6.35	0.69	0.42	0.19	1.22	1.65	0.51	0.78	0.74	1.09	0.51	0.26	1.1	0.74	0.15
ENSG00000076351	2.07	1.58	2.59	2.7	6.39	4.35	2.84	4.02	1.51	4.3	3.68	2.63	1.28	2.13	3.25	2.62	1.59	2.5	1.74	2.91	2.59	3.02	6.15	2.44	5.54	0.95	1.1	1.67	2.82	2.37	6.58	2.08	2.95	3.26	2.86	3.17	3.12	3.63	6.27	1.89	3.05	4.04	2.18	1.9	2.35	1.74	1.3	2.72	0.23
ENSG00000076356	5.87	28.16	12.41	21.45	22.2	11.37	7.32	6.16	36.08	19.67	10.77	5.52	25.6	39.81	6.71	17.45	13.16	10.45	23.19	15.86	13.68	13.56	6.55	13.01	2.65	9.37	2.72	14.65	10.08	15.16	21.51	20.73	2.01	13.78	9.31	2.88	13.49	11.96	4.02	6.93	5.64	9.05	16.68	4.79	6.83	18.61	13.3	6.68	6.86
ENSG00000076382	15.4	5.95	4.66	2.36	5.01	8.02	8.22	3.65	4.07	2.4	3.61	4.83	3.75	3.32	1.93	2.45	2.87	3.82	2.97	4.93	3.16	2.47	15.38	4.27	8.55	3.42	2.83	3.24	5.64	4.55	1.36	6.48	8.56	4.37	4.25	4.03	3.64	9.24	2.81	2.7	7.6	1.25	3.85	2.32	7.06	6.04	3.36	6.73	4.26
ENSG00000076513	19.76	12.56	24.07	18.82	10.1	11.34	14.5	22.44	23.2	21.79	28.31	13.33	13.37	16.14	21.52	16.31	29.4	15.22	17.99	19.9	19.97	16.41	18.16	18.25	5.37	9.67	8.05	15.17	11.78	15.14	37.32	8.72	6.16	11.74	16.57	14.33	15.09	14.88	13.84	11.02	10.54	10.95	15.37	13.32	17.27	25.31	9.54	10.47	9.86
ENSG00000076554	14.89	38.18	36.11	28.66	80.8	52.91	23.51	43.4	25.52	69.01	31.38	37.64	26.81	94.68	19.35	69.72	33.66	113.81	107.21	137.12	67.35	71.52	43.4	146.03	3.86	76.02	38.99	73.36	189.81	44.99	55.9	41.21	14.42	45.7	8.39	14.92	51.75	51.67	89.06	19.66	179.3	11.65	97.39	51.2	23.81	42.1	62.19	80.68	24.38
ENSG00000076555	1.02	11.12	18.22	15.96	2.8	5.77	5.84	8.49	25.64	30.65	10.64	5.35	13.97	16.86	5.87	6.54	5.49	7.35	5.68	7.75	3.62	10.16	5.52	6.58	2.38	8.26	2.04	4.81	10.11	5.25	8.67	12.56	0.35	7.56	17.17	2.83	2.87	3.43	4.56	5.03	7.2	4.39	4.55	5.04	2.14	6.91	4.33	2.04	3.73
ENSG00000076604	22.34	32.75	34.52	17.96	18.53	25.28	22.17	40.36	33.75	20.44	16.98	17.99	19.63	28.35	13.95	20.43	21.62	23.02	28.69	23.8	22.61	20.33	45.61	13.47	22.65	24.33	11.33	18.49	25.78	18.08	13.35	29.2	25.28	18.93	20.55	12	16.9	22.24	19.99	18.44	26.91	14.61	30.02	22.18	14.72	19.98	15.46	21	20.19
ENSG00000076641	5.4	8.96	6.07	5.8	9.63	17.49	10.4	12.12	18.36	14.78	12.05	9.59	2.99	11.98	7.84	11.96	9.85	11.29	13.52	20.85	8.71	11.04	14.65	8.38	0.36	12.31	11.42	15.46	8.41	16.47	29.55	5.08	2.05	12.27	5.5	9.97	7.34	10.79	11.22	3.39	3.92	5.89	10.59	9.22	10.12	9.85	7.31	8.61	1.36
ENSG00000076650	3.51	7.54	8.41	3.42	3.51	4.08	3.06	4.51	10.97	5.74	2.95	3.26	4.21	6.28	2.48	4.73	11.55	3.38	4.43	4.69	2.75	4.1	5.14	3.6	2.59	3.29	2.54	4.01	3.41	3.57	4.15	7.75	2.13	5.05	6.13	2.41	3.32	5.35	2.8	4.18	3.63	2.31	3.29	2.38	2.46	7.13	2.98	10.91	14.16
ENSG00000076662	2.17	1.96	0.75	2.31	3.02	4.21	3.26	3.42	3.23	3.77	8.79	3.88	2.02	2.02	5.02	4.92	1.96	10.37	3.18	6.86	2.28	5.7	2.45	1.76	2.23	3.88	2.99	5.9	4.11	2.28	7.46	0.83	3.02	4.21	1.14	9.75	3.43	7.71	5.42	2.18	9.71	4.32	5.66	3.74	2.64	3.43	7.45	3.86	10.91
ENSG00000076685	26.69	33.44	29.08	38.16	20.94	77.43	39.95	51.19	56.44	42.38	47.98	30.1	23.36	43.32	26.7	42.61	57.24	45.03	46.05	40.38	46.05	43.25	50.86	46.62	23.6	30.2	25.2	39.5	23.71	50.2	28.37	46.11	14.59	33	21.8	31.22	49.61	46.9	23.4	28.07	35.15	23.65	42.36	57.41	26.88	41.94	27.96	36.84	40.33
ENSG00000076706	19.74	6.15	12.83	24.33	21.86	27.44	32.67	16.54	34.13	73.67	29.1	12.73	11.59	14.7	27.12	12.42	15.15	13.01	28.29	13.43	17.79	17.7	13.46	20.92	6.72	6.76	17.07	17.05	22	14.59	9.52	5.19	2.02	9.77	11.03	25.62	24.2	27.18	25.83	16.6	18.09	26.89	9.51	13.41	26.19	19.22	11.79	7.5	8.19
ENSG00000076716	5.89	11.55	2.43	7.15	15.7	5.28	11.37	17.74	16.82	28.48	11.4	9.36	3.96	9	19.66	11.14	4.93	12.32	9.6	12.23	7.12	10.15	8.01	16.2	0	11.03	9.77	13.49	9.59	6.5	9.12	1.67	0	14.39	4.29	14.51	7.9	17.1	23.8	16.34	15.45	6.68	6.18	16.45	3.58	13.95	4.14	6.59	10.91
ENSG00000076770	7.64	7.79	4.77	5.89	14.87	18.71	9.77	9.76	2.59	14.96	5.29	8.26	3.15	12.16	10.84	14.18	8.63	16.79	11.91	13.55	13.07	14.17	6.56	11.34	1.89	13.12	3.86	12.46	7.4	6.21	18.51	3.35	1.67	9.61	1.88	6.81	10.86	13.5	6.72	6.44	13.07	8.42	16.37	7.12	5.6	9.34	16.65	7.78	20.82
ENSG00000076826	1.23	9.01	6.98	5.18	8.74	5.38	1.98	8.51	3.01	8.64	2.87	3.8	7.27	7.97	2.26	4.81	2.1	9.27	22.4	11.89	5.22	4.18	7.37	5.63	0.71	7.41	0.7	4.44	8.49	2.55	6.1	8.34	1.99	4.36	2.12	0.62	5	3.64	3.54	2.58	4.96	1.53	6.87	7.59	0.45	4.19	5.51	4.61	4.21
ENSG00000076864	0.62	19.48	27.6	5.99	54.85	8.71	10.21	5.58	3.86	20.14	0.46	8.08	7.07	18.44	2.57	13.5	6.64	10.76	8.04	20.99	10.33	10.9	18.51	64.07	9.21	16.66	3.26	28.89	34.38	4.73	32.45	16.96	1.36	19.28	3.33	1.65	1.28	19.19	13.77	13.95	56.5	4.78	7.93	16.76	1.13	62	7.31	9.08	12.18
ENSG00000076924	8.26	10.55	7.62	7.93	12.64	12.94	7.85	11.72	6.88	11.58	10.51	8.43	8.08	10.09	8.53	10.41	7.41	9.56	18.3	10.87	9.62	9.95	12.52	6.41	7.34	8.58	7.13	7.03	6.44	9.65	8.81	9.38	3.53	10.62	9	7.78	8.57	7.88	9.23	6.11	6.59	9.04	9.34	8.36	6.89	7.6	9.31	8.11	11.49
ENSG00000076928	14.96	56.11	59.23	29.25	16.81	22.53	15.9	19.83	57.22	24.04	20.27	15.95	30.65	38.26	12.61	17.87	18.32	16.27	13.67	22.87	24.64	20.45	19.83	19.99	11.12	13.05	10.99	28.77	20.18	19.86	20.45	26.14	10.04	21.11	46.24	10.97	18.5	10.78	17.63	17.8	19.47	13.61	23.61	17.62	16.8	31.59	18.12	16.98	30.74
ENSG00000076944	13.36	59.87	41.34	27.81	30.23	39.5	16.42	30.47	27.03	23.2	26.98	24.13	32.13	35.56	14.89	19.24	15.8	21.96	61.24	26.65	24.31	18.58	27.71	17.97	6.37	23.37	14.42	14.84	16.12	19.94	20	32.97	24.97	27.06	19.52	9.47	22.59	21.01	16.63	11.01	11.39	14.08	27.13	26.2	19.34	17.7	26.54	23.89	22.25
ENSG00000076984	4.42	10.82	7.05	6.09	5.67	7.9	4.46	6.8	8.12	6.63	5.37	4.48	5.67	8.76	4.16	3.49	3.04	6.2	12.75	6.63	4.31	4.26	7.03	3.62	3.81	5.32	4.6	3.4	5.77	7.04	6.72	10	5.25	6	8.16	2.79	5.28	3.4	4.17	3.54	2.61	4.06	4.61	4.36	3.44	3.97	3.57	3.27	5.8
ENSG00000077009	0	0	0	0.07	0	0.03	0	0	0	0	0.06	0	0	0	0	0.07	0	0.06	0.06	0	0	0.05	0	0.04	0	0	0	0	0.05	0	0	0.13	0	0	0	0	0	0	0.05	0	0	0	0	0	0	0	0	0	0
ENSG00000077044	6.26	23.05	15.3	11.42	8.14	6.22	7.42	8.04	14.53	17.96	8.53	8.83	22.28	11.73	6.37	3.86	5.6	7.25	3.67	8.28	6.01	5.8	6.08	6.56	10.8	6.39	10.23	12.42	14.34	6.74	2.26	20.52	4.71	5.55	11.44	2.9	3.57	7.2	5.36	3.47	9.8	2.56	5.36	5.14	5.41	7.76	4.87	4.44	5.95
ENSG00000077063	0.19	0.86	3.52	2.17	0.53	0.85	1.37	0.79	1.59	3.96	1.19	1.43	1.26	1.38	1.59	1.36	0.92	1.7	0.47	2	0.97	2.21	1.14	0.87	0.01	1.08	0.29	0.78	0.67	1.1	0.52	0.36	0	7.36	4.37	1.34	0.48	0.69	1.28	0.85	0.18	1.14	1.13	1.17	1.11	0.45	0.79	0.28	0.34
ENSG00000077080	0	0.22	0	0.22	0.02	0.11	0	0	0.17	0.02	0	0	0	0.29	0.28	0.16	0.11	0.52	0.07	0.04	0.1	0.1	0	0.29	0	0.02	0	0.03	0.05	0.2	0	0	0	0.17	0.03	0.08	0.05	0	0.05	0.19	0	0	0	0	0	0	0.35	0	0
ENSG00000077092	1.71	4.9	2.9	3.99	7.45	1.95	2.57	2.27	3.23	6.98	3.66	13.83	2.35	2.68	4.72	6.14	3.89	3.28	4.33	6.84	3.52	7.57	3.14	2.97	0	3.28	2.41	2.19	2.82	3.51	0.67	1.83	0.1	7.36	4.47	4.15	2.71	6.32	3.07	1.94	1.28	1.42	4.28	5.1	2.08	2.59	3.11	2.49	0.65
ENSG00000077097	30.36	39.96	20.4	31.28	44.3	25	53.84	47.44	23.64	42.98	38.56	46.97	17.96	31.77	39.59	46.07	33.64	49.09	29.12	42.62	48.51	42.29	50.98	44.19	10.14	31.17	14.92	26.93	33.34	22.78	26.53	19.52	5.89	40.32	13.34	31.61	22.73	41.7	20.2	14.56	45.33	15.76	50.12	38.05	20.01	49.27	17.14	27.33	31.21
ENSG00000077147	57.73	21.74	31.36	43.11	125.73	134.36	79.41	65.33	32.09	92.11	79.87	65.9	19.72	91.43	80.7	173.51	152.3	230.7	187.54	232.47	171.29	151.78	123.03	193.16	17.35	148.17	99.39	227.69	124.29	74.9	80.52	62.72	19.83	89.12	14.35	73.12	103.45	176.7	51.05	52.47	175.96	46.77	178.11	185.47	61.9	93.74	66.76	93.3	124.98
ENSG00000077150	15.64	20.08	27.24	15.7	9.48	14.8	13.12	11.01	17.24	13.14	20.56	16.01	23.91	19.6	12.33	11.14	16.19	15.28	6.28	13.41	16.58	10.99	12.76	17	2.75	10.07	25.27	12.46	20.88	17.7	11.41	25.09	8.74	9.71	20.91	12.26	9.6	11.94	12.21	10.85	22.04	6.75	15.37	18.42	11.88	12.4	12.54	12.07	7.1
ENSG00000077152	26.72	2.67	1.77	2.94	9.39	15.53	14.35	5.23	4.22	2.99	8.15	8.83	1.05	3.36	4.9	3.47	6.49	6.35	5.89	9.02	9.59	6.27	21.25	14.18	18.65	8.11	4.85	5.49	9.49	10.72	2.83	5.88	18.61	4.94	1.4	8.29	5.93	18.7	4.03	3.71	17.58	3.64	11.5	4.99	10.81	10.7	7.54	15.55	8.22
ENSG00000077157	5.5	30.79	15.38	14.39	15.04	9.98	12.91	27.91	56.68	127.5	11.22	9.81	12.77	25.98	11.25	8.6	9.65	9.77	7.56	20.45	11.55	19.05	10.28	11.43	2.01	5.21	3.28	7.91	10.29	11.68	5.43	9.79	0.89	7.85	17.57	7.57	11.35	4.89	7.02	4.59	6.03	16.13	16.12	7.91	4.85	20.95	12.39	4.6	5.29
ENSG00000077232	26.16	25.65	18.8	19.43	36	42.17	42.7	37.37	22.4	34.7	42.3	57.51	15.09	36.49	72.59	40.53	38.16	47.2	38.45	36.5	47.59	46.09	39.01	67.86	18.88	51.37	69.67	43.67	59.28	26.94	48.48	30.26	12.63	61.12	14.04	40.97	41.52	77.56	28.19	13.88	79.94	19.52	49.19	51.53	32.34	33.43	27.89	35.32	45.79
ENSG00000077235	18.32	21.64	30.91	20.88	13.52	16.38	17.07	21.89	26.64	14.93	15.31	18.47	11	17.96	16.94	13.57	13.77	12.75	13.39	13.66	15.14	13.48	16.88	15.38	10.25	10.33	13.86	14.14	12.21	14.68	9.53	17.57	7.56	13.91	17.71	16.78	14.74	11.11	19.08	14.77	11.86	13.49	13.44	12.24	15.24	10.69	15.4	10.72	5.02
ENSG00000077238	28.69	55.3	46.7	33.76	22.54	21.39	27.87	35.96	44.72	23.79	29.91	25.36	33.29	39.43	27.09	22.01	30.04	13.28	19.68	21.19	28.57	22.11	23.06	34.01	6.45	19.24	20.06	26.5	41.08	49.41	9.7	33.63	9.05	24.64	45.63	12.87	21.13	17.49	23	25.77	39.62	12.17	22.77	24.53	38.3	19.47	30.12	19.2	6.08
ENSG00000077254	25.99	99.15	69.57	61.25	25.86	22.27	29.65	38.19	94.28	50	32.44	37.21	42.43	54.04	29.17	24.74	28.96	31.51	36.39	35.91	29.76	42.76	34.29	30.55	16.84	28.86	24.79	27	46.19	32.42	20.89	39.18	8.35	43.33	80.35	21.29	20.55	30.21	17.07	18.84	37.15	12.01	30.97	25.55	22.42	40.78	20.49	20.41	17.59
ENSG00000077264	0.68	3.41	1.84	1.82	0.64	0.8	2.49	0.24	0.94	6.02	0.8	1	0.34	5.79	5.42	3.19	1.42	4.67	0.94	2.28	2.4	2.93	1.43	2.3	0.24	1.19	2.56	1.21	0.59	0.96	13.38	0.84	0	3.13	0.86	2.09	0.55	1.54	1.13	1.2	1.75	0.77	3.23	0.82	0.18	1	1.67	0.75	0.05
ENSG00000077274	0.07	2.69	0.98	1.29	4.19	1.28	1.47	0.57	0.96	5.38	4.22	1.26	1.14	0.94	1.31	3.48	1.03	11.65	0.55	2.86	1.18	4.31	1	3.6	0	19.14	0.06	1.81	4.57	1.34	5.46	0.9	0	2.51	0.1	1.33	0.85	1.55	9.41	0.37	23.39	1.1	2.54	0.41	0.01	1.45	1.63	3.4	0.78
ENSG00000077279	0	0.01	0.07	0.08	0.1	0.06	0.11	0.01	0.1	0.39	0.03	0.05	0.04	0.35	0.11	0.14	0.04	0.5	0.03	0.35	0.09	0.07	0.08	0.25	0	0.14	0.03	0.06	0.08	0.17	0.74	0.02	0	0.05	0.05	0.14	0.04	0.05	0.08	0.11	0.02	0.08	0.05	0.13	0.06	0.04	0.09	0.05	0.02
ENSG00000077312	27.06	24.17	9.13	10.41	15.35	20.18	15.6	13.35	50.25	17.43	17.42	16.36	9.58	14.87	12.48	16.24	13.48	17.57	12.37	24.33	15.49	15.75	15.89	19.46	19.38	12.84	15.14	15.49	14.29	15.66	10.1	14.05	22.32	14.72	9.77	10.37	11.28	23.72	11.78	11.29	19.55	8.84	24.25	13.08	15.81	16.54	14.52	14.07	17.16
ENSG00000077327	0	0.04	0.15	0.1	0.01	0.03	0	0	0.1	0.05	0.03	0.04	0.1	0.41	0.08	0.05	0.04	0.24	0.02	0.09	0.01	0.06	0.08	1.04	0.02	0	0.05	0.01	0.06	0.08	0	0.06	0	0.14	0.73	1.5	0.06	0.08	0.03	0.05	0.92	0.06	0.09	0	0	0.05	0.11	0.04	2.61
ENSG00000077348	10.24	2.91	6.07	1.84	12.06	9.55	3.24	4.71	1.28	4.28	5.16	5.72	0.84	2.87	4.16	5.78	4.13	4.68	4.54	6.73	5.23	5.01	8.44	5.81	20.59	4.21	3.98	4.68	3.69	5.44	4.85	4.24	8.37	7.34	2.31	4.96	3.02	6.63	5.14	5.2	6.8	4.77	10.29	5.02	7.37	10.12	6.85	4.84	18.61
ENSG00000077380	46.29	43.1	53.86	36.12	48.18	59.58	58.07	61.61	59.95	45.46	45.69	56.05	21.59	46.73	51.21	57.64	55.24	47.47	53.88	46.55	52.26	45.72	51.81	47.56	21.96	39.6	53.62	43.64	30.49	37.82	38.39	40.98	46.07	57.97	28.54	40.64	56.14	55.28	47.38	33.57	40.3	29.2	49.84	45.62	48.72	46.19	31.63	46.58	31.85
ENSG00000077420	2	2.74	0.82	2.85	2.22	4.16	3.32	2.47	3.98	3.86	8.78	5.33	0.82	1.22	4.59	3.56	3.35	5.95	2.26	4.23	2.56	5.21	2.28	10.6	0	1.52	1.52	6.3	3.31	3.16	5.12	0.65	0.05	9.45	1.94	6.68	11.11	4.46	3.61	0.97	1.5	5.6	3.5	2.95	3.3	5.34	4.85	3.29	0.73
ENSG00000077454	6	16.72	38.47	25.24	7.94	22.94	10.43	11.01	57.69	22.08	12.2	8.62	19.29	23.29	11.12	10.74	10.54	10.68	12.92	20.27	10.99	10.61	14.35	15.52	5.84	10.7	4.92	12.85	58.28	12.49	7.39	23.12	11.98	9.67	28.78	5.66	14.83	6.33	12.14	13.67	10.48	7.6	9.92	12.21	8.57	10.94	14.49	12.89	17.82
ENSG00000077458	6.54	20.01	16.12	12.09	8.91	11.17	14.84	18.07	31.97	12.47	13.47	14.52	17.92	16.77	7.87	11.03	9.89	7.78	10.05	14.28	7.07	12.98	11.61	8.28	5.25	7.98	5.34	7.75	8.75	14.61	15.17	10.09	6.48	11.3	15.9	7.58	7.92	6.42	5.3	8.67	7.21	1.78	9.43	7.94	6.62	15	4.93	7.11	3.45
ENSG00000077463	4.34	7.27	6.9	4.65	6.91	10.81	2.77	4.68	4.84	5.64	10.74	4.16	4.98	8.49	3.09	5.24	3.19	6.45	4.79	4.46	6.07	5.61	3.49	5.26	2.96	3.79	2.49	2.89	5.43	4.59	5.46	5.6	4.54	6.61	4.06	2.67	5.16	2.66	3.68	2.75	3.41	4.69	6.16	6.11	3.75	3.92	6.13	3.99	6.46
ENSG00000077498	0	0	0	0	0	0	0	0	0	0	0	0	0.05	0	0	0	0	0	0	0	0	0	0	0	0	0	0	0	0	0	0	0	0	0	0	0	0	0	0	0	0	0	0	0	0	0	0	0	0
ENSG00000077514	12.19	10.5	4.29	8.56	8.7	7.59	11.29	10.78	9.18	14.22	6.8	10.19	6.29	9.4	6.26	9.57	6.06	10.2	7.6	11.64	10.23	11.48	6.61	10.7	6.06	8.61	4.81	14.51	15.37	11.83	4.43	5.41	17.37	8.61	9.09	5.59	7.78	19.38	7.03	5.56	10.25	4.08	11.16	10.11	6.33	23.31	7.46	7.93	5.91
ENSG00000077522	0.23	0.28	0.39	0.44	0.02	0.22	0.04	0.23	0.59	0.35	0.08	0.12	0.19	0.45	0.34	0.15	0.21	0.09	0.03	0	0.09	0.35	0.05	0.1	0	0.04	0.2	0.08	0.25	0.05	0.62	0	0	0.05	0.13	0.09	0.32	0.12	0.06	0.07	0.04	0.02	0.04	0.1	0.53	0.04	0.03	0	0.03
ENSG00000077549	99.23	46.1	49.37	80.72	68.07	56.33	93.52	79.12	76.34	82.52	54.84	70.23	21.28	51.93	83.17	52.94	58.53	45.51	52	68.15	62.16	72.59	59.73	112.92	23.35	54.16	61.01	78.29	68.75	69.05	33.64	29.89	39.61	49.14	38.9	82.45	75.61	73.07	74.13	82.8	71.47	64.11	62.33	74.54	114.8	86.15	77.71	59.37	65.36
ENSG00000077585	6.32	9.43	4.41	8.68	20	14.75	11.05	16.28	8.65	9.89	18.26	12.08	3.43	6.14	13.62	11.73	15.99	12.72	15.91	9.97	11.88	11.34	14.35	13.57	2.34	7.76	4.92	10.81	4.21	11.19	8.41	4.75	0.02	14.56	4.62	11.93	17.4	10.7	7.55	2.43	5.37	8.32	13.7	29.25	12.46	21.8	12.94	17.59	20.78
ENSG00000077616	0.36	0.32	1.6	1.75	0.12	0.52	0.43	0.27	0.69	1.31	0.31	0.69	0.07	1.08	0.75	0.88	0.86	0.5	0.61	1.18	0.57	1.52	0.6	0.54	0.16	0.11	0.01	0.7	0.45	0.3	0.7	0.26	0	0.34	0.83	1.06	0.29	0.31	0.54	0.16	0.15	0.18	0.33	0.17	0.07	0.44	0.19	0.34	0.07
ENSG00000077684	3.56	8.05	6.86	5.09	9.44	4.61	12.11	4.78	7.29	18.67	5.55	15.01	7.21	8.76	7.65	16.38	7.67	12.69	13.48	15.01	9.02	12.27	9.07	7.6	5.35	14.56	4.64	6.62	21.13	4.51	8.91	7.34	5.22	28.66	4.91	5.83	7.8	11.21	14.69	4.02	24.63	6.2	8.97	7.82	4.86	5.83	8.71	6.26	3.32
ENSG00000077713	7.14	5.93	2.84	7.04	10.47	12.03	6.48	7.73	4.64	6.87	11.84	9.69	3.05	5.84	10.35	11.94	11.33	8.86	10.32	6.33	9.85	6.68	6.28	7.53	2.4	6.99	6.19	7.48	6.56	11.07	12.18	4.43	2.99	5.18	5.32	7.33	7.43	5.93	4.66	4.99	6.64	5.54	9.11	7.58	13.62	5.63	5.71	8.36	3.44
ENSG00000077721	35.27	10.66	8.13	13.42	23.38	37.62	27.39	24.8	10.64	25.65	28.01	24.96	8.67	16.8	28.2	27.07	34.06	33.21	45.47	23.84	31.32	25.16	28.11	28.88	12.39	18.44	20.96	21.27	20.94	26.41	23.68	6.86	9.9	16.17	7.59	29.2	29.3	28.85	14.17	10.34	24.51	13.28	25.69	27.09	40.65	20.7	25.38	31.28	16.96
ENSG00000077782	14.27	15.26	17.49	32.23	12.51	13.8	20.81	23.35	23.64	40.61	13.64	16.68	9.67	19.57	29.65	23.37	16.58	18.03	12.7	14.31	23.04	24.37	20.08	27.36	12.75	6.15	13.03	17.07	11.18	19.2	33.95	3.07	0	13.99	61.19	28.67	17.24	10.24	24.11	22.92	13.36	22.43	13.33	12.36	22.28	10.62	18.85	8.54	4.17
ENSG00000077800	0	0	0	0	0	0	0	0	0	0	0.02	0	0	0	0	0	0	0	0	0	0	0	0	0.03	0	0	0.06	0	0.03	0.02	0	0.04	0	0	0	0	0	0.04	0	0	0.11	0	0	0.02	0	0	0	0	0
ENSG00000077809	91.12	139.27	121.04	122.22	86.42	104.3	121.48	157.5	186.01	129.27	78.05	90.23	72.36	132.72	91.02	108.77	114.09	100.87	122.66	131.69	96	93.88	152.04	94.84	65.28	79.71	57.54	87.21	98.62	137.85	93.05	119.86	29.08	113.33	90.06	69.94	111.18	83.87	85.8	78.42	74.29	46.25	103.5	87.37	84.26	115.51	80	76.29	76.65
ENSG00000077935	0.02	0	0.09	0.05	0.9	0.09	0.02	0.03	0.34	0.09	0.08	0.01	0	0.01	0.02	0	0.06	0.01	0.01	0	0.03	0.03	0.58	0.46	0	0.01	0	0.06	0.41	0.02	0	0.07	0.04	0.08	0	0.01	0.01	0.02	0.28	0.15	0.08	0.03	0.02	0	0	0.54	0	0.01	0
ENSG00000077942	21.98	4.9	39.64	76.04	12.73	46.66	68.41	38.41	30.19	44.74	15.18	41.81	4.05	18.23	75.36	42.18	23.31	62.97	21.53	45.43	47.08	74.97	53.82	56.67	57.1	7.6	24.59	53.33	32.69	56.03	22.34	5.34	0.43	30.54	26.95	128.27	34.32	41.33	41.21	70.12	52.29	102.14	53.77	75.6	87.7	24.7	61.44	14.7	7.84
ENSG00000077943	0.5	1.36	0.99	1.64	0.89	1.95	2.1	0.51	1.22	2.9	1.86	1.44	0.81	0.87	1.5	2.21	1.52	1.64	4.38	2.09	1.58	3.54	1.66	1	0	0.57	0.43	2.04	0.87	1.19	0.66	0.23	0.01	1.17	0.84	2.81	0.8	1.71	3.37	0.83	0.39	1.81	1.28	1.29	0.99	1.33	0.41	0.65	0.49
ENSG00000077984	2.7	1.38	1.76	4.06	1.63	1.85	1.88	2.31	1.32	0.41	2.49	1.06	0	0.27	6.86	2.67	2.16	3.76	1.2	2.3	2.18	2.26	1.93	0.72	0.19	0.24	1.23	8.66	0.93	2.14	8.93	0	0	2.94	0.31	4.07	1.38	2.55	1.51	0.95	2.35	1.22	2.15	2.77	4.73	1.57	2.85	5.9	0.27
ENSG00000078018	3.13	9.75	9.37	6.19	7.65	2.62	4.76	1.32	2.44	4.7	3.87	5.79	4.01	7.17	5.21	5.72	3.54	6.02	5.9	7.73	3.36	3.64	2.46	7.65	2.29	10.81	1.23	2.46	1.16	3.75	4.75	3.16	0.56	3.36	6.36	4.01	3.72	4.01	3.96	3.29	0.89	1.3	2	1.54	2.25	3.34	2.8	2.66	1.01
ENSG00000078043	7.67	16.16	5.23	7.14	5.35	7.51	9.21	9.23	9.37	10.67	9.39	7.2	5.86	6.39	6.25	7.7	9.03	7.08	6.1	3.74	7.5	7.27	11.3	12.55	2.12	4.14	4.06	6.07	12.08	7.43	9.89	5.34	1.05	7.76	5.1	7.31	5.57	4.36	5.6	3.18	8.04	4.93	4.24	8.53	6.2	7.39	3.6	6.28	3.33
ENSG00000078053	0.5	0.55	0.6	2.42	0.21	0.69	1.14	0.72	1.01	1.72	0.96	0.99	0.72	2.06	1.86	1.71	1.87	2.12	1.39	0.83	1.6	1.07	1.23	0.87	0.45	0.53	0.43	1.04	0.67	1.43	0.28	0	0	0.55	1.14	1.81	0.66	0.98	1.09	1.45	1.32	1.05	0.77	0.81	0.86	0.7	1.36	0.27	0.07
ENSG00000078061	17.99	9.31	10.12	10.01	20.79	16.99	20.57	20.05	11.82	17.49	16.76	15.28	7.85	16.82	10.81	15.74	18.03	16.31	19.82	19.26	18.73	16.56	14.38	17.65	5.24	17.96	15.77	17.26	15.14	16.01	29.97	12.87	5.98	12.11	10.01	11.53	16.31	24.55	20.63	14.44	15.53	13.4	16.48	15.4	18.55	18.12	16.53	14.9	14.28
ENSG00000078070	10.3	17.8	11.51	9.46	13.67	7.7	12.3	10.67	12.23	11.59	7.27	9.74	11.74	7.67	7.28	10.02	7.78	8.1	9.71	10.38	8.02	8.99	13.83	11.78	10.73	7.33	4.84	8.02	7.65	8.4	9.99	12.3	4.7	9.22	14.25	7.21	4.03	8.18	7.04	4.46	7.55	4.47	10.27	7.08	7.97	14.86	7.77	7.35	8.89
ENSG00000078081	1.84	2.37	1.13	2.03	4.17	10.76	3.43	1.34	1.69	0.72	4.12	1.77	1.91	1.42	3.08	1.87	1.2	2.05	1.14	3.87	0.85	1.59	2.8	4.48	0.15	1.58	5.16	2.85	0.96	4.85	5.08	1.32	0.33	2.88	1.49	4.21	0.58	9.56	1.86	0.59	0.69	0.35	2.66	2.04	3.37	10.52	0.84	4.56	0.29
ENSG00000078098	42.09	14.17	13.86	44.15	10.74	22.11	42.64	31.01	20.11	9.57	33.27	32.7	2.6	14.85	55.78	25.89	29.8	19.11	19.93	18.62	34.36	24.92	33.87	21.98	0	7.04	54.1	19.45	17.38	39.1	4.32	3.15	0	21.13	14.15	50.77	39.42	28.91	15.93	25.24	21.62	29.12	12.18	33	68.49	19.09	28.67	7.28	5.32
ENSG00000078114	16.46	11.06	10.76	17.29	8.11	31.78	13.1	16.78	13.98	13.02	10.88	22.48	12.56	31.5	7.45	17.51	27.05	12.25	26.64	26.04	20.06	10.39	12.74	25.84	3.52	12.94	1.52	12.32	15.77	17.24	24.36	6.94	1.64	7.14	10.05	5.41	19.76	18.73	3.82	7.08	17.66	8	20.01	9.9	11.66	13.9	11.87	20.54	51.25
ENSG00000078124	12.23	4.79	3.65	4.73	9.52	10.06	7.71	5.49	11.59	7.15	7.27	9.28	3.96	9.52	6.1	12.85	9.14	9.44	12.65	11.71	11.03	9.13	5.69	13.16	7.53	5.96	4.61	10.67	11.05	12	13.1	5.45	2.78	5.76	5.68	7.87	14.37	15.79	9.68	10.76	10.17	6.19	8.52	6.19	9.78	12.22	10.62	11.08	4.4
ENSG00000078140	36.66	10.89	15.72	9.62	26.23	39.49	30.03	19.87	6.38	18.64	20.06	24.24	4.94	16.77	17.81	26.59	17.35	24.34	32.81	22.72	15.54	22.72	24.9	31	10.86	29.03	22.34	20.24	24.24	25.45	19.83	12.33	37.55	20.3	5.89	17.25	21.04	34.48	21.1	15.47	26.57	9.23	25.36	19.63	26.71	24.62	15.36	20.3	20.66
ENSG00000078142	18.13	23.85	13.65	24.9	11.37	17.69	18.69	18.11	36.94	16.41	22.37	16.22	17.49	16.28	13.24	21.97	18.22	13.18	25.19	12.84	14.01	15.39	15.01	18.23	11.85	12.38	12.71	12.43	25.49	18.15	25.08	11.29	6.38	18.49	21.11	16.22	16.04	16.21	11.97	9.53	16.82	14.23	12.6	21.76	18.33	15.98	13.89	17.82	4.89
ENSG00000078177	5.55	6.78	3.46	5.33	3.55	5.77	7.01	5.96	5.89	4.64	4.08	4.36	2.91	6.46	4.63	4.5	4.6	5.83	4.39	4.45	3.54	4.5	5.86	4.5	0.78	4.47	4.16	4.87	6.56	4.14	7.86	5.14	0.57	4.63	4.67	4.79	5.96	7.26	3.57	2.3	7.24	1.69	4.6	4.17	5.78	3.73	1.86	3.16	0.87
ENSG00000078237	11.43	1.19	3.84	2	4.01	10.04	4.89	4.09	2.61	5.73	4.18	4.49	2.57	1.91	3.39	4.75	3.25	8.65	6.42	7.18	6.01	5.29	8.18	3.77	2.6	2.99	4.92	4.59	3.61	5.09	4.09	3.14	3.81	5.26	2.24	7.29	7.39	8.96	3.45	2.3	20.33	6.15	4.1	6.91	13.62	5.72	5.68	7.53	2.4
ENSG00000078246	11.49	8.24	9.85	8.25	5.81	7.91	5.23	7.51	6.93	7.34	5.72	8.79	2.97	4.2	8.13	6.99	4.39	6.43	6.18	7.95	6.96	8.07	11.02	3.93	4.93	4.32	8.7	4.87	5.86	6.71	5.64	9.13	4.42	6.59	6.22	7.69	7.72	7.7	6.69	4.46	19.32	5.27	7	6.71	7.42	7.78	4.55	5.37	1.7
ENSG00000078269	17.81	31.07	15.78	16.77	6.87	7.85	11.98	16.3	16.98	9.63	8.45	17.46	18.85	15.2	8.17	6.81	15.08	8.87	8.02	10.77	10.52	7.09	11.72	11.8	9.38	4.42	6.12	13.6	9.74	5.7	4.04	22.83	4.49	5.96	14.64	5.5	9.2	9.81	6.38	13.05	8.88	6.54	9.72	10.56	8.85	19.22	4.99	9.68	5.24
ENSG00000078295	0.34	1.33	6.64	4.08	0.63	0.45	1.55	2.71	3.01	3.51	1.06	1.59	2.07	1.44	6.03	1.45	1.47	1.43	0.92	0.49	1.7	2.29	2.08	1.24	0.04	0.81	0.58	3.29	1.11	1.7	4.95	0.95	0.01	0.97	7.87	1.66	1.81	0.66	3.02	1.41	0.63	1.46	1.75	1.03	0.54	2.87	0.37	1.4	0.35
ENSG00000078304	62.59	36.63	36.07	37.79	52.44	46.47	73.45	72.04	36.26	52.25	45.13	49.06	20.31	47.96	38.58	58.57	57.43	45.19	62.72	46.96	54.45	52.13	62.05	59.53	19.92	35.99	56.56	47.98	56.09	52.63	56.68	32.88	15.16	43.88	12.7	34.3	51	57.35	36.8	31.05	84.55	32.99	30.39	52.85	40.11	54.27	34.79	58.99	50.17
ENSG00000078319	4.13	4.5	2.18	4.54	2.52	4.16	1.86	4.2	8.34	3.97	4.11	5.06	1.93	6.43	4.36	4.24	3.35	4.16	1.61	7.25	2.67	2.67	3.54	2.44	4.59	2.62	1.85	2.72	8.03	6.06	1.02	3.53	2.77	5.03	3.92	2.67	1.67	3.2	2.94	2.8	3.28	1.75	3.33	2.46	2.95	3.56	3.1	6.94	3.36
ENSG00000078328	0.02	0	0	0	0.02	0	0	0	0.02	0.14	0.02	0	0.13	0.08	0.02	0.07	0	0.03	0	0	0.03	0.1	0.11	0.01	0	0	0.03	0	1.04	0.02	0	0.11	0	0	0	0.04	0	0	0.05	0	3.2	0	0.01	0	0	0.01	0	0	0
ENSG00000078369	190.57	43.51	65.66	74.81	103.1	69.2	136.98	87.09	40.35	83.46	80.06	102.96	22.25	57.17	99.82	69.84	74.23	102.65	124.92	89.95	73.22	87.89	115.15	127.39	27.39	84.15	108.73	99.14	86.31	102.93	52.7	50.37	37.14	67.66	34.12	98.57	74.92	82.99	161.65	98.35	72.3	56.72	101.13	89.63	117.26	107.53	81.49	95.82	94.5
ENSG00000078399	0.02	0.29	0.48	0.27	0.31	0.31	0.69	1	0.44	0.48	0.33	0.21	0.06	0.15	0.15	0.65	0.4	0.41	0.7	0.68	0.08	0.74	0.38	7.83	0.04	0.02	0.29	0.3	0.54	0.59	0	0.85	0	0.1	1.64	0.32	0.75	0.07	0.11	0.44	0.06	0.06	0.49	0.21	0.21	0.1	0.18	0.51	0.01
ENSG00000078401	3.26	5.46	3.14	7.32	3.52	27.81	10.25	8.35	18.79	4.89	9.58	9.27	4.8	5.91	4.43	7.84	14.56	6.63	7.59	25.66	5.32	8.78	14.95	3.86	5.92	2.51	0.65	4.61	4.57	7.31	2.44	2	18.23	5.58	3.61	3.8	13.02	26.38	8.99	5.3	2.94	2.52	6.75	10.71	6.12	6.03	1.32	3.82	4.24
ENSG00000078403	7.41	25.67	11.92	12.09	7.44	12.19	9.02	10.69	25.66	11.98	13.79	12.32	9.88	13.06	9.46	9.28	11.91	6.91	9.36	9.23	7.76	10.13	9.87	10.51	5.36	8.4	6.51	7.05	10.54	13.72	12.47	16.18	2.07	10.28	9.88	6.15	7.44	8.38	7.44	9.22	7.43	4.33	9.43	4.61	6.04	8.81	5.81	6.6	7.13
ENSG00000078487	0.59	0.75	1.78	0.77	1.06	0.99	1.1	1.2	1.02	4.01	2.76	0.86	0.95	1.24	1.59	1.11	0.76	1.02	0.6	2.39	0.44	1.51	1.94	0.67	1	0.54	0.56	0.59	4.03	1.15	0.84	0.99	0.72	1.05	2.6	1.18	0.55	0.68	1.02	0.8	3.36	0.79	0.81	1.37	0.79	0.96	0.91	2.35	0.43
ENSG00000078549	0.22	0.05	0.05	0.29	0.08	0.24	0.25	0.06	0.16	0.28	0.24	0.31	0.08	0.12	0.2	0.03	0.43	0.28	0.1	0.12	0.1	0.1	0.14	0.19	0.02	0.08	0.05	0.09	0.12	0.26	0.12	0.14	0	0.26	0.06	0.32	0.08	0.06	0.36	0.14	0.1	0.35	0.13	0.18	0.03	0.08	0.04	0.07	0.02
ENSG00000078579	0	0.26	0	0.93	0.61	0.01	1.47	1.05	0.35	1.8	0.23	0.83	0	0.24	0.68	1.27	0.03	0.25	0.18	1.74	0.35	1.71	0.8	0.36	0.11	0.37	0	0.57	0.05	0.05	1.42	0.25	0	0.66	0.11	0.58	0.98	0.4	0.13	0.13	0.12	0.68	1.61	1.42	0	2.43	0.27	0.32	0.13
ENSG00000078589	0.87	0.98	0	0.83	0.7	0.9	0.84	0.48	0.52	0.46	7.19	0.89	0.1	0.31	1.56	1.23	0.95	1.8	0.42	1.34	0.86	2.26	0.85	0.76	0	0.18	0.35	3.25	0.74	0.95	3.18	0	0	0.99	0.12	4.67	0.68	2	0.9	0.13	0.77	0.56	1	1.18	1.03	0.82	1.01	2.66	0.09
ENSG00000078596	3.4	0.84	1.49	2.66	5.51	7.39	6.38	1.05	3.1	5.37	20.51	8.84	1.86	1.09	10.22	7.67	6.02	19.76	6.62	14.94	5.79	10.78	3.55	2.71	0	13.47	1.79	29.23	2.65	1.48	505.91	0.21	0	6.17	0.19	15.29	2.38	7.64	7.58	1.69	142.12	8.7	3.48	4.03	2.67	6.42	4.76	7.55	0.82
ENSG00000078618	40.99	61.21	40.81	32.61	33.38	25.62	31.38	29.54	29.53	36.32	27	36.64	16.15	23.95	30.9	21.29	30.48	34.62	30.53	29.26	32.99	32.79	37.06	37.54	14.64	25.48	47.4	30.32	40.65	42.56	22.39	18.65	17.35	44.05	28.53	28.71	21.86	28.53	29.18	17.11	32.43	12.22	28.85	25.38	37.38	36.22	23.04	22.79	27.3
ENSG00000078668	49.85	18.95	17.08	21.1	49.07	30.4	41.59	34.13	30.16	40.47	30.77	40.22	11.94	16.37	25.58	43.47	27.42	51.47	111.52	56.92	36.49	44.03	40.57	56.53	40.1	41.97	21.67	38.07	19.95	42.12	35.37	12.87	61.93	31.89	18.63	70.02	35.03	36.47	25.11	14.88	26.2	25.42	49.51	208.25	58.1	46.39	30.53	35.91	38.56
ENSG00000078674	31.32	93.74	57.18	59.9	50.09	27.71	70.63	31.96	72.51	50.26	53.18	56.85	31.39	40.72	53.35	52.58	38.27	54.56	24.85	65.68	35.17	54.58	31.4	30.66	15.41	36.51	15.06	30.62	37.86	33.49	74.54	28.09	11.11	54.24	34.88	29.48	39.22	28.44	24.3	13.92	29.2	22.43	46.79	38.52	27.98	65.86	22.39	23.9	11.6
ENSG00000078687	2.21	6.27	4.84	7.02	3.16	3.9	4.31	4.51	9.84	9.31	7.39	6.47	7.09	7.49	4.04	5.06	3.61	5.58	4.06	3.33	3.81	6.48	4.14	3.64	0.65	2.89	1.02	4.61	5.17	3.91	2.07	4.38	0.42	3.23	7.26	3.6	3.74	1.75	4.18	3.9	4.06	3.9	3.73	3.22	2.3	5.63	5.02	2.5	1.91
[truncated: 54,757 more rows]
[truncated: 43 more columns]
