# Supplementary material for: Gene signature for prognosis in comparison of pancreatic cancer patients with diabetes and non-diabetes
Source: PeerJ. 2020 Nov 11;8:e10297. doi: 10.7717/peerj.10297 (PMC7666560; doi:10.7717/peerj.10297)
Supplement: Supplemental Information 1 [file peerj-08-10297-s001.zip › genediff.R]

list<-read.csv("list_seq.csv",row.names=1)
mrna<-read.csv("mrna_136.csv",row.names=1)
mirna<-read.csv("mirna_136.csv",row.names=1)
index1<-intersect(rownames(list),colnames(mrna))
mrna<-mrna[,index1]
mirna<-mirna[,index1]
write.csv(mrna,file="ordermrna.csv")
library(limma)
source("http://bioconductor.org/biocLite.R")
biocLite("limma")
library(limma)
exp_mrna<-as.matrix(mrna)
samps<-factor(c(rep("nond",99),rep("dia",37)))
design <- model.matrix(~0+samps) 
colnames(design) <- c("nond","dia") 
fit <- lmFit(exp_mrna, design) 
cont.matrix<-makeContrasts(dia-nond,levels=design) 
fit2 <- contrasts.fit(fit, cont.matrix) 
summary(fit2)
fit3 <- eBayes(fit2)
final<-topTable(fit3, coef=1, number=dim(exp_mrna)[1], adjust.method="BH", sort.by="B", resort.by="M")
write.table(final,paste("dia_nond","_limma.txt"),quote=FALSE,sep="\t")

exp_mirna<-as.matrix(mirna)
samps1<-factor(c(rep("nond",99),rep("dia",37)))
design1 <- model.matrix(~0+samps1) 
colnames(design1) <- c("nond","dia") 
fit1 <- lmFit(exp_mirna, design1) 
cont.matrix1<-makeContrasts(dia-nond,levels=design1) 
fit22 <- contrasts.fit(fit1, cont.matrix1) 
summary(fit22)
fit33 <- eBayes(fit22)
final1<-topTable(fit33, coef=1, number=dim(exp_mirna)[1], adjust.method="BH", sort.by="B", resort.by="M")
write.table(final1,paste("dia_nond1","_limma.txt"),quote=FALSE,sep="\t")
write.csv(final1,file="mirna_diff.csv")
