# Supplementary material for: Gene signature for prognosis in comparison of pancreatic cancer patients with diabetes and non-diabetes
Source: PeerJ. 2020 Nov 11;8:e10297. doi: 10.7717/peerj.10297 (PMC7666560; doi:10.7717/peerj.10297)
Supplement: Supplemental Information 1 [file peerj-08-10297-s001.zip › genename.R]

geneexp0<-read.csv("GSE62452_validate.csv",row.names=1)
clinical<-read.csv("GSE62452_validate_clinical.csv",row.names=1)
ann<-read.csv("62452_ann_genename.csv",row.names=1)
index_gene<-intersect(rownames(ann),rownames(geneexp0))
geneexp1<-geneexp0[index_gene,]
index_samp<-intersect(rownames(clinical),colnames(geneexp1))
geneexp<-geneexp1[,index_samp]
geneexp_val<-cbind(ann,geneexp)
write.csv(geneexp_val,file="geneexp_val62452.csv")
x<-duplicated(geneexp_val[,1])
geneexpval_comple<-geneexp_val[!x,]
rownames(geneexpval_comple)<-geneexpval_comple[,1]
geneexpval_comple<-geneexpval_comple[,-1]
write.csv(geneexpval_comple,file="validate_62452.csv")
