# Supplementary material for: Gene signature for prognosis in comparison of pancreatic cancer patients with diabetes and non-diabetes
Source: PeerJ. 2020 Nov 11;8:e10297. doi: 10.7717/peerj.10297 (PMC7666560; doi:10.7717/peerj.10297)
Supplement: Supplemental Information 1 [file peerj-08-10297-s001.zip › GEOvalidate_test.R]

tcga<-read.csv("mrna_pihi_lass_nondia.csv",row.names=1)
geo_gene<-read.csv("validate_62452.csv")
x<-duplicated(geo_gene[,1])
geo_gene<-geo_gene[!x,]
rownames(geo_gene)<-geo_gene[,1]
geo_gene<-geo_gene[,-1]
index_gene<-intersect(rownames(tcga),rownames(geo_gene))
####µÃµ½key gene
keygene_geo<-geo_gene[index_gene,]
keygene_geo_t<-t(keygene_geo)
clinical<-read.csv("GSE62452_validate_clinical.csv",row.names=1)
index_clin<-intersect(rownames(clinical),rownames(keygene_geo_t))
keygene_geo_t<-keygene_geo_t[index_clin,]
allvalidate<-cbind(keygene_geo_t,clinical)
######¼ÆËãÏµÊý
p<-NULL
hr<-NULL
coef<-NULL
library(survival)
for(i in c(1:37)){
  tt<-coxph(Surv(time,as.numeric(status))~allvalidate[,i],data=allvalidate)
  t<-summary(tt)
  coef<-c(coef,t$coefficients[[1]])
  hr<-c(hr,t$coefficients[[2]])
  p<-c(p,t$waldtest[[3]])
}
allcoef<-cbind(colnames(allvalidate)[1:37],coef,hr,p)
rownames(allcoef)<-allcoef[,1]
allcoef<-allcoef[,-1]
#####PI WPI
allvalidate_gene<-as.matrix(allvalidate[,c(1:37)])
allvalidate_gene<-t(allvalidate_gene)
pi<-NULL
for (j in c(1:65)){
  pi_cyc=sum(as.numeric(allcoef[,1])*allvalidate_gene[,j])
  pi=c(pi,pi_cyc[[1]])
}
pi_m<-as.data.frame(pi)
wpi<-pi-mean(pi)/sd(pi)
wpi_m<-as.data.frame(wpi)
allvalidate_wpi<-cbind(allvalidate,wpi_m)
write.csv(allvalidate_wpi,file="allvalidate_wpi.csv")
#####WPI sort
wpi_sort<-read.csv("allvalidate_wpisort.csv",row.names=1)
library(survival)
survdiff(Surv(time,as.numeric(status))~wpisort,data=wpi_sort)
valdata_wpi<-coxph(Surv(time,as.numeric(status))~wpi>-0.6298,data=wpi_sort)
summary(valdata_wpi)
fit_wpi<-survfit(Surv(time,as.numeric(status))~wpisort,data=wpi_sort)
plot(fit_wpi,lty=1:2,lwd=2,col=c("blue","red"),mark.time=T)
legend(53,0.95,c("Low-risk","High-risk"),lty=1:2,col=c("blue","red"),lwd=2)
####roc
library(survivalROC)
cutoff <- 12*3
val_ROC= survivalROC(Stime=wpi_sort$time,  
                     status=wpi_sort$status,      
                     marker = wpi_sort$wpi,     
                     predict.time =  cutoff, method="KM")
plot(val_ROC$FP, val_ROC$TP, type="l", xlim=c(0,1), ylim=c(0,1), col=4,  
      lwd=2,
     xlab=paste( "FP", "\n", "AUC = ",round(val_ROC$AUC,3)),
     ylab="True Postive",main="ROC in TCGA Pancreatic Cancer patients with Diabetes cohort (Year=3)")
abline(0,1,lwd=2)
summary(val_ROC)
fix(dia_ROC)
