# Supplementary material for: Gene signature for prognosis in comparison of pancreatic cancer patients with diabetes and non-diabetes
Source: PeerJ. 2020 Nov 11;8:e10297. doi: 10.7717/peerj.10297 (PMC7666560; doi:10.7717/peerj.10297)
Supplement: Supplemental Information 1 [file peerj-08-10297-s001.zip › glmnet.R]

library(glmnet)
library(survival)
mrna<-read.csv("mrna_dia.csv",row.names=1)
mrna136<-read.csv("mrna_136.csv",row.names=1)
index1<-intersect(rownames(mrna),rownames(mrna136))
mrna_glm<-mrna136[index1,]
dia_biom<-t(mrna_glm)
dia_biom<-dia_biom[c(100:136),]
clin<-read.csv("clinica136.csv",row.names=1)

nond_mrna<-read.csv("mrna_nondia.csv",row.names=1)
index2<-intersect(rownames(nond_mrna),rownames(mrna136))
mrna_non_glm<-mrna136[index2,]
nondia_biom<-t(mrna_non_glm)
nondia_biom<-nondia_biom[c(1:99),]

nondiabet<-clin[c(1:99),c(1,2)]
diabet<-clin[c(100:136),c(1,2)]
y<-Surv(diabet$OS,diabet$OSIND)
fit_dia_64<-cv.glmnet(dia_biom,y,family='cox')
plot(fit_dia_64)
coef(fit_dia_64, s = "lambda.min")

y2<-Surv(nondiabet$OS,nondiabet$OSIND)
fit_nondia<-cv.glmnet(nondia_biom,y2,family='cox')
plot(fit_nondia)
alllamda<-coef(fit_nondia, s = "lambda.min")

res<-cbind(alllamda@Dimnames[1])
