# Supplementary material for: Gene signature for prognosis in comparison of pancreatic cancer patients with diabetes and non-diabetes
Source: PeerJ. 2020 Nov 11;8:e10297. doi: 10.7717/peerj.10297 (PMC7666560; doi:10.7717/peerj.10297)
Supplement: Supplemental Information 1 [file peerj-08-10297-s001.zip › glmnet_mirna.R]

library(glmnet)
library(survival)
mirna_dia_gene<-read.csv("mirna_sig_dia.csv",row.names=1)
mirna_non_gene<-read.csv("mirna_sig_non.csv",row.names=1)
mirna136<-read.csv("mirna_136.csv",row.names=1)
index1<-intersect(rownames(mirna_dia_gene),rownames(mirna136))
index2<-intersect(rownames(mirna_non_gene),rownames(mirna136))
mirna_dia_gene<-mirna136[index1,]
mirna_non_gene<-mirna136[index2,]

mirna_dia_gene<-t(mirna_dia_gene[,c(100:136)])
mirna_non_gene<-t(mirna_non_gene[,c(1:99)])


clin<-read.csv("clinica136.csv",row.names=1)
nondiabet<-clin[c(1:99),c(1,2)]
diabet<-clin[c(100:136),c(1,2)]
y1<-Surv(diabet$OS,diabet$OSIND)
y2<-Surv(nondiabet$OS,nondiabet$OSIND)
fit_diamirna<-cv.glmnet(mirna_dia_gene,y1,family='cox')
plot(fit_diamirna)
fit_nondiamirna<-cv.glmnet(mirna_non_gene,y2,family='cox')
plot(fit_nondiamirna)
coef(fit_diamirna, s = "lambda.min")
coef(fit_nondiamirna, s = "lambda.min")
