# Supplementary material for: Gene signature for prognosis in comparison of pancreatic cancer patients with diabetes and non-diabetes
Source: PeerJ. 2020 Nov 11;8:e10297. doi: 10.7717/peerj.10297 (PMC7666560; doi:10.7717/peerj.10297)
Supplement: Supplemental Information 1 [file peerj-08-10297-s001.zip › GSE62452_validate.csv]

ID_REF	GSM1527105	GSM1527106	GSM1527107	GSM1527108	GSM1527109	GSM1527110	GSM1527111	GSM1527112	GSM1527113	GSM1527114	GSM1527115	GSM1527116	GSM1527117	GSM1527118	GSM1527119	GSM1527120	GSM1527121	GSM1527122	GSM1527123	GSM1527124	GSM1527125	GSM1527126	GSM1527127	GSM1527128	GSM1527129	GSM1527130	GSM1527131	GSM1527132	GSM1527133	GSM1527134	GSM1527135	GSM1527136	GSM1527137	GSM1527138	GSM1527139	GSM1527140	GSM1527141	GSM1527142	GSM1527143	GSM1527144	GSM1527145	GSM1527146	GSM1527147	GSM1527148	GSM1527149	GSM1527150	GSM1527151	GSM1527152	GSM1527153
7892501	2.4917	1.68604	2.09244	1.65016	2.00805	2.09908	2.15042	2.29071	2.25003	2.24053	1.86131	1.68328	1.72359	2.64352	1.86427	2.27908	3.01444	1.50444	1.91924	1.53166	2.11249	2.8652	2.28166	2.51715	1.85427	3.16002	1.83703	3.37193	2.29779	1.52006	1.29001	1.95642	3.08208	2.75825	1.29933	2.26436	1.79762	2.28902	1.76357	2.66115	1.55558	1.57283	1.92515	1.7737	1.97945	2.15834	1.60232	2.10192	2.04118
7892502	3.49655	3.85389	4.12626	3.84314	4.00303	3.53426	3.86812	4.59975	4.60664	4.46798	4.31053	3.85937	4.16636	4.88436	4.18085	4.31207	4.45241	4.34531	4.76618	3.90839	4.48829	3.83593	4.64672	4.54902	4.08254	4.29672	4.42041	4.70273	4.23769	4.20117	3.41505	3.6403	4.17723	3.94267	4.01765	3.87194	4.53423	3.94043	4.20834	4.09529	4.08812	3.95072	3.69299	4.17011	4.33139	3.75398	4.29862	3.80319	4.52778
7892503	1.66959	1.87758	3.08251	2.42303	1.5611	1.91609	2.29924	2.28101	3.85757	2.64467	2.08047	1.8031	1.76347	3.09007	3.02712	1.77782	2.88764	2.24725	2.4056	2.31107	1.9718	2.39241	2.4723	1.76063	1.81275	2.23241	1.94643	3.84405	2.52706	2.55196	2.01251	3.11116	2.59481	1.89292	2.25374	2.40297	2.40394	2.27554	2.50804	2.56754	1.73144	2.66412	3.18348	2.46878	2.58963	2.51048	2.02343	1.86189	1.78302
7892504	7.61535	7.95621	6.99696	8.13747	7.45826	7.39392	7.33879	7.51678	7.70883	7.57816	6.79934	7.45667	7.38653	7.64895	7.36407	7.41498	7.1432	7.13029	7.16298	7.38012	6.75721	8.47737	6.97127	7.25909	7.2383	7.34739	7.5057	7.84027	6.72913	6.99088	7.34621	7.86237	8.18966	7.59482	7.40078	7.60527	7.09837	7.10089	7.40709	7.5389	7.32516	7.87703	7.6799	7.79359	7.51196	7.85019	7.35184	7.20019	7.39296
7892505	1.737	2.42442	2.26198	3.57889	2.24352	1.95949	2.33212	2.78334	2.0582	1.90308	2.06989	2.17394	1.91589	2.24601	3.14253	2.40794	2.41457	2.16107	2.52297	2.46458	2.86298	2.09064	2.15364	2.3853	1.93604	2.23234	2.30455	2.49231	2.18473	2.2916	2.02055	2.10493	3.04125	2.82644	2.04686	2.36039	2.01997	2.0971	2.59757	2.09459	1.91104	2.7878	2.17244	2.43484	2.3483	2.40171	2.11772	2.15101	2.24925
7892506	1.99765	2.08188	3.15958	2.06191	2.26795	2.25122	3.29808	3.37994	2.66463	2.02417	1.73393	2.1835	2.07148	3.24604	3.11189	3.25424	3.01423	3.33297	2.65494	1.97625	2.34348	2.76661	3.36921	3.06392	2.03678	2.63051	2.33586	2.90999	2.65374	1.91382	2.00424	2.86141	2.96368	2.29524	2.66703	2.61269	3.20382	2.4448	2.25949	2.03817	2.52818	2.47296	2.59591	2.46382	2.23569	2.5412	2.12824	2.43327	2.31137
7892507	2.99981	3.95659	3.58869	2.87841	2.64459	2.85825	2.93887	3.72395	2.88893	3.36492	2.5357	2.52673	3.31714	2.86594	3.18018	2.60066	2.50058	2.8505	3.96641	3.34624	3.50241	2.22816	3.59794	3.12481	2.57113	3.19421	2.12542	2.92505	3.90415	3.36626	3.25753	3.86775	2.72317	2.89511	2.58826	2.32447	2.80096	3.68201	3.46487	2.63617	2.67219	2.85261	2.90504	2.60985	2.61737	2.34113	2.9661	3.59161	4.10352
7892508	4.20174	3.02414	5.61917	3.85616	4.10809	3.63407	4.56549	5.2401	5.18969	4.21627	4.68806	3.71768	3.34296	4.91279	5.83697	4.32323	5.06902	4.32088	4.71719	5.03835	4.99082	4.89745	4.13726	4.48259	4.47607	4.6837	5.13867	5.44917	4.8378	3.72871	3.83312	3.8783	3.19052	4.36945	4.66123	4.47965	3.86341	4.60906	4.68533	4.8939	4.25623	3.03517	3.50023	3.51327	5.1276	3.97293	3.75675	4.15232	4.591
7892509	8.5185	8.01945	8.74387	7.41281	8.76775	8.73328	8.49353	7.8623	8.76679	8.49028	8.18045	8.3909	8.20374	8.51425	9.4735	8.42345	8.90819	8.44782	8.57824	8.29924	7.9813	7.79998	7.73977	7.83242	7.5813	8.34829	8.89198	8.32222	7.70858	8.03774	8.49702	7.9943	8.41584	8.11238	8.1146	8.01987	8.22907	7.96963	7.73936	8.17719	8.13396	8.1297	8.46482	8.85914	8.13214	7.73998	8.16903	7.85787	8.53327
7892510	3.73555	2.55335	3.98276	1.86621	3.722	3.48093	3.83108	4.59577	3.80585	2.02343	2.93925	2.59357	2.9768	3.83784	2.72332	4.26531	3.32073	3.63981	4.48915	3.86957	4.17043	2.22683	3.70466	3.06788	3.12636	2.59933	4.00844	2.1894	2.86555	3.04907	3.61271	1.9846	1.80256	2.18991	3.01962	3.17207	4.29396	3.64262	3.0081	3.26977	4.18192	3.23347	3.84334	3.18815	3.50525	1.77292	4.16241	3.2419	2.77564
7892511	2.3344	2.27795	2.62936	1.66083	2.74868	2.1035	2.82309	2.19507	3.00365	2.07763	2.76562	1.56949	1.9881	2.95169	1.89836	2.62422	2.28594	2.63438	2.50428	2.14863	1.99292	1.90036	1.43745	1.8788	2.11926	2.04779	1.86661	2.97997	2.36396	2.15514	2.44107	1.85677	2.32095	2.28488	1.86456	2.53874	1.97882	3.06512	1.82954	2.39229	2.38596	1.67351	2.40912	2.04926	2.57849	1.68207	1.98379	2.3094	2.62007
7892512	6.11231	6.24199	6.70936	7.0049	6.31611	5.49106	6.22135	6.43688	6.67928	6.69806	5.89346	5.20431	6.26501	6.81236	6.44667	5.73634	6.04143	5.68015	6.69565	6.12575	6.48766	7.37483	6.06603	4.92345	6.39086	5.3035	6.466	6.44093	6.34607	5.6974	6.23072	7.407	6.5841	7.02042	5.81522	5.73262	6.20084	6.25561	6.24933	5.9504	5.83449	5.83057	5.95552	4.70159	6.19008	7.18517	6.18205	6.06692	6.25897
7892513	2.47771	2.42188	2.4288	1.97092	2.56751	2.59773	2.21735	2.48255	2.83513	2.20229	1.69835	2.44287	2.07213	2.27168	3.87935	2.10676	2.75884	2.70728	3.24579	1.98132	2.46548	1.7521	3.31928	2.43321	2.377	2.42061	2.85546	3.6061	2.29051	2.24707	2.17891	2.26186	1.7505	1.93942	2.46162	2.33116	1.84106	2.74796	1.94114	2.47102	1.82996	1.86407	2.28109	2.55021	2.39725	3.51337	1.93436	2.07183	2.2414
7892514	8.52165	9.03895	9.36748	8.0837	8.34197	7.70096	7.86188	7.94766	8.75194	8.84763	9.01267	7.46869	7.86346	8.42789	7.44336	7.7959	9.35595	8.42251	8.7659	8.39496	8.72108	9.41247	8.91585	8.00722	8.36789	9.38769	8.4517	9.53414	9.67981	8.74949	7.90645	8.83561	9.2581	8.86104	9.05493	9.09979	8.27072	8.47729	8.77951	8.71572	8.63738	8.25532	8.48089	8.22347	8.05348	7.23798	8.51828	8.70439	8.35571
7892515	7.61626	7.48834	7.162	8.28682	7.22216	7.40935	7.18432	7.22732	7.46907	7.46091	7.00466	7.662	7.42269	7.54789	6.88908	7.27457	7.08176	7.19168	6.94712	7.37312	7.31958	7.75762	6.93241	7.1176	7.49478	7.09285	7.2374	7.55694	6.6489	7.04161	6.84907	7.40922	7.68586	7.32922	7.14313	7.28821	7.30141	6.89204	7.15812	7.17367	6.93219	7.07346	7.57209	7.5068	7.05095	7.28833	6.92483	7.15704	7.37524
7892516	4.10791	3.56149	3.67396	3.37556	2.60349	2.29941	4.11076	4.22094	4.58826	3.39084	4.24918	1.44046	2.74477	3.8339	5.20212	3.2538	6.09904	3.89352	3.67043	4.31666	4.90684	4.88284	4.14214	2.58241	4.06333	4.39017	3.61625	4.88488	5.49266	3.85983	3.37523	3.33565	3.74677	3.65322	3.88739	2.88139	2.93508	2.60731	3.77062	4.13264	4.28787	2.90688	4.04906	3.46336	3.33876	2.0552	3.77541	2.58764	4.1223
7892517	4.59578	4.69526	5.10018	4.8473	4.00489	4.8406	4.38757	5.13505	4.97273	5.06323	4.59523	4.08676	5.36328	5.22337	5.01207	4.92092	4.56911	4.57185	5.29469	5.18851	5.3532	3.42121	4.81208	4.16502	4.5331	4.34451	5.03697	5.35167	4.80514	4.47848	5.18841	4.1683	4.63616	4.92069	4.07992	4.93339	5.76323	5.29914	4.77238	5.07445	5.28234	4.65065	5.06373	4.43287	5.47903	4.47038	4.924	4.39288	4.13877
7892518	1.52885	2.0838	1.78263	1.91164	2.06897	1.95553	1.38086	1.66986	2.39475	1.79403	1.74061	1.72009	1.69202	2.05654	1.8397	1.79598	1.778	1.86397	1.55777	2.30324	1.8065	2.17875	1.71479	1.52433	1.67689	2.1938	1.68795	1.57925	1.57039	1.49113	1.74698	1.93427	1.86711	1.91632	1.88288	2.39148	1.73055	1.94816	1.60209	2.00965	1.93322	1.77208	1.89424	2.1328	2.2227	2.32102	1.74728	1.53272	1.68299
7892519	2.63103	2.36618	2.38337	2.90702	3.07114	2.76456	2.9987	2.93022	3.59405	2.98763	2.55974	2.5481	3.14102	3.05836	2.65312	2.69063	2.77231	2.48086	2.92405	2.38952	2.90822	3.0261	2.98255	3.20253	2.73693	1.70472	2.79357	3.36409	2.68293	3.05482	2.95014	3.09643	2.54445	3.07701	2.59312	2.32889	2.69177	2.82079	2.96767	2.91812	2.15365	2.88438	2.68857	2.26095	2.47227	2.98048	2.25079	2.83089	3.04784
7892520	8.35231	8.49756	8.12772	8.28333	8.34135	7.96941	8.13798	8.38619	8.34908	8.37225	8.52504	8.07776	8.16359	8.60195	8.43497	8.17901	8.65527	8.26061	8.10235	8.24502	8.05475	8.48879	7.92277	8.37327	8.47974	8.15781	8.0674	8.08559	8.10164	8.19487	8.00717	8.48069	8.06272	8.08864	7.98315	8.21154	8.12547	8.00082	7.87293	8.10804	8.37145	8.24645	8.07663	8.55691	8.21239	7.78693	7.95175	8.10036	8.0295
7892521	5.95567	5.23876	5.10582	5.68428	6.20193	4.77792	4.9634	5.07371	4.93389	5.17828	5.29044	5.05339	5.52276	4.64768	6.11117	5.3141	5.211	5.13846	5.96254	5.32992	4.9531	5.77708	5.69383	4.66797	5.25739	4.48649	5.76681	5.50101	4.54835	4.53603	5.90033	5.38728	5.3129	5.18535	5.33517	4.4664	5.65328	5.25016	5.66564	5.39754	4.9589	5.02435	5.70183	4.90139	5.37903	5.42459	5.57131	5.48121	5.63622
7892522	5.59207	6.03635	5.44654	5.27875	5.46537	5.64038	5.41349	5.28368	5.78674	5.34616	5.5533	5.73451	5.54539	5.23506	5.6966	5.44742	5.9366	5.89909	5.92872	5.54649	5.22205	5.71999	6.05653	5.93044	5.95436	5.68252	5.47439	6.21098	5.77672	5.66062	5.6385	6.07521	5.63459	5.79778	5.98649	5.67916	5.63366	5.60432	5.3874	5.74967	5.79782	5.25882	5.49616	5.31121	5.409	6.30733	5.35345	5.53689	5.87285
7892524	4.52517	5.06066	5.81923	5.20516	4.81813	5.63386	6.23475	6.04082	5.56027	5.95052	5.91753	5.45789	5.2155	5.93782	5.79922	5.37256	5.8786	5.74278	5.55819	6.19752	6.18255	5.57437	5.89544	6.39694	5.52623	5.44229	5.50974	6.19769	5.3654	5.51369	5.1074	4.76805	5.65586	5.23412	5.41921	5.75223	5.77369	5.52208	5.2695	5.62183	5.66408	5.1371	5.54733	5.28683	5.84706	4.75502	5.64481	5.46177	5.58161
7892525	3.66528	3.81684	4.48604	3.92437	3.95252	4.92228	4.64348	4.27909	3.35997	3.67387	4.33138	3.49015	3.56422	3.96724	3.9443	4.02889	4.47992	4.89235	3.98724	3.6628	4.05954	4.95742	4.17969	3.94623	3.35163	3.95698	4.10587	4.21751	4.47668	3.93261	4.10521	3.44107	4.29053	3.42403	4.75591	4.35096	4.09787	3.71703	3.77913	3.259	4.07114	4.01896	3.70455	3.69186	4.32203	4.19692	3.89394	3.63874	3.49764
7892526	3.87851	2.99811	4.13403	3.94458	4.27517	3.70991	5.37272	4.92062	4.13945	4.17842	4.01299	3.83437	4.27186	4.31314	3.85093	4.71284	4.52423	4.74482	4.53972	4.69811	4.98228	5.01047	3.59516	4.84912	4.5164	4.15284	4.36106	4.28197	4.8671	4.08875	3.18596	4.20822	3.72992	4.01543	4.14334	3.9617	3.37772	3.73586	4.6431	4.2835	3.57599	3.47472	3.43834	4.66377	4.17326	3.40681	3.61463	5.00657	4.30163
7892527	7.18691	7.66079	7.86674	7.19667	7.53316	7.68576	8.97448	8.78721	8.07373	7.91621	8.02706	6.49707	7.71369	7.83663	8.06379	8.4999	8.25499	8.29462	7.98884	7.61305	7.99619	8.20717	7.85198	8.2427	6.94753	7.28133	7.99551	7.62414	8.70149	8.19962	7.3748	6.96467	7.1377	7.83901	7.47924	7.6975	7.69505	7.41982	7.53377	8.14295	8.21711	7.01724	7.64679	8.5436	7.74122	7.03158	7.62927	7.77283	8.1925
7892528	1.20019	1.53494	1.42864	1.24071	1.35798	1.25629	1.34185	1.24608	1.44927	1.31037	1.2824	1.4422	1.27536	1.39485	1.20739	1.62276	1.5166	1.46219	1.53852	1.77573	1.76255	1.37254	1.47222	1.35852	1.69124	1.30512	1.48487	1.90077	1.39064	1.48283	1.59678	1.32624	1.27885	1.43182	1.38867	1.41003	1.37186	1.57231	1.53371	1.78115	1.49158	1.50736	1.61442	1.69129	1.275	1.31093	1.27978	1.52465	1.81811
7892529	4.34064	2.72612	4.87765	4.43501	4.70658	4.04616	3.97217	4.46855	4.12317	4.54927	4.43414	4.34967	4.12357	3.41769	4.3232	4.1055	4.10627	3.76065	4.52445	3.86891	4.31893	4.72311	4.15265	4.5803	4.14062	3.6569	4.82479	4.45809	4.03085	4.18405	4.83912	3.29882	4.49093	3.57903	4.17296	4.40232	4.01994	4.54608	4.22676	4.47344	3.59284	3.36786	4.65896	3.6461	4.55669	4.39563	4.12141	4.41213	4.21688
7892530	6.43047	6.6981	7.49906	5.61218	6.44125	6.65652	6.70473	7.69309	7.27778	7.11677	6.94745	5.23332	6.57548	6.79776	6.67993	7.01406	7.5642	6.69776	6.91491	6.73035	7.3353	6.5963	6.99261	7.14727	6.51757	7.42595	7.25985	7.60673	8.0853	6.7975	6.6792	6.00593	6.83137	6.68639	7.07786	6.50182	6.47084	6.87087	7.13344	6.70815	7.16631	6.37492	7.02763	6.39005	6.78372	6.54531	6.404	6.28089	6.47741
7892531	4.09018	2.12918	4.70054	4.09984	4.53014	4.57997	4.11346	4.79971	5.52328	4.44957	4.73084	3.99336	4.62947	5.31188	6.21498	4.84422	5.99866	5.55811	4.95279	4.65843	4.86924	4.79716	5.30581	4.95692	4.4504	4.96844	5.04333	5.75492	5.94324	4.49571	4.49223	4.17109	4.09135	4.39107	4.44789	4.92999	4.31151	5.27504	5.24267	5.15029	4.90815	4.57123	4.55897	4.24156	4.96176	4.3939	4.4588	4.26143	3.40438
7892532	2.31214	1.75113	2.35064	1.86042	1.96616	2.30329	2.63923	2.64437	2.63954	2.66862	2.59286	2.59166	2.99516	1.57024	1.80626	2.40005	2.584	2.55572	3.10298	3.17657	3.01051	3.47185	2.17274	1.71538	2.95875	2.34681	2.77254	3.03564	3.04792	2.66343	2.30902	2.07678	2.37229	2.18093	2.27564	2.24306	3.35927	2.7538	2.25641	2.76345	3.20094	2.90943	2.62812	2.54028	2.80905	2.0235	3.15991	2.78686	2.62724
7892533	7.32762	6.17911	7.02536	7.72816	7.2696	5.77934	6.76945	6.79	7.50079	7.21896	6.3908	6.90416	6.59312	6.90172	7.12987	6.51649	6.3045	6.58624	7.50154	6.93024	6.88964	6.45995	6.17372	6.47037	7.51883	7.59709	7.06204	6.87461	5.80403	6.20822	6.38459	7.15556	7.0781	6.62064	6.21548	5.55015	6.46149	6.17947	6.58088	6.56831	5.92048	6.58066	6.77863	6.668	6.56494	5.78272	6.30893	5.6629	6.8014
7892534	3.38536	3.75915	3.38235	4.14938	3.08116	3.32008	3.73999	3.51019	3.73179	3.579	3.34347	3.07891	3.88385	4.37378	4.578	3.46786	3.72847	3.62968	4.52221	4.37953	4.99933	4.18523	3.45147	2.85992	3.40918	4.15108	4.96096	3.99182	3.03962	3.65216	3.83478	2.71979	3.29963	2.86273	3.73115	3.31801	3.81723	3.97893	4.52281	4.1407	3.34155	3.00135	3.89264	2.94891	3.95781	3.88009	3.32363	3.65706	4.26564
7892535	5.89552	3.61742	5.68329	5.63386	4.98635	4.76966	5.46187	5.45167	6.00835	5.531	5.04982	4.01513	4.49422	5.63564	5.9531	4.49422	5.26031	5.32802	5.53567	5.78998	5.31078	4.9818	4.60844	5.1798	4.8803	6.69544	5.31722	3.59492	5.1233	4.67761	4.79438	6.29391	5.56875	5.90396	5.9926	5.74592	5.20758	4.94512	5.42024	4.5783	5.1627	3.98757	4.82519	4.41807	4.84982	5.71365	4.20304	5.02398	5.11893
7892536	7.96752	9.06551	7.46047	8.18953	8.46459	7.93032	8.13395	7.63917	8.18697	7.46149	7.6097	7.54267	7.9752	8.91984	7.43129	8.21667	8.39927	7.99809	7.70072	8.4237	7.87061	8.69817	8.0806	8.18863	7.21973	9.36666	7.86733	8.34053	7.51651	7.4978	7.88884	8.60264	8.44103	8.66663	8.67021	8.7741	7.80573	8.10665	7.25632	8.25485	8.00415	8.19226	8.06512	8.7887	7.99197	9.03684	7.81094	8.37756	7.49037
7892537	2.38187	3.229	3.40893	3.25792	3.08199	2.47764	3.32916	2.96184	3.43274	2.80893	2.48413	2.84601	2.92243	3.77295	3.28528	3.25977	2.34122	2.92836	3.21564	2.61966	2.9212	3.44878	2.6008	3.05463	2.54807	3.09374	2.80622	3.4854	2.76121	2.57754	2.99436	3.14467	3.491	2.65564	3.71701	2.95967	2.52352	2.85532	2.59234	2.90182	2.74231	2.35242	2.88495	2.90871	2.7374	3.16496	2.79935	2.59334	2.49159
7892538	4.25767	5.29399	4.72461	5.09627	4.68464	4.94106	4.41491	4.38245	4.68013	4.98899	4.79609	4.23064	3.40891	3.73109	3.94905	4.3954	4.97455	4.87667	4.50854	4.16086	4.72903	6.14999	4.37323	4.57997	4.69447	5.31207	4.27347	4.39737	5.03798	4.5972	4.36193	4.91647	5.43393	4.83313	4.22727	4.12222	4.06725	4.28575	4.62688	4.88691	4.95991	4.0364	4.09101	3.99777	4.05915	3.15955	4.35754	4.00822	4.3224
7892539	1.56246	1.86859	3.02044	2.18925	2.00103	1.70992	1.76275	1.96989	2.03228	2.86151	2.58063	1.49239	1.9274	2.5683	3.31863	1.73213	2.625	2.90396	1.67997	2.16978	2.47062	2.18672	2.24746	2.18862	2.45291	2.77838	1.9196	2.86262	1.97728	2.17072	2.46022	1.49984	2.01389	2.37603	3.08261	2.06063	1.86845	2.90051	1.8948	1.85905	1.94452	2.34107	2.12385	2.11544	1.83364	1.76368	2.56564	1.97826	1.78492
7892540	4.70982	5.23938	5.42159	4.87009	5.61987	5.37541	4.3152	4.7898	4.53905	5.61278	3.61377	5.85768	4.23758	5.29553	4.9691	5.34467	4.90556	5.31105	5.05911	5.31678	4.26122	5.43975	4.56412	5.48709	4.10989	5.73329	4.30007	5.40036	4.51024	4.56441	4.34261	4.97024	4.83853	5.33881	5.9618	5.28095	4.51029	5.39666	5.07694	4.93141	5.02237	5.13451	5.24774	4.76308	4.84954	6.58866	4.74318	5.09934	4.13378
7892541	6.8821	6.93555	6.8158	6.61713	6.85394	6.63541	6.28026	6.51348	7.16813	6.49619	6.87106	6.18018	6.77796	6.72809	6.49859	6.52502	7.16054	6.93958	7.30024	6.95484	7.16203	7.23655	6.75266	6.98703	6.73588	7.32618	6.91161	7.48012	6.40634	6.36163	6.63091	6.83588	7.68136	6.677	6.77397	7.10928	6.79311	6.68332	6.95119	6.86884	6.81272	6.82258	7.19637	6.86992	6.69407	6.71821	6.39705	6.40142	6.48105
7892542	6.37208	7.08855	6.52012	6.42433	6.27223	6.59087	7.03332	6.51723	6.42313	6.61111	6.14781	7.12177	6.17188	6.24365	5.84516	6.72775	6.8156	6.79904	6.32222	6.87777	6.5953	6.29421	6.32632	6.05347	5.91562	6.07794	6.16305	5.66702	5.52597	5.79602	6.27769	6.20857	6.08606	5.98375	6.3679	6.21037	6.34526	6.36399	6.29177	6.42957	6.13844	6.02173	6.36252	6.48405	6.28623	5.47543	6.52547	6.50677	6.5181
7892543	4.32935	4.16549	4.05666	4.87714	4.29728	4.10884	4.30457	4.22374	4.3699	4.4276	4.52781	5.32108	4.86775	4.53115	3.63589	3.86654	4.21028	4.67194	4.96832	4.19636	4.50475	4.66341	3.7563	4.43286	4.61313	3.82678	4.86815	4.5521	4.36265	4.49108	4.48886	4.68984	3.59666	4.27157	4.7791	4.39809	4.03765	5.30344	4.11007	4.45448	4.01745	4.51623	3.90127	4.67249	4.89318	4.72326	3.93452	4.11269	5.13297
7892544	3.55623	3.45473	4.10654	4.71492	4.0195	3.87506	4.18466	3.53902	3.50975	3.49276	3.21537	4.50768	4.19096	3.28976	2.7566	3.12296	2.86337	3.89215	4.03216	3.44138	2.46304	4.57307	3.23734	4.53792	3.36649	3.65983	3.47372	3.43202	3.34238	3.90791	4.16593	2.98939	3.81015	3.02112	2.91223	3.38768	3.27325	3.37517	3.04787	3.26547	2.71006	4.6545	4.1515	3.86174	3.62835	2.45541	3.29239	3.73917	3.75139
7892545	4.54199	4.3734	4.28716	3.88253	5.12816	4.88099	4.80213	4.56306	3.86839	4.69477	4.04623	4.4252	4.76001	5.18018	5.32073	3.89962	5.26771	4.55294	4.58929	4.19283	5.01787	5.18981	4.5664	4.53324	4.42486	4.60848	4.14808	4.79042	4.24334	4.66114	5.10843	5.15222	5.3027	4.2059	4.31548	4.4971	4.5573	4.39729	4.5774	3.78131	5.09456	4.30996	3.86395	4.1599	4.50169	6.10013	4.45271	4.47767	4.17942
7892547	2.20106	2.97815	2.83729	2.76035	3.12399	2.04654	4.14445	3.5035	3.07221	3.5893	2.17005	3.35959	2.87216	2.86029	2.42643	2.62168	3.02227	2.85703	2.64991	2.41838	2.59756	3.96701	2.44809	2.35267	2.72088	2.17628	1.84524	2.85005	2.39747	2.71815	2.21352	3.14309	2.31853	2.41092	3.23537	2.60131	2.41726	2.18102	3.55522	2.37897	3.47789	2.66676	2.5948	1.87544	3.333	2.53349	3.4888	2.84987	3.53119
7892548	5.48622	5.15146	4.84951	5.67643	4.95331	5.29682	5.18993	4.57187	4.28586	4.99873	4.8155	4.80287	4.54995	4.57414	5.16641	4.70675	4.82836	4.5579	5.14539	4.63701	4.90902	5.97879	4.9386	4.95591	4.53865	4.29722	5.46875	5.13717	4.68383	4.92122	5.54291	5.6343	4.88361	5.43646	5.03356	4.53066	4.86118	5.08915	5.34437	5.30467	5.2655	4.73757	5.40458	5.71522	4.7529	4.69674	5.14401	5.32269	5.79929
7892549	5.34036	5.31742	5.93088	5.52544	5.38469	4.97729	5.96585	6.16669	6.04781	5.90525	6.07569	4.31448	5.096	5.20094	6.63459	5.96648	6.58711	6.04134	5.96546	4.70682	5.39644	5.18822	6.03472	5.57235	5.76813	5.21592	5.25072	6.21114	7.18598	5.94174	5.60357	4.98476	5.05132	5.20669	5.63111	5.16268	5.14508	5.99704	6.26885	5.79536	5.8159	4.32948	5.3361	5.58655	5.73122	5.10123	5.87569	5.62225	5.5788
7892550	5.26986	5.03145	5.64104	5.46105	5.37226	5.61497	5.87711	6.22685	5.70312	5.85251	5.46986	5.92374	5.40552	5.84669	5.45658	5.94654	5.39089	5.29105	5.17749	5.61277	5.38631	6.14781	6.02363	5.96357	5.69066	4.57543	6.0437	5.36361	5.50221	5.22193	5.7319	5.32847	5.08325	5.95944	4.9768	5.32121	6.09272	6.02553	5.76734	5.85123	5.92317	5.66421	5.65018	5.6557	5.79276	5.32256	5.76271	5.86961	6.27509
7892551	9.7174	9.50227	9.75278	9.8178	9.67532	9.53774	9.63943	9.85266	9.74089	9.96857	9.64507	9.66559	9.64027	9.45533	9.49814	9.79019	9.58709	9.61869	9.70542	9.22239	9.57089	9.64262	9.53515	9.84548	9.47513	9.7179	9.58324	9.87239	9.71301	9.56344	9.12963	9.40208	9.77123	9.69332	9.39759	9.70499	9.61187	9.55583	9.91009	9.55731	9.53447	9.47392	9.61214	9.34404	9.39035	8.98761	9.27569	9.36562	9.66624
7892552	3.2892	2.80448	4.2814	3.75618	3.01101	3.42329	4.08309	4.23264	3.98167	4.22635	3.67168	3.27712	3.18104	3.91707	4.88576	3.47971	4.02069	3.87026	3.9779	3.60129	3.99105	3.86217	3.94071	3.91196	3.87678	3.08879	3.67705	4.68619	4.32878	3.96248	3.49737	3.78389	3.72066	3.57214	3.9708	3.56752	3.36824	4.01118	3.7629	3.55189	4.00818	2.99907	3.75115	2.80649	4.07069	2.46137	3.94946	3.89932	3.99027
7892553	3.81995	2.99805	3.11768	3.26944	2.45486	2.33748	3.6201	3.68828	4.3142	4.98716	4.25091	3.06372	3.38305	3.69442	4.6199	4.08801	3.43669	2.88509	4.2975	4.50069	3.88232	3.29712	4.5886	2.79377	4.20974	3.05069	4.95338	4.9099	4.60729	2.99035	3.57893	2.69215	3.43251	3.43353	3.39311	2.22289	2.96892	3.5765	2.52907	2.70293	2.83742	2.72944	3.56803	3.11942	4.00589	1.83462	2.81955	2.01855	3.05031
7892554	3.10089	2.80263	3.52372	3.28452	2.76074	1.94677	2.72098	3.53634	2.04261	2.41513	2.69191	2.21657	2.21391	2.58026	2.50143	2.21169	3.27341	2.64827	2.47886	2.73972	2.87451	2.55939	2.74593	2.93082	2.93124	2.64625	2.55796	2.73467	3.57172	2.58883	2.49261	1.98852	2.73865	1.88551	2.56856	3.37184	2.74071	3.40163	2.67584	2.31859	1.79962	2.3569	2.33081	2.18971	2.53106	2.46527	2.10256	1.94676	2.31347
7892555	4.49907	4.57809	5.47042	4.32976	3.29149	4.74897	5.05555	5.83081	4.33523	6.04357	5.18212	4.19221	4.23697	4.9524	4.82028	4.37372	5.23079	4.93234	4.89842	5.01439	5.42243	3.82643	5.23196	4.9877	4.4399	4.35321	3.70874	6.11387	5.4405	4.50425	4.17484	4.23412	4.29286	5.03951	5.01744	4.94138	4.95753	4.9997	4.12909	4.05683	5.25522	4.36811	4.97206	3.28575	5.46193	4.28143	4.90718	4.53252	3.97168
7892556	11.5123	10.7272	11.2185	10.8813	11.273	11.5074	11.7458	11.7201	11.4976	11.5516	11.3969	11.3401	11.6722	11.066	11.5359	11.3182	11.6951	11.19	11.4628	11.4707	11.5949	10.8861	11.4415	11.5239	11.5372	10.4183	11.312	11.5712	11.983	11.842	11.8308	10.9346	11.0945	11.1006	10.9903	11.0038	11.4952	11.7802	11.621	11.2829	11.9004	11.3426	11.2522	11.0102	11.7947	10.9913	11.7998	11.6351	11.8814
7892557	1.75708	1.80509	1.71371	1.83887	1.59707	1.49601	1.24367	1.45307	1.94408	1.57133	1.45049	2.06043	1.58906	1.74727	1.5551	1.47071	1.42259	1.57805	1.67022	1.34215	1.51308	2.50325	1.3989	1.50719	1.60184	1.51149	1.47203	1.8672	1.86102	1.4791	1.53042	1.79413	1.62424	1.90595	1.67875	1.96001	1.36963	1.41525	1.67561	1.66112	1.34872	1.86827	1.5591	1.339	1.26292	1.78462	1.7275	1.52659	1.81345
7892558	2.56877	1.71966	2.80511	2.10545	3.07508	2.16208	2.453	3.62691	2.56443	3.5422	2.30258	1.92964	1.8217	2.9175	3.81963	3.10241	2.30493	2.11978	2.55677	2.05393	3.33252	2.88256	2.54209	2.9987	2.04144	1.82106	3.17846	2.17022	3.91296	2.1768	3.24043	3.77446	2.7193	2.70705	3.12332	3.05172	2.55576	1.70269	2.5984	2.68016	2.05113	1.96464	2.58673	2.59243	3.00285	3.19075	2.85514	2.83054	2.33097
7892559	5.46015	6.20397	4.80493	4.26454	5.10608	5.54181	5.54971	4.73808	5.51601	5.32692	5.62568	5.31866	4.79623	4.91293	5.80575	5.66898	5.82067	5.6747	4.90438	5.56355	5.41606	5.68663	5.14426	6.00977	5.14253	5.93667	5.72599	5.56442	5.55105	5.90325	5.07832	5.05453	4.95874	5.40583	5.94633	5.5413	5.20523	5.75602	5.30594	5.9098	5.20947	5.45866	5.10969	5.18486	5.11737	5.10287	5.77619	5.12535	5.83677
7892560	4.09924	3.84779	3.55797	4.28345	4.36776	3.46492	3.71632	3.56652	4.7633	4.08185	4.4305	4.07628	4.20685	3.77568	4.24901	3.9806	4.35714	3.46714	4.81749	4.32294	4.72829	4.47688	3.60001	2.84776	4.49174	3.01823	4.00351	3.7516	4.46186	3.54615	4.55276	3.8454	3.51836	4.14212	3.48837	3.39448	4.34163	4.03756	3.93675	3.37392	3.44787	3.02725	4.12943	3.51432	4.10706	3.83304	3.94511	3.80636	3.96899
7892561	7.41178	6.26738	7.72024	6.52112	6.50567	7.12192	6.80436	7.14126	7.29169	7.01389	7.66207	6.59202	7.35087	6.84702	7.35768	6.89016	7.67964	7.33939	7.75582	7.20157	7.18157	6.78557	7.35315	7.20155	7.25898	6.4591	7.30535	7.39703	7.91656	7.74221	7.3527	6.67137	7.14368	6.66513	7.06269	6.7308	7.2869	7.42031	7.53649	7.27116	7.30049	6.9557	7.35921	6.62514	7.5518	6.80981	7.32107	7.23917	7.59151
7892562	6.41924	5.80227	5.98117	6.07291	6.33763	6.0333	6.34378	6.38043	5.90871	6.46017	6.10271	6.14436	6.44788	5.81981	6.41359	6.42447	6.47166	6.21622	6.86642	6.55391	6.56265	6.03655	6.09299	6.38408	5.99317	4.68135	5.98657	6.23208	6.39623	6.20135	6.72566	5.66158	5.9301	5.85712	5.55709	6.03187	6.19993	6.31711	6.07272	6.40471	6.47882	6.36609	6.01308	6.32353	6.70271	5.91015	6.52896	6.15879	6.07239
7892563	5.56406	7.02547	6.1029	5.83481	5.10083	5.93592	6.47548	6.20836	5.65398	5.94091	5.70932	6.02415	5.5236	6.43493	6.26292	6.15308	5.54793	6.38807	5.94653	6.2065	5.49092	6.06058	6.44708	6.79369	5.8955	6.15118	5.78862	5.82167	5.91582	6.10353	5.60974	6.59302	6.08415	5.76201	6.29068	6.94444	5.80713	5.73799	5.61213	5.66594	5.39605	6.13208	5.9605	6.19013	5.48592	5.79946	5.27115	6.46574	6.33259
7892564	7.43859	7.08143	7.52036	6.61658	7.85307	7.42899	7.49314	7.01084	7.05083	7.1722	7.58459	7.97856	7.32252	7.01316	7.15186	7.06517	7.24384	7.66668	7.27243	8.10513	7.13271	6.97061	6.95932	7.6361	7.2841	6.91248	7.20835	6.31444	6.90088	7.03278	7.57374	7.01856	7.17444	6.33954	7.1539	6.41191	7.73353	7.81725	6.3414	7.6266	7.76637	7.54627	7.62623	8.09707	7.56543	7.14192	7.0685	7.57499	7.09589
7892565	4.71944	2.57596	5.29509	4.68243	4.1725	5.21133	4.90034	5.48047	4.72566	5.53049	5.21474	4.21476	4.78034	5.01319	4.40633	5.20411	5.39336	5.03269	4.60595	4.94649	4.97796	5.05016	4.93995	5.15684	4.51153	4.80819	4.69562	4.55522	5.32413	4.97753	4.71133	4.67724	3.78879	4.6041	5.30723	4.70752	4.83649	5.33942	4.33271	4.27089	5.31575	4.85419	4.87418	4.07274	5.3645	3.35388	4.91239	4.57294	4.49563
7892566	2.00133	3.02262	1.89432	2.79252	2.21178	1.61946	1.35695	2.25854	2.05429	2.85466	1.81007	1.4392	2.355	2.12288	2.74084	1.86227	2.22312	1.8337	2.57138	1.59172	2.73441	2.50544	2.36449	1.81607	2.51344	2.30704	3.28506	1.31185	2.59507	1.28929	2.08318	2.76279	2.18967	1.86812	2.35037	2.5414	3.0198	1.81949	1.84846	2.22044	2.22858	2.40013	2.1216	2.33077	2.21386	2.33082	2.39893	1.44617	1.68901
7892567	4.25716	3.08131	3.68666	4.11877	3.94742	2.9496	3.59196	4.28454	4.9808	4.75759	4.38816	3.18757	4.25519	3.84809	4.1521	3.63939	4.82994	4.05385	4.70343	4.21674	4.54837	4.03797	4.53656	3.52295	3.51857	3.77567	4.57812	4.74535	4.5392	3.63179	4.1032	4.2637	3.68776	4.79612	4.23641	4.59807	3.94516	4.55403	4.6361	4.56195	4.60076	4.29272	4.42679	3.31111	4.4669	4.61363	4.40754	3.83186	3.90468
7892568	8.01593	7.36356	7.51413	7.95566	8.05622	7.46285	7.84446	7.68462	8.01291	7.73455	7.52625	7.98945	7.65336	7.62023	7.94386	7.81133	7.71709	7.61604	8.20019	8.27269	8.14951	7.75231	8.09251	7.57874	8.03632	7.51777	7.94925	8.02524	8.21239	8.20084	8.02424	7.33908	7.35821	7.41561	7.66822	7.49423	7.47455	7.77511	8.39631	8.12458	7.6996	7.75852	8.06182	7.56469	7.75718	7.80915	7.99868	7.55075	7.69044
7892569	5.5104	5.56679	6.30128	7.47744	5.86989	5.73835	5.72315	5.78238	6.51826	5.56952	5.56723	6.37505	5.95804	6.041	5.61243	4.776	5.52875	6.29957	6.09938	5.99698	6.08595	6.2751	5.3181	5.24765	5.4492	5.18954	5.98502	6.83768	5.3453	5.65173	6.23096	5.97513	6.14373	6.09259	5.69284	4.87457	5.48134	5.52382	5.38914	5.74131	5.28396	5.80852	5.72655	5.72559	5.59727	6.69128	5.71955	5.59834	5.40816
7892570	4.47365	4.0682	4.67176	4.8079	5.15898	4.53465	6.01229	6.01484	5.7943	4.56968	4.97426	4.72097	4.70392	5.16381	5.16431	5.55105	5.45827	5.97891	5.35978	5.1387	5.57379	5.94249	5.25848	5.4918	4.90215	4.424	5.40329	5.46661	5.53515	4.63348	4.61214	5.02861	5.04494	5.01793	4.20453	3.93711	4.91454	4.92938	4.98879	5.40043	4.90879	4.15025	5.10502	6.01223	4.78041	4.56404	4.73067	5.30553	5.82991
7892571	1.13341	1.64842	1.07998	1.29522	1.34483	1.10696	1.07308	1.04799	2.11131	1.35232	1.1359	0.993832	1.18759	1.54518	1.3762	1.41118	1.26914	1.65487	0.996979	1.14885	1.46447	1.26899	1.41282	1.00882	1.2921	1.24318	1.1818	1.24478	1.50001	1.39271	1.21787	1.34053	1.69845	1.04023	1.29142	1.0778	0.949766	1.44423	0.999409	1.20278	1.18658	1.0939	1.14371	1.44384	1.33914	1.1751	1.18504	1.08983	1.29112
7892572	5.80893	7.68749	6.0255	5.66509	6.54815	5.07057	4.82173	6.27537	6.48332	5.59753	6.26223	6.18024	5.92778	7.0125	6.64579	6.2224	5.80429	5.48283	6.9667	6.49035	6.32631	6.23114	6.4153	4.88972	6.16189	7.07314	6.27633	6.23656	7.0832	6.66857	6.05033	6.58723	6.60499	6.4764	6.67499	6.12624	5.48283	6.21043	6.26496	5.56657	6.32785	6.47195	5.52128	6.48787	5.80893	6.55171	5.78065	6.62916	6.81548
7892573	4.24944	1.94589	3.52862	5.18362	4.20699	3.91667	4.33046	4.61579	3.4726	3.7554	2.6141	3.47673	3.52657	3.95409	3.87052	3.73814	4.24108	3.29072	3.07569	3.44671	3.77028	4.95027	4.33993	3.89157	3.2223	2.12402	3.30299	3.64874	3.55928	3.59515	3.18895	5.29015	3.62067	4.58083	4.09476	4.14918	3.85415	4.10677	2.85882	4.25746	4.15675	4.15665	3.8966	3.99357	4.15827	4.54176	4.01487	4.15469	3.59806
7892574	7.44576	7.78761	7.71743	7.11086	7.88711	7.07863	7.00083	7.52306	7.645	7.30056	7.83855	7.1049	7.49105	8.09925	7.68608	7.52658	7.88392	7.43339	7.32072	7.38822	7.6363	8.08946	7.52963	7.36722	7.46041	7.89881	7.38497	8.02092	7.84669	7.69458	7.75515	8.20685	8.12832	7.76691	7.96783	8.18448	7.75385	7.69675	7.51656	7.56082	7.5998	7.54132	7.43159	7.40907	7.9613	8.10717	7.63311	7.92773	7.358
7892575	3.70408	4.3555	5.34224	4.0964	3.43345	4.37906	5.2406	5.65338	4.92603	4.97018	5.56479	4.6679	4.64501	5.1382	5.71696	4.7425	5.83168	5.22662	5.595	4.52936	4.87708	4.92131	5.73515	5.60702	5.44782	4.68036	4.84623	5.74323	6.04427	5.21557	4.96161	5.30426	4.49675	5.06516	5.16213	5.13195	4.90957	5.04998	4.79013	5.08028	5.6107	4.76368	5.49318	4.53943	4.90497	3.92843	4.67304	4.41087	5.30263
7892576	4.06433	3.7735	5.08506	3.59342	4.07414	3.69792	4.25588	3.34695	4.78166	3.61832	4.72978	4.01298	4.73604	3.91313	4.92652	4.54642	4.92198	3.80849	3.90485	4.48643	4.62354	3.60067	4.79204	4.1014	4.07594	3.97265	4.50691	3.33563	5.21463	4.73078	4.00839	4.07991	3.99033	4.31556	4.55105	5.12981	4.75626	4.59404	4.32302	4.37771	4.16264	4.02155	3.87166	4.03224	4.351	4.61291	4.071	4.75388	4.6792
7892577	1.46931	1.90499	1.56944	1.50349	1.57862	1.44709	1.81523	1.22994	2.0477	1.39836	1.42251	1.84499	1.54488	1.59655	1.6534	1.76574	2.25987	1.61961	1.67798	1.61235	1.4356	1.75865	1.57829	1.61237	1.18842	2.10398	1.62006	1.54965	1.66438	1.51509	1.84497	1.82932	1.78245	1.66667	1.72235	1.50444	1.65792	1.6165	1.75245	1.73272	1.52408	1.59582	1.56584	2.11067	1.50686	2.2571	1.41517	1.91497	1.96095
7892578	2.29277	1.81055	2.01842	3.47345	2.74417	2.15299	2.91661	2.80042	2.66988	3.05741	2.05039	2.41333	2.45232	3.31346	2.30401	2.14834	2.12085	2.20077	2.594	2.70973	2.92554	2.78981	2.13712	2.24926	2.51364	1.79474	3.23575	2.66993	2.47843	2.71455	3.01016	3.69159	2.3617	2.91613	2.64325	2.28417	2.55454	2.08689	2.2779	2.73106	1.70595	2.56307	2.42981	2.19928	2.76872	3.37521	2.15273	2.73044	2.24197
7892579	8.04014	8.57625	7.60081	7.43375	7.98161	8.02979	7.87003	7.76629	7.80268	7.65716	7.57517	8.20592	7.78514	8.23673	8.13902	7.79207	8.52927	7.51829	7.37216	7.95718	7.91327	8.45299	7.9066	7.97675	7.60865	8.98533	8.04848	8.29405	7.66239	8.03525	7.90666	8.30766	8.48132	8.51311	8.6574	8.41322	7.97624	7.94721	7.72709	7.79821	8.06904	8.09489	8.07985	8.79428	8.10657	9.01551	8.12245	8.28446	7.97817
7892580	2.15601	2.62456	3.91814	4.23416	2.90148	2.07175	2.80302	3.92651	2.87858	2.45	3.32055	3.07418	3.50599	3.39819	3.51388	3.15473	2.59054	2.70689	2.69002	2.58627	2.56124	3.43774	3.35747	2.8314	2.71789	2.13399	2.67068	3.57619	4.00672	3.20644	2.03814	3.17268	3.60712	2.96362	3.48281	2.92657	2.63415	2.9435	4.23162	2.4916	3.03526	2.42984	2.56543	2.72413	2.13935	3.85543	3.08537	3.1514	3.89837
7892581	1.97711	1.95714	2.93693	2.31517	3.97551	1.65418	2.41217	2.73846	2.833	2.41796	3.02018	1.46109	3.02376	1.81814	3.40049	2.40879	3.18531	2.30689	3.12278	2.94592	3.05026	3.07619	2.5336	2.813	3.0891	2.5485	2.51093	3.3132	2.19349	1.60807	2.5948	2.13089	2.27446	3.44261	2.79456	3.4427	2.80845	3.52528	2.67669	2.60838	3.18505	2.5451	2.63302	1.66688	3.09639	3.60673	2.20502	3.74158	2.16468
7892582	3.15296	2.82896	2.63009	2.29031	2.08741	2.42314	2.2094	2.5497	3.34372	3.06893	2.44177	2.12951	2.52337	2.83925	3.24233	2.61745	3.62785	2.72363	3.09934	3.45551	3.02171	2.42827	3.08753	2.42551	2.56667	3.76964	2.88673	4.19942	2.87004	2.16263	2.40567	3.22799	2.4181	2.93122	2.78566	2.57831	2.57338	2.55025	2.81413	2.93747	2.47554	2.37971	3.14397	2.69929	2.23738	2.84328	2.97711	2.3393	1.53945
7892583	4.04144	4.03316	3.22594	4.11635	3.4809	4.014	3.9304	3.59373	3.99594	3.83362	3.69676	3.86141	3.74887	4.26542	4.02806	4.01495	3.43386	3.65479	3.55409	4.04572	4.40327	3.68074	3.71885	3.83484	4.1698	4.48221	4.15043	3.83554	3.50461	3.77711	3.80642	4.61663	4.43704	4.47673	3.82756	4.40079	3.7833	3.55797	3.65734	4.59794	3.85594	4.09998	4.00792	4.53064	3.5161	4.7325	3.71316	3.9833	4.08018
7892584	5.46477	4.58446	5.0297	5.14431	5.33654	4.94574	5.22161	5.96137	5.15128	5.72017	5.19322	5.51194	5.46951	5.17812	5.63573	5.04566	5.1214	5.03493	5.45355	5.23273	4.92818	5.81851	5.46402	5.57991	5.36622	5.12869	5.28303	4.98497	5.04047	5.25865	4.73777	6.1571	5.8745	5.87234	4.56376	5.33225	5.46669	5.18706	4.89835	5.44522	5.13129	5.44663	5.31574	5.33534	4.76256	5.50769	4.84879	5.38777	5.69666
7892585	2.57914	2.21774	2.31457	2.62695	1.89099	1.62917	2.10621	3.08992	2.82342	2.8124	2.61758	2.2388	2.10263	2.20638	2.66319	2.29927	2.92864	2.41017	2.9927	2.42054	3.27967	3.11742	3.20259	2.57886	2.07313	3.38988	2.64235	3.2929	2.26103	2.40838	2.36861	1.89263	2.90853	2.14542	2.35305	2.87015	2.57716	3.44842	2.65554	2.22094	2.57264	2.53853	2.09345	1.9981	2.91956	2.39584	2.32758	2.13138	1.86131
7892586	2.00104	1.37481	2.2607	1.84426	2.5069	1.77552	2.29419	2.02761	1.61519	1.87571	1.52835	1.8479	1.63571	2.02274	2.35176	2.1515	1.7446	1.30639	2.00981	2.12236	2.69623	2.59613	2.15405	1.85655	1.6299	1.67661	2.46568	2.2416	2.19763	1.98502	1.48068	2.4586	2.19173	1.96468	1.97788	1.82644	3.92463	2.22598	2.29111	2.20726	2.22135	1.32837	1.88954	1.83966	1.93691	2.417	3.22791	2.86174	1.47802
7892587	4.80976	4.67358	5.51139	5.6315	4.88806	5.86642	5.79934	5.74867	5.81518	5.11529	5.05076	4.26278	4.75752	5.81369	5.694	5.32016	5.95579	6.31195	5.40319	4.95284	5.86667	5.80765	5.64635	5.70126	5.05181	4.54747	5.47887	5.54836	6.10674	5.25018	5.28078	4.89852	4.65642	5.42356	5.80952	5.15831	5.52766	5.70277	4.95939	5.6765	5.76578	4.41151	4.94981	5.53938	5.54604	5.55716	5.34524	5.45243	5.46031
7892588	1.62195	1.66478	2.21282	1.67011	1.84012	1.98624	1.74925	1.70544	2.08816	1.62672	1.74378	1.85301	1.83857	1.95796	2.13986	1.99707	2.12285	1.7695	1.99769	2.0549	1.69519	2.04561	1.98051	1.68935	1.57984	1.86201	1.75129	1.94197	1.8128	1.47988	1.76523	2.60449	1.73112	1.64906	1.81794	1.64946	1.79169	1.83371	1.68677	1.70497	1.95262	1.63689	1.59431	1.83526	1.5957	1.80493	1.88922	1.6773	1.56655
7892589	3.34728	2.08031	3.96765	5.3782	3.56656	3.53697	4.47081	3.89982	4.29275	4.91511	4.01204	3.57215	4.21415	4.44065	4.6381	3.66323	5.04185	3.80511	3.52102	4.26529	4.26445	3.77461	5.2437	3.9872	4.55057	3.51599	4.99428	4.60421	3.89135	3.94027	4.51817	2.86797	3.7455	4.53384	4.75472	4.77261	5.02678	4.34806	4.60473	5.19855	4.83366	4.00089	4.27084	3.53538	4.34263	4.39994	2.9664	3.9842	4.7288
7892590	3.11981	1.27346	2.76812	1.90176	1.73163	2.70019	2.52682	3.12255	3.53555	3.01952	2.46058	2.13648	1.6609	3.83091	1.93302	2.67667	3.21765	3.91285	3.00027	3.01818	2.58788	3.61706	3.4824	3.26218	2.94799	2.9355	2.49526	3.19496	2.07789	2.24393	2.06592	2.76706	2.87763	3.30204	2.00547	1.86061	2.97576	3.92966	2.8033	3.93298	3.00408	3.09951	2.77712	3.09852	2.7262	1.21579	2.55996	2.15177	1.99074
7892591	1.43997	1.49944	2.48536	1.51531	1.72554	1.5341	1.69316	1.61452	1.93056	1.92117	3.1615	1.54203	1.5738	2.00127	2.14679	1.80142	2.32518	1.56505	2.432	1.62482	2.80178	2.17962	2.58133	1.74478	1.43591	1.3468	2.4902	2.35444	1.83578	1.49554	1.77378	1.36685	1.9071	1.4469	2.24255	1.41744	2.03158	2.02033	1.641	1.73578	2.10642	1.40766	1.75004	1.45253	2.2556	1.57131	1.37454	1.96835	2.35271
7892592	5.06569	5.25584	5.72394	4.79526	4.97211	4.62027	5.48661	4.91659	6.12615	5.08479	5.57088	4.16635	5.34253	4.79862	6.18811	5.12297	5.40054	4.96882	5.29636	5.2653	5.46257	4.95677	5.26744	4.72231	5.6259	4.83373	5.70117	5.70287	5.17791	5.3074	5.17647	4.83415	4.62759	5.68533	5.33414	4.59247	5.66804	5.74775	5.15466	5.14807	5.45766	5.20885	5.27508	5.35012	5.58465	4.57873	5.78366	5.45709	5.22391
7892593	3.20891	1.77461	2.83234	5.25443	3.17285	3.33673	3.06667	3.36589	3.84092	3.81111	2.63028	3.59952	3.47634	3.40804	3.10553	3.52421	3.33977	3.1501	3.11149	3.12886	3.01469	3.64495	3.11641	2.81413	3.67543	2.86575	3.21897	3.03611	2.72863	2.69858	3.10333	4.80056	2.84061	3.3619	2.69115	3.39823	3.48004	2.57646	2.37421	3.64233	3.53049	2.75018	3.50667	2.20206	2.88348	3.7315	2.85835	3.07384	4.14784
7892594	1.61222	1.47507	1.73287	1.78364	1.5052	1.34025	2.63262	2.37375	1.72298	1.65891	1.77594	1.92013	1.91722	2.50278	1.96823	2.25974	2.28544	2.67236	2.16293	1.77259	2.0391	3.05129	1.58617	2.0795	1.54421	1.45301	1.59251	2.62333	2.48469	2.03523	1.9669	1.41082	1.95317	2.36039	1.55636	1.89709	1.4322	1.83615	1.46778	1.58033	1.92386	1.46452	1.8317	1.11465	1.63292	2.0831	1.69981	1.74207	2.36437
7892595	2.36658	1.98956	2.11876	2.68718	1.57608	2.43374	2.6944	2.14548	2.53973	2.38007	2.52554	2.09138	2.23561	2.09302	1.9015	2.08056	2.4897	2.10017	3.56185	2.92482	2.32456	2.81316	2.16961	2.26795	2.21174	2.19961	2.3764	2.13413	2.00051	2.83747	2.64705	2.96256	2.08458	2.64963	2.83958	2.68525	2.79365	2.29523	1.90054	3.11085	2.17746	2.42302	3.17354	2.15206	2.09332	2.3479	1.94726	2.43604	2.57928
7892596	3.93103	3.5593	3.01442	2.88269	3.95985	3.08962	3.20232	3.55383	3.03463	3.54257	3.30063	3.80785	2.86333	3.58776	3.14056	2.92678	3.13656	2.8221	2.66274	3.35758	3.66448	2.63688	3.0109	3.23832	3.32984	3.37612	3.65639	2.81697	2.96846	3.77179	3.32798	2.86618	2.14971	3.02542	3.22985	3.06408	4.15553	3.32076	3.56057	3.05775	3.642	3.27883	3.20102	2.49249	3.71964	3.01483	3.1239	3.04125	3.27881
7892597	3.42606	3.71117	3.15252	3.75676	3.22488	3.45853	2.66371	3.30966	3.91735	3.35186	3.73175	4.03893	3.2034	2.98092	3.72368	3.74023	3.79941	3.12566	3.67565	2.80113	3.28559	4.01534	3.21479	4.24585	3.68629	3.99551	3.78006	2.4854	2.69574	3.13225	3.07923	3.15943	3.45538	2.74469	3.93464	2.58913	3.3331	3.07178	3.73044	3.17297	4.33569	3.25882	3.18994	3.40092	2.5823	3.35616	2.8913	3.4699	3.95571
7892598	7.02706	7.33154	7.97897	6.78468	6.94285	7.21326	7.06143	7.10433	7.012	7.3046	7.62899	6.42173	6.99867	7.08186	6.61924	6.85529	7.87907	7.33686	7.50772	7.46824	7.6065	6.99715	7.34189	6.68972	6.91007	6.99732	6.5838	7.62399	7.46439	7.28248	7.20689	7.3911	7.00623	6.6449	6.98325	7.39984	7.33647	7.45549	6.94245	7.47376	7.67667	7.30698	7.13684	6.46558	7.71684	6.66403	7.47759	7.36095	7.28982
7892599	7.30391	7.04975	7.3262	6.75539	6.93338	6.85587	6.94859	6.94874	7.67638	6.66001	7.01912	6.59361	7.47951	7.34529	7.57281	7.56525	7.57035	7.14812	6.97804	7.35198	7.34173	7.1004	7.30171	7.17597	7.04006	7.87857	7.65796	7.29369	7.78695	7.52489	7.38391	7.03808	7.19374	7.24102	8.03921	7.69789	7.60326	7.51381	7.60842	7.31242	7.2833	7.29998	7.54242	7.45438	7.48735	7.55672	7.54238	7.22373	7.09184
7892600	1.58146	1.27684	2.22845	2.05496	1.45943	1.47431	2.10007	1.76499	1.91872	1.53023	1.68233	1.02144	1.83576	1.73775	1.49097	1.53125	2.20725	2.28417	1.66528	1.92088	1.90991	1.33653	1.74058	1.8408	1.57887	2.17652	1.61303	1.97628	1.70945	1.59689	1.6641	1.55114	1.89775	1.99936	1.58341	1.69361	1.31821	1.75465	1.53085	1.60035	2.03028	1.22017	1.50238	1.76209	1.8571	1.50513	1.55387	1.44193	1.64661
7892601	4.46546	5.77514	4.07122	4.92676	4.73665	4.4733	4.54653	4.2444	4.42051	4.16844	4.20892	5.18348	4.499	4.70225	4.37197	4.55611	4.04617	4.43069	4.32426	4.28773	4.07197	4.97036	4.17333	4.53849	4.29705	5.27772	4.52601	4.34449	3.918	4.3091	4.21524	5.18624	4.81608	4.70515	4.76825	4.75452	4.28643	4.04914	4.23069	4.29087	3.93787	4.39401	4.48079	5.13452	4.08772	5.31837	4.14191	4.42247	4.55666
7892602	1.75188	1.74621	1.43424	1.46544	1.8945	1.30242	1.32353	1.04888	1.63264	1.70819	1.539	1.34344	1.42729	2.13248	1.60387	1.40966	1.58882	1.39371	1.35566	1.81454	1.39779	1.31901	2.32237	2.17081	1.24953	1.70384	1.63085	1.52396	1.39191	1.72446	1.47137	1.30211	1.35783	1.48874	1.46916	1.27641	1.79043	1.18822	1.60099	1.86912	2.34131	1.8859	1.31984	1.50742	1.63402	1.54288	1.14754	1.54661	1.27714
7892603	2.40761	1.55394	3.69069	1.94607	2.58137	2.12412	2.99605	2.50872	4.236	1.97478	3.23375	2.339	1.70144	2.15613	3.1136	1.66675	2.59419	3.52738	3.80608	2.5181	3.42069	1.85856	2.10479	3.51039	2.67478	3.22584	1.62846	3.11352	3.62635	2.72186	2.73598	1.57751	2.29797	2.12588	1.9023	2.24419	2.18498	2.70228	2.76642	2.9535	3.78023	2.07179	3.26265	2.97056	3.12719	1.25552	2.34201	1.90354	2.5104
7892604	2.02424	1.9049	1.96953	1.76389	2.50745	1.90718	1.89895	1.86401	2.27588	2.18764	1.9247	2.30032	2.12025	1.9855	1.83001	2.01805	2.39717	2.70209	2.47977	2.70978	2.58003	2.50219	2.38415	1.97113	3.43342	1.85841	2.45869	2.53005	1.82411	2.1505	1.86896	2.19456	2.59378	2.30438	1.6963	2.13979	2.70593	3.64559	1.73755	2.68897	1.99085	2.35078	2.46079	1.41473	2.3928	1.90665	2.54185	1.93051	2.11056
7892605	6.65497	6.20414	7.17889	6.09635	6.61551	5.99716	6.14883	6.27739	6.40476	6.33372	6.98782	4.81204	6.22104	6.38432	5.32101	6.56918	6.45644	5.98027	6.17957	6.48397	5.97132	6.17957	6.38117	5.73194	6.3251	5.93313	6.43813	6.64545	6.04336	5.504	5.88434	5.40155	6.12702	6.0854	6.25568	6.19598	6.1895	6.19327	5.4582	6.29674	6.68658	6.39702	6.69699	5.93673	6.24476	5.58478	6.50815	6.11317	6.41304
7892606	10.9221	10.4352	10.8509	10.7226	10.7426	10.6559	10.8365	11.0551	10.9543	11.0941	10.7633	10.78	10.8416	10.7347	10.9647	10.8371	10.956	10.9413	10.8619	10.8563	10.9123	10.7117	10.8605	10.8193	10.9175	10.219	10.6283	10.5946	10.937	10.9083	10.6652	10.4983	10.6096	10.6798	10.6361	10.742	10.6872	10.8291	10.8759	10.6682	10.8575	10.682	10.537	10.4932	10.7956	10.467	10.7739	10.709	10.7301
7892608	7.63378	7.10883	7.7091	7.62451	7.49355	7.35981	7.34747	7.77785	7.66992	7.56386	7.35727	6.94489	7.31984	7.82308	7.28945	7.09595	7.54641	7.48426	7.40921	7.47251	7.20727	7.41736	7.25395	7.39192	7.4498	7.40995	7.40556	7.32546	7.3227	7.40793	7.08605	7.25465	7.3604	7.48294	7.45324	7.20644	7.27891	7.26218	7.4346	7.40387	7.29727	7.41446	7.2919	6.89709	7.25163	7.1116	6.99418	7.21319	7.32254
7892609	1.46312	2.56082	1.39451	1.4253	1.47889	1.78349	1.34236	1.16958	1.77384	1.31014	1.24396	1.25573	1.25387	1.55341	1.13768	1.0836	1.05045	1.1661	1.3959	2.28975	1.27385	1.1213	1.23034	1.23945	1.27519	1.0836	1.24238	1.82787	1.61188	2.47893	1.32517	1.2663	2.08571	1.27139	1.72866	1.19011	1.80184	1.18531	1.67743	1.15216	1.437	1.64965	1.16958	0.817759	2.06873	2.16248	1.15803	1.33642	1.66492
7892610	4.04833	5.3892	4.22033	3.95007	3.78885	3.6129	3.02063	3.45751	4.0546	4.41206	3.82009	3.95161	4.62342	5.528	4.45842	4.83268	5.70319	4.09319	4.70237	4.84658	4.62995	5.39725	4.19553	3.26548	4.2734	5.84465	4.59905	6.39322	4.51669	3.21755	3.89906	4.21671	5.57248	4.40822	4.82364	5.11029	4.33676	4.17386	3.94204	4.26644	4.49444	3.78676	3.82224	3.0845	3.85766	2.28098	4.30657	4.89584	3.27834
7892611	1.56287	1.9692	1.32581	1.83837	1.19322	1.19987	1.41054	1.38076	1.30374	1.27203	1.21321	1.27957	1.19541	1.58162	1.37975	1.09408	1.33119	1.55741	1.27504	1.43946	1.38124	1.22443	1.5095	1.45956	1.16148	1.13323	1.10985	1.23062	1.22151	1.18842	1.29092	1.46379	1.58505	1.63453	1.57773	1.80199	1.59977	1.17363	1.25255	1.22768	1.41721	1.18557	1.21637	1.03097	1.24656	1.50237	1.27453	1.1772	1.78173
7892612	1.64116	1.71885	2.07868	1.44537	1.44179	1.38892	1.24435	1.37177	0.975875	1.86568	1.16921	1.15787	1.54707	2.05778	1.54789	1.22742	1.9623	1.83849	1.21691	1.61453	1.88628	1.46818	1.62747	1.79892	1.11251	1.49233	1.83739	1.52766	2.47219	1.18008	1.2275	1.21067	1.16048	1.7555	2.01961	1.6312	1.45079	1.92067	1.24809	1.5743	1.32047	1.53396	1.13947	1.15994	1.1743	1.40995	1.08182	1.33886	1.14581
7892613	8.6371	8.72463	8.67617	8.70755	8.53744	8.1757	8.17025	8.77043	9.01808	8.729	8.46754	8.23418	7.99731	8.79352	8.53981	8.1091	8.91154	8.76932	8.47477	8.40081	8.16938	8.6908	8.55768	8.67463	8.73829	8.84529	8.13438	8.36683	8.52273	8.09538	7.8546	8.46912	8.5487	8.3304	8.49593	8.73007	8.20338	8.16769	8.3396	8.41563	8.39847	8.25817	8.14251	8.36692	8.09454	8.00742	8.06746	8.26008	7.7941
7892614	2.61988	3.20262	3.50984	3.14733	2.96149	2.03659	2.42214	3.05588	3.07379	2.5885	4.27653	2.70028	3.96104	2.65757	3.73579	2.43844	3.7304	2.48847	3.29427	2.77956	3.80225	2.34169	3.26637	2.40072	3.7634	2.74694	3.52934	4.22964	3.84093	2.73666	2.92157	2.82312	2.21976	3.55212	2.98218	2.94534	3.32716	3.05038	3.12034	3.3044	2.96028	2.62924	2.58355	1.89691	3.61498	3.35189	3.16858	3.68294	3.52759
7892615	2.94017	3.10569	3.74631	3.44087	3.14933	2.98908	3.3911	3.8794	3.97416	4.24081	4.06057	2.97769	3.62898	3.52718	3.68646	3.35176	4.70807	3.86506	3.54039	3.73812	4.06566	4.3571	3.99918	3.46133	3.13156	3.14005	3.38259	4.50214	3.80564	3.05252	3.6733	3.66654	3.60106	3.31588	3.70332	3.61643	3.46244	3.07462	3.4709	3.07301	3.47934	2.92425	3.10205	3.37297	4.06776	3.21123	3.93591	3.33546	3.50707
7892616	1.46298	1.85713	1.75638	1.98885	1.50759	1.45648	1.49629	1.64535	1.45635	1.73004	1.41489	1.94002	1.53631	1.71441	1.64626	1.62746	1.47544	1.2962	1.43352	1.44733	1.36204	1.47438	1.76541	1.54592	1.57684	1.54853	1.82422	1.24448	1.33928	1.2616	1.43345	1.45904	1.52801	2.05149	1.43551	1.45657	1.51377	1.53557	1.28678	1.65028	1.29645	1.23015	1.51314	1.49628	1.56061	1.41061	1.53993	1.69738	1.75737
7892617	11.2484	10.8724	10.838	11.1974	11.2155	10.6831	11.0013	11.065	11.0237	10.9558	10.6431	11.1885	10.8607	10.9518	10.5629	10.9672	10.7755	10.6293	11.0109	10.9483	10.8485	11.1278	10.7359	10.8422	11.0943	10.4599	10.7847	11.1486	10.2787	10.724	10.6856	10.8679	10.9167	10.8177	10.7279	10.8028	10.8484	10.4537	10.8492	10.5912	10.3978	10.8034	10.8103	10.8126	10.8674	10.8277	10.6376	10.5852	11.1354
7892618	4.38429	3.91705	4.92409	2.9734	4.58342	3.36049	4.07255	3.41661	3.91956	3.7723	4.07951	3.60691	4.02973	4.73064	4.4477	4.02734	4.70686	4.19688	4.75149	4.24254	4.10427	3.5553	3.1159	3.80416	3.68768	4.49043	4.22294	4.69477	3.13542	4.03934	3.6778	3.44022	4.45593	4.02183	4.38314	3.52915	4.32709	4.30982	5.09627	3.87822	4.2341	3.7754	4.20744	4.25082	4.22214	4.3947	4.13951	4.21135	4.9057
7892619	2.81622	2.39158	3.27567	2.07053	2.04484	2.16334	2.26193	3.44356	3.09813	3.78505	3.29921	2.17522	2.84671	2.16848	4.15246	2.65887	3.61233	3.46102	3.06015	3.25708	3.31645	3.37933	3.29277	2.72042	1.95659	2.12925	2.95899	3.79759	4.01308	3.44296	2.75254	2.38935	2.59657	2.41815	3.17815	2.30976	1.91168	2.58078	2.41744	2.92643	3.48974	2.38512	2.77272	2.35076	2.80115	1.70962	2.33866	3.30727	3.54841
7892620	8.5055	8.12547	8.60719	8.03027	8.45374	8.61939	8.2978	8.27537	8.24201	8.25074	8.47453	8.4619	8.77512	8.39051	8.11524	8.90722	8.44232	8.28032	8.22697	8.82509	8.47882	8.02509	8.22569	8.51545	8.28448	8.13855	8.61299	8.32911	7.88711	7.97828	8.721	7.36264	7.71994	8.17202	8.2845	8.34191	8.96558	8.81351	7.83508	8.84208	8.43765	8.76201	8.72629	8.42089	8.55375	7.83793	8.49999	8.39647	8.50978
7892621	10.1422	9.41204	10.1815	9.48775	10.0395	10.0693	10.205	10.3128	10.0629	10.247	10.0887	9.6181	10.0858	9.68338	10.2399	10.0894	10.093	9.94454	10.1921	9.94563	10.2362	9.69912	10.1366	10.079	10.1035	9.00158	9.90706	9.9349	10.5017	10.292	10.1179	9.44595	9.49218	9.68466	9.59636	9.83587	10.2226	10.0555	10.2731	9.89709	10.3692	9.82522	9.83525	9.55735	10.3349	9.35483	10.0884	9.97681	10.3885
7892622	7.58728	6.99982	7.79309	6.73801	8.18948	7.10123	7.09434	7.16161	7.56851	7.01439	7.83937	6.24241	6.46308	7.23002	7.00911	7.64648	7.82225	7.37597	7.339	7.48252	7.61235	7.03547	7.53779	7.25974	7.37449	6.74067	7.63767	7.0645	7.27122	6.94224	7.20449	6.60619	7.47717	7.14653	7.2972	7.20748	7.4432	7.1893	7.41942	7.87944	7.5067	7.23042	7.15304	7.81061	7.19294	4.79579	7.77001	7.34197	7.47993
7892623	6.76099	7.91045	7.42273	7.34212	7.14363	7.28691	6.82433	7.32731	7.2794	7.07331	6.74632	6.67435	6.94775	7.94964	7.4377	7.34104	7.39065	7.40371	7.02056	7.3866	6.85383	8.58927	7.44947	7.07646	7.24441	8.24976	6.60743	7.81433	7.47299	7.56757	7.03081	8.34167	7.83478	8.09905	8.34167	8.22827	7.06633	7.32563	7.08218	7.4829	7.14337	7.40873	7.02579	8.13835	7.29816	8.73035	7.58844	7.82545	7.65725
7892624	2.2134	2.79094	2.99352	2.85085	2.55944	1.71075	2.19813	1.81453	2.23723	1.94935	1.96558	2.66228	1.77069	1.99772	1.76874	2.01473	1.91761	1.70655	1.62183	1.75206	2.22245	2.21736	1.71541	1.71321	1.83588	2.28054	1.99173	1.70248	1.97215	1.79816	2.12596	2.33174	1.8975	1.96323	1.83976	2.05978	1.68464	1.81722	2.04166	1.96609	1.56789	2.13976	1.52785	2.11233	1.93933	2.35415	1.54781	2.23603	1.87293
7892625	4.88893	4.54048	5.53342	5.27571	5.78272	4.98168	4.85928	4.91081	5.23539	4.48848	5.50398	4.99896	5.02818	5.19577	4.93343	4.28518	4.73172	4.99904	4.89613	4.689	5.13392	5.03891	5.29212	5.55145	5.06034	5.35652	5.30902	4.84692	5.25911	5.08115	5.44954	4.68436	4.81428	5.21461	5.32565	5.04221	4.86423	5.15037	5.04198	4.96574	5.21126	4.89352	5.01694	5.45167	4.96793	5.23886	5.22402	5.23894	5.28359
7892626	2.77352	3.48257	2.66811	2.52769	2.22485	2.05753	2.16843	2.23763	2.68875	2.39574	2.30042	2.86264	1.83284	2.64856	2.1109	1.75855	2.69276	1.81103	2.00747	3.02706	2.05243	3.36972	2.93012	3.20836	2.63896	2.90071	2.64923	3.3255	2.47723	1.94	2.41586	3.64788	2.28216	2.16223	2.30222	2.77669	1.9049	2.10745	1.94696	2.04702	1.65101	2.30952	2.17667	2.10064	2.42889	3.63369	2.50495	2.53595	2.8052
7892627	7.07036	8.18632	6.58773	6.90221	7.2964	6.82744	6.96443	6.82893	6.2757	6.36082	6.9882	7.703	6.61461	7.01995	6.32447	7.80205	6.22305	7.06356	6.12348	6.4844	6.05774	6.69484	6.25453	7.51977	6.87213	7.6999	6.84511	6.53821	6.21414	6.56805	6.49827	6.77848	7.00459	6.79268	6.8879	7.62243	6.9324	6.23892	6.47238	6.86722	6.46381	6.79214	7.56951	7.7698	6.36107	7.09418	6.40629	6.5768	6.37596
7892628	6.91205	7.31179	6.18062	6.19373	7.00823	6.87755	6.74502	6.00116	6.74299	6.78479	6.71324	6.81451	6.96287	7.41326	7.26994	6.79168	7.32774	7.45811	6.72593	7.44734	7.22872	7.47206	6.60401	7.39734	6.69619	7.49189	7.13305	7.47499	5.82975	6.66024	6.92114	6.95042	7.75179	7.06182	7.56464	7.01247	7.04164	7.22742	7.47723	6.81874	7.53458	7.08596	7.07809	7.20184	7.01426	7.03244	7.21091	7.26123	6.88992
7892629	3.37014	4.34958	4.05141	3.9653	3.67825	3.54233	4.33356	4.47484	3.54945	2.99578	3.65546	4.12539	3.61218	3.49106	4.2553	3.68817	3.76522	3.68484	4.32863	4.08421	3.10323	3.58648	3.27422	4.3962	3.51314	4.10545	3.63822	4.28793	3.5287	3.77183	3.72787	2.80071	4.02812	2.61673	4.04521	3.98381	3.3584	3.37903	2.66876	3.79816	3.97347	3.69972	3.54467	3.56838	4.1942	3.18119	3.537	3.29042	4.3364
7892630	7.98302	8.56725	8.34004	6.66049	7.86423	7.25044	6.92409	7.22202	8.56858	7.64654	8.41163	6.40083	7.61474	8.171	7.56434	7.20203	8.72729	7.87162	7.77312	7.82162	7.67472	8.07922	6.9845	7.26432	7.99631	9.08291	7.60526	8.26736	7.76974	7.19436	7.4648	7.44355	8.18578	7.53865	8.04397	7.88791	7.04604	7.71718	7.34153	7.54717	7.80814	7.24812	7.42222	7.49102	7.72775	7.32089	7.36067	7.1323	6.27513
7892631	1.46634	1.4023	1.59723	1.58245	1.67119	1.4946	1.40983	1.61604	1.88177	2.05696	1.9518	1.60741	1.4314	1.84397	1.61869	2.1013	1.60281	2.08415	1.52165	1.75209	1.86475	0.97755	1.39776	1.59535	1.52877	1.41218	1.44541	1.93046	1.69649	1.68384	1.64329	1.38864	1.6039	1.43563	1.7062	1.56585	2.02024	1.51857	1.51836	1.40131	1.64885	1.47214	1.82284	2.00669	1.63037	1.53202	1.66754	1.5589	1.41472
7892632	2.88157	2.67058	2.34363	2.77369	2.41327	2.55892	2.60985	3.13102	3.04267	3.53461	2.50796	2.15758	2.437	2.4023	3.51278	2.85187	3.06496	3.34044	3.29722	3.30116	2.82956	2.61364	2.87502	3.26753	2.35874	2.8697	2.72622	3.18126	2.45172	2.23674	3.27497	3.07796	1.59401	2.1479	2.68516	2.45698	2.75108	3.5273	2.58037	2.41225	3.43722	2.86495	3.60046	2.35763	2.91097	2.6066	2.09783	2.23312	3.1756
7892633	6.25624	5.97846	5.7331	5.98166	6.52015	6.29337	6.2752	6.36839	6.10044	5.5371	6.37904	5.39117	5.86496	5.73624	6.45344	6.51573	6.42649	6.76336	6.1897	6.0574	5.91344	6.12866	6.38039	6.45825	6.28214	5.5561	6.76223	5.42576	6.68724	6.39991	6.19346	5.74695	5.92341	6.10712	6.61935	6.13113	6.23931	6.48688	6.36345	6.44333	6.51117	6.08002	5.99987	5.64364	6.24973	5.70679	6.40405	6.05197	6.77407
7892634	7.66207	6.89776	6.92165	7.01194	7.29389	7.2763	7.25863	7.21817	7.62942	7.52073	7.57148	7.30756	7.44009	6.94161	7.2332	7.39371	6.9923	7.21077	7.34275	7.18156	7.55348	7.23003	7.40324	7.31046	7.61844	7.40166	7.40982	7.04546	7.54193	7.14517	6.85582	6.8213	7.16717	7.16724	6.79629	7.14664	7.36426	6.9516	7.44583	7.22589	7.03459	6.9334	7.06782	6.55331	7.18086	6.94584	7.20109	7.00799	7.26368
7892635	6.32522	6.01325	6.18583	7.19457	6.80708	6.85802	6.7461	6.88361	6.40868	7.00233	6.37743	7.54227	6.80228	7.03032	6.60926	6.1842	6.67601	6.54057	6.53255	6.35196	6.26127	7.14518	6.61496	6.49899	6.57298	6.34192	7.06783	6.67666	5.97301	6.42968	7.09749	7.12655	7.02191	6.40324	6.72907	6.4408	6.7003	5.8514	6.7974	6.41581	5.78147	6.56147	6.16764	6.51517	6.50115	7.90276	6.38681	6.66081	6.7754
7892636	7.15477	6.99878	6.50154	7.3394	6.72711	6.78867	6.61225	6.58468	6.93659	7.0394	6.59116	6.57438	6.74499	6.79261	6.46299	6.83226	6.32015	6.39037	6.83217	6.90726	6.11498	7.67345	6.68004	6.34162	6.63918	6.39442	6.74423	6.77911	5.75173	6.37189	6.12401	6.06597	6.85527	7.02314	6.77491	6.51122	6.35462	6.31611	6.63945	6.5535	6.08707	6.48617	6.5405	6.81727	6.33105	7.04646	6.29461	6.1957	7.30466
7892637	5.96415	5.92218	6.16792	5.98278	5.93331	5.7903	6.03724	6.36084	5.7548	6.18869	6.48283	5.12622	5.88149	6.14712	6.75384	5.86617	6.22109	6.43536	6.16137	6.28848	5.9394	6.15036	6.94344	6.2553	6.16439	6.05705	6.44438	6.04663	6.44929	5.92678	6.12555	5.69204	5.85826	6.52342	6.83643	6.09235	6.21864	6.20403	5.77577	6.43573	6.59363	6.1251	6.52632	5.70994	6.38342	5.89698	6.38634	6.13041	6.29203
7892638	1.52763	1.231	1.23801	1.57686	1.29322	1.3855	1.67344	1.68541	1.16906	1.28062	1.53387	1.52303	1.39695	1.51975	1.62808	1.37441	2.0229	1.23978	1.25503	1.53773	1.31522	1.31354	1.08573	1.42983	1.2186	1.44653	1.10698	1.61994	1.43129	1.44461	1.48634	1.51347	1.34378	1.62345	1.72397	1.60659	1.29827	1.09909	1.26583	1.21261	1.2279	1.23351	1.5622	1.67391	1.27215	1.96376	1.56411	1.40998	1.51571
7892639	5.41362	5.77499	6.04787	5.23086	4.22062	5.35637	3.97373	3.97089	4.73669	6.20361	6.2422	5.0825	4.87859	3.88559	4.39291	4.68359	6.14149	5.67805	4.50431	4.73072	6.26819	5.58089	6.36193	6.095	6.00514	6.67511	6.20333	5.93464	7.31924	6.10003	4.62177	5.01525	4.75929	4.96729	5.44083	6.34857	5.79868	5.69061	6.62995	6.24901	6.16356	4.91352	5.38547	4.82402	4.09023	1.2613	5.00241	4.95348	4.03893
7892640	10.3566	10.456	9.93897	9.92029	10.6181	10.3667	10.244	10.291	10.3895	10.2631	10.3494	10.1265	10.2027	10.4807	10.0894	10.2545	10.431	10.3877	10.2232	10.6412	10.3739	10.8908	10.2145	10.4346	10.02	10.4227	10.4613	10.9574	9.69744	9.83753	9.99125	10.631	10.6644	10.4481	10.4513	10.5696	10.2052	10.536	10.2601	10.6009	10.5314	10.379	10.6255	10.6214	10.4495	10.4696	10.3582	10.4186	9.9071
7892641	3.49553	3.25492	3.39719	3.45038	3.62249	4.43522	3.07277	4.21888	3.78949	3.93722	3.13186	3.21983	3.84652	3.38025	4.17582	4.22395	4.16447	3.29562	4.42541	4.01005	4.5335	4.38698	4.1786	4.08431	3.9717	4.6881	4.45477	4.15759	4.53593	3.59027	3.85121	3.31565	3.93401	4.4653	4.16982	3.32043	4.26627	3.63979	3.80796	2.88551	3.68872	3.48344	3.81407	3.0911	3.28497	3.06438	3.43718	4.06976	3.82326
7892642	8.5323	9.21013	8.60083	8.73975	8.53932	8.32735	8.6223	8.84404	8.68962	8.81437	8.52101	8.83087	8.41311	8.88642	8.56538	8.29009	8.59676	8.45389	8.39168	8.53549	8.34646	9.05115	8.75418	8.73079	8.39	8.92196	8.34953	8.33532	8.45748	8.43865	8.02248	8.96418	8.7622	8.70763	8.73253	9.00862	8.13099	8.1382	8.7487	8.22576	8.46698	8.19457	8.2572	8.60706	8.10641	8.92154	8.15491	8.59381	8.81515
7892643	8.43772	9.77197	8.6258	7.9193	8.86294	8.29807	8.41612	8.04111	8.45912	7.89967	8.21384	8.40605	8.23262	8.88834	8.38311	8.05262	8.72938	8.49047	8.02507	8.54017	8.29646	8.88438	8.4057	8.46307	7.79152	9.64948	8.32767	8.39907	8.00402	8.51958	8.15793	8.98593	8.89402	8.79695	9.15293	9.1793	8.16186	8.39647	8.46777	8.32093	8.60307	8.38739	8.18668	8.82793	8.34597	9.19592	8.516	8.73025	8.4641
7892644	7.54004	6.36105	7.46649	6.71403	7.38952	7.63556	7.82512	7.57278	7.85685	7.72316	7.59897	7.27132	7.20691	7.30598	7.22123	7.59793	7.78856	7.60743	7.50785	7.71538	7.63291	7.17546	7.19635	7.37721	7.43638	6.15791	7.0056	7.60371	7.34587	7.19008	7.42508	6.48796	7.15325	7.25976	6.32475	6.88479	7.4818	7.56895	7.33961	7.29318	7.32289	7.20758	7.37353	7.6577	7.6671	5.16246	7.27455	7.30193	7.36103
7892645	1.68271	1.12443	1.37996	1.80356	1.42282	1.74107	1.47025	1.61891	1.97233	1.73609	1.46788	1.27941	1.81792	1.52471	1.52621	1.28896	1.7812	1.58591	1.40198	1.48061	1.99994	2.53495	1.45276	1.40802	1.4765	1.69587	1.27864	1.84923	1.66646	1.2031	1.61195	1.49156	1.90714	2.02007	1.33896	1.79402	1.44134	1.72073	1.5418	1.96549	1.35455	1.44073	1.67807	1.48437	1.52423	1.85914	1.43538	1.76889	1.56757
7892646	1.29929	1.49083	1.31003	2.80876	1.63545	1.81465	1.39058	1.84464	1.49421	1.30263	1.17399	1.45799	1.32127	1.52477	1.64927	1.31555	1.56024	1.35032	1.28722	1.25869	1.92392	1.37263	1.44462	1.69247	1.56373	1.51462	1.6565	1.58177	1.28206	1.25946	2.04383	1.55999	1.53025	1.67991	2.22244	1.05738	1.56085	1.2763	1.85164	1.61781	1.44503	1.41467	1.468	2.7136	1.67349	1.95446	1.37238	1.67309	1.86408
7892647	3.86945	3.25042	3.77149	3.77315	2.65438	3.79073	4.30632	4.38323	3.8135	3.87549	3.19883	3.78563	3.58938	4.03587	3.95172	4.43787	4.82753	4.46215	4.57882	3.89297	4.31459	4.95855	4.57651	4.44098	3.93517	3.11503	3.25989	4.65935	5.012	3.47813	3.41488	3.45187	3.84824	4.53693	3.76203	4.18371	3.97297	4.40341	3.08681	4.12263	3.87556	3.8693	3.90598	4.047	4.39359	3.29029	3.57433	2.8378	2.64545
7892648	7.9711	7.88279	8.62371	8.26629	8.41363	8.23812	8.14604	8.29332	8.23223	8.21169	8.28028	8.18955	8.21851	8.34443	8.0898	8.26813	8.62731	8.36942	8.09287	8.34851	7.79921	8.45676	8.37583	8.46738	8.05821	8.01434	8.32511	8.25504	7.92132	7.93702	8.19	8.22575	8.22629	8.40027	8.2635	8.33952	8.28232	8.29139	8.21531	8.48476	8.35396	8.47886	8.29951	8.02703	8.01682	7.94646	8.2745	8.08551	8.19698
7892649	3.23773	2.89921	3.011	3.98543	3.22729	3.08334	2.73925	2.86614	2.97946	3.55981	3.29553	3.19415	3.2532	2.73444	3.05797	3.20078	2.65809	3.14601	3.24604	3.14929	3.12484	3.17511	2.88015	3.49626	2.84003	2.88251	3.0228	3.10353	2.84707	3.51835	2.74142	2.98777	3.30155	3.54735	2.79411	2.5342	3.5125	2.87885	3.24668	3.40079	2.70334	2.90677	2.77363	3.10168	3.40316	3.01375	3.14161	2.87492	2.67693
7892650	10.702	11.127	10.3049	10.0615	10.3291	10.4431	10.2639	10.2775	10.4834	10.318	10.6988	10.5134	10.3583	10.7367	10.8194	10.5443	11.0751	10.416	10.0461	10.6798	10.8348	10.9257	10.8404	10.7662	10.3184	10.8567	10.5288	10.6397	10.6083	10.6353	10.5801	10.6242	10.8562	10.8168	10.9994	10.9224	10.3718	10.5323	10.9608	10.4223	10.7849	10.5495	10.3556	10.495	10.5601	10.7986	10.5	10.7466	10.6828
7892651	1.79706	1.82217	2.98198	1.53277	2.17761	1.75126	1.98071	2.23641	2.781	2.25386	1.92205	1.83405	2.4693	2.11619	2.83818	1.79632	2.33173	2.01134	2.67827	2.47776	1.81363	2.41731	2.48671	1.9489	1.96094	2.12614	1.91743	2.15292	3.74553	2.30335	2.51057	1.70891	2.38453	2.59134	1.8817	1.87963	2.26035	1.90691	1.97405	2.20334	2.61577	1.91953	2.1328	1.75916	2.5882	1.98226	1.87025	1.85389	2.66163
7892652	10.0769	9.10211	10.1271	9.13465	10.0691	10.1431	10.0598	9.6841	10.0765	10.2085	9.68658	10.0689	9.91499	9.75598	10.8778	9.64457	10.351	9.92998	10.095	9.74127	9.69615	9.37342	9.55263	9.25655	9.6701	9.36812	10.2236	9.88049	9.88928	9.80248	10.1723	9.74339	9.85346	9.83014	9.50882	9.53624	9.80879	9.72973	9.2564	9.56339	9.90528	9.88453	9.40473	9.80677	9.96522	9.45654	9.8424	9.8164	10.3414
7892653	1.70476	2.12111	1.84325	1.85021	1.90416	1.86727	1.52531	1.98678	1.98253	2.07517	1.74633	1.45686	1.76102	1.49714	2.27939	1.66528	2.36767	1.28459	1.52329	1.5793	1.69235	1.72372	1.90211	1.34001	2.4853	1.45721	1.81924	1.73488	1.60842	1.42031	1.36913	1.32587	1.50876	2.66789	2.14834	1.39998	1.88128	2.08793	1.83245	1.94452	1.94624	1.46109	1.34675	1.55309	2.42982	2.30754	1.95453	2.46692	2.16869
7892654	6.5235	6.85389	6.23766	6.93875	6.66646	6.08059	6.44816	6.60485	6.23371	6.69136	5.68747	5.88484	6.48505	6.85777	5.88441	5.96389	6.42615	6.05874	6.26655	6.01886	5.71108	7.33109	5.67333	5.82455	6.30719	6.51241	6.70673	6.99168	5.83989	5.55057	6.05431	7.14577	7.15705	6.59024	5.65087	6.19377	6.61476	5.84333	6.69932	6.13495	6.21693	6.41366	6.88655	6.00908	6.02082	6.4604	5.94808	5.8696	6.24858
7892655	2.86696	2.38527	2.99172	3.55021	2.77943	2.84511	3.27096	3.0315	2.68565	3.01339	2.92854	2.95322	2.97476	3.45865	2.84576	2.87219	2.63582	2.30367	3.02292	3.25999	3.1635	3.27119	2.97745	3.31946	2.96427	3.05438	3.12951	3.05474	2.66681	3.14709	3.31121	3.42555	3.22334	3.47189	3.06731	2.64249	3.04614	3.21078	2.73713	2.9175	2.93393	2.88422	3.16589	2.82518	3.33678	3.49934	2.59513	3.08455	3.14872
7892656	2.465	2.69005	2.68241	2.17412	2.05936	2.00252	2.13749	1.94982	2.83228	2.85941	1.91168	2.1669	1.44996	2.26778	2.35772	2.02781	3.00896	1.65834	2.11688	1.92465	1.33391	1.46221	1.77188	2.02586	2.28552	2.3717	1.70348	2.41986	1.68779	2.10735	1.96825	2.34439	2.37824	2.16093	1.96959	1.55741	1.92751	1.51909	2.55789	2.52133	2.15922	2.10958	1.3427	1.34326	2.00241	1.84373	2.15792	1.51324	1.79763
7892657	1.82344	2.60262	1.99188	2.35557	2.04211	1.68862	1.89916	1.80888	1.78263	1.81134	1.78622	2.04102	1.84095	2.17074	1.69696	2.142	1.95783	1.72612	2.09434	2.09774	2.16168	1.80751	1.80051	1.84865	1.59812	2.57513	2.00204	2.28807	1.6755	1.47377	1.73116	2.48321	2.1467	2.27054	2.22647	1.84142	1.56854	1.76911	1.91309	1.80405	1.75386	1.69731	1.76367	1.94052	2.10745	2.52784	1.72284	1.70136	2.11474
7892658	1.50098	1.77274	1.84474	1.5769	1.53159	1.69911	2.43357	1.70005	1.77262	1.68189	1.26918	1.26209	1.4569	1.69226	1.38943	1.94801	1.5692	1.57266	1.26154	1.43293	1.7636	1.62093	1.3126	1.9769	2.01985	2.17573	1.32801	2.28038	1.12853	1.64025	1.47994	1.54563	1.52999	1.5181	1.67859	1.72543	1.9011	1.39181	1.53378	2.15254	1.86637	1.90326	1.79351	1.32366	1.63702	1.44198	1.27459	1.17831	2.0212
7892659	1.49329	2.77342	2.24976	1.96326	1.55339	1.82374	1.78359	2.83364	2.48847	2.18299	1.77816	1.18903	2.40273	0.967824	1.9389	2.02253	1.84742	1.92817	1.66532	2.21204	2.15243	3.00981	2.60143	2.0641	1.7167	2.61063	2.15858	2.66343	1.80677	1.58622	1.76869	1.54689	1.33669	2.12273	1.31299	2.00034	1.45157	2.13609	1.7353	1.62609	2.18003	1.34975	1.73037	1.49853	1.89467	2.0208	1.94994	2.17497	1.91391
7892660	0.761626	1.555	1.15233	1.64166	0.99139	1.37223	1.25073	1.07795	1.40526	1.07385	1.41611	1.27983	1.24338	1.57788	1.45858	1.0681	1.29181	1.07447	1.13104	1.13756	1.10215	0.935742	1.0478	1.06588	1.10387	1.07562	1.0069	1.22858	1.07284	1.05005	1.09544	2.22425	1.64166	1.17976	0.885647	1.31373	0.86169	1.01581	1.31518	0.834842	1.0478	0.753319	1.51713	1.43255	1.15348	0.982255	1.28695	1.0042	1.41228
7892661	7.25448	6.94047	7.8477	7.14284	7.62062	7.51295	7.33168	7.18152	7.4033	7.71405	8.1062	8.13823	7.46484	7.90856	7.80591	6.82806	7.92945	7.46185	7.67389	8.28687	7.62557	7.54115	7.58747	7.28479	7.93112	7.72779	7.59396	7.20702	7.34546	8.32225	8.31911	7.36508	8.02182	7.46536	7.44794	7.30956	8.04768	8.11561	7.57004	8.49012	8.13585	8.01795	7.83042	8.48899	8.29966	7.99312	7.73487	7.98073	8.11724
7892662	5.59647	4.67202	6.23232	4.94479	6.28025	5.58878	5.97784	5.29577	5.98329	5.38238	6.08192	6.44403	5.97794	5.12722	5.57066	5.7215	6.1015	6.2881	5.45788	5.40798	5.59475	5.25763	5.73578	5.43925	5.59796	5.94158	5.77238	4.77079	5.39712	5.64795	6.29042	5.53891	5.48824	5.81285	5.88	6.28379	5.35433	5.88292	5.34295	5.56224	6.09262	5.60236	5.86733	5.10654	6.25921	6.47899	5.68802	5.9489	6.41852
7892663	9.81801	9.43968	9.88364	9.17326	9.20067	9.17935	9.18348	8.96359	9.91789	9.47544	9.67004	9.61377	9.81952	9.49815	9.71088	9.44202	10.3147	9.71686	10.0991	9.82718	9.77522	9.38889	9.71016	9.32394	10.0334	9.80645	9.93303	8.90206	10.0316	9.92855	9.71851	9.64795	9.66712	9.80442	9.76814	9.89164	9.52124	9.84096	9.45484	9.75215	9.66904	9.5599	9.31511	9.11913	9.81525	9.86089	9.83196	9.81037	9.99649
7892664	4.3971	3.70042	4.03836	3.86569	3.59015	3.46065	4.63862	4.78995	3.4775	4.00781	3.69332	3.23113	4.58117	4.57692	3.89239	4.59247	3.85249	4.84756	4.25955	4.49415	3.99468	4.7089	3.87386	5.05055	3.43003	3.7346	3.39677	3.3362	3.12902	3.92979	3.76481	4.24899	3.85237	3.78374	3.3341	3.4843	4.20911	4.43338	4.22435	4.36578	3.55757	4.02662	4.6795	3.60231	3.80209	2.59214	4.12943	4.0543	4.4849
7892665	4.72298	5.38192	4.19414	5.5195	3.82354	5.03036	3.50736	4.28275	4.64837	5.11829	4.83733	5.48412	5.13092	4.91176	4.66701	5.31044	4.55475	4.77129	4.30158	3.94455	5.02593	4.73893	4.50805	4.70993	4.71414	4.21637	4.1871	4.39526	4.1669	4.16348	4.52008	4.83695	4.35796	3.42536	4.29456	4.31627	5.12012	4.89456	4.63004	5.16361	5.06673	5.55902	4.87494	4.15618	4.4044	4.71743	3.91511	4.34475	4.5314
7892666	1.95332	2.40101	2.15579	1.52739	1.88951	2.83212	1.795	2.17781	3.34621	2.58546	2.22904	1.66335	2.0061	2.15325	3.16249	2.56485	2.69946	2.11394	2.33508	2.4322	3.73706	2.01537	3.35168	1.78498	1.77204	2.40559	2.4249	2.57657	2.15126	1.84597	2.59956	2.38072	1.51955	1.91283	2.35373	2.11936	2.9285	2.1397	1.68466	2.34457	1.68757	1.45333	2.10593	1.59905	1.67415	1.46755	2.34548	2.15307	2.00733
7892667	8.90257	9.24591	8.15187	9.19525	8.97179	8.7918	8.87039	8.70615	8.52528	8.56993	8.4339	9.60185	8.7521	8.64456	8.59987	8.67229	8.1289	8.46006	8.67968	8.35912	8.43299	9.07274	8.4211	8.37767	8.71398	8.54957	8.95271	8.38033	7.81877	8.60461	8.54668	9.22091	8.6017	8.56506	8.67332	8.61318	8.50789	8.22926	8.08781	8.65217	7.76994	8.44081	8.66157	8.65025	8.11142	9.25276	8.2563	8.74064	8.7964
7892668	9.11819	8.23374	8.50589	8.14345	8.85017	8.73561	8.4092	8.14222	8.32529	8.84035	8.76892	8.12041	8.48881	8.32164	8.83694	8.08445	8.68822	8.98156	8.87527	8.135	8.99879	8.50165	8.9629	8.51904	8.48575	9.06937	9.08102	8.77387	8.69198	8.44655	8.78906	8.34851	8.49273	8.95565	9.03464	8.94042	8.63853	8.68692	9.0827	8.43021	8.89692	8.47561	8.4913	8.37556	8.88288	8.95034	8.78668	8.69726	9.1145
7892669	6.1908	5.74995	5.50668	6.52561	6.03082	5.51196	5.7042	5.83519	5.82023	6.09821	5.32108	5.31309	5.44595	6.3091	5.93916	4.85072	5.92619	5.21088	5.53847	5.95784	5.42172	5.84852	5.61259	5.85501	5.8916	5.34692	6.21007	6.09244	5.49273	5.72257	5.41887	5.71501	5.43482	6.25031	5.332	5.41088	5.55288	4.97814	5.67954	5.79823	5.05253	5.74155	5.66025	4.51912	5.58836	5.14883	5.62184	5.77752	6.06948
7892670	6.44646	5.81079	5.83984	6.81146	6.51544	6.12561	6.59395	6.02406	6.12699	5.54698	5.28185	6.78705	6.45873	6.03712	5.79647	6.08886	5.88163	6.07236	6.3306	6.35194	6.1025	6.29487	5.78216	5.17584	6.39148	5.40701	6.21634	5.86872	5.45925	6.17335	6.26456	6.48443	6.27827	5.60185	5.3694	5.95145	6.51369	5.6711	5.6013	6.08141	5.63393	6.07599	6.17824	6.22476	6.07872	6.65047	5.70509	6.00661	6.41406
7892671	3.08762	3.60968	3.1979	4.04755	3.17643	2.82556	3.79798	3.18732	2.89246	3.6795	3.03085	2.80764	2.49783	3.1514	2.10883	3.18012	3.48936	3.11513	3.83347	4.01446	3.53629	3.47378	3.28005	3.58548	2.79368	3.54606	2.38507	3.09429	3.1337	3.16516	2.78683	3.79459	2.95714	3.37854	2.97888	2.47592	3.1785	3.37776	2.74353	2.55888	3.46196	3.18039	2.42603	2.68298	3.50115	4.01788	2.40961	2.79849	3.97656
7892672	3.00481	1.67826	3.5711	3.30837	1.69296	3.06741	2.62186	3.2756	4.77586	2.55645	3.33949	1.72413	3.02747	2.84504	3.61859	3.47403	3.47897	3.36339	2.44188	3.80098	3.2197	5.09485	3.81263	3.34413	2.89598	2.44784	2.35334	3.93324	2.92761	2.36651	3.27677	2.44801	2.7501	3.4134	1.78236	3.29587	3.04812	3.44029	3.01615	3.60646	2.8574	2.75063	4.05989	2.88342	4.31157	3.07472	3.29909	4.16019	3.16192
7892673	5.77825	4.49218	5.67802	5.31014	5.55635	4.53118	5.31243	5.15947	5.42057	5.06286	4.61131	4.83635	5.42157	5.60286	5.72958	5.17299	4.97524	5.41961	5.30497	4.83426	4.75355	5.34599	4.80907	4.88648	5.11074	4.93158	5.70974	5.46259	5.47002	5.28941	4.83294	5.30328	4.96176	5.17212	5.05013	5.12618	5.48182	4.94059	5.52956	5.21297	5.21024	4.92691	4.91277	5.07982	5.18372	5.05758	4.79677	4.66166	5.48216
7892674	5.98419	3.52038	6.00278	5.2761	5.97486	5.11848	4.70098	5.53876	5.74219	5.94456	5.1026	5.23952	5.75167	4.76729	6.06648	5.77956	5.55778	5.4552	5.59561	5.64682	5.1007	4.99613	4.73048	5.1516	5.33836	4.99358	4.96143	5.06731	5.22335	5.39178	6.17507	4.75201	5.42511	5.00502	5.1958	4.26627	5.62603	5.07159	5.29226	5.49346	5.52746	5.21341	5.00138	5.39554	5.2982	5.1243	5.09293	4.76617	5.23109
7892675	3.4463	2.83605	4.60545	3.60847	4.34103	2.20642	3.29239	4.25928	3.65208	3.84193	3.9579	1.89053	3.41924	3.96946	3.51615	2.98747	4.16376	4.3368	3.72085	4.25865	4.52004	2.93474	4.3029	4.4235	3.50889	4.34407	3.00006	3.53023	4.63102	4.22894	3.63057	2.73479	3.39092	2.70501	3.62208	3.24757	4.40482	2.96692	3.42811	3.78282	4.87691	3.54247	3.4814	4.04897	4.31353	3.04598	3.58927	3.74454	2.65849
7892676	1.5891	2.49103	2.90753	2.48451	2.53526	1.92866	3.24405	1.99488	3.72482	2.72663	2.14919	1.76925	2.16776	2.94122	3.29605	3.63122	3.23997	2.42385	3.06678	3.18693	2.38102	2.67632	3.06171	3.24287	2.70925	2.58957	2.05901	4.03883	2.95215	2.9725	2.20579	2.29361	3.0752	2.0153	2.8491	2.6074	2.28694	2.60264	2.38868	3.55076	2.88953	3.00126	2.3202	2.13663	2.1657	3.08256	1.89563	2.24849	2.29564
7892677	8.92498	8.94652	8.83805	9.13992	9.10427	8.72392	8.73163	9.1243	9.15195	9.12483	9.08476	8.97985	8.6384	8.95976	8.97832	8.99334	9.11195	9.08325	9.04801	8.96944	8.9127	9.00377	8.84415	8.99882	8.85593	8.54822	8.91285	9.0572	8.80973	8.69111	8.60812	8.72376	9.18395	9.09922	8.7635	8.83314	8.72315	8.77274	8.90519	8.87084	8.82625	8.81639	8.96659	8.72713	8.79909	8.67794	8.69255	8.7407	9.09863
7892678	4.90723	4.21263	5.9284	5.09482	6.05248	5.19705	4.44635	5.23192	5.34213	5.19677	4.84852	5.38771	5.10551	5.33583	4.96418	5.20763	5.07853	4.62024	5.15657	5.92525	5.49995	4.41189	5.07764	4.87953	4.71929	5.07398	5.78456	4.68366	4.6962	5.04876	5.42227	4.98489	4.60471	3.79056	4.80721	4.35703	5.55834	5.34643	5.08608	4.91778	5.46774	5.56006	4.62153	5.06672	5.34091	4.60799	5.48735	5.02869	4.74494
7892679	3.33891	3.2941	4.26612	2.51763	3.21319	2.47717	2.32414	2.74877	4.28869	3.13918	3.18058	2.75921	3.01035	3.18056	3.25873	3.00913	4.01769	3.02142	3.74594	2.89663	4.13401	3.1644	3.47197	2.70146	2.9362	2.77842	3.28031	3.46927	3.00186	2.79926	2.97261	3.3244	2.94975	3.65016	3.40287	2.93279	3.60417	3.23572	2.92804	3.62656	3.88799	2.62326	2.9213	3.2516	3.2419	2.77709	3.42319	3.88575	3.11307
7892680	8.21532	9.58774	7.57623	7.5306	8.61112	8.18702	8.15278	8.26833	8.02686	8.36275	8.17338	8.03569	7.89729	8.66154	8.48806	8.52621	8.99423	8.46239	7.4387	8.57773	8.50792	8.58017	8.49399	8.65644	7.87657	9.52533	7.94702	8.79185	8.43299	8.49498	7.96275	8.57498	8.72665	8.81672	9.09711	9.23779	7.93621	8.34919	8.44059	8.31808	8.6713	8.4282	8.43209	8.59675	8.35596	9.2728	8.48839	8.63696	7.5366
7892681	5.90487	6.17267	4.92536	5.97241	5.77282	6.27378	6.38712	5.66214	5.34025	5.46842	5.52947	6.47295	5.69147	5.132	5.86526	5.82953	4.90238	5.99018	5.6677	5.51426	5.04786	5.79696	5.43734	6.32222	6.23081	5.50179	5.80691	5.60346	5.45761	6.01605	5.70171	5.63821	5.20735	5.67279	5.83159	5.84603	6.0026	4.90309	5.70682	5.61356	4.9359	5.73176	5.44272	5.67078	4.87948	5.34556	5.24149	5.5045	6.16436
7892682	1.28259	1.60801	1.6052	1.42338	1.06801	1.37711	1.21952	1.4118	1.77416	1.42228	1.82241	1.37076	1.83989	1.35282	1.34816	1.2242	1.44631	1.75295	1.58991	1.46693	1.26236	1.76056	1.47834	1.38671	1.28809	1.51384	2.1495	2.32839	1.14116	1.26389	1.40913	1.52145	1.45745	1.25868	1.35761	1.76914	1.30099	1.38652	1.43009	1.38031	1.34739	1.27974	1.6026	1.41792	1.67402	1.5997	1.31803	1.23928	2.56613
7892683	2.73734	1.94027	3.37654	2.93168	3.41346	1.90945	1.93927	2.50696	3.83831	2.78237	2.65446	2.65866	2.4433	2.83039	2.91933	2.60696	2.39855	2.06743	3.84533	2.75638	2.14114	2.74907	3.12413	1.93949	3.56021	2.7759	4.71048	2.97453	2.62381	2.27427	2.33816	2.47764	2.08522	3.47984	2.55853	1.65582	2.5173	2.28161	2.92452	2.43682	1.7461	2.39925	2.93667	1.46503	2.67879	2.97526	2.82724	2.30421	3.18315
7892684	8.41673	8.77733	8.96744	8.83074	8.41768	8.1079	7.90628	8.06475	9.01396	8.21132	8.42406	7.45665	8.29121	8.34246	8.53165	8.67387	8.51458	8.66096	8.89469	8.87548	8.74057	8.37717	8.40506	7.70772	8.45607	9.18398	8.43878	9.10768	8.25855	7.90982	8.00592	7.74011	8.80221	8.28222	8.3411	8.30905	8.2921	8.61793	7.86246	8.39198	8.51207	8.6295	8.23957	8.14214	7.91696	8.22414	8.17338	8.20628	8.02342
7892685	2.8303	3.06735	3.11736	3.65798	3.22874	3.46065	3.21307	3.41192	3.40071	2.92151	3.42717	3.49504	3.35045	3.31336	3.24329	3.83684	3.0826	3.38268	3.16255	3.57358	3.41799	3.89691	3.57974	3.55006	3.44929	2.75581	3.38605	3.43638	3.19001	3.40382	3.5709	3.29036	2.8619	3.84644	2.91849	3.26359	3.22991	3.37827	3.17473	3.29039	3.69912	3.45882	3.61104	2.52901	3.33139	2.24785	3.17346	2.94145	3.08107
7892686	5.75536	5.97791	5.66257	5.67982	5.65836	6.01717	6.18681	5.59859	5.83056	6.00234	5.64795	6.39263	6.02739	6.3397	5.57035	5.65451	5.51255	5.24061	6.18001	6.13038	5.36153	6.49773	5.8692	6.10368	5.61441	5.5229	5.91128	5.23691	5.44407	5.61381	5.65683	6.51821	6.3164	5.31773	5.4475	5.84474	5.68117	5.6529	5.55643	5.60536	5.46913	5.94755	5.7823	5.42335	5.34119	5.95281	5.44436	5.55442	6.54501
7892687	4.11739	5.26153	4.32501	3.93287	4.67379	4.88424	5.52936	4.70778	3.63927	3.33325	4.00031	3.91755	3.51845	4.9304	4.20498	4.23961	3.79385	4.53184	4.19955	4.8302	4.38234	3.78802	3.62214	4.90568	3.15644	4.18532	3.79028	4.08733	3.11261	3.81274	4.45247	4.18252	2.29376	4.17716	3.98512	3.68738	3.73335	4.1805	4.25121	4.39655	3.96388	4.63384	4.27847	5.01461	4.92488	3.79565	4.3648	4.09381	4.42869
7892688	4.77508	5.32131	6.30963	5.23202	5.49893	5.79776	5.91205	5.60265	5.68973	5.57552	4.79864	4.2237	5.4938	6.03047	4.97609	5.5035	5.95451	6.00832	5.52243	5.30285	6.14898	5.83196	5.86073	5.50881	5.33422	6.8301	4.91	6.3401	5.58913	5.68265	5.37736	5.43925	5.70632	5.86249	5.75751	5.94151	5.19687	5.36701	4.77874	5.21743	5.92491	5.42365	5.19832	5.33169	5.26038	5.25485	4.83815	5.61817	6.32795
7892689	2.83421	3.65269	3.35279	2.93658	2.83109	3.70786	3.65167	3.66216	2.94989	3.65128	2.86348	3.3757	3.09027	2.9181	3.45782	3.79493	3.32666	3.23915	2.88019	3.97307	3.12085	2.87737	3.17112	4.07097	2.59565	3.29766	3.1352	2.96456	3.27638	3.50193	2.67676	3.68808	2.74165	3.44087	3.31521	3.66305	3.37145	2.64985	3.18544	3.23241	2.92212	3.45396	2.81149	3.35648	2.68541	4.0071	3.17818	3.55213	3.00907
7892690	2.1579	2.69108	3.72614	3.14825	3.06707	2.84316	2.70063	2.77319	3.83745	2.77681	2.43517	3.0537	2.96835	3.4817	3.07488	3.07018	2.60943	2.27636	3.06777	2.971	3.25185	2.63288	2.34552	2.74594	2.41933	2.75346	2.6492	2.67578	2.64151	2.37589	2.41705	2.7249	3.25612	3.45816	3.08345	2.30858	2.93973	2.71124	2.9933	2.80133	2.26351	2.78087	2.77969	3.1143	3.27793	3.07852	2.76043	2.59952	3.2336
7892691	1.63922	1.73914	1.56444	2.32393	1.65249	1.85254	1.34035	2.12317	1.81077	1.6932	1.51405	1.47682	1.33277	1.83944	2.03064	1.67122	2.12187	1.62102	1.43253	1.84501	1.47866	1.84761	1.99875	1.58161	1.71098	1.58926	1.73974	2.11627	1.69816	1.78053	1.56724	2.54122	2.44414	1.70062	1.62071	2.00664	1.87066	1.52918	2.19709	1.75675	1.80021	1.69087	1.56585	2.00929	1.52288	2.59496	1.98884	2.33654	1.67385
7892692	6.04566	5.92625	6.00971	6.54539	6.23767	6.69137	6.36869	6.81923	6.19061	6.5142	5.98433	6.00365	5.52972	6.40095	6.29991	6.41911	6.36913	6.71412	6.20904	6.43777	5.95614	6.99938	6.53452	6.70674	5.89749	5.4078	6.29244	6.23187	5.56816	5.72246	5.99607	5.90144	6.24427	6.271	6.29154	6.4133	6.11348	6.4403	6.2913	6.39596	6.21819	6.38685	6.31339	6.26916	6.48145	5.79299	6.53203	6.43134	6.05006
7892693	6.47113	5.41939	6.03317	6.97114	6.57134	5.81128	6.33913	6.42448	5.72411	6.27372	5.94985	6.00284	6.19928	5.68997	5.42602	5.50256	5.75157	5.74259	5.6375	5.64912	6.19531	6.6272	5.91683	6.13153	6.45556	5.80802	6.5855	6.02949	5.63231	5.59698	5.99475	6.68897	6.29619	6.4321	5.93092	5.93824	5.98529	6.03481	5.7823	6.39435	5.76623	6.24913	6.74193	5.7558	5.76465	6.57993	5.62176	5.90124	5.71566
7892694	5.78393	8.40444	5.41388	5.36403	5.97583	5.2702	5.77656	6.02789	4.48304	5.47757	5.26511	7.847	4.8645	5.05645	4.58651	6.00584	4.96836	6.43803	5.47141	5.82778	4.72072	5.24053	5.22666	6.40205	4.81845	7.29341	5.61778	3.86074	5.07421	5.43929	5.43832	5.38146	6.0705	5.62217	6.11959	5.34072	5.48138	5.41192	5.48555	5.78048	5.26188	6.07714	4.83902	6.63298	5.36027	6.6554	4.28725	5.15146	4.81692
7892695	3.93316	3.48838	4.65763	5.16328	4.68569	3.97239	3.80006	4.27894	4.74364	4.55963	4.41477	4.48443	5.22028	3.98247	4.69581	4.20203	3.93449	4.1096	4.84286	4.4406	4.65623	5.41625	4.31675	4.29967	4.6015	3.91342	4.94348	5.28921	4.2622	4.35768	4.8277	5.10575	5.10755	5.13297	4.35073	4.52724	5.03749	4.11528	5.13878	4.6708	4.33712	4.34688	4.71467	4.28031	4.37632	4.83916	5.53753	4.33742	4.23583
7892696	4.4625	5.03997	5.15527	5.11659	3.86357	4.72034	5.20565	5.40009	4.23098	5.16406	4.37654	4.94162	4.58761	4.77793	4.34041	4.05736	4.98862	4.97418	4.77005	4.92079	5.0995	5.59914	5.04868	5.62347	5.03997	4.71867	4.82087	5.03155	5.33812	5.0544	4.78443	4.96872	5.43573	5.30241	4.99599	4.67143	4.57458	5.00915	4.31507	4.48407	4.93238	4.62057	4.38918	4.69441	4.92764	4.33072	4.4442	5.52086	5.05248
7892697	5.33005	4.65518	5.66904	5.26075	5.39175	5.72366	5.48279	5.29883	5.33559	5.75364	5.66764	5.61921	5.81463	5.56422	5.35063	5.5814	5.7058	5.53922	5.66938	4.97747	5.16812	5.29587	5.31818	5.65101	5.35639	6.2629	6.1073	4.80591	5.45723	5.59297	5.19079	6.24569	5.20271	5.02197	5.83199	5.39352	4.45084	5.10711	5.15084	5.49724	5.28	5.39426	5.49259	5.6582	5.0812	5.5818	4.84708	4.78706	6.12238
7892698	1.1573	1.28364	1.18549	1.38085	1.18313	1.19293	1.24826	1.17832	1.1988	1.17322	1.08397	1.27957	1.17448	1.23525	1.17384	1.1757	1.12186	1.17198	1.18381	1.21273	1.18646	1.25174	1.20229	1.12223	1.13292	1.32296	1.14095	1.16143	1.10151	1.15254	1.13383	1.29014	1.34013	1.19531	1.28765	1.22344	1.18366	1.19668	1.16305	1.15768	1.14375	1.15786	1.16346	1.33185	1.13538	1.36854	1.18056	1.1705	1.32351
7892699	5.1215	4.90845	5.70244	5.39856	5.39478	4.40947	3.72737	5.45945	5.80413	4.85354	5.31963	4.06539	5.28321	5.62876	6.04409	4.87463	5.78471	5.22878	5.43484	5.42323	5.19036	5.6536	5.554	4.70328	5.39205	5.59932	5.33419	6.0114	5.94664	5.42091	4.87651	3.72219	5.25108	5.57408	5.4849	5.3737	5.74153	5.58162	5.35553	5.3185	5.38673	4.02049	5.17269	4.85669	5.08876	5.22892	5.73333	5.61685	5.31485
7892700	2.59164	3.67741	3.88894	2.81745	3.59747	3.32848	2.85142	3.44261	3.28093	3.25373	3.2665	3.14264	4.03019	3.28866	3.55466	2.97943	3.2469	2.86194	3.13394	2.50909	4.02181	3.35166	3.73598	3.36782	2.98791	2.84418	2.69443	2.8519	2.79029	2.52593	3.39581	2.39852	2.29899	3.15088	2.8938	3.10974	2.64449	2.74737	3.71471	3.1713	3.05066	2.83369	3.14263	3.04421	2.91685	3.15912	3.05031	3.07919	3.08849
7892701	8.14149	5.9792	9.25806	7.02417	8.39543	7.99646	7.88197	8.03663	8.4094	7.56737	9.00987	7.2668	8.35469	7.56249	8.7688	7.64225	8.56495	7.78248	8.30593	8.41388	8.42431	6.47664	8.15652	7.86625	8.37403	6.60577	8.20169	8.13358	8.57992	8.66691	8.76796	5.51701	7.30818	7.28041	7.04505	6.92437	8.77977	8.3845	8.41437	8.34203	8.55001	7.68588	8.08289	7.59504	8.44407	6.5474	8.46036	7.6039	8.51474
7892702	4.07875	2.40403	4.98819	2.74809	5.12531	4.85321	6.46773	5.29871	5.26018	4.35878	4.58725	4.30182	4.3158	4.95329	4.82813	5.01146	5.06668	5.69482	5.29587	4.90904	4.95065	4.81801	4.87056	5.68075	4.32896	2.64161	5.115	4.56283	5.39713	4.97786	3.49353	3.82791	3.56491	3.79207	3.74125	4.05364	5.07511	4.34564	4.5185	5.17683	4.11056	4.15027	4.683	5.71801	5.08226	4.4592	4.49343	4.9457	5.6564
7892703	5.53929	4.47451	6.04419	5.60396	5.53827	5.66492	5.8499	5.90565	5.7083	5.51094	5.48449	6.23493	5.85353	6.18259	5.56183	5.28616	5.84061	5.75597	5.69521	6.12512	5.51326	5.09701	5.70438	5.68915	5.66607	5.66872	5.90728	5.6335	5.36711	5.7407	6.0766	5.84277	6.08679	5.78764	5.86439	5.72152	6.31326	6.19098	5.7162	6.31697	5.81578	6.22284	6.35729	5.35249	6.13935	6.13108	6.37049	6.22514	5.52556
7892704	10.9675	10.2594	11.0619	10.3478	10.6423	10.4987	10.4858	10.2983	10.9125	10.7033	10.9945	10.8527	11.0191	10.5221	10.9609	10.3966	11.4332	10.8083	11.0072	10.9492	10.9562	10.4544	10.9548	10.556	11.2463	10.3624	10.9746	10.2403	11.6516	11.1564	10.8872	10.701	10.6786	10.7745	10.7636	10.8224	10.9007	11.0706	10.5538	10.7959	11.0361	10.7145	10.4473	10.3401	10.9929	10.814	11.0854	11.0812	11.2435
7892705	5.5214	5.5526	5.20264	4.75255	6.27007	5.20053	4.30337	5.02412	5.62191	5.61183	6.46811	4.93387	5.89205	5.19095	6.00444	5.82882	6.03234	5.48049	6.12764	5.36566	6.11964	6.54736	5.92701	5.22409	6.25714	6.58886	6.69669	6.03875	5.80347	5.4721	6.08984	5.88314	5.94646	6.52889	6.1146	6.06419	5.4098	5.40221	7.09209	6.98749	6.26314	5.932	6.01267	4.68239	5.58183	6.35244	5.84729	5.85861	6.07137
7892706	4.27845	3.64237	4.79794	4.82566	4.35848	3.57626	4.48722	4.41544	4.96585	4.82997	3.91506	2.98195	4.3661	3.58566	5.19768	4.31918	5.17195	4.47789	4.94123	4.90956	4.71629	3.72726	4.23535	4.11807	4.32433	4.49044	4.45046	5.12711	4.98841	3.71287	4.16941	4.14373	3.96678	3.81871	4.47409	4.23762	4.58978	4.73796	3.95052	3.64268	4.19125	3.35677	3.76368	2.92852	4.24267	3.35756	4.09859	4.22437	3.43419
7892707	8.42513	8.83768	8.46633	8.91789	8.31141	9.23116	9.34928	9.43879	8.52656	8.97462	8.50391	8.6713	8.55139	9.09424	9.19164	8.69533	9.05087	9.48493	8.66051	8.9065	9.26012	9.3452	9.28834	9.37621	9.06195	8.6973	8.61063	9.35572	9.14271	8.8096	8.55577	8.79136	8.63535	8.84973	9.25998	9.31628	8.73461	9.07565	8.18878	9.11225	8.82644	8.81872	9.01937	8.9634	8.99238	8.8498	9.05134	9.21593	8.74656
7892708	1.95947	2.32728	2.3103	3.32967	2.24448	3.23901	4.354	3.43497	3.09552	3.11305	2.4552	3.20965	2.58456	2.21988	3.06998	2.677	2.66765	3.60426	3.30018	2.49127	2.62179	2.74535	1.53917	3.63041	2.48208	2.10721	2.55582	3.01166	2.56638	2.79378	2.80025	2.57706	2.95931	2.13638	1.92601	1.98359	1.66655	2.30228	2.24657	2.74595	2.41884	1.48904	1.94199	3.03402	2.55768	2.87157	2.45064	2.38485	2.9071
7892709	2.29613	3.06188	3.20538	3.00087	2.73805	2.50467	3.16414	3.06357	3.5397	3.22101	3.70639	2.53916	2.85449	2.40535	3.91564	2.83043	2.90297	4.25786	2.26307	3.14186	3.73309	3.20037	2.99976	2.99529	2.77854	3.3973	2.94127	4.59534	4.45627	3.06053	2.31299	3.00804	3.26877	3.48616	2.88721	2.93842	2.02745	3.72343	2.78176	3.43289	3.11186	2.30259	3.17665	2.9185	2.48381	2.69103	3.21639	2.96206	2.62209
7892710	1.86399	1.82782	1.70499	2.48664	1.55891	1.45861	1.68109	1.71487	1.69049	2.04544	1.79768	1.54359	1.69232	1.72549	2.55542	1.55082	2.41903	2.54831	1.49685	1.9391	2.25805	1.69866	1.84126	1.77623	1.75413	1.82124	1.37064	1.6971	1.7167	2.04441	1.65533	1.94991	1.50781	1.57446	2.01188	1.76817	1.51616	1.47129	1.37759	1.65091	1.56154	1.57408	1.45605	1.6325	2.53024	1.60635	1.77923	1.94756	1.58522
7892711	6.36914	6.04044	6.4973	6.02513	6.44401	6.78489	6.6769	7.36119	6.7766	6.65645	6.36539	5.80075	6.11501	6.56959	6.83064	6.16353	6.78534	7.11664	6.33306	6.54289	6.76173	6.80607	6.66874	7.08641	6.42249	5.99649	6.47248	6.39701	7.04914	6.14815	6.27399	6.04339	6.59318	6.2214	6.84619	7.12371	6.44011	7.08285	6.0768	7.22679	7.03716	6.23517	6.6575	7.51802	6.54851	5.78673	6.83247	6.63286	6.50785
7892712	6.66559	6.37858	6.04752	6.66522	6.47984	5.92965	6.23721	5.97928	6.24223	6.26045	5.63669	6.74829	6.47113	6.20391	6.06309	6.30584	5.81186	5.75543	6.20852	5.92023	5.84574	6.58276	5.39422	5.58866	6.56777	5.93979	6.34534	6.34227	5.56124	5.60134	5.82598	6.1821	6.31164	6.24234	6.40256	6.07444	6.11835	5.35217	6.02381	5.43203	5.3321	5.64949	6.14524	6.24079	5.89594	6.24319	5.66685	6.00367	6.74769
7892713	7.83244	8.04535	7.40365	7.55753	7.75119	7.11271	7.54792	7.32039	7.607	7.61437	7.07657	8.17627	7.36567	7.54988	7.06919	7.48917	7.13291	7.1562	7.11955	7.1867	7.09022	7.913	6.81356	7.46471	7.16969	6.98643	7.38824	7.56238	6.46705	7.05829	6.91908	7.45318	7.34145	7.39913	7.06606	7.48666	7.19107	7.03985	7.53197	7.1366	6.39824	7.17271	7.43873	7.81393	7.35279	7.11225	7.26095	6.80022	7.37602
7892714	1.75595	1.65937	1.47855	1.62097	1.48114	1.49737	1.50384	1.72007	2.70141	1.47922	2.15798	1.5117	1.96347	1.57831	2.7498	2.024	2.91596	1.54381	1.91741	1.27791	1.55997	3.10866	1.76122	1.69764	1.7216	1.84069	2.2942	2.55184	2.0067	1.6485	1.98117	1.50884	2.19656	2.20266	1.87187	1.49842	2.15149	1.55842	1.89131	1.63568	1.70296	1.87325	2.05295	1.60325	2.12365	1.75499	2.34334	1.59728	1.65267
7892715	1.46781	1.50577	2.338	1.84303	2.02321	2.40563	1.81187	1.92737	2.2339	2.16995	2.12391	2.01448	2.95098	1.56015	2.72392	2.41686	2.80958	2.30795	2.84518	1.94093	2.09405	1.38606	1.87307	2.28329	1.48289	2.22775	1.38547	1.90099	2.12386	2.33471	2.71232	1.49664	2.17448	1.2229	2.28852	1.80472	1.5216	2.20473	1.91827	2.09383	1.82177	1.7654	1.79168	2.88945	2.12274	2.08232	2.26872	2.93262	2.83478
7892716	1.72705	4.38768	3.47165	2.89724	2.13926	2.90617	2.82504	3.48283	2.30156	2.67946	2.9486	2.45405	1.96678	3.55487	2.57022	3.66387	2.73872	4.06816	3.57634	2.77026	2.79719	2.88558	3.11985	3.46175	2.61839	3.53625	2.694	2.22579	2.37394	2.84137	2.97144	3.51752	3.10943	3.03979	2.26855	3.44618	3.08023	3.25215	2.64342	2.67712	3.68351	2.75429	3.48679	3.88868	2.19584	3.02187	2.30025	3.37178	3.5405
7892717	2.50132	2.93686	3.08471	3.57623	3.72682	3.28568	3.66593	3.48626	3.29563	3.08394	2.71273	3.38898	3.4787	2.84801	3.48033	3.57157	3.15836	3.16622	3.46305	4.10835	3.29273	3.65553	3.82226	2.41495	2.58935	2.72686	3.26239	3.987	3.02976	3.1575	3.18959	3.21526	2.73172	3.26469	2.9683	2.44062	3.36035	2.79303	2.85755	3.37085	2.61291	2.67238	3.10261	2.67325	2.45727	2.9929	3.67466	2.60622	2.54842
7892718	2.65113	2.27217	3.03431	2.66905	2.65884	3.27354	1.8217	2.28914	1.98703	2.27311	2.39788	2.8502	2.25355	1.74784	2.39746	2.06219	2.30489	3.73326	2.19647	2.00343	1.76193	1.86604	2.17012	2.66529	1.91732	2.73081	2.77673	2.32283	3.2095	2.54506	2.28861	2.55874	2.93801	2.86362	2.88734	2.53366	2.62083	2.51093	2.36098	2.07253	2.81234	2.00261	2.15389	1.77894	2.22626	2.46022	2.59303	1.49656	2.06921
7892719	7.88885	7.2356	7.56188	7.83567	7.53715	7.4914	7.46263	7.81069	7.63463	8.0016	7.50172	7.58743	7.58004	7.71966	7.52429	7.39786	7.84182	7.44064	7.51122	7.80644	7.41159	7.74118	7.69099	7.642	7.94832	7.37913	7.51012	7.45479	7.70278	7.58814	7.60096	7.48199	7.38798	7.48777	7.50646	7.49286	7.53121	7.50388	7.63551	7.3532	7.56346	7.59174	7.52814	7.1282	7.56222	7.44373	7.1802	7.5928	7.4277
7892720	8.23352	8.99723	7.80926	7.2755	8.05453	7.66831	7.27024	7.76697	8.10526	7.37409	8.35868	7.20156	7.80209	8.59026	8.10387	8.21281	8.4056	8.35134	7.88326	8.16919	8.45172	8.38561	8.3924	8.22212	7.81062	9.77908	7.9749	8.02912	9.1028	8.64855	7.80833	7.94483	8.88723	8.51053	9.33381	9.29363	7.38928	7.88695	8.10105	8.09263	7.78243	7.74631	8.26625	8.47992	7.76417	9.00079	7.90713	7.80858	8.29166
7892721	8.61639	7.95378	8.55241	8.69096	8.43292	8.1786	8.10082	8.79367	8.74282	8.7564	8.41847	8.59386	8.4093	8.55843	8.36955	8.37728	8.77007	8.47083	8.47688	8.53087	8.5095	8.68503	8.42478	8.47854	8.53058	8.36152	8.36339	8.40919	8.42992	8.47616	8.05446	8.32561	8.63829	8.55604	8.35617	8.30831	8.30424	8.49397	8.49865	8.49717	8.51334	8.27606	8.29936	8.3735	8.28128	8.0397	8.14816	8.28496	8.42305
7892722	1.3858	1.47706	1.4011	1.9936	1.0057	1.3553	1.07787	1.25405	1.3368	1.47768	1.14215	1.57173	1.41957	1.63789	1.75208	1.32061	1.39531	1.09046	1.48038	1.48813	1.36995	1.67576	1.46643	1.5864	1.11818	1.16807	1.183	1.30913	1.20663	1.15427	1.31999	1.65201	1.19675	2.24012	1.37775	1.11279	1.28012	1.44747	1.79174	1.23663	1.16363	1.46371	1.33486	1.34704	1.17978	1.50877	1.30126	1.42089	1.96269
7892723	2.43414	1.86227	2.28934	1.88746	2.27697	1.40062	2.18745	1.83215	2.23239	2.1328	1.96757	1.83362	1.5523	1.66716	2.15084	1.77546	2.35621	1.87189	1.98087	1.65096	1.93019	1.81456	2.09346	1.86622	1.4918	1.79275	2.38921	1.94114	2.06788	2.03234	2.08645	2.022	1.80198	1.42006	1.69976	1.55561	2.10957	2.16837	1.61461	1.57952	2.70897	1.63605	1.83889	1.99605	2.00184	1.87115	1.80795	1.47764	1.52873
7892724	2.1065	1.91697	2.85951	3.30052	1.63374	3.4667	3.11148	1.63609	3.26538	3.24728	1.29228	2.26935	2.30774	2.18031	2.49782	2.59214	3.1911	3.53515	2.4643	3.82989	2.36935	2.07492	2.41448	1.6317	3.51268	2.44205	3.71833	3.93273	1.79015	2.51466	3.85021	3.10145	3.04208	1.20165	1.63236	1.88428	2.91519	3.32891	3.71985	2.97199	3.06325	2.93459	3.89253	2.64505	3.10543	2.37231	3.13817	3.22659	2.86558
7892725	2.44811	1.41748	2.12769	1.9461	1.33349	2.07902	1.96702	1.8256	3.07124	1.77479	2.64879	2.19108	1.85901	1.67355	2.14697	1.04621	2.17596	2.33813	2.39336	1.60775	1.12213	1.45056	1.72385	2.3569	2.46271	1.8847	2.06449	2.44713	2.20495	1.32362	2.0533	1.78823	1.64388	1.9148	1.77702	1.96895	1.39047	1.5316	1.34988	2.00256	1.59306	2.17388	1.59615	1.58044	1.69544	2.55079	1.95247	2.68184	2.64856
7892726	2.78585	4.9209	3.53535	3.16642	4.11747	4.30728	4.84438	4.02716	3.64146	4.11883	3.85535	3.03641	3.3097	3.95397	2.97558	4.27305	3.02633	4.30094	3.985	3.57608	3.84504	3.98933	3.03647	4.42382	3.40431	4.65051	4.31368	3.76683	3.22658	3.41591	3.10471	3.62641	3.62735	2.46396	3.98547	5.26955	3.35975	2.26358	4.22925	3.51827	2.75638	2.74477	4.4181	4.89535	2.70747	2.93049	2.26235	3.55591	3.79939
7892727	2.6161	1.96277	3.14823	3.16028	2.65071	2.5737	3.09816	2.8874	4.28836	2.72549	2.6495	2.12484	2.8129	3.4613	4.21756	4.54638	3.20559	2.94147	4.2084	3.1387	3.62334	2.90329	2.7474	3.66738	3.50361	3.6557	3.62479	4.08364	2.64465	2.26619	3.38713	2.87225	2.26117	2.52996	2.50005	2.07419	3.61779	2.4914	3.04844	3.05813	3.50808	3.80592	3.87529	2.97716	3.32605	2.96326	3.41811	2.70238	2.65078
7892728	2.94716	4.34458	3.19711	2.65188	3.3069	3.54555	3.03804	4.04267	3.4222	1.85371	3.01082	2.79525	2.24167	3.33847	3.48471	2.73334	3.62808	3.10052	4.01087	3.17459	3.4467	2.57551	3.70933	2.73242	3.79504	3.78064	2.99256	2.11764	2.96998	3.07044	2.80253	2.95702	2.98633	3.17927	3.28572	3.08721	3.43442	3.20656	3.59613	3.09805	2.29054	2.95303	3.49265	3.22992	3.13341	2.94855	2.95143	2.64466	3.67175
7892729	2.22428	1.68494	3.34251	1.44652	1.70073	1.87748	1.65584	3.52687	2.82603	2.83391	3.37668	1.70021	1.87064	2.92982	2.65546	3.0132	4.06183	2.09989	3.07566	3.70089	3.18189	2.60431	1.94127	1.69684	1.99238	2.27417	2.5073	4.94523	3.5518	2.00844	1.24479	2.41236	2.44978	1.91108	1.99697	1.99359	2.41331	3.37337	1.59257	2.50522	2.3082	2.60282	2.39363	1.4766	1.74574	1.77123	2.12112	1.7658	2.10356
7892730	1.43746	2.12105	1.40508	1.55603	2.0868	1.86226	1.46384	1.50085	1.56713	1.60329	1.43093	1.6635	1.51127	1.68133	1.34953	1.49433	1.83275	1.36401	1.68517	1.42498	1.79221	1.88846	1.9282	2.01485	1.58063	2.00762	1.65825	1.89405	1.36737	1.61639	1.66213	2.13363	1.69654	1.84523	1.53595	1.36666	1.73046	1.39052	1.41553	1.73473	1.54703	1.55941	1.74468	2.63997	1.64828	1.94995	1.65654	1.94862	2.00598
7892731	3.86549	3.7472	4.24571	4.42016	4.82939	3.92288	3.11263	4.62202	4.13537	4.45521	4.1308	3.90798	3.87872	3.98256	4.66637	5.02867	4.52954	4.35135	4.60569	4.71917	4.1965	4.13636	4.50992	4.29566	4.65142	4.14065	4.25067	4.41016	3.74509	3.74298	4.63673	3.8376	4.12574	4.41947	4.38296	4.37052	4.17694	4.94727	2.57728	4.79865	4.57383	3.73716	3.63652	4.15074	4.45632	3.83313	4.00961	4.07962	4.82226
7892732	2.53357	2.03073	3.57117	1.77524	2.28535	2.06494	1.87035	1.39812	3.36791	1.43516	1.41676	1.19946	1.14103	3.28255	1.68448	4.52369	1.2151	3.48504	1.63408	1.9014	2.68585	1.27114	1.8303	1.45467	1.48353	2.12996	1.43785	3.03723	1.45467	3.29545	2.2162	1.19411	1.48571	3.61289	1.61066	1.14	2.73454	1.81451	2.57222	3.26946	1.56029	1.33966	4.23395	2.65283	2.01347	1.11583	1.12618	1.13778	3.16382
7892733	2.59325	2.00583	3.55048	2.73996	2.64738	2.6673	4.16638	4.10946	4.04331	4.03535	3.10926	2.78136	2.78402	4.00658	4.14742	2.66657	4.4599	3.40303	3.73696	3.97621	4.69865	4.33655	3.60564	2.39429	3.43209	3.28529	2.77174	4.64512	3.63447	2.70973	3.80853	3.28215	3.27523	3.04822	2.08373	3.15472	3.13582	3.32552	2.78185	3.35096	3.68014	2.12866	2.99719	2.26032	4.35217	3.54912	3.52975	3.22169	2.82769
7892734	3.97803	3.26545	3.63441	3.54258	3.8874	4.17052	4.64662	4.10122	3.59829	4.21276	3.0674	4.61878	3.29666	3.81802	3.70616	3.97455	3.85485	4.40023	4.62327	4.12921	4.36457	4.19914	3.7378	4.27487	4.20876	2.60398	4.0739	3.10786	3.8956	3.68974	3.68106	3.54204	3.82353	3.6061	2.61754	3.83891	4.52423	4.38937	4.62097	4.29339	4.47495	4.48886	4.95227	3.90323	4.35317	3.64517	4.44214	4.17742	4.19029
7892735	2.08072	1.65153	1.77416	1.72792	1.38069	2.51898	2.93406	2.4331	3.46058	1.9051	2.30101	1.19893	2.67772	3.44401	3.2745	1.73855	3.99695	3.94708	2.82722	1.85548	2.80812	3.31684	2.46409	2.75001	2.8249	2.44625	2.94028	2.60366	2.80422	2.24548	3.0293	1.57679	2.63179	2.55152	1.6724	2.88388	2.54815	3.07665	1.48055	2.46851	3.43724	2.05733	2.31158	2.38999	3.08521	1.40827	2.44008	1.94221	1.13575
7892736	3.43036	3.51099	2.87145	3.61936	2.76722	3.11897	3.88022	3.83388	3.34485	3.5375	3.54016	3.25535	2.99294	4.10881	3.88063	1.98436	3.37728	3.52146	3.72873	3.9403	3.50729	3.33146	3.63072	3.548	4.23594	3.13729	2.83723	2.85327	4.28491	4.35476	3.82058	2.65203	4.17603	3.68543	3.25115	3.29893	3.84456	3.38911	3.0647	3.44361	4.1299	3.48268	3.80129	3.71882	3.70337	4.42207	3.84421	3.78304	3.99156
7892737	2.49884	2.45634	2.69259	4.07675	2.53617	3.3175	3.37301	2.88198	3.30166	2.95135	2.85111	2.47802	2.85168	2.85315	2.74123	2.43474	2.83877	3.02126	2.79843	2.52029	3.68189	2.58006	2.9544	2.78153	2.81085	2.59035	2.94027	2.61499	2.88352	2.58063	2.45865	3.37011	3.05717	2.7085	3.55311	2.84741	3.39522	3.2564	3.19147	2.90262	3.27569	2.48206	3.33032	2.63202	2.46878	3.24568	2.43827	2.99417	3.21821
7892738	5.69334	4.16589	5.59177	5.8142	5.8497	5.50811	6.02808	6.50585	5.59181	5.8061	5.40863	5.60247	5.39718	5.31237	5.84103	5.20405	5.67476	5.61157	5.39177	5.58564	5.91031	6.13853	5.77257	5.50805	5.61379	4.41897	5.26469	5.66278	6.55048	5.72897	5.91792	6.26124	5.90903	6.30303	5.81508	5.7482	5.59968	5.93947	5.40063	5.96132	5.89991	5.52806	5.69986	4.40511	6.06801	5.75894	5.68093	5.95513	5.01175
7892739	3.20049	3.0492	3.68827	3.5683	3.03708	2.9758	3.07141	2.81396	3.90347	2.74438	3.14841	3.33416	3.77516	4.24736	2.82839	3.04912	3.0294	3.28451	2.88566	2.80293	3.42027	3.31965	2.8381	2.66517	3.20202	2.5732	2.61127	3.68385	3.07678	2.60332	3.1722	3.26428	2.34374	3.21526	3.5971	1.80628	2.91548	2.78282	2.77063	2.85961	2.94746	3.13501	3.19736	2.09858	3.58382	4.39854	2.73262	3.47558	3.09997
7892740	4.44526	1.42161	2.48728	3.62544	3.56788	4.26021	3.01467	4.68021	1.77568	3.68913	2.45477	2.81212	3.09225	2.48995	2.23528	2.85802	3.1512	3.76405	0.841489	3.71146	4.05112	2.4503	3.54078	4.13485	1.57431	2.40712	3.90795	3.71818	2.2255	3.15605	2.4863	4.39264	3.13962	3.11216	0.542632	3.54455	1.54221	3.63617	3.57839	2.88571	2.4503	3.97844	4.19367	2.63796	3.43278	2.69245	3.49339	3.75845	4.06404
7892741	4.3817	4.14921	4.3425	4.07137	4.59118	4.37586	4.52931	3.90458	4.42683	4.63535	4.27975	4.13424	3.94071	4.55268	4.93039	4.20785	4.15553	3.84924	4.20433	4.53745	4.39448	4.60915	4.10074	4.55357	4.60839	4.12975	4.70012	4.72668	4.33659	4.35943	4.05037	4.27628	5.16923	4.7032	4.32579	4.06501	4.42835	4.12671	3.77916	4.17588	4.01616	4.0736	4.12564	3.78904	4.03371	4.28769	4.33523	4.34627	4.669
7892742	6.53595	6.16855	7.23258	6.69483	6.89644	6.89784	6.4594	6.08538	6.83738	6.54604	6.91198	6.12229	6.36125	6.83772	6.3043	6.50367	7.15301	6.71407	6.68683	7.13887	6.93051	6.80676	6.37887	6.25303	6.65625	6.3129	6.58529	7.01736	6.59118	6.61431	6.44381	6.82164	6.86357	6.26506	6.47665	6.50111	6.93153	6.93595	6.66902	6.92435	7.15756	6.8314	6.65015	6.91716	7.16997	6.38929	6.91627	6.4389	6.65704
7892743	1.85566	1.95557	1.95546	2.98992	1.68245	2.0852	1.86328	1.77655	2.15303	1.53785	1.76467	1.50833	1.85932	2.96092	1.5145	1.88705	1.66502	1.9955	1.76147	1.87095	2.02151	2.11674	1.72574	1.96989	1.88742	1.82153	1.86733	1.62192	1.45843	1.77476	1.9178	2.04508	1.94406	2.36262	2.18997	2.54477	2.00529	2.11561	1.88037	1.83505	1.79501	1.7265	1.86153	2.55382	1.89284	2.24809	1.58407	2.25055	1.64795
7892744	4.69629	5.24519	5.49482	4.3585	5.64081	4.35761	3.9699	5.3143	5.77555	4.77969	5.90291	3.06764	4.32435	5.61561	4.18294	4.84297	5.92871	4.84041	5.43062	5.28404	6.23252	6.39878	5.12849	5.34528	5.62511	5.29785	6.31425	5.61074	4.06176	4.54261	4.93808	5.5011	6.35434	5.61972	5.44499	4.70439	5.51139	6.06334	5.90521	5.88115	5.9551	4.73015	6.1562	2.97967	4.98889	6.12017	4.44654	5.61074	5.94888
7892745	7.40847	5.72366	7.38463	6.24375	5.89718	6.56497	6.96841	6.66303	7.06449	6.64974	6.84762	6.24928	7.10554	6.66685	6.51063	6.37826	7.09135	7.06433	7.12567	6.845	7.20278	5.54488	6.48511	6.70093	6.70979	6.0266	6.72825	6.84665	6.67864	6.28341	6.70185	5.63341	6.35218	6.05912	6.44742	5.9821	6.82115	6.98049	6.84541	6.9271	6.82897	6.57284	6.94266	6.17148	6.77874	5.49213	6.70489	6.28696	6.73219
7892746	1.80691	1.73347	1.52153	1.74956	2.30173	1.46103	2.13578	1.2922	2.40961	1.45044	1.42164	1.79345	1.46257	1.64123	2.36617	1.63732	1.87496	2.02131	1.86626	1.70028	1.73847	1.84988	1.81317	1.44839	1.89457	1.83965	1.91364	1.74641	1.6742	1.64594	2.36977	2.04358	1.51185	1.76461	1.73588	1.2689	1.85009	1.82984	1.51539	1.90585	1.41608	1.58582	1.67654	1.51158	1.64695	2.27597	2.09436	1.65783	1.9396
7892747	5.90178	6.17128	6.33979	5.78423	6.1717	6.02723	6.15277	5.93891	6.21478	6.00753	6.21372	5.98601	6.2461	5.97043	6.22379	5.77592	6.43638	6.09104	5.993	6.03607	6.33702	5.8758	6.028	6.15989	6.21775	6.15928	6.48848	5.87408	5.92467	6.40529	6.11225	5.83196	6.59999	6.05148	5.90685	6.10952	6.33503	6.53987	6.24235	6.12947	6.51778	6.61744	5.69965	5.69939	6.27894	5.74932	6.37269	6.30486	6.4542
7892748	8.86253	8.86545	8.79808	9.02349	8.79383	8.70819	8.80454	8.89681	9.17073	9.13374	8.69682	8.81274	8.85703	9.00443	8.89286	8.78426	8.85567	8.95109	8.63309	8.91017	8.64573	8.7137	8.72411	8.69724	8.8966	8.82708	8.79847	8.69871	8.63512	8.53736	8.43799	8.60633	8.76768	8.70185	8.73357	8.71269	8.56145	8.57427	8.58122	8.76529	8.55322	8.71933	8.76231	8.4182	8.37452	8.41829	8.45557	8.6214	8.85068
7892749	2.68678	3.04543	3.40759	3.15003	2.85986	3.05242	2.55317	3.11839	3.23997	3.3899	2.96151	2.3994	2.28649	2.89259	3.95554	2.8352	3.36483	3.33379	2.49699	2.94191	3.68917	3.10413	3.88414	2.83157	2.69261	3.89862	3.49691	3.79523	3.20124	2.64082	3.31307	2.60737	3.08645	3.47134	3.17667	2.28808	3.43434	3.80832	2.36589	2.98215	3.0704	2.49373	3.42987	2.6428	3.02241	3.00187	3.15222	3.5167	2.53809
7892750	2.5484	3.6061	2.8531	3.53028	2.8655	3.032	3.12288	2.68125	3.14295	2.9634	3.91434	3.44427	2.91132	3.05442	3.18427	3.79666	3.61347	2.98746	3.37838	3.20575	3.40149	2.73404	2.62459	3.42117	3.21407	2.64756	3.14096	2.89001	3.94425	2.74462	2.85103	2.97823	2.7039	2.915	3.56803	2.88524	2.91532	3.79233	2.95486	3.25924	2.77637	2.66426	2.94152	3.60188	3.31103	3.62025	2.66909	3.04262	2.82508
7892751	6.19095	5.91825	6.27744	5.6856	6.43049	6.12762	6.09016	6.02299	5.96542	6.30708	6.2712	6.38672	5.79611	6.06928	5.94568	5.22806	6.13902	5.93373	5.21282	5.76329	5.84032	6.35559	6.14803	6.59807	5.99034	5.95072	6.09318	5.79131	6.03863	6.05897	5.96511	5.96902	5.75491	6.21537	6.05507	5.73678	6.06541	5.55944	6.40306	5.67323	5.88326	6.00067	5.69394	6.03718	5.84052	6.47393	5.70243	6.1383	5.91607
7892752	1.83601	1.76271	3.53803	2.67301	1.9374	2.17908	1.50795	2.3297	1.85389	1.67774	2.26456	1.82195	2.36697	2.07257	1.50076	2.01155	2.07443	3.34246	2.40144	2.45262	3.40355	1.81361	2.29706	2.52468	2.25514	1.92299	1.87262	3.18704	2.59741	2.76908	1.53882	1.66515	2.26783	1.81076	1.76843	2.21635	1.77363	1.87375	1.37017	2.71662	1.72123	1.59089	2.36943	1.72396	1.75337	1.99132	1.89917	1.8241	1.65195
7892753	11.8888	11.5335	11.9466	11.7443	11.8722	11.6637	11.8084	12.0238	12.0021	11.9694	11.9129	11.6019	11.7009	11.6895	12.1286	11.8112	11.8601	11.7264	11.8706	11.7871	11.8212	11.7054	11.8377	11.7029	11.8489	11.3306	11.8069	11.6875	11.9647	11.7743	11.6209	11.5414	11.7362	11.7479	11.7288	11.6852	11.7722	11.6917	11.9834	11.6971	11.8502	11.698	11.6795	11.5128	11.7946	11.4838	11.7973	11.7642	11.7913
7892754	1.78805	2.09771	1.98651	2.17139	2.41482	1.82479	1.31011	2.05796	3.35024	3.3006	2.06569	2.92525	1.77147	2.14065	2.66981	2.47422	3.17689	3.28632	2.54194	2.95512	2.78193	2.09122	3.60095	2.839	2.23899	2.19918	2.43285	2.75334	2.50867	2.82425	2.71656	2.35108	2.68758	3.17449	2.54004	2.83371	2.35622	3.11323	1.89042	2.30605	2.19744	2.11816	2.70502	2.02203	2.26446	1.78736	2.66639	1.90059	2.50765
7892755	2.90604	2.33347	2.50648	1.90218	1.78155	2.33909	1.73696	2.69916	2.44537	2.7145	3.45416	2.07716	2.40244	2.68464	3.37305	2.19202	3.12008	2.47791	2.58116	2.91795	3.93118	2.7788	3.12743	2.59317	2.63226	2.11389	2.67363	3.38778	2.41069	2.57278	3.29596	3.2907	2.66766	2.56439	2.29349	2.38728	2.28652	2.57541	2.12882	2.84246	3.23438	1.71328	3.21132	2.52523	3.45326	2.79011	3.26032	3.69512	2.81618
7892756	1.2351	1.37191	1.24431	1.39646	1.26782	1.26342	1.32604	1.2596	1.25517	1.20961	1.20626	1.29669	1.26907	1.29879	1.2877	1.23496	1.24182	1.26924	1.29584	1.25451	1.25819	1.32975	1.293	1.25875	1.2194	1.35617	1.20988	1.31417	1.19793	1.24037	1.21223	1.40619	1.36595	1.37951	1.35086	1.31076	1.25517	1.25937	1.23571	1.24184	1.22061	1.2211	1.23577	1.42203	1.2483	1.42452	1.25674	1.27128	1.37042
7892757	6.93791	5.99895	6.77801	5.74363	6.60495	6.56701	5.94379	5.69063	6.25508	6.28921	5.83406	5.78894	5.88978	5.8887	6.29642	5.89791	6.47796	6.38052	6.89853	6.73827	6.5022	6.1547	5.86145	6.22616	6.08934	6.17752	6.35209	6.27366	5.8738	6.26377	6.45587	6.17319	6.29411	5.86738	5.84127	5.90508	6.53098	6.45327	6.80447	6.36898	6.61629	6.02936	6.14091	6.18289	6.89467	5.89127	6.53597	6.11269	6.23739
7892758	3.98866	3.91922	2.91554	4.75816	4.0877	4.02436	4.39619	3.88837	4.10986	4.14215	3.07749	4.5139	3.87635	4.92535	3.6807	4.00342	3.69369	4.06963	4.24511	3.95793	3.39002	4.94166	3.50292	3.38921	4.12408	4.59677	3.79005	3.95602	3.18865	4.17009	4.36478	4.77335	4.19848	4.04692	4.36522	3.08721	4.43181	3.54554	3.32193	3.91911	2.99492	4.42717	3.28996	3.67432	3.75056	4.68228	3.97458	4.1765	4.50826
7892759	4.97139	5.65676	5.49871	6.17738	5.09613	5.99536	5.69949	6.21069	5.16603	5.59055	5.47535	4.6432	5.15907	5.96662	5.6272	5.92396	5.81341	5.63051	5.31569	6.05574	5.7081	6.11378	6.06375	6.11669	5.76999	5.63002	5.34403	6.10917	5.71873	5.12882	5.42395	5.4333	5.54352	5.73909	6.12271	5.68482	5.86828	5.9245	5.23381	5.84472	5.6114	5.07485	5.90985	5.70673	6.16667	6.24226	5.61323	5.59413	5.44571
7892760	3.33993	5.72332	3.56145	2.70758	4.06167	3.64466	3.63274	3.42469	3.18051	3.26419	3.4444	4.85946	3.63531	4.05278	3.94161	3.2648	3.59727	3.77057	4.11191	3.43704	2.88969	4.68869	3.90133	3.92835	3.002	5.07242	3.50685	3.91139	3.3396	4.1976	3.67088	4.855	4.62287	3.88393	4.51531	4.24158	3.95896	3.88934	4.56696	3.20203	3.72745	3.72758	3.51608	4.66421	4.32793	5.30108	4.19795	3.69758	4.4383
7892761	4.96667	4.52389	4.84895	5.31005	4.93544	4.80363	4.34348	4.79449	4.54406	3.74357	4.63582	5.27396	4.62877	5.17874	5.37117	4.92617	4.47137	4.19657	4.51902	4.78612	4.87919	4.84839	4.48018	4.79634	5.09255	5.02076	4.71381	4.6832	4.35638	4.35304	4.51302	4.4681	4.91272	4.67792	4.74263	4.88913	5.02075	4.88969	4.57891	4.72673	4.13282	5.08255	4.67093	4.59306	4.97746	5.35507	4.61559	4.82599	4.95324
7892762	9.79685	9.44828	10.4137	8.93357	9.77632	9.71835	10.1227	9.83548	9.90101	9.70455	9.97216	9.54611	9.89916	9.46791	9.63529	9.83569	9.45667	9.83822	9.71342	9.64669	9.64139	9.24309	9.8519	9.87192	9.702	9.26699	9.91336	9.601	9.67554	9.79631	9.97184	9.04478	9.26167	9.20549	9.47196	9.5915	10.0342	9.96273	9.75796	9.77422	9.92719	9.53769	9.70781	9.71016	9.80915	9.16497	9.92528	9.85899	9.78361
7892763	5.78756	5.61363	6.07941	6.23457	5.91829	5.40394	5.45125	6.28519	5.99854	6.11237	5.85937	5.71943	5.45389	5.94194	5.92028	5.79639	5.74198	5.64616	5.88385	6.0234	5.8743	6.16296	5.65676	6.05298	5.84679	5.90673	6.08432	5.69635	6.11477	5.27635	5.39756	5.57423	5.96404	5.60447	5.49172	5.70911	5.73934	5.48808	6.0007	6.15048	5.72225	5.91226	5.59493	5.70356	5.62591	5.23188	5.48631	5.72531	5.49788
7892764	7.26249	6.26396	7.08007	5.46954	6.73327	7.34335	7.36822	7.22526	7.12974	7.66366	6.8838	7.37658	7.34395	7.3323	6.35927	7.35302	7.39633	7.20505	7.0428	7.43382	7.10618	7.0741	6.89718	7.30065	6.53369	6.85978	7.36093	6.88354	6.25361	7.06427	7.29819	6.46054	7.00068	6.87697	6.54355	6.95065	7.47654	7.59159	6.92712	6.9894	7.52076	7.41797	7.18978	6.89809	7.35265	6.89781	7.05781	6.80177	6.89998
7892765	8.5548	8.22835	8.64399	8.89472	8.68279	8.18944	8.2832	8.83664	8.77303	8.76674	8.73611	8.5265	8.23025	8.84209	8.48851	8.80829	8.53286	8.26901	8.37167	8.5427	8.3776	9.09316	8.33523	8.81596	8.5394	8.78998	8.58798	8.48439	7.91204	7.73553	8.04574	8.50508	8.87535	8.68341	8.59158	8.59348	8.23987	8.33919	8.82169	8.72778	8.27236	8.28527	8.81421	8.50412	8.24072	8.09618	7.96701	8.09506	8.15464
7892766	8.23002	8.07128	8.62515	7.40477	7.53486	8.15671	7.87551	7.43896	7.80635	7.3983	8.2998	8.11409	8.06739	8.24463	8.37989	7.90799	8.21987	8.29065	7.73172	8.04532	7.9575	8.03187	8.37306	8.21835	7.70367	7.81807	7.82025	7.95303	8.45569	8.2666	8.20691	7.87448	8.46562	8.14791	8.77752	8.44853	8.01024	7.87586	8.21953	8.27117	7.98359	7.98684	8.02771	8.55143	8.0353	8.43692	7.80389	8.05399	8.65887
7892767	2.21646	2.13956	3.72067	2.48289	2.67694	2.31456	2.0409	2.84552	2.08653	2.8142	1.91617	1.65374	1.84162	2.5279	1.9441	2.15156	2.29396	2.13316	2.85694	2.37216	2.43305	2.41193	2.86107	2.24194	2.76863	2.52426	1.92033	1.95432	2.12277	2.28956	2.18784	3.66456	2.42264	2.40534	1.95657	2.40234	2.00352	2.51075	2.2859	2.39284	3.27921	2.57785	2.76668	2.58728	2.79945	2.88705	2.47687	3.05926	2.40498
7892768	1.55484	1.57704	1.62963	1.71237	1.61624	1.34278	1.30315	2.36362	2.94573	1.78814	1.50817	0.974114	1.33286	1.74026	2.57453	1.40112	2.74264	1.61298	1.95066	2.02751	2.0813	1.62787	1.94837	1.94259	1.94304	1.6469	1.68289	2.2461	2.72047	1.82509	1.30724	1.23586	0.785044	1.48306	1.9094	1.63049	1.13226	1.96017	1.53518	1.33108	1.83442	1.34872	1.8523	1.22435	1.57957	1.53555	1.42392	2.11478	1.39178
7892769	1.51304	1.37438	1.4306	2.02399	1.41027	1.4905	1.273	1.7955	1.70948	1.45797	1.49672	1.4516	1.84719	1.26916	2.2501	1.72284	1.52842	1.40101	1.79581	1.28779	1.67636	1.16422	1.2542	1.20549	1.39392	1.5575	1.34458	1.24526	1.49394	1.36039	1.38522	1.41047	1.51357	1.32226	1.41997	1.30169	1.76128	1.64984	1.13821	1.61549	1.53378	1.31902	1.84468	1.08356	1.62956	1.36205	1.66425	1.26808	1.50077
7892770	8.22807	10.6883	7.82175	8.18305	9.01918	8.58454	8.1163	8.24087	8.61823	7.85544	8.8183	9.81599	7.84035	8.59372	8.98598	9.73878	8.35107	9.34549	8.04366	8.18716	7.97008	8.5596	7.71778	8.92767	7.72414	9.61632	8.36602	7.87747	8.60322	8.19824	8.26538	8.69382	7.81839	8.74932	8.73595	8.76195	8.62002	8.19306	8.44282	8.17983	8.23468	7.94517	8.9982	9.59257	8.32844	8.29451	8.24982	8.27983	8.8423
7892771	6.56501	6.4733	6.57644	6.46328	7.09256	6.83475	6.58501	7.2293	6.53652	6.83711	6.33094	6.10228	6.62024	6.74534	6.82328	6.72481	6.77829	6.36293	6.73712	6.84332	7.16203	6.38343	7.39378	7.13568	6.38687	6.28019	7.71064	6.59883	6.87407	6.92111	6.88774	6.82782	6.9525	6.75299	7.1977	7.02677	7.18408	7.11714	6.92997	6.80842	6.79975	6.99343	6.92354	6.10034	7.36396	6.71252	7.01585	6.89595	6.78271
7892772	2.55978	2.57792	3.29312	3.0375	2.60506	2.94835	3.21238	3.24835	3.45762	2.32695	3.08267	3.30838	3.15263	2.5534	3.7519	3.34809	3.4525	3.09171	3.09336	2.87591	2.96066	3.95825	2.55415	4.20993	3.0699	2.26783	2.95108	3.7692	3.13119	4.02283	3.53673	3.10347	2.55441	3.00418	3.19759	4.01789	3.93558	2.99595	3.53455	3.4747	2.74413	2.64575	2.73058	2.63815	2.89773	3.6825	3.1284	3.29106	2.92791
7892773	4.80361	5.01201	4.5672	5.31059	4.05304	4.63628	5.00688	4.48252	4.52277	4.39627	4.10471	5.99431	4.22018	5.30795	4.83725	4.39313	4.88058	3.6663	4.38698	4.80795	4.56616	5.62845	4.82269	4.34062	4.61313	5.27501	4.82423	3.96251	4.06596	3.63852	4.2034	5.17927	4.60164	4.38356	4.94055	4.9942	4.52788	3.93357	4.11354	4.65358	4.039	4.80856	4.77626	5.21854	4.14373	5.60755	4.34174	4.39674	5.0085
7892774	3.64108	3.96309	3.83785	3.30747	3.46023	4.52067	3.39503	4.65171	3.65874	3.4976	3.51391	2.97373	3.94836	4.043	4.92439	3.84272	3.70911	3.5002	3.26859	3.14992	4.14728	4.57281	3.93626	3.01833	3.08454	3.82387	3.49506	3.86687	4.58956	3.70353	3.77822	3.10625	3.67008	4.3484	3.79858	3.9182	3.49041	4.45546	3.15453	3.71635	3.28623	3.54846	3.97718	4.02037	3.23419	4.28703	4.46688	3.95043	3.55729
7892775	2.89659	2.44826	3.7385	2.32934	3.13342	2.2612	2.08141	2.99309	2.69108	2.82292	2.75754	2.05016	2.64133	3.21734	3.42347	2.18896	4.53988	2.43946	3.3536	2.69297	3.7641	2.57386	4.19013	2.03839	2.46376	3.50229	2.73293	2.43335	3.7723	2.42706	2.4148	3.68823	2.07947	2.70812	3.89043	2.65566	2.90056	3.90628	2.50044	2.90374	2.95561	2.18496	2.84079	2.09418	3.14522	3.86445	2.45513	2.56433	2.2538
7892776	7.19876	7.3654	6.77477	6.55459	6.65613	6.72409	6.87714	6.68307	7.07907	6.9367	7.05352	6.36532	6.75687	7.69393	6.96728	6.72515	7.48001	7.09103	7.08388	7.38426	7.42518	7.93299	6.94759	7.2075	6.76954	7.95194	7.30591	7.78653	6.99348	7.0457	7.06414	7.55334	8.0541	7.85334	7.94858	7.64006	6.98415	7.30704	7.20633	7.12597	7.19275	6.95675	6.95699	7.23992	7.09363	7.67916	7.16576	7.41044	7.25842
7892777	4.67853	5.4198	3.9845	4.36185	3.32424	3.86468	3.51736	3.60039	3.29833	4.33659	3.63337	3.63028	3.22689	3.84015	3.80687	4.04588	4.45926	4.58215	4.09926	3.88819	3.86106	4.7922	4.52904	4.90249	3.75482	4.43688	3.66823	3.61163	5.40673	4.25976	3.64721	3.9853	4.62313	4.38222	3.50482	4.2178	3.80943	4.38333	4.25005	4.40713	4.4141	4.00793	3.1068	3.23526	3.72088	2.9934	4.12519	4.34972	4.1996
7892778	6.26384	7.96053	5.7848	5.66258	5.75041	6.34039	6.65785	6.06831	6.43785	6.1247	6.32298	6.68117	6.76014	6.77521	6.5905	7.04532	7.06775	6.7323	6.00055	6.02864	6.39137	6.4341	6.34107	6.58565	5.70381	7.14074	6.6094	6.73887	6.55686	6.75453	6.07865	6.69574	7.41681	6.78757	7.34294	7.04128	5.93656	6.19602	6.57035	6.44014	6.16983	6.50462	6.36456	6.57218	6.00373	7.31188	6.36093	6.44378	6.19483
7892779	1.74054	1.7492	3.09248	1.10428	2.04558	1.64771	1.84606	2.8384	2.52514	1.47291	2.09683	1.69777	1.53149	2.01426	2.4128	2.39195	1.56679	2.74554	1.68161	1.62348	2.78362	2.41616	1.72084	1.38905	1.69277	2.16975	1.41489	2.9429	1.90828	1.75049	1.47867	1.90056	1.88664	1.54699	1.61319	1.72082	1.72707	1.23915	1.48048	1.72076	2.00177	1.56951	2.11535	1.35569	1.58588	2.24178	1.83114	1.65348	1.64906
7892780	2.76068	2.6264	2.8096	4.07274	3.38966	3.62332	3.5467	3.74664	2.99722	3.56876	2.75467	3.62769	3.79321	3.65983	3.50859	2.93464	3.22324	3.56116	3.64196	3.49324	2.99571	3.27298	3.3913	3.37791	3.20278	2.8931	4.14832	3.53934	2.8157	3.53113	3.14796	4.42326	4.33584	4.07319	3.76232	3.26802	2.57534	3.7315	3.52344	2.95151	3.14379	2.9369	3.48319	2.95858	3.87438	4.20995	3.23823	3.03492	3.30236
7892781	5.64076	6.19245	5.47971	5.69232	5.90179	5.15288	5.81809	5.8935	5.6986	5.88754	5.67895	5.50947	5.99814	5.53869	5.46777	5.49685	5.80546	5.94449	5.48938	5.45869	5.23188	5.60798	5.66627	5.65679	5.73882	5.89748	5.64322	5.8076	5.40607	5.53779	5.24377	5.71179	5.60512	5.20609	5.1735	5.93687	5.45211	5.41356	5.52688	5.37631	5.55333	5.48252	4.77834	5.48466	4.3806	5.47654	4.6731	5.37835	5.66573
7892782	10.9292	10.5075	10.9878	10.7421	10.7965	10.788	10.786	11.0199	11.1912	11.0303	10.8243	10.7467	10.7672	10.8095	10.9765	10.7709	11.0451	10.9528	10.8615	10.9874	10.9501	10.6652	10.9106	10.9828	11.0369	10.5173	10.7505	10.7179	11.0154	10.8659	10.5843	10.4177	10.7502	10.7923	10.8108	10.7665	10.7928	10.8512	10.7525	10.8414	10.8982	10.7952	10.8512	10.5851	10.7836	10.3925	10.7899	10.687	10.7587
7892783	8.54662	8.1414	7.9896	8.61315	8.2942	7.90543	7.89338	7.96283	8.02292	7.9825	7.83614	8.11528	7.59192	7.88702	7.74969	7.78113	8.06071	7.56334	7.8689	7.62957	7.45633	8.40972	7.46934	7.90754	7.91986	7.7872	7.7973	8.11684	7.50344	7.65622	7.36723	8.07616	8.31185	8.15112	7.58214	7.70792	7.89942	7.35375	8.19617	7.50342	7.42163	7.52231	7.79685	8.02215	7.496	7.64239	7.63172	7.53885	7.81869
7892784	2.76853	2.63593	4.48884	2.21051	2.39168	2.20242	2.36414	3.07115	3.41663	2.5212	3.48714	2.53209	2.70975	2.84334	3.63611	3.17445	3.27357	2.56899	3.08795	2.78112	2.06273	2.69563	2.72097	2.31464	2.4706	2.50989	1.99119	2.01468	3.43924	2.53814	3.00916	2.62782	1.26077	1.76529	3.00057	2.29816	2.89732	3.23435	3.09346	3.013	2.77328	1.95621	2.9806	2.2647	2.7351	2.4521	1.91357	2.24652	2.37391
7892785	1.47958	2.05234	2.9246	2.01402	1.22125	2.14983	2.11242	2.41182	3.2665	3.24083	2.12856	1.45761	0.781752	3.28677	3.6138	1.49142	4.4293	3.13547	2.41666	2.13505	3.26271	3.01187	4.08214	2.69047	2.77503	2.50304	2.34646	3.16094	3.2567	2.21655	1.92016	1.12501	2.58268	1.72058	2.405	1.94697	1.63876	1.95614	1.22282	2.47417	2.22461	1.42128	1.37347	1.78219	2.01107	1.66065	2.29384	1.76347	1.86494
7892786	7.46774	6.7456	8.03723	6.94067	7.51806	7.63164	8.01655	7.34207	6.74605	6.71809	7.38959	6.71018	7.30632	7.65722	7.9431	7.77477	8.07339	7.82833	7.63884	7.43745	7.52971	6.94893	7.284	7.63582	7.11121	7.45262	7.49661	7.26762	7.76226	7.96472	7.56158	7.13789	7.31924	7.0411	7.25842	7.05	7.70082	7.2461	7.47343	7.74135	7.48333	7.48994	7.06927	8.27127	7.44064	7.32169	7.4558	7.5798	8.16581
7892787	1.56236	2.08978	2.65397	2.67976	1.70802	2.52741	2.08234	2.41728	2.17381	2.88718	2.33748	1.68692	2.58854	1.27906	1.64749	1.9414	2.21282	2.15759	2.33877	2.11202	1.71326	1.63408	2.20106	3.18918	2.0237	1.58718	1.49191	3.18939	2.84278	2.30599	2.01988	2.32904	1.83149	1.67578	1.58498	2.22126	1.77641	1.64304	1.51671	2.13334	2.11354	1.51206	1.92544	1.69901	2.00451	1.41065	2.87897	2.3774	2.42995
7892788	8.29463	7.85595	8.28791	8.04972	8.12171	8.23768	8.21049	8.15341	7.56617	8.16575	7.85663	8.3212	8.47584	8.43683	7.87225	8.07414	7.74123	7.75323	7.94701	8.21165	8.25529	8.54335	7.97528	8.26628	7.97992	7.33456	8.27699	8.06604	7.70017	8.12956	8.54135	9.05833	8.49084	7.81551	7.74823	8.23112	8.8081	8.19776	7.95685	8.10765	8.14525	8.50299	8.32835	7.53757	8.53623	7.8997	8.41259	8.21555	8.44012
7892789	2.34263	2.10716	3.31184	2.54502	3.61711	2.24232	2.93879	3.13373	3.45306	2.01165	1.85314	2.18831	2.23676	3.09264	2.94258	2.69041	3.33738	3.25926	3.3316	2.73533	2.78955	3.62163	2.8175	2.2696	2.81042	2.30038	2.68424	3.11979	1.92051	2.37743	1.86178	3.19445	3.26672	2.19461	2.89137	2.45507	2.20665	2.70371	1.77588	3.07981	1.79519	2.63237	2.16464	2.24597	2.72576	2.45873	1.81103	2.54241	2.84708
7892790	2.52286	1.61374	2.8631	3.42518	2.68171	2.45359	3.02385	1.88189	2.29344	3.26925	1.79623	1.98588	1.92358	3.32876	3.63898	2.37457	3.39807	1.76187	3.65739	3.567	2.36085	3.83127	2.36608	2.19178	2.69899	1.71799	2.18174	3.4454	2.25195	2.38743	2.3674	3.70313	3.86676	3.53946	2.24543	2.15689	2.71089	3.30005	2.51431	2.85007	1.87909	2.00644	2.83575	2.2215	3.61827	3.92854	2.11276	2.96504	3.46379
7892791	10.3853	10.1178	10.7472	9.78034	9.68198	10.175	10.5137	10.5343	10.0266	10.5334	10.5366	9.98995	10.1841	10.0918	10.2064	10.2319	10.2848	10.3463	10.2116	10.0155	10.3188	10.2743	10.5791	10.2482	10.1125	9.87483	10.3884	10.3775	10.97	10.588	10.3604	10.1167	10.1557	10.2409	10.3906	10.5003	10.4083	10.454	10.6897	10.1921	10.6199	10.1012	10.159	9.77504	10.3256	10.2138	10.605	10.529	10.3044
7892792	4.27311	4.49418	3.9981	4.8456	4.64582	4.66568	2.98215	4.76267	4.70036	4.80881	4.7906	2.86246	4.39626	4.37966	4.55321	4.32235	5.08589	4.30209	4.95483	4.89002	4.45486	4.74092	4.60598	4.56917	4.62028	3.82229	4.74199	4.96317	4.54983	4.62218	4.42293	4.21652	4.38197	4.76438	3.73873	4.43455	4.172	4.84501	4.55895	3.80694	4.70367	4.46473	4.1988	3.52513	4.75631	3.6696	4.47663	4.46192	4.40665
7892793	2.94345	1.72304	1.95544	1.96589	2.277	2.16852	1.90093	1.94615	2.30712	1.8657	1.95747	1.66659	2.13987	2.31923	2.26863	2.01797	1.953	1.98155	2.39322	1.8394	3.12717	1.92337	1.55486	1.62505	1.55485	1.84275	1.99262	1.70345	1.70854	1.70735	2.50772	1.87965	2.14711	1.74998	1.97342	1.45884	2.12838	1.8217	1.87029	2.0575	1.76304	1.82782	1.75896	1.60179	2.84738	2.45571	2.31624	1.85586	2.25236
7892794	4.67276	3.50312	4.91209	4.52171	4.43038	4.88914	3.6657	4.1407	4.48759	4.64431	5.36734	3.94525	5.12508	3.97082	5.4543	4.37847	5.24437	4.98805	5.38988	4.73421	5.42604	4.55394	4.56592	4.32915	4.57264	4.04057	4.6316	4.8762	5.02528	4.44524	4.65522	4.8555	4.907	4.50183	4.49869	3.97137	4.53912	5.52571	4.66102	5.42816	4.32622	4.41219	4.98649	4.88553	5.58875	4.71037	4.80532	5.29925	4.71438
7892795	4.85938	4.51518	4.43024	5.1495	5.3007	4.65476	4.68423	4.99579	4.7936	4.65225	4.42767	5.34674	4.91297	4.7802	4.83418	4.83341	4.3569	4.9027	4.61277	4.83039	4.41134	5.21834	4.48966	5.16876	4.88902	4.4971	4.93184	4.67675	4.34512	4.48222	5.10052	4.97874	4.90076	4.61895	4.81947	4.87418	4.91877	4.45294	4.99904	4.91343	5.55503	4.74226	4.2876	4.53936	5.02199	5.40133	4.52843	4.44205	4.81955
7892796	12.1139	12.2734	12.3085	12.0717	12.2151	12.0312	12.0581	12.2752	12.1501	12.2137	12.2887	12.1644	12.0891	12.209	12.1935	12.4037	12.0403	12.1573	12.0908	11.9907	12.1644	12.0202	12.0352	12.1924	12.0222	12.0467	11.9571	12.1558	11.8193	11.9256	11.7468	12.1143	12.2316	11.963	12.1001	11.9584	12.0735	12.1457	11.9901	12.3122	12.0476	11.9762	12.3399	12.2553	12.1057	11.8856	12.1007	11.8306	12.0619
7892797	6.60863	7.51701	5.82879	6.64892	6.43819	6.99327	6.89526	7.25757	5.7305	6.33529	6.47595	7.71205	6.47762	6.96409	6.23983	6.26682	5.82909	6.61855	6.06691	5.7866	5.97899	6.43197	5.73517	6.88141	6.42219	6.73467	6.57581	5.97318	5.98746	6.19059	5.94696	6.99796	6.48473	6.31152	5.84208	6.92855	5.85299	6.04122	5.89247	6.27259	6.21848	6.66603	6.14209	6.7917	5.85059	7.40347	5.83388	6.71437	6.37302
7892798	2.21858	3.01991	2.13499	2.6795	1.98641	3.13298	2.33365	2.87013	2.52085	2.06605	2.35739	2.17526	2.11785	2.46658	3.0077	2.00276	3.09819	2.62488	2.45674	3.40095	1.99873	2.44197	1.74043	2.64635	1.59682	2.03095	2.36804	2.96683	2.14333	2.07753	2.95343	2.29976	1.79302	2.39553	1.90327	1.79565	2.42598	3.23421	2.12472	2.51923	2.03727	2.0692	2.683	2.26546	2.62398	3.38923	3.24369	2.18403	2.54326
7892799	1.68256	2.13289	1.85108	2.39668	1.99017	1.849	1.5667	2.47086	2.03186	2.29435	1.90344	2.11631	1.97632	2.23174	2.66087	2.10549	1.63479	1.62114	2.41838	2.05829	2.3521	2.61111	1.53507	1.68	2.13422	1.73619	2.14124	1.76357	1.76531	1.89981	2.01331	2.85046	2.55517	2.07511	2.1324	1.67049	1.90588	1.86562	1.74685	1.86047	1.53781	1.94286	2.05398	2.05675	2.05942	2.7476	2.28977	2.41095	2.23604
7892800	1.83459	2.18637	2.58828	2.39035	2.27576	2.13034	2.3193	1.88392	2.59497	1.99673	1.96179	2.54889	2.17725	2.20849	2.83326	2.58817	2.00984	2.29826	2.42917	1.87826	2.07729	1.93937	2.78753	2.3679	1.56408	2.41447	2.23445	2.17123	2.14466	2.15509	1.95072	1.78588	1.87539	2.3564	2.00974	2.50341	2.27895	2.31976	2.33675	2.44478	2.88314	2.29137	2.00949	3.18502	2.20139	1.78749	1.95062	2.49952	2.48136
7892801	1.88931	1.33199	1.3461	1.65436	1.58633	1.33762	1.41517	1.57987	1.7966	1.29966	1.35361	1.65762	1.37401	1.32055	1.70899	1.92691	1.47848	1.3321	1.46164	1.58942	1.65425	1.46042	1.83779	1.56359	1.28783	1.33227	1.29526	1.77757	1.16932	1.27234	1.37779	1.32031	1.57012	2.02027	1.56935	1.49818	1.34276	1.23102	1.40518	1.59684	1.3078	1.52058	1.31038	2.23491	1.75212	1.50019	1.44698	1.33071	1.56666
7892802	7.26178	6.27825	7.10501	6.40759	7.26472	6.81485	6.4026	6.6399	7.10274	7.20226	7.27398	5.9047	6.76187	6.9298	7.57654	6.87426	7.39528	7.13795	7.50853	6.99685	7.70332	6.49519	7.01611	6.55922	6.77183	7.39656	7.66234	7.16559	6.71464	6.43636	7.10524	6.55032	6.93247	6.50566	7.05221	6.94579	6.80436	7.00931	7.19877	7.09184	7.14352	6.29656	6.79073	6.38705	6.97622	6.578	6.72838	6.85623	7.09427
7892803	10.785	11.0466	10.9287	10.7437	11.1755	10.8431	10.7394	10.9165	11.3252	11.2399	10.7439	10.9576	10.933	11.152	10.914	10.706	11.4675	10.9598	10.9049	11.0885	11.2291	11.3123	11.0519	11.0803	10.9299	11.1033	11.0815	11.4835	10.893	10.7385	10.8502	11.3353	11.3469	11.1578	11.086	11.1293	10.979	11.1586	10.7874	10.968	11.2348	10.9781	10.9429	10.9435	11.2135	11.0967	11.0234	11.0646	10.8091
7892804	2.2616	2.02096	1.92628	1.97027	2.14832	1.93774	2.09349	1.67229	1.82297	1.54971	1.73686	1.94701	1.77113	2.56441	1.93165	1.79739	1.54062	2.21093	1.9069	2.06725	1.78304	1.83248	1.61095	1.63396	2.20097	1.89245	2.2512	2.3519	1.62454	1.95018	1.60472	2.40824	1.68768	1.68905	2.33313	2.18028	2.72897	2.02816	1.92421	1.97819	1.91978	2.65538	1.98888	1.83679	2.01411	2.05301	1.85956	1.94336	2.02156
7892805	2.90914	2.52494	2.56697	3.3344	2.83038	2.70352	2.64382	3.323	3.11102	2.58641	2.51981	2.66308	3.29067	3.43962	2.70496	2.54039	3.82672	3.19357	3.68568	2.93679	3.43182	2.19456	3.05258	2.99713	1.82377	1.82387	3.9734	3.84373	2.92343	2.178	2.98124	3.15128	2.61297	3.14475	2.849	2.01439	2.57155	2.74667	3.10953	2.65029	2.94426	3.20238	2.14664	2.00758	2.45397	2.95964	3.16876	2.90012	2.91704
7892806	3.27908	3.15708	3.96763	3.64887	2.74803	2.19857	3.26498	3.57365	4.01849	3.61182	2.99377	3.6419	2.77683	3.34828	3.61477	4.20488	4.16113	4.27344	3.26874	3.68956	4.265	3.38294	2.69292	2.70756	3.36615	3.57207	2.71721	3.29577	4.01575	2.83439	2.60988	2.73311	3.54946	2.78783	3.69988	3.02353	3.79157	3.22822	3.40923	3.94326	3.27503	2.22866	2.71295	3.59716	3.02505	2.9491	2.71097	2.92541	3.45691
7892807	3.44982	3.57131	3.53814	3.26438	3.77509	3.85312	3.83388	3.41297	3.38828	3.17596	3.0534	4.10087	2.98943	3.05275	3.73188	2.93273	3.0631	3.03999	3.23707	3.36053	3.13118	3.80764	3.79743	3.71475	3.03495	3.29629	3.41234	3.27697	3.24159	3.75647	3.19833	3.27491	3.09873	3.50187	3.97492	3.4737	3.60017	3.44883	3.03966	3.3374	3.03234	3.34723	3.29123	3.69042	3.21462	4.61856	2.19247	3.29194	3.78494
7892808	6.28097	6.74525	6.12138	5.60202	6.25717	6.12434	6.15486	5.41387	5.5252	6.14262	6.23803	6.95736	5.96079	6.25411	5.83479	6.2913	5.73766	5.90239	6.00762	5.47049	5.85627	5.20316	6.02103	6.55748	6.03342	6.73765	5.67397	5.0927	6.14539	5.84873	6.75743	5.40957	5.89558	5.51442	5.50164	5.89345	6.12693	6.55225	5.36171	6.0972	6.03219	5.47364	5.78227	6.77488	5.98036	6.51289	5.63071	5.94477	6.5081
7892809	1.13511	1.59791	1.8328	2.09551	1.71505	1.56077	1.6076	1.55281	2.01835	1.7717	1.56865	1.67567	1.66828	2.5273	1.61962	1.18123	1.46674	1.38582	2.07538	1.95437	1.87606	1.99099	1.4737	1.49649	1.49388	2.01271	1.80842	1.84573	1.29416	1.6465	1.78242	1.85966	2.1321	2.47908	2.11818	1.65352	1.52659	1.47325	1.32021	1.63808	1.50511	1.91871	1.30988	1.27399	1.47079	2.69656	1.56159	1.82036	1.8584
7892810	3.30456	4.13788	2.41385	2.65424	3.08367	2.43903	3.14617	2.73422	2.83689	3.26985	2.59654	2.52826	2.58602	3.13042	2.16477	2.36574	2.67165	2.68417	2.64978	2.68951	2.42068	1.99071	3.12624	3.81195	2.56986	3.4074	3.00349	2.32047	2.71894	2.59546	2.94359	3.08352	3.27752	2.87572	2.21238	3.10444	2.1002	2.99272	2.75925	2.71999	2.43144	2.82492	3.07176	2.82082	2.96728	2.74971	2.65251	2.92549	2.74288
7892811	1.38766	1.53596	1.50316	1.98195	1.5132	1.56358	1.48668	1.72235	1.73871	1.23062	2.20196	1.55688	1.99061	1.89559	1.59246	1.46764	1.69351	2.10299	1.75057	1.49699	1.30827	1.51393	1.35371	1.16597	1.67714	1.88119	1.60143	1.47897	1.76389	1.48315	1.1826	1.48855	1.47733	1.69077	1.52491	1.43712	1.30459	1.92568	1.42085	1.40241	1.61271	1.43656	1.55893	1.77872	1.33787	1.89496	1.34445	1.78498	1.77294
7892812	4.40726	5.34363	5.1768	4.30415	4.58369	4.36388	4.93532	5.42786	5.00614	5.23209	4.71817	4.32456	4.29041	5.34816	5.08432	4.86608	5.6163	4.66412	4.85748	4.97496	5.14071	5.20847	5.24999	5.30128	4.46336	4.78338	4.99329	4.28031	5.224	4.70424	4.55774	5.30681	4.99897	4.98899	4.74893	4.81569	5.22775	5.10742	4.39252	4.77006	4.84153	4.0931	4.34933	4.60175	4.78681	5.10986	4.57386	5.01659	5.14196
7892813	1.66886	1.42755	2.02798	1.29764	1.43161	2.16395	2.03639	1.60444	2.69918	1.60626	3.12226	1.80551	1.51151	1.48169	2.5549	2.51797	2.18973	3.02881	2.59774	1.60325	2.03069	2.03221	2.09342	2.15157	1.88875	2.12731	1.31631	1.25008	2.92717	1.38507	1.67472	1.92999	1.69057	2.16137	1.4656	2.39161	2.03213	2.38309	1.65097	2.06385	1.78467	1.35661	2.44561	1.64572	2.51237	1.01726	2.16779	1.94031	1.71788
7892814	9.08616	8.18929	9.70426	8.09703	8.66922	8.53208	8.43044	9.16967	9.6358	8.77763	9.65304	8.00134	8.82297	8.10341	9.3405	9.16415	9.6337	8.84747	9.3042	8.89336	9.55442	8.28221	8.9527	8.76197	9.12397	8.48154	9.14739	9.5948	10.2854	9.19747	9.07503	7.90985	8.63949	8.482	8.53987	8.56387	8.83765	9.33556	9.29903	9.05613	9.25695	8.26605	8.89654	7.8638	8.96857	7.59176	8.98962	8.75226	8.89322
7892815	1.60608	1.88995	1.60665	1.82956	1.69825	1.67017	1.7033	1.62718	1.65661	1.62958	1.59728	1.78418	1.62151	1.83012	1.67652	1.72466	1.60809	1.68585	1.71078	1.69771	1.64724	1.76544	1.67803	1.66371	1.60141	1.80004	1.61766	1.65973	1.54854	1.67826	1.62304	1.92159	1.78382	1.74486	1.82912	1.70223	1.62379	1.62329	1.63854	1.61448	1.5912	1.63073	1.61831	1.88769	1.65228	1.99122	1.6588	1.68264	1.78572
7892816	9.00952	8.96055	9.24818	8.99067	8.78079	8.72112	8.78956	9.13628	9.25598	9.27112	8.87737	8.77496	8.71752	9.2583	8.76894	8.93244	9.00254	9.05258	8.83692	8.837	9.00553	9.12681	8.82432	8.95776	8.836	8.86043	8.77626	8.62318	8.65835	8.71152	8.23062	8.90596	9.05421	8.86052	9.14712	9.08508	8.45288	8.50686	8.67603	8.82581	8.70656	8.84833	8.75647	8.79107	8.62445	8.40307	8.35899	8.49332	8.46922
7892817	11.4346	11.1958	11.4351	10.7598	11.7156	11.1558	11.0855	10.9385	11.6117	11.182	11.075	11.3523	11.2826	11.4121	11.0019	10.9294	11.5762	11.2796	11.2717	11.0425	11.5195	11.457	10.9707	11.22	11.2577	11.2385	11.3	11.2063	10.7747	11.0999	11.3537	11.0709	11.3224	11.2439	11.0383	11.0717	11.1279	11.1895	11.2173	11.0758	11.3235	11.3097	11.0025	11.1961	11.3337	11.2422	11.2101	11.3355	11.1463
7892818	2.54775	1.96555	2.02223	1.36896	2.04754	1.85132	1.44346	1.66483	1.6785	2.01195	1.54503	1.45282	1.52297	1.8399	1.93632	1.53648	2.3403	1.82586	1.7035	1.56966	1.80643	1.24572	1.56937	1.77483	1.62088	1.80302	1.85282	1.85305	1.41537	1.82002	1.72604	1.98498	2.0777	1.45513	1.5872	2.01117	1.49332	2.03838	1.78926	1.41044	1.5521	1.44834	1.51097	1.49681	1.21706	1.36713	1.54345	1.72777	1.7333
7892819	2.82008	2.71061	4.37478	4.02453	4.08095	3.86353	3.6346	4.7783	5.0905	5.46868	4.79188	4.34564	5.52934	4.66613	5.47604	3.77452	6.02965	3.86213	4.63743	5.37697	4.7411	5.09089	4.65564	5.11742	4.23402	5.23596	5.78283	4.76834	5.49443	4.28792	4.20848	2.30847	3.73579	4.94757	4.53574	5.09069	2.89314	5.17922	4.75504	3.74237	5.06225	4.96468	4.37053	1.18519	4.86448	3.58891	4.96621	5.26759	4.66586
7892820	10.3253	10.5414	9.27286	9.58107	9.01219	9.93009	10.0048	10.109	10.1869	10.3131	9.83799	9.53799	9.96081	10.3283	9.792	10.0351	10.6087	10.1586	9.89072	10.0005	10.467	10.5049	10.4107	10.2332	9.87499	10.4655	10.2243	10.5106	9.97158	9.89003	9.94738	10.148	10.5104	10.6034	10.3986	10.3655	9.61299	10.1647	10.5231	9.96675	10.087	9.83343	10.1756	9.6619	10.0823	10.286	10.1328	10.2889	9.83626
7892821	1.83536	1.79984	1.70293	1.76288	1.94421	1.66319	1.44362	2.47496	1.86671	1.20824	1.82501	1.6483	2.55718	1.9313	2.0633	1.70658	1.71	1.46685	1.31741	1.7189	2.62048	2.66795	2.82233	2.05055	1.46177	1.96908	1.61886	2.48676	2.41744	1.96164	1.58394	3.5448	2.45822	2.6927	2.28847	1.88696	2.46718	1.46426	2.26283	2.587	1.79636	2.3113	2.06903	1.68669	1.83054	1.86875	1.45392	2.1519	1.5589
7892822	2.75856	2.77682	2.37426	3.35939	3.60876	2.39643	2.92515	3.02743	2.6759	3.06132	2.66134	2.58555	2.48896	3.11235	2.65188	2.32896	3.04406	2.15289	2.41546	3.23272	2.50056	3.10454	2.54854	2.28767	2.85695	2.58232	2.71677	2.83765	2.9475	2.51469	2.96711	4.03419	2.80783	3.39182	2.52684	3.15449	2.973	2.6774	3.05258	2.55026	2.64253	2.70409	2.94622	2.3047	2.24079	2.44	2.30144	2.60001	2.51847
7892823	5.95765	7.54716	4.64875	5.04453	5.32033	5.73942	5.92288	4.41977	4.7615	5.48573	5.4775	5.27802	5.88803	5.47322	4.75586	5.88237	4.60283	5.88082	5.24911	5.24318	5.32944	6.00946	4.44136	4.62975	4.58286	6.47609	5.95682	4.10739	5.09873	4.96921	5.07337	6.90186	5.02104	4.52796	5.82294	6.29713	5.05788	5.44769	5.44316	4.57482	5.21769	6.00168	4.08322	5.67441	3.4038	5.41756	4.87317	5.04068	5.63218
7892824	4.00405	4.40069	4.58431	4.7212	4.06079	4.78195	4.09954	4.82062	4.66501	4.51447	4.19653	4.64886	4.48199	4.02379	4.59643	4.33296	4.41103	4.10384	4.38836	4.56988	4.56132	5.00181	3.58015	4.4151	4.72029	4.2331	4.61693	4.96898	3.8228	3.92377	4.01832	4.56547	4.7083	4.01378	3.86352	3.84615	4.30895	3.89991	4.43007	4.06664	4.30727	4.29754	4.91037	5.1223	4.28723	5.25167	3.53114	4.29882	5.46503
7892825	2.43783	2.84191	1.9623	3.15015	2.24603	2.07546	2.60525	2.8611	2.47868	2.70746	1.9993	2.20496	2.52023	2.82017	2.36924	2.557	2.83179	2.73418	2.8275	2.67201	3.40049	3.06427	3.31329	2.54043	2.28181	3.15893	3.21282	2.84199	3.16994	3.66146	2.69078	3.40612	3.60158	3.17255	4.24468	2.83021	2.70885	2.31803	2.97741	2.56316	1.976	3.10632	2.50203	2.81574	2.40333	3.65466	2.28953	3.12322	2.29116
7892826	3.65025	2.98472	4.61241	3.52573	3.955	4.63203	4.21458	4.55286	3.90709	4.03483	4.54312	3.21285	3.63835	3.45809	4.78764	4.78945	4.29231	4.02224	4.39644	4.17744	4.09695	3.78259	3.88001	4.0644	4.15378	2.6881	4.49679	4.27618	4.68024	4.15388	3.80431	2.82627	3.27908	3.56729	4.03095	3.42725	3.52501	4.32021	3.99765	4.39508	3.90871	2.95213	3.95404	2.87043	4.35072	3.64889	4.24461	3.60851	4.02071
7892827	11.6797	11.3638	11.774	11.7074	11.5743	11.4477	11.6739	11.7645	11.9829	11.8334	11.5992	11.6007	11.6236	11.6398	11.6225	11.7164	11.9229	11.672	11.7614	11.7245	11.7147	11.3389	11.5989	11.6288	11.6876	11.2937	11.5471	11.5044	11.6607	11.6319	11.44	11.2874	11.3857	11.4417	11.4608	11.4135	11.3871	11.5326	11.5401	11.592	11.5815	11.5439	11.4298	11.2835	11.3835	11.3147	11.3679	11.4042	11.6252
7892828	1.73917	2.07556	1.76035	1.56538	1.48736	1.54009	1.43701	2.19256	2.22395	1.97618	1.90645	1.75783	1.1191	1.45406	2.24212	1.81273	1.71754	1.30439	2.00681	2.04349	2.36326	1.62133	1.83017	1.5393	1.89117	1.65479	1.70216	2.00071	1.58058	1.75928	1.94719	1.89322	1.91586	1.53358	1.66828	1.27099	1.78148	1.65616	1.70968	1.79677	1.50553	1.7278	2.03219	1.9543	2.23439	1.35108	1.62126	1.24615	1.30331
7892829	10.2783	10.1239	10.6667	10.2345	10.3826	11.067	11.2653	11.16	10.7055	11.127	10.5512	10.4445	10.5673	10.2985	10.4971	11.0776	10.7944	11.3343	10.9684	10.6804	10.999	10.0924	10.5892	11.0847	10.8445	9.75734	10.2168	10.6505	10.8757	10.7162	10.7814	9.47732	9.77154	9.9957	10.0752	10.287	10.6278	11.0236	10.8156	10.6966	11.0602	10.6918	10.7783	10.6452	10.9657	9.40505	10.7822	10.4772	10.3914
7892830	9.90038	9.03085	9.69655	8.39249	10.129	9.26298	9.42356	8.87959	9.29471	8.87987	9.50441	9.73644	9.7227	9.33398	9.59567	9.1868	9.60839	9.32263	9.30802	9.3871	9.025	9.07891	9.28351	9.00397	9.33689	9.0638	9.57816	8.29881	8.97296	9.5253	9.69554	9.34998	9.10303	9.06195	9.32531	9.00529	9.52357	9.35553	9.15442	9.40135	9.4755	9.57579	9.13563	9.69998	9.66883	9.48948	9.61622	9.40801	10.1959
7892831	9.04243	9.48709	9.0059	9.69713	8.64489	8.70488	8.66837	9.12083	9.49982	8.58942	8.82743	8.2425	8.7609	9.50828	8.87764	9.69573	9.28645	9.23481	9.62748	9.63626	9.59196	9.88231	8.7932	9.32651	8.54848	10.0295	9.29243	10.2914	8.36878	8.48807	8.18766	9.70396	10.2386	9.58245	9.52977	9.41132	8.63752	8.88172	9.29467	9.79363	8.67401	9.14723	9.96556	8.80127	8.47842	9.22649	8.76167	8.93772	8.39268
7892832	5.71105	5.49963	6.15445	4.99468	5.09635	4.8484	5.14902	5.83643	6.64198	6.06143	5.93452	4.57887	5.53927	5.35045	6.1613	6.09731	6.23724	6.11821	5.70954	5.64773	6.03172	5.57171	5.60762	4.91208	5.90389	5.30628	5.84961	5.83028	5.25501	4.94603	4.94383	4.76387	5.65808	5.0592	4.55007	4.549	5.91117	6.13612	5.86572	5.14314	5.80646	5.19656	5.52515	5.58191	4.94725	2.99935	5.50452	5.08048	5.02896
7892833	1.22757	1.41048	1.79986	1.28282	1.22459	1.35593	1.24317	1.21428	1.38575	1.44713	1.47105	1.69818	1.37445	1.22562	1.48864	1.24592	1.36961	1.18309	1.5412	1.35319	1.58989	1.89312	1.18742	1.15633	1.17157	1.57277	1.42018	1.24787	1.11686	1.75326	1.30789	1.48873	1.21437	1.26642	1.33677	1.39953	1.53079	1.3972	1.59585	1.07934	1.36287	1.51271	1.37625	1.84875	1.54951	1.356	1.55985	1.37645	1.41197
7892834	1.99037	1.64711	3.18729	2.11358	1.67213	2.45405	2.34824	2.54336	3.03987	2.21368	2.32224	1.84411	2.44651	2.03461	1.79046	2.44451	2.75433	2.15641	2.81249	2.20699	3.0933	3.20651	3.39439	2.46072	3.38219	2.32438	3.06167	3.8904	3.3014	2.56803	2.3364	3.14961	2.30521	3.41179	2.06734	2.27673	2.32478	2.81292	2.75318	2.48271	2.53424	2.59959	2.529	2.24863	2.32164	2.34292	2.45715	2.26451	2.44113
7892835	8.00806	9.26614	7.96044	7.4961	9.11204	7.99384	7.5623	7.69836	8.06568	7.56307	7.72559	8.35699	8.34671	8.95041	7.99098	7.93906	8.47419	7.67461	8.27274	8.42514	8.16989	9.04076	8.12721	8.41291	7.80722	9.31146	8.48334	8.54993	7.61311	8.20089	8.37155	8.65004	9.01115	8.93333	8.8848	8.84167	8.22706	8.01493	8.02362	8.17957	8.12832	8.34671	8.43244	9.12695	7.91069	9.22348	7.98531	8.55354	8.07103
7892836	9.26436	8.24455	9.58163	8.27499	8.64854	9.17503	8.7169	8.87544	8.76759	9.07222	9.46631	8.97692	9.27598	8.64892	9.31059	9.15214	9.40105	9.49191	9.36493	9.1847	9.22095	8.31596	8.98989	9.00754	9.33222	8.43373	9.16261	8.76637	9.59523	9.7967	9.32889	8.38115	8.84185	8.72482	8.7439	8.82332	9.12358	9.46653	9.20977	9.15755	9.3262	9.09821	9.07278	8.44009	9.39812	8.56268	9.36383	9.13562	9.51963
7892837	7.40262	6.11387	7.65955	7.87696	7.78294	7.60796	7.87611	7.78955	7.44817	7.53841	7.49247	8.11318	7.91351	7.71132	7.47247	7.92957	7.53711	7.52603	7.46443	8.21102	7.65183	7.22511	7.46987	7.776	7.34866	6.58783	8.07904	7.01556	6.31062	7.40375	8.05172	7.42865	7.37828	7.47613	7.03186	6.96799	8.60688	7.79019	7.28268	8.09939	7.69796	8.20129	7.86285	7.59456	8.08444	6.89673	7.71433	7.65947	8.10683
7892838	8.07012	8.23219	8.25182	7.88462	8.03845	7.92058	7.74265	8.22803	8.68119	8.68567	8.30267	7.50025	7.62776	7.80787	7.79434	8.3428	8.61485	8.39502	7.81976	8.03466	8.86525	8.09657	8.36196	8.15508	8.29816	8.62206	8.21721	8.53593	8.67508	7.74378	7.43894	7.75438	8.52093	7.76127	8.18579	8.17556	7.79791	8.13612	8.47597	8.38044	8.30208	7.66777	8.13086	7.91431	7.47954	6.92339	8.02644	7.90668	7.09288
7892839	2.26229	2.37491	1.96067	1.95275	2.21836	2.33671	2.24775	2.50473	2.04561	1.93468	2.07558	2.35303	1.92327	2.2189	1.99157	2.04456	2.20173	2.10247	2.44832	1.84908	2.00749	2.67404	2.22428	1.97717	1.95547	2.42123	1.91725	2.08861	1.94282	2.30947	2.05281	2.42075	2.38448	2.70821	2.53849	1.80156	2.10424	1.97263	1.86837	1.85895	2.26038	1.76415	2.03484	2.39282	2.19288	2.6978	2.07123	2.04295	2.32356
7892840	4.7832	2.04399	4.50572	4.39899	5.19459	4.31572	3.90597	5.22726	4.62239	4.60303	4.33591	3.4409	4.23916	3.50558	4.85172	4.7496	4.86923	4.35035	4.23936	4.41018	5.12551	4.13822	4.99678	4.29358	4.54613	4.66671	3.88446	4.8282	5.63442	4.61669	4.50695	4.18258	5.09379	4.32293	3.1946	4.12803	4.29842	5.38674	4.28742	4.8645	5.24201	3.55311	4.98302	2.6294	5.56384	3.80216	4.74477	5.01243	2.79847
7892841	7.91671	7.52305	7.56669	7.45934	8.03642	8.35836	7.80765	7.90886	7.58035	7.91674	7.84559	8.59299	8.18717	7.56972	7.43338	7.84804	8.13912	8.07221	7.93434	8.38953	8.20064	7.85024	7.8627	8.15371	8.15564	7.60277	8.43794	7.32048	7.54107	8.22275	8.32444	7.90799	7.91069	7.71031	8.14718	7.90851	8.49802	8.32512	8.20425	8.27044	8.21898	8.4713	8.03773	8.21639	8.21065	7.80299	8.19617	7.99632	7.90837
7892842	2.22938	2.36701	2.42095	1.77098	2.86196	2.60987	3.03695	3.37477	2.22605	1.86467	2.51993	1.79472	2.79794	2.65396	3.63545	2.60213	2.79341	2.55503	1.87243	2.91087	3.04922	2.41418	2.41489	2.81889	3.07065	1.93626	2.19447	2.50014	1.81865	2.63864	2.99254	1.7083	2.32785	2.39981	2.92544	1.62829	2.80114	2.28731	2.14765	2.61019	2.88212	2.57263	2.12152	2.55295	2.26269	1.79232	2.06662	3.50578	2.25065
7892843	3.36989	3.17048	3.17026	3.35736	2.39645	2.51186	2.73911	2.7847	2.82489	3.18567	3.03342	2.92369	2.77929	2.68104	2.82441	2.42597	2.99147	2.46371	3.3432	2.71101	3.66903	2.76535	3.29865	2.68204	2.90779	2.02067	3.0476	3.26713	3.87949	2.61148	3.17317	3.18161	2.67722	2.90503	2.92137	2.93285	3.06524	2.7836	3.25977	3.4605	3.1457	3.08893	2.604	2.07105	3.21079	1.54305	2.9215	3.09718	2.42358
7892844	1.95474	1.62219	1.79051	1.79439	2.17047	2.06489	1.94203	2.4867	1.9729	2.58997	2.11734	1.93229	1.79496	2.40812	2.34177	1.78915	2.65838	2.20073	2.38717	2.17983	2.4155	1.78095	2.25692	1.83215	1.79326	1.55559	2.39247	2.69059	1.89293	1.59569	2.54807	2.49117	1.97769	2.18248	1.77205	2.67521	1.54861	2.3781	2.08544	2.278	2.44295	2.36528	2.21213	1.57683	2.04195	1.4625	1.89558	1.96671	2.24971
7892845	5.24687	4.89123	5.60335	5.4284	5.45899	5.85172	6.0057	6.36212	5.52629	5.80719	5.80883	5.37307	5.50702	5.51839	5.58738	5.44506	5.72479	5.90697	5.32733	5.11776	5.43978	5.2917	5.19749	5.54092	5.67354	5.55556	5.36442	4.61067	5.72815	5.24955	5.278	5.47865	5.5678	5.44155	5.10025	5.86329	5.95398	5.37053	5.4965	5.48363	5.35997	4.8145	5.90082	5.12458	5.46381	5.47566	5.52941	4.68732	5.4481
7892846	10.4281	9.38519	10.6594	9.2125	10.2892	10.2719	10.1947	10.0368	10.4177	10.2014	10.8954	9.96561	10.4742	9.66509	10.0821	10.1511	10.2148	10.3822	10.331	10.06	10.1381	9.27426	10.0864	10.0522	10.7591	9.3508	10.1739	9.98134	10.5902	10.3008	10.5516	9.15911	9.70401	9.64224	9.75968	9.88137	10.4209	10.2901	9.97394	10.2736	10.4015	9.99253	10.2117	9.77722	10.3525	9.17704	10.5374	9.86384	10.4329
7892847	5.05465	2.83302	5.9862	4.47316	4.62575	4.04094	4.15731	5.29164	5.71385	5.04664	5.24537	4.39848	3.94171	4.95684	5.33719	4.96425	4.97459	5.55657	5.64388	4.99176	4.79811	5.03329	3.6731	4.28817	5.39327	3.92728	4.93186	4.49483	4.52735	3.17061	5.37573	3.68563	4.04295	3.47585	3.64785	4.42366	5.25818	4.84758	4.51307	5.01884	4.53393	3.9885	4.74571	4.62779	5.09191	3.89853	4.3111	3.90358	4.37416
7892848	7.07903	6.54401	6.94093	7.05894	7.14145	6.68945	6.18065	6.93939	7.05028	7.17001	7.25227	7.21224	7.10787	6.46879	7.20296	6.49023	7.19598	6.3012	7.20378	7.00913	7.00287	6.94456	6.94429	6.52546	7.16992	6.54108	7.06841	6.78532	6.631	6.75126	7.09614	6.93129	6.98942	7.1722	6.3543	6.57816	6.83071	6.76007	7.22957	6.76622	6.99172	6.62347	6.86049	6.4681	6.84929	6.5594	7.00685	7.07656	7.08271
7892849	2.65028	2.54921	2.13067	2.47762	2.5196	2.68191	2.66201	2.21405	2.42848	1.94842	2.14863	2.50851	2.50819	2.39258	1.92467	2.58994	2.07321	2.67274	1.85988	2.38828	2.13	2.22062	2.26272	2.4499	2.24446	2.81301	1.9543	2.4014	1.67364	2.23118	2.14014	1.78127	2.11631	2.54131	2.55249	2.6544	2.25326	2.49964	2.23401	2.36455	1.80817	2.62242	1.97945	2.4212	1.63081	2.45226	2.33772	2.14867	2.01759
7892850	6.77711	7.30261	6.88422	6.96691	6.11743	6.96421	7.31527	7.50329	6.76404	7.13622	6.58359	5.84474	6.26164	7.1817	7.24958	7.41669	6.95685	7.75746	6.75793	6.70696	7.51126	7.5985	7.56403	8.00646	7.06454	7.26071	6.3733	7.74673	7.66804	6.651	6.38235	7.28026	7.62405	7.22468	7.57639	7.87978	6.78321	7.67406	6.69371	7.56104	7.15327	6.63767	7.62115	7.29223	7.35689	6.76347	7.28785	7.03732	6.5283
7892851	4.57261	5.17074	4.55146	4.34712	4.25348	3.62259	4.22094	4.82023	4.3393	4.86965	4.84593	4.26041	4.82792	4.61623	4.6909	4.20273	4.81676	4.6245	4.28812	4.62177	4.34932	5.22633	5.18841	5.10778	4.31139	4.3691	4.41924	4.46825	4.73736	4.32411	4.30918	5.16583	4.89133	4.9112	4.28712	4.70281	4.1421	4.4799	4.40702	4.27467	4.01071	4.08739	3.76809	4.53115	4.48662	5.14242	4.60358	3.46157	4.57587
7892852	4.24578	5.76835	5.00586	5.63261	5.24256	5.57612	5.85459	5.28237	4.93602	5.35385	4.33697	5.24599	5.07299	4.70471	5.18342	4.55201	4.79388	4.84148	4.83413	4.96712	4.70469	4.71877	4.59753	5.93837	5.30469	4.90862	5.49242	4.95861	4.54798	5.21387	4.39734	5.25614	3.4146	4.71182	3.12099	5.11136	5.05817	3.74272	4.21965	4.6392	4.41457	4.52247	4.95707	4.10974	5.27087	4.65686	5.03616	5.3739	5.11106
7892853	10.6862	10.3809	10.8254	9.92319	10.5891	10.5056	10.6754	10.8124	10.7858	10.7084	10.7388	10.1222	10.5299	10.5712	10.6456	10.8896	11.0489	10.688	10.5419	10.4543	10.8644	10.4385	10.7569	10.7353	10.6133	10.6157	10.7138	11.0387	11.1789	10.8576	10.3406	10.2068	10.4869	10.5567	10.7576	10.6047	10.4611	10.7805	10.6175	10.5047	10.5446	10.2912	10.5182	10.3113	10.5518	10.3196	10.5308	10.4243	10.7739
7892854	1.5792	2.28916	1.99486	1.77478	2.23632	1.75533	2.08705	2.92774	2.63003	1.7152	2.62898	1.50569	2.29113	3.01873	2.3907	2.37046	1.7032	1.53069	2.87351	2.16875	2.24704	2.75908	1.85201	2.7878	1.66296	1.68126	1.68482	1.90099	2.94202	1.27233	1.90856	3.27209	1.88076	2.91341	1.91653	2.26178	1.96062	3.01559	2.45333	1.74475	2.04324	1.74157	2.38886	2.47846	1.81073	3.87643	1.92737	2.00038	2.05122
7892855	2.6897	2.96912	3.38038	3.83473	2.57296	2.51431	2.95573	2.76429	3.32565	3.02761	2.88249	2.01648	3.06795	2.31932	3.98988	3.83252	4.17078	3.2511	3.84552	3.77256	3.51883	1.99679	3.17566	2.96256	2.63633	3.6391	2.79713	2.66177	4.14143	4.06317	3.39198	3.37782	2.43998	3.22293	3.38257	2.64008	3.85788	2.86117	3.75404	3.01529	2.88848	2.41805	2.92867	2.933	3.63756	3.10432	3.51165	3.7491	2.75662
7892856	3.95072	2.86709	4.30524	4.24506	4.44645	4.79797	4.86258	4.62317	4.71058	4.45486	3.61171	4.12732	4.02474	5.07868	5.2558	4.22394	5.01373	4.94883	4.53583	4.25806	4.29282	5.19164	4.99712	5.20024	4.81011	3.5579	4.04558	4.5082	5.04901	4.86644	4.04506	3.7163	4.22339	4.27351	4.43889	5.43694	4.1992	4.69166	4.07532	4.28942	4.50855	4.58837	4.05764	3.77949	4.96019	3.49532	4.45589	4.85556	4.85141
7892857	9.09878	8.87159	9.31052	8.91183	9.36016	9.96204	10.4236	10.0995	9.21749	9.77459	9.16875	9.50808	9.38003	9.13686	9.14596	9.84593	9.37197	10.067	9.81799	9.61235	9.75568	9.20934	9.44549	10.1818	9.69092	8.39312	9.1109	9.32034	9.37622	9.75252	9.80714	8.1938	8.59729	8.8333	8.87006	9.00868	9.81941	9.85627	9.79358	9.71844	10.1579	9.53139	9.76854	9.76653	9.96252	7.96196	9.745	9.72978	9.75939
7892858	1.49673	1.61104	1.36791	1.6306	1.5692	1.52985	2.16569	2.09833	1.61185	1.66985	1.54123	1.5692	2.12261	1.65152	1.55087	1.43387	1.58117	2.07714	2.13732	1.68038	1.41167	2.36452	1.74148	2.46848	1.39323	1.77983	1.52546	1.91313	1.24835	1.61242	1.88608	1.87032	1.64149	1.59291	1.38653	1.4933	1.34165	1.60568	1.59053	1.27333	1.67812	1.33085	1.47702	1.74499	1.59001	1.40141	1.42348	1.61986	1.15432
7892859	4.63882	5.59456	5.08268	4.78304	3.73916	4.89651	4.92509	4.79187	4.52843	4.98244	4.72618	4.56677	5.04041	5.04817	4.38832	4.94012	4.85289	5.16848	4.3045	4.50921	4.0507	4.92761	4.7183	5.08674	4.80267	5.05967	4.90621	4.60868	4.28801	5.17523	4.70846	4.53233	4.15683	4.80331	4.60519	4.99621	4.2467	4.64297	4.63228	4.9189	4.77408	4.62609	5.1848	5.41474	4.67572	4.43062	4.53367	4.67208	3.0989
7892860	4.17515	3.23529	4.30182	5.10582	3.8076	3.58986	4.85804	4.61267	5.5834	4.75746	3.98627	3.79561	4.84276	5.13508	5.57955	3.3967	4.60406	3.404	5.18627	4.98091	5.3035	4.90921	5.1245	3.17007	4.51083	2.69848	4.82427	4.85737	4.38883	4.65691	4.06881	5.7569	5.8435	5.19895	4.33733	3.65648	4.96547	4.5095	4.49939	4.51174	3.8168	4.29851	3.42531	3.23051	4.72791	5.23979	5.04395	4.37419	4.88697
7892861	8.54104	7.29642	8.56833	8.29091	8.87381	8.53507	8.29344	8.86439	8.39022	8.49857	8.12202	7.98835	8.31229	8.76103	7.91696	7.65199	8.65116	8.29421	8.64493	8.81085	8.50706	8.18862	8.71797	8.26152	8.49376	8.02841	8.3184	8.65571	8.73455	8.36013	8.76014	8.14101	8.55345	8.34845	8.34407	8.19711	8.60911	8.85805	8.96899	8.40333	9.0825	8.42054	8.51264	8.17295	8.85424	8.09062	8.55562	8.65315	8.33277
7892862	8.69611	8.84974	8.29387	8.22729	8.57691	8.34473	8.41574	8.72943	8.5442	8.80081	8.5162	8.23578	8.24829	8.56227	8.43964	8.62297	8.08794	8.40105	8.27336	8.40075	8.07296	8.25565	8.08449	8.28255	9.05476	8.80841	8.2174	8.58059	8.06555	8.07108	8.49634	8.62234	8.14016	8.48901	8.42286	8.62257	8.60518	8.22652	8.28864	8.19659	8.31025	8.27149	8.99649	8.78237	8.48179	8.73186	8.22433	8.36881	8.80001
7892863	6.32581	6.18755	6.48014	7.89681	6.72174	6.60731	6.93104	6.5229	6.88944	6.83557	6.11077	6.5491	6.92237	7.23612	6.84125	6.79401	6.36023	6.06173	6.83454	7.00909	6.70681	7.27771	6.57037	6.42589	6.62991	6.7841	6.95669	7.19535	6.19472	6.37974	6.65408	7.68832	7.01121	7.24665	7.35311	6.89607	6.4482	6.66289	6.01293	6.76173	5.95727	6.75682	6.85461	6.52613	6.29255	7.79348	6.4082	6.54527	6.87575
7892864	3.81282	3.96336	5.02667	3.58833	4.41808	2.84796	2.5002	3.73479	4.01686	3.64225	4.40546	2.77568	3.09229	3.64263	4.59192	3.67719	3.68109	3.71944	3.81244	4.30366	3.48692	4.05989	4.12805	3.65654	4.40426	4.55323	3.8872	4.91302	5.10777	2.45898	3.65604	4.22891	4.62892	4.25194	5.05146	3.99666	3.43086	3.83554	4.16586	4.06825	3.52444	3.13973	3.70588	3.62972	3.24767	3.86761	3.84148	3.29888	3.91747
7892865	9.32625	8.88583	8.91806	9.36022	8.96718	8.67143	9.09791	9.21474	9.26045	9.49438	8.92976	9.13787	9.01314	9.09644	8.90208	8.94279	8.95046	9.02567	8.55919	8.82126	8.82621	9.18022	9.00677	9.16394	9.21581	8.75495	8.85194	8.82546	9.02903	8.9219	8.74709	8.90514	9.26014	9.27662	8.71531	9.04418	8.823	8.6194	8.82662	8.91587	8.89562	9.10787	8.98606	8.78057	8.46506	8.86204	8.68662	8.77858	8.84667
7892866	2.32471	2.4585	2.44273	2.03963	1.83384	1.30118	1.46252	1.40123	2.23347	1.86928	1.76848	1.75025	1.92428	1.66813	1.56599	1.36451	1.98709	1.55253	2.20268	2.42243	2.41465	1.88351	1.43391	1.68762	2.03038	1.71698	1.66637	1.77992	1.87626	1.92863	1.60982	1.74338	2.00829	2.19995	1.66412	1.71195	1.77528	1.9244	1.48107	1.69772	2.06918	1.82058	1.78352	1.38985	1.60207	1.36194	1.48297	1.99542	2.26942
7892867	2.10177	1.61317	2.24793	1.82024	1.67077	2.66422	2.58406	2.79685	2.18893	2.18032	2.18196	2.07849	1.91132	1.92764	2.93356	1.94313	2.6228	1.87522	2.19619	2.82597	1.8734	2.35113	1.79225	2.58179	1.76309	1.66702	1.95018	2.74898	2.14736	2.2109	1.81578	2.57016	1.703	1.9249	2.46251	1.39293	2.70793	2.13696	1.61515	1.92552	1.86069	1.98738	1.76147	2.73135	2.73869	2.12313	1.81504	2.40439	1.85498
7892868	10.679	10.6711	10.6208	10.2934	11.2436	10.6228	10.5954	10.4356	10.9063	10.4618	10.3292	10.8407	10.85	10.7796	10.4433	10.3219	10.8977	10.5015	10.7586	10.8687	10.9785	10.8529	10.4701	10.6935	10.4424	10.6234	10.7034	10.491	9.9981	10.7792	11.012	10.7407	10.8644	10.8477	10.6325	10.6101	10.6859	10.7071	10.7679	10.5124	10.7498	10.8682	10.5049	10.6293	10.7451	10.9367	10.89	11.0312	10.9459
7892869	5.28749	5.53779	5.7817	5.29117	5.57659	6.35088	6.70898	6.47314	5.44736	5.94654	5.50355	5.19627	5.18172	6.19096	6.23643	5.33093	6.40633	6.6624	5.86471	6.34417	5.84203	6.91141	6.48595	6.85844	6.25339	6.0102	4.96958	5.93466	5.98285	5.82546	5.46078	5.00841	6.21905	6.43568	6.64174	6.52133	5.71536	6.49595	5.59138	6.57178	5.88456	5.41486	5.9002	6.57735	5.96634	5.84572	5.68414	5.86683	5.18711
7892870	4.86929	3.90373	6.24019	4.24317	5.23247	4.87794	5.44543	4.88093	4.96079	5.6704	4.47634	3.80408	5.19885	5.37944	5.28923	5.88179	5.3778	4.81487	5.18845	4.79849	3.41691	4.50742	5.36767	5.37428	5.0996	6.00164	5.10017	5.3539	4.89901	4.58808	4.82729	5.33008	4.63512	4.40752	4.31953	4.91915	4.99393	5.23143	4.48549	3.76552	5.04063	3.13535	3.84664	4.78372	5.18979	4.45699	5.03081	4.25645	5.76029
7892871	6.44144	7.26008	7.06588	7.02496	6.37153	7.15375	7.12522	7.81678	6.74356	7.34414	6.73071	5.99803	6.68431	7.78489	7.45	7.35638	7.38107	7.66315	7.04061	7.37729	7.39213	7.80391	7.63294	7.72045	6.90469	7.38736	6.64242	7.67264	7.60075	7.04324	6.70635	7.08842	7.48763	7.25315	7.8887	8.06481	7.08153	7.33173	6.77198	7.55989	7.37385	6.94112	7.6342	7.57478	6.89875	7.25565	6.82068	7.00681	6.49865
7892872	3.69798	3.52865	3.61205	3.31685	3.20826	3.6526	3.27475	3.87871	3.544	3.30561	3.65496	3.40404	3.33107	3.18391	3.90937	3.76843	3.68783	3.44425	3.47092	3.38177	3.46996	3.51558	3.72695	3.76027	3.78855	3.00436	3.75431	3.4869	3.84393	3.55857	3.57615	2.82944	3.83713	3.40701	3.45591	3.11431	3.5077	3.29601	4.12461	3.10602	3.50436	3.60115	3.99515	3.835	3.55031	3.22432	3.97014	3.50202	4.07809
7892873	3.38847	1.09267	3.16693	3.05918	3.85713	2.07958	1.29613	2.374	3.72501	2.69881	3.62007	1.35382	2.22587	1.75061	1.37837	1.31117	2.75174	1.84991	3.69354	2.59603	3.48227	3.91681	2.87448	3.39448	3.72099	2.27187	3.03131	2.33817	2.88889	2.1082	1.64199	1.44452	3.28089	3.10955	1.62737	4.53009	1.70768	2.80687	1.61658	4.00358	4.01222	3.68327	2.20293	4.29166	1.70109	2.57459	2.94181	1.63487	2.38019
7892874	3.11772	3.74978	2.71876	2.98978	1.83544	2.56043	2.14512	2.62734	1.9306	3.17175	3.23926	2.73631	3.08727	2.6278	2.93865	2.57624	3.44312	2.69009	3.46892	3.87281	3.10836	2.46492	3.01211	3.4557	2.3159	3.25458	2.23433	2.73741	2.32379	3.34422	2.49705	3.27937	2.95035	3.56295	2.03972	2.86388	2.46992	2.64148	3.37011	2.52671	2.58052	1.99961	2.81676	2.5098	3.79077	2.55016	3.23934	2.87628	2.68938
7892875	5.27337	5.45045	4.66872	5.55268	5.05711	4.90037	5.5682	5.25573	5.29165	5.78137	5.44461	5.67675	5.35521	5.34854	5.01559	5.04546	5.034	4.62568	5.4162	5.22918	4.40074	5.49975	5.2091	5.23731	4.922	5.00511	5.25983	5.38373	4.06558	4.73552	5.17419	5.75497	4.73146	5.43232	4.843	5.24451	5.25579	4.2727	4.53076	4.36099	4.92443	4.75621	4.94046	5.77076	4.42204	5.19501	4.64502	5.34706	5.21045
7892876	3.14741	1.93393	2.9606	3.25883	2.68252	1.74929	2.76131	3.06723	3.05321	2.52775	2.35754	1.9642	2.61155	2.78499	2.17615	3.30649	3.8184	2.11437	3.32677	2.60893	2.85452	2.59093	2.4168	2.47678	2.4865	2.23642	2.58674	2.91282	2.58204	1.52365	2.50031	2.31703	2.85146	2.03402	2.64498	2.69765	2.07748	2.61339	2.37608	2.94421	2.31638	2.32024	2.82413	1.91159	3.08396	2.50864	2.81369	2.39025	2.69329
7892877	2.80664	2.40858	2.47991	2.59563	3.23223	2.89889	3.38871	3.11867	2.86119	2.40061	2.52676	2.52916	2.64481	2.97142	3.28364	3.10621	3.08932	3.21559	2.86365	2.55651	3.00283	3.06066	3.17535	3.34761	2.63199	3.02684	2.52576	2.62712	2.79356	2.80603	3.07055	2.41808	2.65095	2.76645	2.89463	2.86489	2.31027	2.67779	2.96225	2.67833	3.37748	2.31166	3.40068	2.17831	3.58551	2.63569	3.50047	2.47107	2.44406
7892878	4.45783	3.12133	5.11872	3.59622	4.94917	4.70649	4.82049	4.92312	5.0658	4.16939	5.07387	3.64778	4.79139	3.84622	5.12924	3.98418	5.08454	5.12005	4.60936	4.9521	4.27386	3.35869	3.99591	5.02013	4.694	4.16658	4.47897	2.36203	3.95218	3.50783	4.21432	2.58211	3.20002	3.69129	4.8102	4.39425	4.00893	4.60144	4.00096	4.07889	5.06863	4.13492	4.59985	4.97586	4.58041	3.64123	4.32341	3.88626	5.45924
7892879	3.51934	1.25937	3.25918	2.48014	3.35265	1.96744	4.00532	3.38579	5.04153	3.54297	4.17688	2.9595	2.96377	3.63515	3.77094	3.71556	4.50347	4.43514	3.87944	3.78344	4.16853	4.81505	3.496	4.52841	3.61959	2.59085	4.00435	3.05065	3.33017	3.38648	2.50339	2.88207	3.22642	2.53373	2.55471	2.99016	4.29814	2.5028	3.29672	3.91262	2.2144	2.33545	4.33966	4.72887	2.82415	2.34046	3.0482	3.01925	4.41613
7892880	8.14974	7.76583	7.94426	7.62421	7.83057	8.0352	7.63502	7.82642	7.96199	7.79766	7.84495	7.91431	8.39036	7.90009	7.39439	7.80134	8.03915	8.13394	7.91616	8.26722	8.18893	7.40755	7.86339	7.80366	7.89222	7.94788	8.26753	8.02199	7.55293	7.94934	8.08644	7.74704	7.86177	7.66482	8.20941	7.94147	7.99224	8.29888	7.74937	8.15739	7.93977	8.00314	8.03981	7.66659	8.0005	7.52106	7.92341	7.744	7.82673
7892881	2.10567	2.30928	2.41448	2.04912	1.94225	3.00353	2.7156	2.43301	3.66001	1.78044	2.51999	2.15044	2.63902	2.85089	2.13565	2.46939	2.19412	2.08368	2.47699	3.20359	2.8602	2.19815	2.64424	2.57543	2.60322	1.71687	2.02989	2.22351	2.29517	2.56259	2.85196	1.71537	1.77232	2.63784	1.73584	2.47881	2.99461	2.85273	2.11033	2.87338	2.1812	2.162	2.17926	2.28387	2.18098	2.17007	2.40694	2.59399	2.87778
7892882	7.95705	7.53816	7.90374	7.93266	7.70639	7.95159	7.68682	7.38666	8.00726	7.57255	7.53075	7.63281	8.02788	7.90598	7.75134	8.0551	7.54157	7.05083	7.95108	8.14365	7.93592	7.83505	8.05735	7.88747	7.60327	7.03535	8.35111	8.24886	7.79919	7.88702	7.60936	7.83171	8.25193	7.84864	7.75833	7.7105	7.81437	8.08601	8.15718	8.16092	7.91702	8.22571	8.01418	7.71811	7.63809	8.01707	8.14439	7.95847	7.91435
7892883	3.06476	4.23144	4.2912	3.27552	3.95845	4.47958	3.66514	4.01522	3.0693	4.64357	3.95089	2.9852	3.23799	4.44263	4.20375	4.77462	3.69343	4.31432	3.7881	3.63238	4.10668	3.6266	3.4905	4.03869	3.41074	3.4719	4.03421	4.23862	3.5794	3.91105	3.07924	3.56705	3.19657	3.74867	3.57883	3.91899	3.8304	3.77295	3.18688	3.56492	4.19609	3.31523	3.5944	2.52798	3.80134	2.84348	3.58713	3.20747	4.25641
7892884	8.42775	7.89528	8.29541	8.11553	8.30233	8.57526	8.66781	8.51093	8.36769	9.01399	8.16356	8.76503	8.6653	8.37444	7.7722	8.44828	8.36678	8.34617	8.32922	8.74723	8.72844	8.36318	8.25357	8.5881	8.16294	7.90305	8.76498	8.00966	8.05878	8.54119	8.62725	8.34561	8.421	8.35428	8.56293	8.32221	8.70666	8.70341	8.43513	8.50064	8.68843	8.74561	8.5722	8.30094	8.63865	8.41763	8.72038	8.65507	8.15841
7892885	2.52998	3.63625	2.2773	2.76466	2.51117	2.52666	2.73703	2.77644	2.53776	1.99329	2.71381	3.1014	2.9323	2.58917	3.44701	2.5917	2.90365	2.61394	2.56886	2.19713	2.74629	3.58491	2.72898	2.85843	2.97679	3.15581	2.4674	2.8054	2.56101	2.34142	3.02194	2.90677	2.58281	1.91727	2.98467	2.58487	2.58143	2.39762	2.91484	2.61339	2.66641	2.63666	2.12294	2.88364	2.58397	3.01185	2.31292	3.17965	2.88288
7892886	3.11958	3.44827	3.27652	3.41363	3.52495	3.31873	3.50062	3.58641	3.51668	3.59897	2.60193	2.87393	3.41485	3.36845	3.12834	2.40366	3.68937	3.1705	3.40774	2.49611	2.80259	3.19965	3.54729	3.12602	3.37535	3.06002	2.77868	2.40762	3.12444	3.62046	3.37089	2.98345	3.01596	3.17737	3.46788	2.86728	3.81934	3.17247	3.7101	3.3711	3.405	2.8445	3.65419	2.96209	3.00475	3.47075	2.94509	2.91297	3.38564
7892887	2.25771	2.26506	2.31282	1.64701	2.04548	2.06711	2.28414	1.78754	2.3498	2.51652	2.68362	1.52338	2.01603	2.20029	3.14325	2.4771	2.57425	2.18275	2.13049	3.03072	2.28082	2.74995	2.02087	2.90184	1.9104	2.50005	2.24731	2.35919	2.59081	2.84882	2.27738	2.096	2.54878	2.29969	2.20821	2.54476	1.77005	2.76163	2.19829	2.70195	2.16128	2.24842	2.62702	2.65851	2.65388	2.87951	2.00225	2.12383	2.21875
7892888	1.65781	2.8211	1.91997	1.57106	0.996265	1.80417	1.68327	2.51605	1.86117	1.74332	1.62984	1.49892	1.39399	2.22232	2.42435	1.54324	2.46069	3.89239	2.09543	2.08206	1.89754	2.01778	2.6235	2.8312	1.24526	2.33109	1.18997	1.84819	2.70228	2.03171	1.66485	2.03088	2.19244	1.96999	1.80129	1.98073	1.63749	1.73186	1.3286	1.72521	1.85189	1.4231	1.61625	2.36929	2.15812	1.15969	1.60368	1.58251	2.17568
7892889	11.207	10.7701	11.0817	11.1401	11.1597	11.043	10.9672	11.1951	11.336	11.3289	10.9458	11.1403	10.9607	10.9493	11.0871	11.1726	11.2428	11.2664	11.1171	11.1658	11.2011	10.8776	11.0612	11.1744	11.166	10.6543	10.9657	10.9962	11.0331	11.0451	10.8126	10.6363	11.0392	10.8444	11.0031	11.0223	10.9343	11.0728	11.1659	11.1274	10.9535	11.14	11.0168	10.8047	10.8182	10.7344	10.8444	10.8503	11.0095
7892890	8.09998	7.8808	7.94153	8.04098	8.10078	8.48467	8.37385	8.49338	8.4854	8.77395	8.12671	8.732	8.4894	8.42424	7.70296	8.41109	8.4475	8.68307	8.27042	8.54986	8.31464	8.12704	8.1052	8.41146	8.10958	8.34748	8.55489	8.0194	7.87808	8.3568	8.2234	8.10778	8.28913	8.32111	8.59095	8.44536	8.28905	8.6064	8.10952	8.34114	8.52945	8.68685	8.26536	8.47605	8.5458	8.19342	8.39565	8.34582	7.92601
7892891	11.0585	10.4867	11.1776	11.0301	11.0386	10.681	10.8062	11.1603	11.1027	11.2426	10.8867	10.9008	10.6284	10.9502	10.7781	11.0102	11.0275	10.8709	10.8819	10.8737	10.8937	11.1878	10.7873	10.9169	10.88	10.5946	10.8594	10.7894	10.7347	10.5088	10.4029	10.6626	11.0149	10.8	10.6588	10.8848	10.8142	10.6231	10.9623	10.8519	10.8043	10.7162	10.9206	10.8461	10.7185	10.3271	10.5271	10.5949	10.5166
7892892	2.20032	2.47183	2.80671	2.47627	2.21628	2.25515	2.1401	2.58993	2.79792	2.56414	2.46916	2.12376	2.16913	2.72233	2.78144	3.28712	3.01717	2.39316	2.75181	2.71801	3.34679	2.50847	2.7806	2.74815	2.48574	2.50032	3.40758	2.40504	2.3277	2.37608	2.61008	2.79149	3.16603	2.18565	3.23057	2.39865	2.59127	3.25798	2.34323	2.58529	2.46176	2.5309	2.57619	2.74646	3.40539	2.41015	2.50171	2.56262	2.7612
7892893	6.56904	5.75982	6.2865	6.56635	7.06005	6.03119	6.46392	6.48669	5.89086	6.67323	5.88732	7.02769	5.86562	6.14601	6.4552	6.54265	6.33295	6.57495	6.41131	6.6093	6.61683	5.76854	5.79132	6.41652	6.563	5.8388	6.52219	5.79493	5.3745	5.97517	6.73807	5.46165	5.78204	6.09556	6.02093	5.65084	6.34234	6.19018	6.25076	6.24501	6.81572	6.46193	6.57138	6.25118	6.28013	5.80477	6.696	5.8006	6.79538
7892894	7.51227	8.16834	9.74033	7.58371	8.07213	8.0093	7.72345	8.2135	8.16418	7.99218	8.73347	7.24083	7.80069	8.10502	8.00789	8.06059	8.12214	8.17854	7.96531	8.22624	8.32931	7.78536	8.11606	7.80019	7.93065	8.00626	7.49322	8.08541	9.15799	8.48937	8.11631	7.61355	8.00053	7.74747	8.07485	8.11113	8.29835	8.44471	8.29576	8.02249	8.52249	7.56771	8.03899	7.85289	8.04928	7.80781	7.87656	7.83392	7.60219
7892895	2.2407	2.95797	2.52438	2.99567	2.44548	2.83161	2.69569	2.10701	2.41944	2.40431	2.26494	2.83717	2.24354	1.9881	2.98501	2.32488	2.34548	2.66934	2.93309	2.32567	2.36453	2.28087	2.4478	1.942	3.06796	2.25008	2.0471	1.69992	1.67496	2.49625	2.36348	2.30451	2.09881	2.60923	2.66381	2.36488	2.46072	2.64318	2.21965	1.66787	2.11722	2.57821	2.70192	2.18509	2.56797	2.79056	2.71976	2.27637	2.15321
7892896	8.00421	7.51344	8.11457	8.74883	8.31129	8.2263	8.31311	7.94771	8.09002	8.24122	7.6525	8.43137	8.32092	8.51762	8.33626	7.96691	7.72089	7.46225	8.3131	8.1837	8.01252	8.97023	8.03806	7.75018	8.12535	7.54673	8.32782	7.59161	7.57566	8.04249	8.29955	9.04924	8.66438	8.64251	8.17983	8.05393	7.94992	7.67345	7.7112	8.01613	7.22851	7.78734	7.94113	8.11675	7.85962	8.95762	7.89506	8.04343	8.21438
7892897	5.44253	5.34775	4.36614	4.34194	5.98827	5.17406	6.29262	5.36228	5.68627	5.92299	4.72893	5.48326	5.71132	4.71024	4.3521	6.63092	4.94495	4.72613	3.1817	5.71934	5.60511	5.31732	5.29193	5.44025	5.33828	5.56143	5.9018	5.42533	5.30703	5.38054	4.59315	5.04012	4.59979	6.09145	4.95134	6.19469	5.68844	4.03264	4.1065	6.07647	5.59078	4.78754	6.11524	5.40238	4.67163	2.81057	5.50006	4.47206	5.1928
7892898	6.15267	7.51122	5.84189	7.14918	6.16066	6.15954	6.48231	6.4372	6.16577	6.34468	5.74178	7.14659	6.09308	5.77123	6.0581	6.2084	5.28782	5.59781	6.31161	5.80735	6.33562	5.9366	6.27513	6.33064	6.15532	7.44267	6.3416	6.21811	5.83559	6.03932	5.64337	5.89327	6.57833	5.70117	5.40826	6.43623	5.94595	5.6425	5.83091	6.1939	6.15662	6.16417	6.10936	6.62256	5.52279	6.60072	5.839	5.36174	6.24551
7892899	10.5103	10.1329	10.6559	10.5866	10.4231	10.2624	10.3307	10.619	10.7758	10.8126	10.4962	10.4951	10.2697	10.6812	10.3641	10.3449	10.6691	10.5023	10.3808	10.4958	10.4747	10.5695	10.5243	10.595	10.506	10.289	10.3328	10.2253	10.343	10.1691	9.99972	10.2419	10.6054	10.2696	10.3674	10.2944	10.0499	10.3043	10.4833	10.4441	10.4855	10.3414	10.2864	10.3959	10.0836	10.0574	9.97453	10.181	10.1589
7892900	10.3969	10.2591	9.70998	9.86247	10.6859	10.0283	10.0208	10.066	10.7158	10.23	10.5433	10.1256	9.97674	10.4901	10.3815	10.0872	11.041	10.3327	10.2471	10.2621	10.6748	10.5188	10.269	10.2696	10.3674	10.4735	10.416	10.3307	9.85255	9.97239	10.2333	10.1722	10.499	10.3456	10.405	10.232	9.76735	10.2466	10.6129	10.1464	10.183	10.1402	10.183	9.85305	10.2939	10.3398	10.2037	10.2512	9.58112
7892901	8.94546	8.23181	9.28496	8.57191	8.78685	8.72847	8.82477	9.04158	9.86374	9.11503	9.53633	8.46905	8.90214	8.87869	9.31788	8.61101	9.58293	9.03064	9.07793	9.00557	9.17449	8.65754	9.02309	8.75458	9.05839	8.70605	9.05016	9.38776	9.87247	8.94172	8.86652	8.56631	8.86325	8.76919	8.79924	8.90587	8.81641	9.31943	9.0551	8.8777	9.26883	8.71344	8.91958	8.70573	9.10306	8.40128	8.94097	8.78974	8.75657
7892902	11.2899	10.6468	11.4512	10.5129	11.4097	11.5205	11.4132	11.0456	11.4276	11.4689	11.2621	11.1883	11.2392	10.9931	11.9544	10.9919	11.8012	11.3036	11.277	10.99	10.9276	10.7528	11.1298	10.8882	10.9151	10.9029	11.534	10.9444	11.3199	11.1565	11.2953	10.7021	11.0094	11.0574	11.122	11.036	10.9465	11.1582	10.8483	10.9893	11.2595	11.0237	10.9239	11.1667	11.2734	10.5805	11.1118	11.1424	11.5306
7892903	6.64973	6.55874	7.2266	6.19977	6.86491	6.50077	6.53527	7.13308	7.18203	7.29826	7.44977	6.63771	6.63192	6.75165	7.12101	6.88984	6.75982	6.5662	6.55912	6.74534	6.64895	7.75428	7.00895	7.14451	7.28836	6.81212	6.93942	6.58485	6.86036	6.67267	6.36334	7.41507	6.69688	7.0649	6.7037	6.80156	6.71513	6.3036	7.30478	7.03923	7.0157	6.43561	7.20835	6.51385	6.41735	6.10458	6.51443	6.32544	6.35663
7892904	2.26489	3.52849	3.15859	1.78173	2.20124	1.99175	2.03533	4.21886	3.48376	1.63631	2.59141	1.93277	2.55097	2.15331	2.84273	2.81059	3.3117	2.64118	2.68507	2.42487	3.47939	3.54478	3.17579	2.57022	2.88081	2.31715	2.91645	4.23973	2.05466	2.14803	2.05212	2.15738	2.42236	3.02312	2.10707	2.46369	3.85512	3.11844	2.4878	3.50723	3.01676	2.34763	2.45605	2.92173	3.09642	2.30701	3.07527	2.62401	2.16505
7892905	1.44479	1.85547	2.08168	1.6991	1.2437	1.58733	1.20029	1.4779	1.96872	2.27856	1.37721	1.40588	1.49055	1.78565	1.61155	1.87257	1.7011	1.67794	1.9744	2.0339	2.08608	1.37396	1.82136	1.79864	1.6965	1.5523	1.53658	2.35113	1.54874	1.78019	1.72469	1.30703	2.35436	1.48741	1.74332	1.56989	1.78287	1.89124	1.51704	1.49158	1.92567	1.44474	1.57306	1.72378	1.69305	1.18784	1.65903	1.34954	1.4959
7892906	10.7102	10.7907	10.8624	9.61122	11.3373	10.7261	10.2747	10.6135	10.6312	10.1325	10.8135	10.4542	10.9343	10.5105	11.0601	10.8341	11.3691	10.6559	10.6012	10.851	10.9071	10.3858	10.4728	10.9362	10.3597	11.0574	10.7573	10.3314	10.9421	11.1089	10.9764	10.2316	10.605	10.7281	10.7405	10.7072	10.6577	10.8376	11.1634	10.7478	11.1455	10.6414	10.6344	10.672	10.9748	10.5559	10.6909	10.6177	11.1716
7892907	10.4378	10.904	10.117	10.0204	9.84335	9.91902	9.97412	10.3177	10.7766	10.3481	10.6167	9.80175	10.0938	11.0092	10.1714	10.5665	10.5779	10.1761	10.1217	10.4792	10.3555	11.0426	10.3633	10.3266	10.004	10.9983	10.2831	10.8583	9.68232	9.85804	10.1288	10.8789	11.1202	10.7708	10.8943	10.9696	9.98993	10.2616	10.4408	10.3259	10.3	10.3089	10.3537	10.0678	10.3245	10.6562	10.3709	10.4306	9.19961
7892908	3.44763	4.92229	3.53355	3.95509	3.54647	3.45266	3.60991	4.56277	4.43618	3.79745	3.88529	4.42887	4.11355	3.59549	4.03688	3.13636	4.50506	3.90692	4.03295	3.90511	4.13404	4.35744	4.5176	3.79223	4.32603	3.76407	4.00275	3.41918	4.64119	4.84756	4.23668	4.04571	4.20175	4.6786	3.58638	3.45884	4.019	5.04336	4.47314	3.64395	3.686	3.44123	3.45286	4.15007	4.41747	4.69682	3.87783	4.29781	3.57118
7892909	4.23245	4.39096	5.49578	3.65545	5.1466	5.20762	5.15048	5.52287	4.834	4.78988	4.86895	4.31746	4.26803	5.15988	5.62143	5.00259	5.08366	5.57191	5.13189	5.49421	5.17626	4.92292	5.00078	5.51171	5.26587	4.86336	5.10141	5.20228	4.8178	4.73012	4.63197	4.87953	4.29913	3.95923	5.18874	5.13374	4.19948	4.32761	4.18521	4.52902	4.45283	4.75017	5.1075	4.76046	5.43991	4.68745	4.5795	4.42075	4.61954
7892910	3.27344	3.3287	4.11629	3.86503	3.66122	2.42492	3.80095	4.4664	4.27423	4.52946	2.72824	2.74227	3.60093	2.70709	1.76968	1.4747	4.91567	4.12189	5.26167	4.12562	5.31609	3.4501	4.34312	4.23509	4.04501	2.91194	4.55879	4.57461	4.73251	4.8101	4.07558	1.51311	2.84684	1.58461	4.05965	4.65926	4.47118	4.18643	4.17296	3.14802	4.49088	3.27416	4.22386	3.75071	3.96534	4.08894	3.50296	3.93463	4.12887
7892911	4.90109	7.06439	5.39466	5.62388	5.2155	5.46563	5.89258	5.02535	5.40073	5.72996	4.52971	6.53447	5.70179	5.78307	5.09505	6.20206	4.94274	5.75383	4.51686	5.06187	5.10436	5.91332	5.26558	5.65013	4.97964	6.75869	5.53664	4.89454	4.61373	4.95468	4.7634	5.2601	5.69656	5.17456	5.60085	5.80764	5.30762	4.80002	5.45448	5.30594	5.20201	5.45166	5.60836	5.89638	4.59923	6.41239	4.87002	5.02935	5.91829
7892912	4.3064	5.27488	2.89049	3.54283	3.79536	4.0622	4.39607	4.24559	2.49369	3.87671	3.37695	4.40302	3.55564	3.23913	4.6733	3.3612	3.27289	3.28888	3.69647	3.76315	3.28233	3.64986	3.65399	3.59392	4.28499	4.40747	3.97558	4.04948	3.94476	3.80872	3.27471	4.15835	4.41419	3.63433	4.65847	4.13829	4.03803	3.17447	3.87512	4.1203	3.05928	3.11684	3.35617	3.42991	3.75096	4.57072	3.33357	2.99831	4.24875
7892913	3.44678	1.60712	3.76795	2.84097	3.83941	3.21055	3.53655	3.73936	3.04445	2.58338	2.84572	2.51849	3.45626	4.70092	4.29371	2.74197	3.46541	2.79745	4.52778	3.6517	3.18468	4.33163	4.31356	3.22873	3.35472	4.13342	4.68087	3.7805	2.63211	4.15516	4.09207	3.57701	3.22975	3.76654	3.39428	2.33906	3.77052	4.05818	3.33382	2.38057	3.9202	2.34145	2.79505	2.58295	3.47288	2.75904	4.35681	3.56617	3.09607
7892914	2.67882	3.50698	3.62583	3.62294	2.95345	2.54559	3.64227	3.28406	3.08367	2.08928	1.89611	1.92991	2.09329	3.39862	3.16007	3.47863	2.21479	2.37203	3.97132	2.07042	2.38422	3.18165	3.06493	3.44753	1.58838	3.10018	3.20986	1.77268	1.81085	1.64817	1.92901	3.1218	3.59949	1.88782	1.98736	3.90292	2.81109	2.86945	1.91431	3.13158	1.69073	1.87759	2.87225	3.12179	2.38164	3.6089	2.36499	2.15928	2.39534
7892915	5.36483	4.8441	5.94625	5.26277	5.92883	5.99136	6.96762	6.79557	6.18909	5.7174	5.8175	5.15954	5.95811	5.49487	6.11677	6.40273	6.39569	6.69467	6.1774	5.91631	5.94632	6.22121	5.7885	6.05886	5.44425	4.81678	6.24718	6.07718	6.84552	5.94772	4.78302	5.011	4.93388	5.28737	6.17726	4.84421	5.69321	5.19906	5.17268	5.89211	5.6326	5.34991	6.00851	6.94212	5.50463	5.24336	6.00462	5.85887	6.42142
7892916	6.43642	7.91409	5.90172	6.91378	6.63569	6.35218	6.35954	6.15679	6.12957	5.96653	6.03641	7.33483	6.25266	6.64208	6.08701	6.51109	5.71467	6.38928	5.93505	6.09207	5.80294	6.99516	6.00231	6.4345	6.03917	7.28087	6.36305	5.97718	5.36349	6.08908	5.91819	7.10779	6.66599	6.47745	6.7118	6.72959	6.0647	5.73257	5.96614	6.14598	5.55112	6.27436	6.37586	7.11834	5.69313	7.2732	5.71813	6.21535	6.40446
7892917	3.33257	3.52015	3.61158	2.96361	2.82283	3.62884	3.08137	3.41448	3.0609	3.87575	3.33067	3.1554	3.38337	3.44389	3.64222	2.91345	4.35448	4.11973	4.36479	4.38638	4.21173	3.4324	4.28924	3.26381	3.8984	4.11648	3.23441	4.33579	4.75626	3.60664	4.17749	2.57292	4.39909	3.01677	4.23709	3.52221	3.65597	4.42595	4.3428	3.63236	3.6336	3.62211	3.60494	3.08804	3.7606	3.32284	3.89237	3.73153	3.87998
7892918	3.88541	4.09261	4.70242	3.35394	5.0769	3.39087	4.44152	3.81105	5.02955	3.70345	4.28949	3.61949	4.01051	3.15504	3.53537	3.7093	3.95567	4.11256	4.32927	3.95082	4.09128	3.79577	4.08957	4.22209	4.9426	3.26052	4.00863	3.45922	4.12101	3.90237	4.36584	3.2099	4.14065	3.50049	4.23561	3.39186	4.28947	4.23812	4.6279	3.59391	3.858	4.26494	4.30292	4.25968	4.47335	4.21001	4.13012	4.10302	4.5427
7892919	7.69172	8.32615	7.19695	6.64089	7.28785	6.53576	7.45919	6.66513	8.65147	7.11825	7.47971	7.17706	7.48116	8.27243	7.00562	6.95509	8.0399	7.83791	7.49245	7.69453	7.21311	8.52898	6.6575	7.26293	7.52575	8.59941	7.39208	8.21836	7.49939	7.37795	6.93374	8.07011	8.25627	7.89098	7.41849	7.61581	6.01632	7.29535	6.87115	6.74577	7.16837	7.01378	6.8259	6.92722	7.1238	8.02313	6.37932	7.52466	7.35782
7892920	6.94861	7.34773	6.91324	7.02932	7.40181	6.57473	6.74517	7.45425	7.34025	7.30635	7.28959	7.08619	7.05637	7.08654	7.25035	7.4174	7.17972	7.2502	7.26998	7.19009	7.3712	7.52806	7.59744	7.1663	7.12633	7.68773	7.82143	7.38621	7.40802	7.25532	7.16391	7.19673	7.44779	7.59128	7.67909	7.75819	6.95813	6.97801	7.39083	7.41201	7.09946	7.35408	7.3714	7.1427	6.70861	7.18234	7.2299	7.45189	6.74691
7892921	1.13437	1.33629	1.59878	1.75899	1.27454	1.57136	1.41617	1.27451	1.44608	1.567	1.47316	1.26449	2.03375	1.74979	1.6478	1.35121	1.42511	1.81444	1.23335	1.69395	1.22654	1.76834	1.52658	1.29753	1.30927	1.73396	1.55895	2.07208	1.60045	1.44477	1.38421	1.59757	2.22557	1.61382	1.51221	1.52001	1.90859	2.02635	2.22277	1.24356	1.22694	1.83489	1.6402	1.26728	1.3966	1.71216	1.28509	1.47288	2.01499
7892922	2.35195	2.42424	3.28448	3.10883	2.78501	1.59307	3.06534	3.1253	3.39909	3.21727	2.81938	2.56907	2.97986	2.21224	2.6598	3.16885	2.84302	3.3415	3.26187	3.04839	3.85504	2.76371	2.51575	2.26117	3.05573	3.54479	2.92385	3.8311	3.05096	2.12718	2.85127	3.32434	3.50516	3.05809	3.87405	3.24877	2.68991	2.51137	2.96442	3.17542	2.88494	2.1081	3.01232	1.65721	3.34639	2.81979	2.45105	2.98214	1.76859
7892923	1.32244	1.05216	1.27847	1.45799	1.50371	1.18911	1.44797	1.13437	1.53062	1.26606	1.56264	1.76705	1.56452	1.41987	1.57831	2.32811	1.23489	1.39123	1.21917	1.22658	1.52047	1.68641	1.76006	1.24127	1.14661	1.29909	1.80577	1.79508	1.25873	1.32073	1.70579	1.72402	1.66876	1.2732	1.7521	1.10589	1.58777	1.45388	1.43828	1.43265	1.91798	1.23886	1.28387	1.79729	1.3885	1.30448	1.38683	1.47459	1.97925
7892924	9.11666	8.80505	8.46245	9.12812	9.16163	9.01549	9.05947	8.80546	8.70561	8.96432	8.34778	9.43903	8.9007	8.73964	8.72098	8.83884	8.3119	8.62046	8.58999	8.41457	8.88961	8.7856	8.60614	8.97548	9.18294	8.19609	9.02155	8.37664	8.26217	8.99627	8.73337	8.73527	8.48126	8.79519	8.52263	8.56343	8.8588	8.59579	8.92997	9.03348	8.5956	9.09816	9.16584	9.20065	8.74322	8.94995	8.94338	8.57937	9.01296
7892925	9.01035	9.84588	8.73589	9.54126	9.22397	8.84247	8.8892	9.21509	8.71797	8.93171	8.79987	9.5607	8.18198	9.53147	8.90812	9.37435	8.54282	8.91334	8.66233	8.77669	8.87152	9.5135	8.93324	9.14427	8.46111	9.53426	8.60452	9.00348	8.10042	8.60647	8.41946	9.63846	9.63416	9.25799	9.64083	9.40825	8.89016	8.78245	8.7698	9.15753	8.63826	8.9118	9.33437	9.87422	8.77572	9.43919	8.88465	8.78567	9.15308
7892926	7.47263	7.44753	7.57027	7.58931	7.41495	7.15137	7.00896	7.78361	7.90941	7.80484	7.31534	6.96369	6.78385	7.79003	7.26137	7.44963	7.76559	7.72066	7.63611	7.34932	7.39188	7.73818	7.39615	7.7621	7.81267	7.62097	7.09939	7.52157	7.61081	7.22745	6.89094	7.37132	7.82642	7.50529	7.50804	7.46604	7.20486	7.21682	7.61793	7.4985	7.59341	7.42204	7.30433	7.39725	7.28378	6.31111	7.09259	7.20278	7.02428
7892927	2.28484	2.1461	2.10521	1.735	1.81487	2.10281	2.20462	2.51471	2.01569	2.398	2.19157	1.92986	2.10127	2.36975	1.74366	2.39265	2.24326	2.22689	2.0481	2.05255	3.15638	2.81794	2.61802	2.38664	2.23915	2.56353	2.2739	2.41595	2.24658	2.55153	2.01388	2.35463	2.43041	3.41732	2.5763	1.44067	2.54922	2.03713	2.06214	2.48106	2.48467	1.5589	2.41875	1.69352	2.07515	2.05407	2.21771	1.85348	2.49135
7892928	9.24994	8.63722	9.19433	9.05733	8.80052	8.93537	8.97646	9.33901	9.33251	8.90515	8.81914	8.91846	8.80033	9.0554	9.0105	9.03755	8.8989	8.88931	9.01424	9.03587	9.00244	9.09048	8.91468	9.1469	9.13538	8.65065	8.93985	9.03392	9.06104	9.08026	8.80809	9.04057	8.86572	9.11107	9.05789	8.99337	9.03622	8.86124	9.06615	8.92124	8.95175	8.85782	9.01817	8.76397	9.07329	8.90558	9.09804	8.87479	8.95401
7892929	1.66023	2.74053	1.75329	1.79496	2.09704	1.63848	2.13335	1.89325	2.19438	2.35998	1.4	1.92072	1.76788	1.7273	1.99777	2.43159	2.46172	2.29121	2.03687	1.34208	1.83748	1.93942	1.73844	2.10208	1.37758	1.95328	1.61768	2.23846	1.73085	2.13367	1.65952	2.16279	1.3208	1.31048	1.38808	1.54999	2.04565	2.05871	2.07149	2.11254	2.10792	1.91287	1.60657	1.59196	1.77316	1.73613	1.76753	1.8408	1.91965
7892930	9.39473	9.33437	9.34433	9.39186	9.34883	9.31619	9.19841	9.81258	9.50213	9.71523	9.23763	9.2004	9.23322	9.42283	9.4268	9.45577	9.62497	9.26474	9.3624	9.28591	9.47714	9.49453	9.47193	9.38611	9.42144	9.16029	9.21357	9.52911	9.50153	9.28253	9.14144	9.17216	9.35429	9.40798	9.2926	9.43989	9.25017	9.29647	9.42778	9.19093	9.34907	9.34795	9.42875	9.02572	9.34087	9.11025	9.24229	9.23777	9.18256
7892931	4.80052	4.30675	4.85454	4.25462	4.14749	4.11825	3.09809	4.24161	4.03727	4.52517	4.26115	5.03444	4.71361	3.08623	4.11606	4.07369	4.51437	3.95966	4.43715	4.39947	3.05953	4.17233	4.9234	3.5632	4.31064	3.26314	4.42998	4.5066	4.58587	4.44669	4.27904	4.45901	3.30134	4.99896	2.44477	3.95827	4.52852	4.59662	4.08854	4.07392	4.07898	3.38054	4.47028	3.65781	4.17075	4.62918	3.75128	3.30016	4.00082
7892932	4.51573	4.58476	6.23307	4.65753	5.47078	5.98623	6.03438	5.88592	6.37897	6.03515	5.92694	5.22107	5.58282	5.47032	6.78705	6.31637	5.40552	5.92633	5.78455	5.4442	5.80969	5.5264	5.88018	5.87275	5.60663	4.97759	5.99863	6.07279	6.31465	5.92919	4.97545	4.93451	4.79354	5.52396	5.53016	5.71035	5.37241	5.90747	5.43	5.28706	5.74587	4.8303	5.62784	5.46914	6.26282	5.01167	5.78121	6.16622	6.00187
7892933	3.72783	2.92772	4.29172	4.62951	4.33848	4.11993	4.34931	4.89537	4.40934	4.07719	3.76261	3.72085	3.42666	4.29296	3.38516	3.43762	4.8139	4.20391	3.56515	4.40507	5.01076	4.5054	4.59475	4.58055	4.71741	3.95594	3.62051	4.66197	4.47353	4.16565	3.83184	4.29023	3.92115	3.1928	3.86696	3.38892	4.68866	3.81234	4.21288	4.88907	4.27541	2.87448	4.68071	3.59886	3.35554	2.94712	3.81376	3.86674	3.32831
7892934	5.14979	5.61554	4.75338	5.63173	5.3117	5.88245	5.57255	5.33048	5.31545	5.07587	5.16775	4.77908	4.70205	5.36555	5.75728	6.00483	5.56431	6.07198	5.50417	5.02942	5.2372	5.96222	5.53727	5.37535	4.91174	5.1877	5.25243	5.32929	5.29064	5.15019	4.90843	5.06079	5.2435	5.52638	5.09839	5.77514	5.36422	4.8237	5.23335	5.8802	5.04981	5.38465	5.72746	5.54678	5.59563	5.19762	5.33913	5.43912	5.52217
7892935	7.44461	7.51409	6.89192	7.31695	7.68781	7.39383	7.28138	6.74292	7.16459	6.76364	6.82074	8.12879	7.30878	7.57776	6.81625	6.77788	7.13318	7.26729	6.9873	7.59821	6.95785	7.1136	6.61632	7.25962	7.49311	7.37984	7.20008	6.87579	6.71695	7.48184	7.42441	7.34839	7.55349	7.05012	7.17955	7.01217	7.03185	7.17103	6.89636	7.05113	7.63884	7.51921	7.17684	7.83245	7.23024	7.52062	7.02588	7.29221	7.68536
7892936	2.33792	2.56067	2.78394	3.21525	2.75973	3.03981	2.96448	2.48598	2.51225	2.30268	2.65878	3.34567	2.37375	3.25553	3.79023	3.28659	2.94535	2.75915	2.81572	2.43152	3.0152	3.41978	2.27404	3.49328	2.7162	3.0043	2.86178	3.10689	2.43366	2.61193	2.27259	2.67449	2.46733	2.71165	2.5504	2.61635	2.53921	2.72044	2.68158	2.86292	2.73693	2.47541	2.84895	2.79904	2.48595	2.43279	2.25194	2.95301	2.33732
7892937	6.37492	5.59143	6.00246	5.89639	6.36271	6.09148	6.34783	6.38351	6.47193	6.67723	6.20037	5.38545	6.18557	5.71175	5.94118	6.51155	6.8088	6.11185	6.36067	6.34034	6.09539	7.08427	6.03264	6.32668	5.81202	5.41717	6.47573	6.50895	6.70565	6.5495	5.69397	6.11957	6.77006	5.97616	5.79015	6.01394	6.06575	6.00934	6.17449	6.29438	6.1509	6.1303	6.40349	6.26601	6.28661	5.26599	5.9633	6.11669	6.44929
7892938	6.07434	6.33191	6.57534	6.27419	6.12008	6.72147	7.21641	7.06072	6.57716	6.45042	6.5245	4.55066	5.73709	6.90841	7.02154	6.57185	6.92545	6.9026	6.28396	6.45583	6.77583	6.96907	6.88857	7.0972	6.61136	6.85468	6.26892	6.56704	7.00771	6.76983	6.17142	5.88769	6.63711	6.2832	7.09452	6.96864	6.53326	6.69544	6.05781	7.02989	6.85605	5.98227	6.679	7.0018	6.58288	5.80224	6.46723	6.73159	6.66984
7892939	7.71183	6.48917	8.04116	7.07721	7.8769	7.09306	7.56155	7.61881	7.65213	7.35517	7.44608	7.43373	7.66231	7.51778	8.05781	7.5238	7.2663	6.49268	7.337	7.39971	7.3763	7.52618	7.25972	7.59559	7.5642	6.83075	7.55051	7.12717	7.03264	7.02673	7.78728	6.91274	7.22877	7.08072	7.17189	6.92707	7.69918	7.48038	7.62954	7.51731	7.74061	7.14566	7.54472	7.70875	7.40044	6.92862	7.27299	7.26904	7.54906
7892940	10.8263	10.6587	10.8588	10.8799	10.917	10.7031	10.6901	11.0255	11.0805	11.0659	10.7923	10.8835	10.8497	10.774	10.8662	10.8346	11.0047	10.9955	10.7534	10.8252	10.8385	10.6494	10.8484	10.8397	10.9191	10.3994	10.8568	10.7455	11.0121	10.8811	10.4957	10.5119	10.5999	10.6667	10.6239	10.7043	10.6431	10.7967	10.8945	10.6982	10.9061	10.8356	10.8067	10.5621	10.6567	10.5779	10.6767	10.7325	10.7826
7892941	10.5955	10.7266	10.0625	9.81916	10.2205	10.3345	10.1072	10.3082	10.4105	10.2291	10.3167	9.90675	10.2035	10.4177	10.4159	10.6034	10.9589	10.3291	10.2941	10.572	10.6669	10.4748	10.3245	10.5983	9.90095	10.7996	10.6251	10.9597	10.1989	10.3247	10.3077	10.2565	10.8169	10.5673	10.7161	10.7124	10.325	10.5584	10.2654	10.5526	10.6297	10.4402	10.7032	10.4369	10.7132	10.5459	10.4355	10.4768	10.2282
7892942	3.12369	4.3085	4.23086	4.18033	3.17694	4.56016	5.22063	3.71194	3.63144	3.63979	3.71151	3.57379	3.8656	4.0147	4.64469	4.41239	4.22269	3.73773	4.04072	3.95971	3.59356	4.32279	4.25604	4.14367	4.12793	3.8322	3.4262	4.39488	3.58805	4.1247	3.45178	4.20639	3.81068	4.7388	4.19214	3.99403	3.69467	3.9529	4.18882	3.33967	3.94321	3.18895	4.07831	4.67996	4.16736	4.25104	3.64003	3.8308	3.86442
7892943	1.30603	1.43104	1.32537	1.46884	1.32936	1.3496	1.37756	1.34327	1.34054	1.28735	1.28105	1.3619	1.32197	1.37656	1.37381	1.35166	1.29179	1.33066	1.39166	1.31648	1.30875	1.42366	1.36237	1.31911	1.28563	1.41653	1.2956	1.35159	1.2545	1.29745	1.2871	1.49055	1.41843	1.41707	1.45476	1.35945	1.32681	1.33426	1.27732	1.31361	1.27991	1.30039	1.32933	1.43379	1.33984	1.53831	1.32955	1.33474	1.46062
7892944	6.7242	7.22974	7.04634	6.67816	6.78816	6.62481	6.72677	6.47066	6.78784	6.74528	6.5568	7.16339	6.64606	6.76654	6.9806	6.46854	6.89926	7.07241	6.48311	6.69343	6.52634	6.79572	6.37539	6.53965	6.74584	6.68499	6.51155	5.21721	6.43062	6.50192	7.05872	6.4812	6.30931	6.17731	6.2797	6.58369	6.68984	6.6027	7.07539	6.78049	7.04179	6.61311	6.49673	7.07474	6.18727	6.6038	6.24865	6.22401	6.93536
7892945	1.6585	1.40775	2.90983	1.55198	2.02876	1.19631	1.85225	2.28911	2.67795	2.77069	1.63657	1.57736	2.38605	2.55495	2.56389	1.89537	2.96927	1.48188	2.39901	2.15185	2.04156	1.98402	2.02167	1.55223	1.42223	2.85291	2.82624	3.15975	2.83201	2.16966	1.71831	1.62087	3.03589	2.77587	2.68312	1.46643	1.78437	2.30047	1.34176	1.39007	2.11158	1.75358	1.77723	1.14853	2.09047	2.7241	1.59585	1.55122	2.05474
7892946	4.0708	3.97474	4.51232	5.2837	3.99501	4.04033	4.56125	4.83368	4.99762	4.18911	4.37266	4.27898	3.93873	4.67061	4.63329	4.19204	4.73916	4.6409	4.34139	4.18768	4.43433	4.84863	4.96246	4.21584	4.39196	4.52914	4.47796	5.25529	4.04328	4.15311	3.99162	4.84805	4.66671	5.04041	4.50828	4.35842	4.35907	4.50978	4.16919	4.36868	4.15514	4.10033	4.08949	3.98558	4.64664	4.63829	4.52706	4.16348	4.28115
7892947	7.60362	6.30394	7.96186	7.26795	7.70173	7.63661	7.97347	7.62142	7.67923	7.84425	8.42554	7.67123	8.0228	7.63905	7.62129	7.48867	7.85868	7.88841	7.75748	7.91459	7.22083	7.11832	7.77413	7.15469	7.73953	6.90627	7.68696	7.23971	8.50817	8.24328	7.82408	6.90744	7.38476	7.39992	7.62576	7.41359	7.68472	8.06431	7.47442	7.68267	7.78578	7.67223	7.34071	7.25724	7.67657	7.31599	7.61872	7.79459	7.97139
7892948	9.45862	9.03827	9.56658	9.52932	9.25088	8.93034	9.11577	9.52074	9.46311	9.73	9.52587	9.09594	8.77826	9.26891	9.32099	9.41921	9.50974	9.28159	9.19858	9.1598	9.16865	9.47958	9.22855	9.44256	9.48055	9.07014	9.34555	9.11117	9.10651	8.90993	8.78181	9.09148	9.46523	9.22419	9.1872	9.2201	9.17443	8.9769	9.21326	9.2474	9.29547	9.10559	9.23836	8.96925	8.89981	8.87772	8.68941	8.80556	8.94513
7892949	2.44529	2.25444	4.27627	2.46449	2.92944	2.27851	1.84786	2.94297	3.98973	2.03804	2.85309	1.42339	2.75806	1.94856	3.51291	2.64058	2.6947	2.43137	3.66193	3.05987	4.06565	2.7105	2.40669	2.37993	2.91279	2.91123	3.03187	3.58703	3.31062	3.19273	3.09609	2.79427	1.78354	1.74864	2.00037	2.30001	2.87727	2.49898	2.38508	2.73286	2.4123	2.05591	3.61482	3.2377	3.04756	2.60325	2.67584	2.48941	2.64113
7892950	2.31318	2.495	2.41204	2.15608	2.77057	2.25993	2.48984	2.02322	2.4934	2.15516	2.01546	2.05168	2.20138	2.02711	2.55263	2.00269	3.09105	2.77192	1.96374	2.1847	3.00912	1.81521	2.7102	2.6565	2.32714	2.96548	2.77992	2.17808	2.87912	2.34569	2.03602	2.55073	2.64051	2.38359	3.32765	3.02976	2.20132	2.01302	2.10387	3.24257	2.16971	2.1743	2.19613	2.17795	2.09258	2.47546	2.15058	2.3697	2.44684
7892951	5.52693	4.88185	5.27019	5.82096	5.37996	5.65168	5.20837	5.29906	5.21016	5.74968	5.40334	5.45191	5.51023	5.15925	5.01429	5.54904	5.71018	5.22118	5.75858	5.13991	5.50204	5.19052	5.23929	4.96554	5.37785	5.3197	5.38169	5.43485	4.72088	5.27669	5.61128	4.89583	5.27992	5.30842	4.91865	5.16398	5.79083	5.62697	4.77579	5.88233	5.04271	5.18026	5.66601	4.85256	5.29788	5.23644	5.39125	5.37803	5.17894
7892952	4.84959	5.09946	6.31455	6.03023	4.89924	5.06287	4.91969	5.73213	5.29924	5.79771	5.50353	4.96542	5.33161	5.56053	5.91964	5.20921	5.98515	5.47311	5.9438	6.23888	5.60639	5.61236	6.36049	5.27797	5.32349	5.54443	5.06226	5.61236	5.82711	5.6918	5.15589	5.57101	5.56623	6.15696	4.59914	5.76965	6.12893	6.1306	5.41132	5.6177	5.74958	4.62067	5.02739	5.02461	6.07038	5.68125	5.95928	6.03491	5.21805
7892953	6.54814	6.86136	7.0702	6.11735	6.69308	6.25911	6.35825	6.15095	6.53901	6.11321	6.48936	5.3209	6.17551	6.44542	6.54633	6.12393	6.70377	6.52775	7.12119	6.78595	6.86109	6.38339	6.71082	6.44761	6.17029	7.33349	6.48868	6.66553	6.72148	7.22078	6.36386	6.73281	7.0762	6.68564	6.95656	6.95772	6.46668	6.73248	7.33973	6.35043	6.25107	5.86072	6.39753	6.33747	6.59996	6.26981	6.47758	6.70129	7.35542
7892954	7.5143	7.38255	7.86438	7.15039	8.09882	7.73739	7.53954	7.81644	7.1174	7.70174	7.52434	7.33361	7.64013	7.74696	6.98057	6.82903	7.72766	7.70968	7.66048	7.89753	7.6156	7.62059	7.70007	7.67445	7.53132	7.43126	7.40861	7.66051	7.36206	7.65523	7.88557	7.38095	7.58275	7.52495	7.6922	7.76374	7.84984	8.04017	7.89966	7.76331	8.26849	7.67354	7.59497	7.71504	7.75369	7.31003	7.66982	7.66371	7.30488
7892955	9.14643	8.66374	8.73358	8.90491	9.06527	8.71143	8.88286	9.07978	9.0071	9.08003	8.75349	9.28556	9.10409	8.91237	8.71919	9.06728	8.92623	8.69744	8.72701	8.57537	8.6639	8.94957	8.54247	8.76813	9.09038	8.76508	9.1129	8.74863	8.68968	8.82797	8.76951	8.62602	8.71206	8.71868	8.713	8.88184	8.84126	8.63239	8.76817	8.60077	8.67735	8.68446	8.78357	8.70524	8.76918	9.01464	8.69266	8.7281	8.94811
7892956	10.2073	10.3482	10.0412	10.3794	10.0515	10.0384	9.94969	10.1818	10.2892	10.2492	10.0674	10.2774	9.99788	10.1366	10.045	10.163	9.90172	10.1163	9.87694	10.068	9.99348	10.325	10.0682	10.1022	9.97099	10.2538	10.0408	10.0213	10.0072	9.87778	9.71066	10.1322	10.3332	10.1169	10.1485	10.1165	9.87669	9.94552	10.0077	9.87965	9.91123	10.0146	9.90248	9.96092	9.70752	9.97431	9.82015	9.72401	9.91888
7892957	4.67462	4.41654	4.12239	4.80065	4.6364	4.57801	4.61607	4.93758	4.8526	4.74254	4.7853	3.95296	4.25877	4.52333	4.99432	4.34629	5.03315	4.90717	4.50743	4.25273	4.65269	4.56769	3.93287	4.57291	4.39133	4.50133	5.11356	4.35151	4.69159	4.30716	4.8649	3.84118	4.13308	4.46756	4.39894	4.86323	4.86277	4.44155	4.85321	4.85051	4.93184	4.68331	4.77517	4.58787	4.12301	4.70454	4.2428	4.6348	4.72566
7892958	2.90706	3.3376	4.00288	3.80475	2.55735	2.30757	2.49242	3.50547	3.69648	3.35092	3.77556	3.39963	3.43724	3.607	5.0318	3.0298	4.80109	2.16005	3.81255	2.92626	3.93723	2.76562	4.64216	2.72591	3.60642	2.08863	3.69179	3.22043	3.9272	3.67347	3.19955	2.70626	3.16731	3.48095	3.89468	2.82367	3.24909	3.68178	2.70103	3.10444	3.17776	2.46298	3.01762	3.32272	3.17949	3.03101	3.83757	3.18402	3.27388
7892959	4.24689	3.68273	4.27967	4.19284	4.76691	3.90141	4.30426	4.85676	5.02009	4.23065	4.94599	4.04377	4.38261	4.11603	5.33438	4.90724	4.81854	5.25936	4.59113	4.32767	4.82532	4.43781	5.55766	4.21697	3.51283	5.17038	4.27475	4.04986	5.46236	5.13673	4.18083	4.14757	3.68473	4.62514	5.17802	5.57333	3.86924	5.19615	4.34193	4.73116	4.18722	3.67602	4.22454	4.87545	4.68091	5.63342	4.81886	4.08401	4.47145
7892960	7.69257	7.98392	7.33622	8.04503	7.62029	7.00924	7.19477	7.41175	7.54975	7.48496	6.9732	7.35375	7.2431	7.66028	7.10129	7.40907	7.16665	6.85278	7.37518	7.38298	6.60455	7.79793	7.02612	6.91319	7.56707	7.49393	7.64222	7.90449	6.66653	7.0191	6.94127	7.84946	8.10774	7.67504	7.48922	7.29575	7.30289	6.85311	7.55373	7.3374	6.76249	7.35093	7.88508	7.18897	7.09032	7.96038	7.11871	7.25818	7.58231
7892961	5.71253	5.51592	5.56641	6.24627	6.76007	6.26732	6.42294	6.62873	5.42567	6.00465	5.58429	5.73869	6.35928	6.19964	5.96549	6.531	6.55455	5.85643	5.9853	6.092	5.93296	6.76195	6.32478	6.52497	6.06577	5.27598	5.77897	5.92222	6.18462	5.80171	5.83674	5.84649	5.60603	6.11999	6.15179	5.60238	6.29304	6.03672	5.61208	6.16133	6.43493	6.05254	5.29963	6.54717	5.8489	4.83527	5.77333	6.08439	6.37387
7892962	2.73713	3.33811	4.01258	3.52547	3.89222	2.06706	2.02534	2.79696	4.64674	3.37533	3.20517	1.63059	3.03637	2.1211	5.45124	3.759	4.43825	1.96676	3.24604	3.11252	3.29374	3.41714	3.85188	2.57498	3.4312	3.03054	3.56269	3.82755	4.33434	3.23191	2.87806	3.18101	2.52735	1.89528	3.13608	3.51386	3.47653	3.64289	3.14053	3.80009	2.37054	2.41825	3.23812	2.13187	2.86605	3.47912	2.6701	2.57161	2.87255
7892963	2.58883	1.93839	2.4519	2.47419	2.44884	2.09504	1.96596	3.25743	2.00993	2.23233	2.59204	2.6009	2.25869	1.84981	1.86859	1.90069	3.11301	2.1717	2.71067	2.14689	3.04999	2.7591	2.76851	2.29439	2.30398	1.48555	3.18371	3.20311	2.44272	2.88509	1.95278	1.77054	2.40783	1.90289	2.80689	2.96326	2.06454	2.57257	2.0884	1.94316	2.14398	2.29958	2.16385	2.52734	2.36309	1.95125	2.17072	2.2295	2.04239
7892964	2.61902	3.84818	3.20668	3.26635	3.43335	3.11775	2.36826	3.33566	4.03393	3.24483	3.28036	2.57952	2.63807	3.37811	3.14091	3.48975	3.81041	2.2291	3.2984	3.94122	3.4387	4.7561	4.10758	3.12932	3.53326	3.20198	3.82363	3.38512	3.80273	2.67986	3.49413	3.5211	4.04807	3.71302	4.17067	4.16676	3.7333	3.72849	3.50041	3.34011	4.02487	3.4154	3.53528	2.67771	3.76118	4.54012	3.40861	2.92411	3.01423
7892965	1.07627	1.37974	1.36601	1.23157	1.48663	1.30509	1.4686	1.29997	1.27442	1.40961	1.27542	1.41793	1.09659	1.31961	1.26317	1.42116	1.15043	1.29629	1.73468	1.27108	1.12726	1.22279	1.22169	1.68749	1.38728	1.4533	1.32666	1.3238	1.41187	1.16017	1.16357	1.7511	1.31465	1.75241	1.05647	1.07756	1.41535	1.54483	0.942452	1.16402	1.25612	1.2759	1.24612	1.81818	1.40748	1.00609	1.4029	1.23256	1.38906
7892966	8.53465	8.56912	8.62942	9.01868	8.15203	8.51761	8.61062	8.65518	8.1847	8.66688	8.07492	8.49009	8.43076	8.60989	8.2104	8.32709	8.76908	8.18978	8.81309	8.70265	8.70637	8.58002	8.91372	8.25745	8.26874	8.26781	8.24833	9.08806	9.03601	8.75102	8.69954	8.97741	8.74422	8.8495	8.57476	8.66114	8.74716	8.82593	8.56731	8.62314	8.53035	8.55617	8.58255	8.32173	9.01612	8.84658	8.89842	8.76322	8.74908
7892967	6.76843	6.13751	7.37707	6.31029	7.06547	6.62117	6.34206	6.96195	7.1416	7.28419	6.96924	6.6422	6.36531	6.72213	7.08478	7.03225	7.16737	6.93205	7.20991	6.76079	7.17427	6.76035	7.03574	6.87204	6.90343	6.94866	7.94048	7.19631	7.53142	7.08809	6.71147	6.08668	6.03101	6.74226	6.65058	6.82725	7.03575	6.95811	7.03438	6.70379	6.98363	7.01443	7.16562	5.84928	7.01304	6.73416	7.17456	6.82725	6.50181
7892968	7.00849	4.74897	7.14803	6.18376	7.0413	6.96668	6.94668	6.26197	6.15048	6.17286	6.43195	7.1005	6.3793	6.40783	6.66087	6.15195	6.34964	6.29807	6.74509	6.70178	6.36778	6.46762	6.05803	6.74853	6.33517	5.43912	7.05609	5.82077	5.36196	6.98151	7.27645	6.18216	6.45332	5.77542	5.57092	5.87635	7.14938	6.53603	7.07379	6.98347	6.60187	7.03192	6.58349	6.65113	6.66346	5.82815	6.79283	6.3192	8.03341
7892969	10.426	10.2045	10.2945	10.4083	10.1928	9.95803	9.95324	10.3776	10.3087	10.5014	10.1149	10.1555	10.06	10.0572	10.4351	10.3066	10.3819	10.2168	10.1402	10.245	10.1799	10.088	10.142	10.2609	10.3113	9.98561	10.0455	10.219	10.1295	9.91565	10.0372	9.91947	10.1194	10.1117	10.1294	10.2493	10.1446	10.0704	10.0179	10.0149	10.1709	10.0504	10.2394	10.026	9.83433	9.91623	9.99227	10.066	9.92499
7892970	2.76906	0.935007	3.1973	4.83431	2.07272	2.53143	2.38268	2.45338	3.8182	3.59476	1.88405	2.47997	3.55211	2.37672	2.38253	1.93966	2.39599	2.36854	3.80937	2.29317	3.5174	4.20614	2.66157	2.20235	2.77996	1.27607	3.45435	3.47108	2.78381	3.55459	2.78273	4.08452	3.09303	2.0707	2.48728	2.24407	3.22859	2.36972	2.39699	3.27765	2.27348	2.67787	2.47157	1.91228	3.00425	3.47633	3.20558	2.03748	3.24418
7892971	1.31699	1.44751	1.31175	1.47983	1.3307	1.32145	1.36497	1.35326	1.35348	1.28586	1.26347	1.36987	1.32891	1.40633	1.37578	1.34074	1.31193	1.31395	1.35367	1.34651	1.32765	1.4039	1.35561	1.31029	1.28672	1.40907	1.27973	1.3731	1.27823	1.3088	1.28216	1.52239	1.49222	1.4394	1.45794	1.39361	1.31681	1.32145	1.29843	1.32725	1.31427	1.32908	1.32381	1.48098	1.32385	1.53563	1.33683	1.33374	1.46784
7892972	8.05108	8.49383	8.97541	7.26411	8.2267	7.36139	6.78532	6.87474	8.78873	7.89669	8.42526	7.10062	7.767	8.31187	7.63659	7.14983	8.67599	7.56488	8.09858	8.03331	7.98423	8.59317	7.7554	7.02962	7.99155	8.77348	8.41918	8.59466	8.11301	7.18082	7.46313	8.35876	8.34123	7.87869	8.02447	7.95423	7.75551	8.04728	8.12636	8.33004	7.72183	7.66519	7.84083	7.863	7.50733	7.87811	7.39641	7.86216	7.92294
7892973	3.22782	3.60008	3.69087	4.0141	4.6407	3.86517	4.31145	4.02763	3.49631	4.63657	3.66355	4.19067	4.36149	3.14062	4.0655	4.25541	4.41836	4.20946	4.38134	3.88519	4.25214	4.30986	4.12322	4.61407	3.64982	3.30278	4.83037	5.0481	4.40663	4.46817	3.90499	4.10713	3.28117	3.54744	3.86116	3.9848	3.64833	4.00983	3.80718	4.13676	3.78049	3.32141	3.59412	3.53205	4.16608	4.68188	3.73534	3.61052	3.81403
7892974	3.98709	2.76683	4.73806	4.4924	3.78179	4.21953	4.47977	5.24446	4.7043	4.72794	4.91179	4.34377	4.68886	4.03688	5.40974	4.53846	5.14691	4.74059	4.86411	4.50254	5.00058	5.03994	4.63833	4.74114	4.92156	3.24837	4.54387	5.24085	5.59221	5.07082	5.22006	3.63927	4.80574	4.72588	3.51132	3.64452	4.5127	5.06087	4.65517	4.66934	4.73063	3.91857	4.59144	3.88307	5.30753	5.07403	4.76435	4.70177	4.9613
7892975	1.0197	1.64816	1.61463	1.47447	1.32824	1.10806	1.74558	2.09005	2.18826	1.1052	1.31126	1.57897	1.25416	1.39172	1.44299	1.18128	1.43525	1.49926	1.78354	1.24482	1.65989	2.36494	1.79348	1.24116	1.17495	1.6789	1.47315	1.36911	1.36464	1.06362	1.30253	1.90843	1.51834	1.70308	1.61985	1.28286	1.48499	1.47084	1.45259	1.4784	1.29578	1.32743	1.38609	1.20218	1.25911	2.0683	1.07417	1.45425	1.2912
7892976	1.37478	1.49111	1.9038	1.5829	1.46603	1.5665	1.33467	2.27668	1.75897	1.8537	1.48607	1.57222	1.61538	1.28795	2.00895	1.91926	1.70393	1.78273	1.57981	1.96545	2.53472	2.32182	1.55279	1.75679	1.97625	1.93815	1.4036	2.69686	1.95599	1.39016	1.95878	1.48497	1.41193	1.69284	2.27684	1.39387	1.41162	1.4031	1.33933	1.56315	1.54562	1.8548	2.28089	1.20129	1.63241	1.74949	1.91406	1.19285	1.48442
7892977	10.4896	11.2285	10.2715	9.63233	10.0816	10.4538	10.3149	10.3922	9.75932	10.0641	10.3764	10.054	10.3155	10.834	10.6458	10.5826	11.1244	10.5973	10.1949	10.5539	10.3673	10.8515	10.5035	10.7907	10.0801	11.201	10.3301	11.1836	10.3688	10.3032	10.0502	10.661	10.984	10.7716	10.9749	11.0818	10.0867	10.5826	10.3545	10.5783	10.7353	10.3578	10.3957	10.3957	10.6563	10.8846	10.4546	10.778	9.96462
7892978	5.2231	4.34411	5.84579	5.80737	5.67739	5.52031	5.44019	6.25586	5.5923	5.87375	5.89019	5.57251	5.77938	5.13978	5.83401	5.61376	5.37997	4.70715	5.20718	5.3402	5.87385	5.48267	5.90262	5.45873	5.87426	4.83935	5.95073	5.65265	6.06763	5.44867	5.02352	5.14722	5.66841	5.62373	5.40163	5.90171	5.70362	5.53869	6.22278	6.1738	5.26354	5.01179	6.00412	5.22818	6.13964	4.53469	6.14204	5.86344	5.5198
7892979	7.48223	7.72412	7.8968	6.69725	6.90105	7.51359	7.83936	8.05244	7.88796	7.76463	7.73754	6.77231	6.94626	7.7164	7.70645	7.88688	8.38639	7.99652	7.83876	7.52367	8.01956	7.42119	7.92283	7.41132	7.58561	7.71518	7.32613	8.20903	8.90611	7.71372	7.18315	6.95846	7.33093	7.38538	7.84932	7.58475	7.18863	7.75022	7.40414	7.33335	7.76554	6.97566	7.60969	7.47192	7.73117	7.01723	7.47122	7.50584	7.44585
7892980	3.52947	3.76021	4.67705	3.14018	4.3941	4.06842	5.89195	5.27668	3.69001	4.16138	3.77342	2.85539	4.30278	5.29528	4.0458	4.63627	4.4733	5.25986	4.97053	4.20032	4.09904	4.29714	4.58782	4.90562	2.76402	3.73014	4.79053	5.03162	4.53312	4.89691	2.73832	3.60958	4.77049	4.2865	4.05481	3.74588	3.97393	4.39744	2.70005	4.2867	4.31211	3.13404	3.19799	5.36198	4.44968	4.67072	4.17879	4.51232	4.15737
7892981	6.87105	5.74143	7.24532	6.26051	7.2305	6.85975	6.86516	7.2112	7.21578	6.79653	6.93217	6.58109	6.77495	7.19898	6.43018	6.13631	7.19778	6.98911	7.1019	7.30999	6.85713	7.09129	6.52243	6.73439	7.0413	6.38771	7.05435	7.72003	6.74171	6.55759	7.16875	6.87101	7.46539	6.71551	6.33951	6.69276	7.51905	7.30321	7.33409	7.06776	7.44844	7.06556	6.96874	6.34138	7.30757	5.98457	6.94817	7.0135	6.45382
7892982	1.98844	2.31855	2.1422	2.67255	1.78194	1.97553	2.07128	2.23908	1.53426	1.59572	1.60343	1.4398	1.53734	2.02127	2.58068	2.02463	1.12569	2.15216	1.87828	2.58619	2.95218	2.04306	3.07188	1.75178	1.22772	2.04055	2.23908	2.68619	1.11701	2.10641	1.64137	2.26842	1.3963	1.61406	1.37466	1.48143	1.42689	1.61328	2.82833	3.3961	1.23261	1.79885	3.09072	3.34114	1.92406	2.11502	1.49448	1.37466	1.45645
7892983	9.70589	9.22125	10.2446	9.62941	9.69689	9.88899	10.0404	10.3313	9.73448	10.3011	10.2154	9.5257	9.99255	9.85302	10.0092	9.95726	10.1976	9.89555	10.0319	9.8022	9.99873	9.705	10.3197	10.0245	9.96442	9.19203	9.61201	9.73159	10.5476	10.2133	10.1884	9.79629	9.6592	10.0374	9.94117	9.91786	10.0943	10.1198	10.346	9.79347	10.2622	9.85687	9.73948	9.62751	10.2302	9.73767	10.2909	10.2707	10.2513
7892984	3.10854	5.14565	3.92559	3.71467	3.86251	4.28607	4.25376	4.7024	3.67849	3.40427	3.20203	3.77056	3.32764	4.07022	3.55673	4.15291	4.13708	4.2797	4.57333	3.52965	4.30638	4.21849	4.06981	4.17552	4.36859	4.76007	4.0444	3.98248	3.81398	4.26698	3.77087	4.59116	2.84655	3.46032	4.55455	3.71141	3.43307	4.01056	3.22505	3.28823	3.86995	3.93166	4.81866	3.22508	3.99881	3.59627	3.72817	3.98883	4.11565
7892985	3.09548	2.18581	3.90259	3.11778	3.65409	2.89822	2.41602	3.7234	3.60134	3.85823	4.00135	3.98337	2.99067	2.50119	4.01691	3.4773	3.81478	3.65741	3.31665	3.80144	2.70378	3.8447	3.36251	3.34253	3.67372	2.88274	3.93062	2.79768	4.08754	3.51776	3.01844	3.36274	3.96738	3.16219	2.25571	3.31564	3.05778	3.56212	3.33397	3.11342	3.53317	3.48557	3.02081	2.21054	3.88802	2.59097	2.8419	2.7342	2.83693
7892986	9.68497	9.98457	9.09286	9.02485	9.73321	9.47328	9.23094	9.32936	9.24824	9.19857	9.54486	9.41801	9.46568	9.66478	9.28787	9.23902	9.97612	9.55242	9.48889	9.4689	9.62242	9.52715	9.32662	9.65996	9.15812	10.0266	9.72276	9.31405	9.52044	9.50692	9.28874	9.59371	9.65349	9.62523	9.76698	9.65466	9.30186	9.44265	9.50315	9.30689	9.47613	9.32393	9.15005	9.30432	9.63963	9.80448	9.3868	9.54696	9.62081
7892987	11.2949	10.604	11.1134	11.0265	11.1309	10.9562	10.9035	10.9582	11.1383	11.0885	11.0551	10.7759	10.8903	10.7067	11.0822	10.9634	11.1259	11.0225	10.9528	10.9186	11.2399	10.8258	11.0038	11.0968	11.1616	10.6192	10.9552	10.9401	11.0533	10.9766	10.4713	10.6001	10.7473	10.8867	10.7252	10.8315	11.038	11.1159	11.0628	11.2765	10.9733	10.9084	10.8638	10.7624	11.0075	10.1848	10.9505	10.7917	10.8451
7892988	1.37555	1.39892	1.38552	1.80932	1.42679	1.88655	1.17212	1.8958	1.9921	1.30527	1.64955	1.36762	1.46797	1.81005	1.51951	1.54607	2.59662	1.84088	1.68647	1.80186	1.48175	1.8186	1.84955	1.44864	1.26568	1.67806	1.12794	1.7812	1.55219	1.43849	1.65948	1.71427	1.31511	1.49513	1.56605	1.40405	1.38714	1.68121	1.29777	1.13816	1.55363	1.36081	1.17642	1.62732	1.80127	1.85709	1.83505	1.82753	1.85656
7892989	3.59773	5.61258	5.25615	5.43283	4.71998	4.57273	5.16493	4.63373	4.97539	4.91906	5.18639	4.50058	4.79288	4.42465	4.94672	5.10796	4.55844	5.44505	4.71172	4.23455	5.50447	4.88602	5.12151	4.43331	4.6619	5.54496	5.07987	4.60836	5.3939	5.01602	4.65316	4.47819	5.15467	4.79472	4.53127	5.19708	4.82139	5.20353	5.52474	4.91559	4.86846	5.19419	4.9326	4.90894	3.73267	5.7514	4.82685	5.18813	3.50755
7892990	1.50897	3.08788	2.96055	3.62421	4.69098	1.39527	2.75611	3.64099	3.33837	4.2385	2.97713	3.31968	3.52824	3.53302	3.0141	2.74165	3.12326	3.63575	4.09427	4.25837	2.18014	3.72382	3.69442	4.3754	2.65281	3.41852	3.84234	4.71422	2.44769	2.13666	3.88154	2.34406	3.77047	2.61094	3.19712	3.25017	4.07806	2.681	1.43499	2.8045	3.36923	3.69514	4.0351	3.24163	3.83841	2.13536	3.66964	4.00453	3.72461
7892991	7.90879	7.51108	7.70312	8.13983	7.61012	7.58977	7.63481	8.13758	8.06244	8.01814	7.85905	7.36014	7.67056	7.37344	8.28304	7.71973	8.07998	7.95118	7.84409	7.93215	7.78207	7.83603	7.96549	7.67894	8.09128	7.82007	7.76214	7.71337	7.80608	7.59749	7.2419	7.64485	7.71064	7.92322	7.9897	7.52612	7.66983	7.46575	7.56279	7.52836	7.62566	7.76963	7.92752	7.78057	7.59885	7.67181	7.49934	7.75666	7.59467
7892992	11.2071	10.8006	11.3851	11.091	11.2205	11.2515	11.4317	11.5571	11.6664	11.5525	11.2254	11.3134	11.2943	11.0742	11.3735	11.1707	11.4573	11.3099	11.3304	11.2754	11.4188	10.9635	11.2248	11.1937	11.2649	10.7285	11.1974	11.1134	11.5121	11.344	11.2318	10.8347	10.8469	11.1192	10.9529	10.9756	11.1144	11.2936	11.0443	11.1954	11.3931	11.2228	11.0192	10.8054	11.108	10.8586	11.1273	11.2276	11.2381
7892993	8.69997	8.69677	8.84962	8.69281	8.62875	8.58295	8.19886	8.7293	9.02423	9.08755	8.78049	8.32654	8.4178	8.65541	8.4611	8.87645	8.86788	9.04622	8.57016	8.69706	8.81629	8.71967	8.61007	8.86688	8.61329	8.62367	8.66717	8.87702	8.74003	8.24494	7.9417	8.45855	9.03464	8.60894	8.75504	8.87312	8.55515	8.69759	8.77524	8.6715	8.79309	8.56613	8.87232	8.64913	8.23201	8.06669	8.16247	8.48147	8.26083
7892994	1.22611	1.69187	1.66645	2.1233	1.35171	1.17975	1.54578	1.21705	1.2551	1.22365	1.26766	1.52106	1.46321	1.53138	1.18027	1.45217	1.33238	1.29315	1.15109	1.58192	1.66621	1.27172	1.36435	1.77295	1.53109	1.48	1.27994	1.28771	1.51129	1.25017	1.28043	1.42438	1.36838	1.21787	1.45787	1.56437	1.50873	1.56582	1.38158	1.31837	1.33563	1.35169	1.26028	1.45267	1.30916	1.20297	1.49149	1.39888	1.69396
7892995	1.06064	1.16387	1.35628	1.41515	1.37794	1.22821	1.84203	1.33977	2.06982	1.00848	1.02572	1.18664	1.55715	1.72608	1.50711	1.32163	1.17394	1.08124	1.33756	1.10267	1.33291	1.32169	1.27223	1.24015	1.23739	1.57475	1.34333	1.57296	1.23952	1.61459	1.20297	1.25112	1.55313	1.31328	2.06789	1.13994	1.20625	1.08903	1.32846	1.39154	1.37448	1.03007	1.43189	1.72285	1.43239	1.48389	1.31019	1.24638	1.34743
7892996	6.15875	5.56867	5.7537	5.4843	6.06004	5.97644	6.64829	6.40777	5.72938	5.99053	5.60419	5.83172	5.63322	5.63835	6.26027	5.56689	6.02701	6.14124	5.88677	6.02828	5.90516	6.21459	5.66569	6.62725	5.62259	5.84869	6.00081	5.23127	6.38783	6.19385	5.9949	5.51804	5.96942	6.07036	6.04165	6.03302	5.8272	5.74605	6.00384	6.06426	5.77167	5.86697	6.08248	6.25542	5.71522	6.00851	5.64864	5.84559	6.31069
7892997	2.13758	1.99039	2.24052	2.69893	3.0201	2.41884	3.10559	3.47771	2.66451	2.57366	2.50457	2.89891	2.72661	3.27225	3.1098	2.1116	2.28714	2.64278	2.98035	3.06631	2.29779	3.14287	2.09681	2.38132	1.92879	2.67512	2.93096	2.33064	2.0422	2.20104	2.56896	2.61648	3.18471	3.08049	2.62175	2.15129	2.24438	2.65458	2.95409	2.82935	2.64266	2.48468	2.70734	1.90828	2.46239	2.54496	2.41292	2.46076	2.7124
7892998	5.20177	4.6139	5.81154	5.4974	5.63133	5.48555	4.82656	6.16243	5.7176	6.27542	5.81472	4.64474	5.50686	5.61952	5.87104	5.72571	6.0303	5.49848	6.82097	5.56473	5.58788	5.76176	6.07906	5.5747	5.48366	5.66798	5.06786	5.97308	6.05681	5.68747	5.22455	5.58865	5.68336	5.66857	5.9423	5.91906	4.72863	5.46987	5.8021	5.48396	5.51335	5.21566	5.5293	4.84313	5.45068	5.2612	5.72346	5.59408	5.34408
7892999	2.77546	4.21674	2.16466	3.35274	2.70479	2.51304	2.47731	3.13509	2.37927	3.34203	3.07962	2.63408	3.10695	2.55213	3.79405	2.32117	3.00813	2.4615	2.60396	2.31599	2.49266	1.92832	2.32072	2.36304	2.73991	2.35183	3.13596	1.68773	2.34148	2.84434	2.39192	2.28373	3.5328	1.80973	2.97029	2.32852	2.85558	3.1681	2.61481	2.12278	2.90486	1.92041	2.71693	1.6531	2.01111	1.82935	1.5522	1.81533	2.58598
7893000	4.21287	4.08029	3.95846	3.77624	4.48724	4.30453	4.95255	4.46739	4.77785	4.83965	4.58393	4.57358	4.92236	4.41782	4.69772	3.62815	4.92845	4.54635	4.78236	4.95172	3.85883	4.51366	4.20047	5.12139	4.70533	3.51518	5.84798	5.27972	5.26382	4.46201	4.43137	4.25019	4.29065	4.18024	3.69773	3.58531	4.07318	4.68412	4.79013	4.64049	4.13252	4.59897	4.36526	3.26981	4.64853	4.60386	4.46582	4.83656	4.25978
7893001	6.6218	5.49703	7.34255	4.59318	5.32569	5.46189	4.95539	4.88769	7.13463	6.24582	6.79395	4.16418	6.11005	6.11135	6.46317	5.50586	7.00098	6.90273	6.52856	6.309	7.03726	6.48278	5.56172	5.7011	6.49906	7.22744	5.97245	6.74881	6.73017	5.75109	6.21921	6.32262	6.59709	5.93164	6.09694	6.38076	5.82906	6.65674	6.73351	6.65885	6.78569	5.89204	6.10774	5.01856	6.18455	5.78601	6.51377	5.82262	6.38228
7893002	9.60186	9.29654	9.58431	8.95159	9.60065	9.52275	9.45511	9.24549	9.32141	9.40485	9.36716	9.41164	9.34892	9.17842	9.25096	9.51657	9.79809	9.57827	9.21096	9.50257	8.92432	9.07352	9.38913	9.36966	9.25239	9.46708	9.58853	9.37011	9.01508	9.13367	9.31519	8.66107	9.15562	9.26367	9.41242	9.38317	9.40756	9.39962	9.11803	9.40507	9.50763	9.36545	9.2052	9.31387	9.11011	9.00947	9.3827	9.38022	9.29504
7893003	3.05899	2.91873	3.48271	2.87471	2.72817	3.1141	2.89122	3.7095	3.81858	3.80154	3.70449	3.52432	3.49226	3.47788	3.12321	2.57605	3.37327	3.14879	2.74283	2.98916	2.97669	3.84586	3.71187	4.29971	3.57978	3.20812	3.58762	3.30928	3.21161	3.38201	3.11067	3.02405	3.23617	2.93769	2.96204	2.81494	3.58357	4.42112	2.88312	3.4634	3.24062	2.9009	3.41207	3.78075	2.90513	3.0257	2.33356	3.04093	2.93126
7893004	4.87689	5.06554	6.00555	4.65593	5.6173	4.79375	6.24429	5.94759	6.00013	5.70574	5.1617	4.63832	5.33176	5.24392	5.52345	5.8599	6.36016	6.1619	5.91488	5.58562	5.54747	5.89211	5.44026	5.99513	4.92491	4.63388	5.6176	5.49587	6.34319	5.31399	4.57691	5.07438	4.2152	5.17667	4.30881	4.97597	4.24202	5.02724	4.42819	5.7026	5.20951	4.71754	5.0916	5.58114	5.0132	4.15445	5.06398	5.25238	5.37511
7893005	1.70058	1.23016	1.86641	1.7021	0.961393	2.00755	1.26953	2.07952	2.08583	2.39395	1.71819	1.28024	1.54358	1.02244	2.42112	1.75815	1.11788	1.82731	2.60312	1.83224	2.56	2.6262	1.58132	2.04925	1.94483	1.33144	1.42674	1.48521	2.20518	1.35565	1.11815	1.97814	2.06455	2.07202	1.10854	1.0939	1.26733	2.37741	2.9031	1.96579	2.4426	1.09068	1.60464	0.764455	1.26722	1.22998	2.54664	2.42027	2.03967
7893006	2.1855	2.26801	2.7199	3.04225	2.72288	3.06278	3.79365	3.37515	2.18389	1.97798	2.78254	2.05545	2.89368	2.91507	2.68248	2.57408	3.26415	3.38732	2.49371	2.51264	3.29229	2.97676	2.04162	2.49417	1.91406	2.09005	3.25948	2.94338	1.86316	3.36166	2.12528	2.52686	2.69129	2.17877	2.54808	3.06565	2.03539	1.93449	3.31808	3.13532	2.36016	2.78674	2.18628	2.71992	2.36489	3.06538	2.27087	2.80555	3.9995
7893007	6.41258	6.26178	6.45615	6.49893	6.08022	6.99321	7.31205	7.55171	6.46702	6.99158	6.15644	5.37653	6.11722	6.74408	6.85437	6.83573	6.69833	7.08184	6.82912	6.54414	7.02464	7.15741	6.93827	7.37042	6.51343	6.13233	6.27356	6.51771	7.32886	6.75308	6.16642	6.09234	6.59626	6.8419	6.92903	6.96028	6.5075	6.82831	6.01218	6.79106	6.95457	6.46345	6.83483	6.73701	6.94434	6.1885	6.74268	6.67541	6.61406
7893008	4.07948	4.74508	3.28833	4.69616	3.57068	3.74824	4.09682	3.21545	3.83215	3.75997	3.75674	4.86088	4.14223	3.95647	3.5374	3.56453	3.11452	3.37541	3.14143	4.03912	3.53286	3.54442	2.91481	3.9544	3.52705	3.87338	4.45047	3.78085	3.61067	3.71644	3.23677	3.61933	2.95515	3.89674	3.39524	3.90914	3.37908	3.699	3.11537	3.52861	3.08972	3.61893	3.28618	3.84653	3.85141	3.73782	3.70466	3.59343	3.47435
7893009	2.07655	1.89983	2.55588	2.84722	2.14014	1.63732	1.53722	2.11662	2.90153	2.71125	2.32793	1.45737	2.67861	1.68043	2.57732	2.18968	2.98423	1.72597	2.52279	2.33078	2.5546	2.17088	2.5668	1.85541	2.40548	2.14476	2.3466	2.24305	2.00138	1.47664	1.90069	1.95263	1.57193	1.99528	2.6588	1.52419	1.87649	2.3557	2.01325	2.04666	2.33026	1.87749	1.93655	1.94864	1.80326	2.77028	1.9404	1.93025	2.42063
7893010	3.43633	3.50371	4.52237	3.3254	4.26803	3.80291	4.60858	4.45316	4.42064	3.70246	4.1619	3.54611	3.57526	4.09849	4.77971	4.33317	3.86074	4.10252	4.0493	3.64781	3.72109	3.8442	4.243	4.00818	3.20256	4.03276	4.19726	4.46041	3.81431	4.09082	3.71831	3.81011	4.52858	3.92215	3.86964	4.45019	4.06624	3.77795	3.47273	3.48896	3.45842	3.72221	4.21071	3.41368	4.26268	3.93433	3.8165	3.27923	4.16904
7893011	3.66617	3.46113	4.09989	3.79634	3.48079	3.67391	4.15915	4.28055	3.8288	4.07867	3.93461	3.57104	3.70564	4.20067	3.94789	4.11684	4.09565	3.18609	3.7874	3.52538	3.31052	4.0985	3.86366	3.9603	3.55733	3.20026	4.28805	3.60407	4.02329	3.67304	3.56611	3.8809	4.04832	3.86147	3.85682	3.45213	4.05648	3.26314	3.83971	3.50788	3.60952	3.49155	3.55334	3.40037	3.95657	3.635	3.75114	3.69949	4.1573
7893012	8.51655	8.11836	9.20029	8.55364	8.48917	8.35344	8.54512	8.93994	8.65859	9.24606	9.20348	8.4352	8.20532	8.44691	8.43956	8.77495	9.17478	8.77063	8.92868	8.73125	8.72243	8.26981	8.72729	8.48701	8.84606	8.59262	8.26566	8.68208	9.19357	8.6998	8.60373	8.0303	8.01179	8.60928	8.47737	8.25293	8.57958	8.76728	8.6869	8.41127	8.69278	8.42195	8.67307	8.35825	8.52234	8.01883	8.63011	8.64509	8.50683
7893013	4.52546	3.93149	4.27651	5.05136	4.41242	4.43708	4.66945	4.7193	3.82976	4.26666	3.83671	3.27423	4.1441	3.48416	4.04168	4.50838	4.02707	4.13363	4.07682	4.16201	4.39369	4.19226	4.25554	4.15294	4.71451	3.61622	4.80528	4.92573	3.6309	4.17126	4.01635	4.73437	3.14373	4.46141	3.98328	3.34986	4.07649	5.00068	3.70999	4.28043	3.75154	4.25294	4.71954	3.85269	3.95939	4.98337	4.41539	3.90495	4.43369
7893014	3.57824	4.04924	4.49628	3.9876	3.45038	3.64343	3.1657	4.00412	4.23123	4.01609	4.23909	2.65553	3.97074	4.29155	4.34938	4.51933	4.37504	3.55371	4.43056	3.93487	4.77715	3.91267	4.57971	2.92752	3.81558	4.28731	4.50079	5.25096	3.852	2.93666	3.74166	3.51458	4.82239	3.36286	4.0695	4.28328	3.91967	4.11819	4.23289	4.09697	4.3373	3.71618	4.94095	3.89168	3.54357	4.24197	3.91626	3.79122	3.25317
7893015	10.1025	9.75279	9.647	9.91771	10.3	9.76563	10.0441	10.0413	9.56641	9.85837	9.61344	10.4728	9.84275	10.1142	9.51091	9.66658	9.29295	9.11782	9.40906	9.79063	9.34415	10.0582	9.58508	9.58917	9.9235	9.56852	9.84749	8.97774	9.65476	10.0394	9.96051	9.68976	9.72385	9.69259	9.54759	9.42096	9.98151	9.3419	10.3327	9.76635	9.71558	9.71317	9.94646	10.1934	9.62204	9.85674	9.65464	9.70659	9.47043
7893016	3.4932	3.09044	3.10183	3.02397	2.70322	2.76818	3.4552	3.03117	2.98648	3.02262	3.46937	2.95084	3.35907	2.60591	3.34529	3.86722	3.32932	2.82493	3.30963	4.05445	3.30371	2.948	2.99635	3.47766	2.92763	3.1267	3.62528	3.41178	2.65319	4.10134	2.66688	2.84227	3.53792	2.75492	2.81606	3.13277	2.91189	2.76084	2.57719	3.27319	3.25237	2.63017	2.99813	2.88009	2.84691	4.18081	2.69962	3.66539	3.70012
7893017	4.3155	3.83407	4.21294	4.74083	4.68878	4.21532	3.96659	3.98288	4.92134	4.18748	4.42706	4.27172	4.3386	4.33169	4.40695	4.22632	4.29432	3.86581	4.51614	4.34721	4.12672	4.11258	3.90442	4.0145	4.59938	4.37878	4.68241	4.59113	4.04188	4.18503	3.99651	4.65353	4.13794	4.15618	4.09826	3.9441	3.80888	4.14357	4.11084	4.27055	3.92721	4.07553	4.08543	4.00607	3.62832	4.06527	3.9453	4.0143	4.58386
7893018	2.41995	2.39327	2.9417	4.6908	2.05025	2.6959	3.251	3.07996	3.54255	2.74018	2.14926	1.93541	3.24317	2.97564	3.38407	2.78208	2.66927	2.45208	3.29512	2.63023	2.38811	3.29729	2.66688	3.14138	3.09494	2.10285	3.3252	3.74003	3.13239	2.47962	2.45806	3.31182	3.16465	2.2346	3.38476	2.25973	2.32304	2.89174	3.57214	2.46519	1.86622	1.94424	2.96983	3.05813	3.07439	2.95872	3.01536	2.42408	2.45539
7893019	5.43366	6.46796	6.06613	6.03808	5.55975	5.0999	4.24067	5.94332	6.14228	5.67181	5.71353	4.7713	5.86248	6.29915	6.05814	6.15517	5.52212	5.01571	6.182	5.70943	6.53168	6.64632	6.27504	5.25616	5.56023	6.20759	5.57843	6.66314	5.9569	5.95176	5.54115	5.9284	6.59739	6.62832	6.37616	6.25553	5.80402	5.78485	6.58549	6.31234	6.00099	5.88413	5.95308	5.41421	5.57239	5.87921	5.9704	6.3597	5.91028
7893021	3.33708	2.78099	3.18469	2.53097	3.17021	3.03133	2.8049	2.98319	3.60067	3.21857	3.66954	3.10521	3.19046	2.95723	3.4157	2.42125	3.0668	3.23721	3.12176	3.20496	3.2184	3.43947	3.13812	3.14079	3.43596	2.59181	2.93099	2.78817	3.0312	2.87124	3.25571	3.02737	3.63368	3.24136	3.4167	2.74512	3.42965	2.86732	2.61529	2.98112	2.87525	2.9986	2.72452	3.40954	3.10249	3.44909	3.23261	3.25888	2.88602
7893022	3.44383	1.52632	3.04599	3.26983	3.56363	3.00317	3.48805	3.2836	3.22634	3.16497	3.03858	3.27146	3.05281	3.61296	3.36143	3.25611	3.4647	3.94165	4.12136	3.75588	2.98597	2.32844	3.73178	2.97398	3.04216	2.83188	3.9902	3.71938	2.74119	3.0036	3.30788	3.18981	2.88327	1.77709	3.98952	2.24149	2.56443	2.92601	2.72134	3.86875	3.20245	2.97291	3.69846	3.06172	3.72045	4.11059	3.43692	2.49981	3.72496
7893023	6.83562	6.25165	6.67215	5.70688	7.24618	6.63466	6.6797	6.32955	7.07874	6.65894	6.2999	6.44535	6.64219	7.26586	6.53347	6.75246	6.93456	6.29881	6.89822	6.9879	7.07327	6.71528	6.9208	6.72969	6.41918	7.63476	7.43657	7.69689	6.26887	6.86121	6.5948	6.99618	7.46585	7.00086	7.36336	7.14214	6.705	6.47563	6.65299	6.79939	7.25618	6.85522	6.79157	6.53492	6.87782	6.95901	6.59896	6.36737	6.27845
7893024	2.72504	3.28601	2.10305	2.79243	2.41835	2.93126	3.96851	3.0235	2.21373	2.76444	2.47757	3.09008	2.44938	3.34801	2.71511	2.49731	2.34065	2.53126	2.58927	3.02885	2.08727	2.98997	2.09877	2.09259	2.28144	2.7415	3.77558	2.32765	2.46776	2.22286	2.50903	3.35854	2.93314	3.01945	2.80381	2.85254	3.11035	2.70552	2.53978	2.61837	2.4685	2.331	2.66765	3.12428	2.49757	3.73522	2.40895	2.60793	2.21592
7893025	5.55503	3.35872	5.64001	5.18673	5.99093	5.88619	5.72501	5.86413	4.80696	5.78534	5.11764	5.00864	5.38548	5.09858	5.56306	5.36037	5.62989	5.32077	5.72294	5.55946	5.87928	4.9744	5.55927	5.84277	5.20928	4.24119	5.67493	5.45488	5.08045	5.61995	5.92904	4.85649	5.25142	5.67381	5.06094	4.33001	5.91799	5.58139	5.07334	5.55019	6.04968	5.27052	5.53232	5.67907	5.33083	4.46199	5.95616	5.59468	6.23905
7893026	5.85265	7.27011	5.42224	6.55676	6.08522	5.81085	5.92951	5.63844	5.67069	5.62294	5.58906	6.71635	5.84863	6.25609	5.74667	6.03437	5.35268	5.82639	5.53758	5.65764	5.39452	6.63122	5.52722	5.92699	5.57013	6.7488	5.91652	5.61485	5.00882	5.64371	5.47905	6.7662	6.28304	6.12564	6.15195	6.19419	5.71161	5.25504	5.50806	5.6627	5.03757	5.73957	5.80692	6.55276	5.40623	6.84685	5.38197	5.75639	5.97483
7893027	3.86998	3.31546	4.35297	4.61462	5.85826	4.77234	4.89363	4.65138	3.47046	3.59405	3.98214	4.01854	3.91844	4.88891	4.02598	5.03361	3.74611	4.25091	4.7367	4.175	4.06316	4.19133	3.71354	4.48721	3.66206	3.52292	4.99934	4.5242	3.45848	3.71144	4.24159	3.68195	4.23449	4.74142	4.44907	4.49508	3.98009	4.20355	4.3714	4.40396	4.00309	4.59728	4.47659	4.55524	4.07437	3.98746	4.18137	4.13465	4.74999
7893028	4.68026	4.75292	5.38948	5.30285	6.02192	3.85388	2.53212	5.09462	5.59855	5.02805	5.22744	4.28821	4.48462	4.02801	4.67755	4.44687	5.84952	4.18999	5.39829	5.16864	5.31913	5.79946	4.72521	4.30983	5.31848	5.12006	5.22528	5.87137	5.99243	4.75885	5.2169	5.47603	5.32541	5.81718	5.29544	5.24814	5.18465	5.00296	4.98758	5.33666	5.60235	4.84917	5.02366	4.45816	5.08574	5.7198	4.68826	5.07356	5.42891
7893029	9.78257	9.62933	9.54723	10.6429	10.0992	9.64902	9.89699	10.0493	9.90607	10.0399	9.2186	10.5366	10.0571	9.99753	9.69666	9.93844	9.17812	9.19831	9.8791	10.0422	9.83957	10.3243	9.46133	9.55154	10.14	9.08529	10.1109	9.68347	8.61519	9.81352	9.88403	10.2496	9.86811	9.74678	9.53817	9.50444	10.0982	9.10759	9.83447	9.80774	8.71939	9.64147	9.83538	9.91049	9.57385	10.2651	9.57616	9.77346	9.74587
7893030	3.89898	3.44358	4.23074	4.40449	4.54798	4.63148	5.37769	4.72526	4.16021	5.29152	4.88324	4.03689	4.40747	4.80689	4.74734	4.30278	4.81122	4.86212	4.70796	4.63602	4.65163	3.72018	4.87973	5.09593	4.33296	4.33416	3.99916	4.60988	5.76411	4.8528	3.83235	4.31687	4.56984	5.54241	4.61044	4.75477	4.68326	5.06498	5.11781	4.09319	4.89396	4.15344	4.6074	4.06474	5.31237	4.17767	5.05351	5.34494	3.87637
7893031	7.24055	5.87183	7.86508	7.11172	7.43451	7.06648	7.52522	6.91726	7.34709	6.87507	6.62798	7.37991	6.63574	7.1546	6.91556	7.0599	7.35268	7.41077	7.41447	7.51831	7.09664	7.30032	7.0472	6.83146	6.86692	5.56436	7.09759	6.56546	6.69897	7.33352	7.52641	6.64641	6.6845	6.52781	6.1387	5.94055	7.35723	7.01063	7.19928	7.40538	7.5652	7.48091	7.49878	7.55485	7.23106	6.73336	7.42908	7.40677	7.56701
7893032	5.19452	4.48768	5.08213	5.25114	5.13695	5.44862	5.02441	5.45027	5.07352	5.7157	5.21707	5.86443	4.98208	4.84266	4.48716	5.72612	5.20501	5.54017	5.05049	5.2152	5.16326	5.38484	4.5396	5.62547	4.25278	5.04403	5.05217	5.00689	4.62628	5.00054	4.97401	5.31335	4.81058	4.90188	5.44486	4.89683	5.28964	5.15138	5.12575	4.95504	5.07802	5.47301	4.24052	4.90609	5.68933	4.93102	4.78825	4.96901	4.68341
7893033	8.11785	7.63809	7.74311	7.88954	7.34148	8.39613	9.10111	8.86212	7.98639	7.93828	7.73561	7.62243	8.33439	8.37627	8.45124	7.81052	8.35409	8.41924	8.41717	8.10669	8.61353	8.21415	8.45453	8.52294	8.26646	7.49312	8.115	8.12092	8.67251	8.21613	7.71156	7.36824	7.84136	7.87233	8.28652	8.10473	8.11322	8.28838	8.09995	8.2164	8.35235	7.91547	7.82049	8.06082	8.23712	7.30556	7.86611	8.27196	8.34166
7893034	3.64898	2.91657	4.54103	3.39658	3.49588	4.24918	4.60555	3.91203	3.95852	3.38641	4.09797	2.98035	3.12465	4.05062	4.67348	3.13603	4.36126	4.0693	3.62728	3.4212	3.40762	4.63798	3.72694	4.01484	3.96991	3.95766	2.53811	4.42033	4.25188	3.31734	3.45314	4.13907	3.60928	4.55575	4.50339	3.36387	3.78987	3.93617	3.1348	3.67964	3.44357	3.32958	3.70009	4.37085	2.88017	3.23483	2.95269	4.01546	3.71451
7893035	5.05656	5.12907	4.859	4.51224	4.95789	4.89519	4.76544	5.20223	4.56221	4.97842	4.71507	4.44715	5.01663	4.70057	4.66491	4.11513	4.93956	5.10167	5.00141	4.89771	5.22544	4.83013	5.68441	4.78522	4.49919	4.79978	4.16817	5.01525	5.0593	4.38887	4.54871	4.55609	4.28392	4.49883	4.67318	4.5359	5.13414	4.78501	4.30281	4.43871	4.8256	4.47957	4.92443	4.72655	5.23929	4.25904	5.1461	4.76183	3.8873
7893036	5.42438	6.3827	5.7349	5.55053	5.99026	5.89266	5.48673	5.43399	5.59565	6.00513	6.00223	6.16462	5.91391	5.67327	6.29639	5.35826	6.11456	5.28643	5.64679	6.22538	5.93348	6.32797	5.68054	5.47506	6.33801	6.22849	5.8179	5.19032	5.70655	6.10021	6.43423	6.51494	6.22773	5.96557	6.04035	6.0009	5.90771	5.96421	6.12434	6.06253	5.92158	5.66585	5.93802	5.99281	6.43927	6.64439	5.86501	6.11654	6.2877
7893037	4.42632	5.83762	4.54129	4.65669	4.82717	4.68778	5.26602	4.28949	4.62953	4.26752	4.03846	4.53449	4.44761	5.3628	4.41896	5.05885	3.95778	5.28088	4.5514	4.09941	4.14477	5.13833	4.37131	5.03085	3.72915	5.63842	3.53783	4.51297	3.9875	3.96444	4.55726	4.95765	4.57766	4.6929	4.39525	5.40123	4.73381	4.4393	4.58907	4.60104	4.49292	3.9952	4.99066	5.47722	4.15337	4.80951	4.42091	4.95594	4.61416
7893038	1.89334	2.30242	1.90228	1.80386	1.82808	2.55036	2.418	1.47242	2.08609	2.19182	1.9967	1.65813	1.48388	1.51413	3.05257	2.38747	2.48207	2.52267	1.88882	1.71608	1.94344	2.18285	2.36472	2.24823	1.68783	2.20604	1.55625	2.26795	1.64583	1.89303	1.76196	2.11575	2.27404	2.34904	1.99916	2.09749	1.83289	1.74438	1.47819	1.7794	1.91422	1.4773	1.78259	2.79275	1.92604	1.88071	1.37392	2.05359	2.32015
7893039	9.0218	9.59655	8.69296	9.12079	9.22046	9.03174	9.12133	8.68621	8.68521	8.92949	8.91015	9.36514	8.76714	8.52998	8.74844	8.82052	8.56457	9.12963	8.70552	8.7724	9.02399	8.75163	8.92926	8.9368	9.07386	9.6158	8.90664	8.44109	8.46815	8.6473	8.43839	9.23635	9.18793	9.20416	9.38866	9.00274	8.64908	8.88363	8.86573	8.7437	8.63164	8.88197	8.89921	9.09034	8.45685	9.56549	8.58897	8.58605	8.87142
7893040	5.54124	6.70784	6.19747	6.66417	5.89214	5.61025	4.7226	6.15097	5.96928	5.78401	6.53109	5.16694	5.69261	6.11079	6.066	6.17837	5.92715	5.70976	6.04745	6.03999	6.34019	6.94857	6.90127	5.68764	5.88391	7.11535	6.39592	6.21435	6.58918	5.68445	5.75254	6.54481	6.37388	6.65229	6.90717	6.58726	6.61783	6.2312	6.74276	6.75697	6.43507	6.10633	6.26561	5.72165	5.68065	6.1484	6.207	6.31814	6.35432
7893041	1.80618	2.44437	2.11158	1.82913	2.1412	1.74851	2.45276	1.824	2.33601	1.91012	1.64993	1.51824	1.8596	1.788	2.06355	1.77039	1.70963	2.2648	2.21567	1.89472	2.25391	2.56201	2.30511	1.76239	2.32279	2.55067	2.21882	1.94209	2.03272	2.48235	2.03173	1.96145	1.49322	2.51974	2.15003	2.28691	1.76469	1.58328	2.35709	1.59328	2.23689	1.55467	2.05782	2.21129	2.11791	2.6881	1.97778	2.08767	2.44179
7893042	8.42104	8.79442	8.49198	8.58374	8.35692	8.06716	8.16797	8.58097	8.67998	8.4919	8.40462	8.14986	8.17426	8.59818	8.54289	8.1765	8.56643	8.53168	8.45243	8.24741	8.16846	8.70735	8.36859	8.30421	8.40933	8.79012	8.32849	8.43293	8.36405	8.09814	7.88702	8.75603	8.70875	8.42662	8.3818	8.56799	8.03657	8.15824	8.42563	8.25562	8.19318	8.22562	8.28111	8.11785	7.95617	8.56354	7.603	8.14259	8.22491
7893043	4.48109	4.42951	4.54565	4.77972	4.42321	4.51923	4.3694	4.35116	5.1771	4.75417	4.49656	4.53987	5.00889	4.77332	4.98675	4.12729	4.63374	3.85089	4.70764	4.20693	3.98174	4.99038	4.21245	4.06332	4.4237	4.07465	5.10293	4.34746	4.35646	4.64231	4.61254	4.66942	4.31093	4.95321	3.60948	4.42561	5.02343	4.44444	4.46236	4.61096	4.52894	4.75949	4.13149	3.43346	4.60485	3.85823	4.09361	4.20136	4.78124
7893044	1.63877	2.14273	1.43666	2.15287	1.18905	1.64431	1.86226	1.67138	1.63447	1.67862	1.38324	1.61528	2.50041	2.47534	1.66238	1.64358	1.96018	1.79274	1.85072	1.68721	1.64251	3.45265	1.52997	1.48148	1.60775	2.603	1.68467	2.41833	1.30508	1.40671	1.95984	2.91403	3.16432	2.14849	1.85291	2.26812	1.74081	1.54233	1.93867	1.62089	1.33875	2.46103	1.80181	2.06923	1.77531	2.19748	1.55963	1.59807	1.2955
7893045	1.38378	1.20873	1.46029	1.69574	1.25185	1.30486	1.43285	1.35241	1.43251	1.34443	1.58507	1.51235	1.28562	2.01113	1.28632	1.5498	1.29077	1.27854	2.11982	1.22053	1.60582	1.76528	1.64665	1.23747	1.61068	1.58644	1.36958	1.76896	1.79515	1.28636	1.54667	1.97936	1.25382	1.89091	1.48938	1.56619	1.12891	1.48582	1.71121	1.74739	1.60608	1.23148	1.47708	1.71006	1.59288	1.61154	1.42698	1.21523	1.3905
7893046	2.30827	2.2739	2.44791	2.11811	2.08943	2.74624	2.45645	2.28359	1.77552	2.83417	2.8605	2.07739	1.85977	2.56122	2.32286	2.42187	3.16643	2.61634	2.27939	2.42157	2.8149	3.1424	3.19312	2.71146	1.68011	2.29494	2.00121	3.03901	2.8218	2.72043	2.04119	3.16365	2.19673	3.10943	3.08332	2.66224	2.33346	2.61017	3.03149	2.53344	2.50474	2.24232	2.55201	2.78195	2.30405	2.23646	2.17221	2.31885	2.77529
7893047	4.35852	3.71886	4.6322	4.48106	4.37842	4.19387	5.08975	5.01528	4.67091	4.05996	4.35216	3.533	4.13544	4.31485	4.89348	4.33716	4.84535	5.04563	4.24661	4.38145	4.86076	4.41914	4.85712	4.44356	4.5245	3.58654	3.87297	4.82217	4.19988	4.1857	4.56485	4.66771	3.45677	3.93078	4.36211	4.36081	4.54582	4.36955	3.30919	4.50927	4.40346	4.16386	4.78912	3.10627	4.20706	4.34092	4.69151	3.83765	3.91088
7893048	5.32697	6.02095	4.93183	5.47176	5.29194	5.33672	4.99387	5.40115	5.80912	5.75339	4.90223	4.85146	5.13787	5.58087	5.28644	4.98985	5.1527	5.194	5.43803	5.29785	4.97097	5.65966	5.223	5.5359	5.2905	5.64746	5.45276	5.39847	5.23435	5.18101	5.40664	5.57319	4.34564	5.86981	5.7744	5.88732	4.43245	5.03103	5.30631	5.73662	5.02584	4.87593	5.6384	5.11658	5.40701	4.57469	4.63977	5.09763	5.30312
7893049	3.36016	2.9496	2.44217	3.97966	4.4507	3.29365	2.46206	3.46907	3.57998	2.6186	2.84901	1.88974	3.52439	2.95139	2.97958	4.38442	3.57616	3.18232	3.17588	3.53522	4.55435	4.20674	4.24974	3.43785	3.69747	2.0826	4.20758	4.16553	4.65552	3.76847	2.46206	3.55838	4.84132	2.69319	4.81593	4.18114	4.47897	4.10272	3.90188	3.1807	3.14127	2.25872	2.94074	3.96984	3.8017	2.15161	2.86499	3.77583	4.5108
7893050	10.4503	10.6625	10.2081	9.86644	10.1858	10.3384	10.3045	10.4816	10.5974	10.3181	10.609	9.9381	10.2917	10.6263	10.568	10.5906	11.1025	10.0715	10.278	10.497	10.4172	10.7144	10.6657	10.6846	9.87635	10.8516	10.6396	10.8951	10.5356	10.5223	10.2182	10.348	10.7252	10.7522	10.8417	10.8632	10.287	10.6048	10.4041	10.3067	10.712	10.4602	10.2845	10.2686	10.5305	10.8154	10.5954	10.7135	10.0837
7893051	5.4486	3.70054	6.29657	6.82045	5.19364	5.74637	5.70119	5.88943	6.00821	6.08618	5.19078	5.02253	6.18842	6.69473	6.38278	4.64361	5.27457	4.40178	6.3289	5.82812	6.04477	7.93434	6.0629	5.25055	5.65424	3.84791	5.66208	6.1771	4.99856	5.34624	5.72842	7.83767	7.31176	7.05587	6.0525	5.44926	5.93475	5.28601	5.70928	5.41364	4.74263	5.73518	5.10034	4.72134	6.00447	7.55162	5.31218	6.22264	5.88411
7893052	2.90326	3.43749	3.19925	3.61995	3.52299	3.55784	3.53659	4.86643	3.44863	3.33162	3.30507	2.93079	3.73345	3.62962	3.59772	2.9759	3.6265	3.57148	3.47388	3.89186	3.025	4.44149	3.5317	3.75061	3.27389	4.36392	3.12666	5.23028	3.40632	2.99398	3.59252	4.72246	3.51852	4.22336	4.06638	4.36405	4.16484	3.90045	3.39505	3.76713	3.32323	3.4222	4.11369	4.12298	3.85416	3.5583	3.19761	3.50049	4.39235
7893053	1.79635	2.05377	2.43048	2.1471	2.69353	2.97023	3.18013	2.16824	1.79946	2.43344	1.70737	2.51323	2.27156	2.02282	2.38784	1.87949	2.10105	2.41951	1.98838	2.24725	2.77967	2.26955	2.12061	2.50329	2.7695	2.16182	2.38293	2.27024	2.40637	2.55131	2.28756	2.14802	1.96409	2.46445	2.14224	2.01568	1.95149	1.89102	2.22636	2.46843	2.22031	2.04319	2.18884	2.85921	2.20793	2.15394	1.87896	2.55693	1.98524
7893055	3.12732	3.18932	4.26469	3.71908	4.03301	2.92501	3.79427	4.29514	4.12308	3.66408	4.15201	3.55806	3.41225	3.29909	3.94438	4.59172	4.36906	3.54828	3.79615	3.85784	3.75976	4.3314	3.95813	3.41184	3.74447	3.88494	3.65131	3.94973	4.37755	3.66233	4.00277	3.10324	3.09983	3.98985	3.46639	4.75386	3.87824	3.84035	3.57377	4.10481	4.34542	3.46465	3.59524	3.66354	3.96739	3.63207	4.05172	4.30641	2.758
7893056	3.73139	4.63852	2.61504	4.6259	4.87011	2.91175	3.20241	3.75357	3.41642	3.51716	3.11638	2.98678	3.35169	2.67894	3.36864	4.0608	3.6064	3.31422	3.64515	2.88029	3.23336	4.06617	4.04212	4.31498	4.46564	3.31184	4.53065	3.49645	3.36764	3.71254	4.00999	3.47143	3.38922	3.15366	4.48574	2.43176	3.59491	3.75233	3.96945	3.80403	3.28395	2.68404	3.96095	3.79707	3.76248	3.43603	3.63872	4.08815	3.09954
7893057	1.64503	1.87612	1.79049	2.13147	2.20735	1.44992	2.12535	1.93694	1.46284	1.70509	1.65538	1.85795	1.76682	1.41613	1.55285	1.79721	1.60379	1.66972	1.71442	1.64094	1.87645	1.4357	1.41072	1.94074	1.24731	1.65629	1.48129	1.53247	1.35623	1.4908	1.47757	1.43925	1.32424	2.01979	1.6472	1.71228	1.48031	1.58106	1.41206	1.75697	1.56806	1.61921	1.43962	1.63297	1.41712	1.40793	2.18248	1.90561	1.56993
7893058	8.49406	8.31179	9.04832	8.09463	7.39953	8.16574	8.18236	8.28375	8.64739	8.52924	8.85749	7.00446	8.73686	8.5514	8.60105	7.78916	8.75474	8.47348	8.5223	8.64477	8.96673	8.55444	8.78541	8.27951	8.43719	8.72686	8.27835	8.52176	8.86838	8.74895	8.65243	8.35887	8.67229	8.91229	8.97566	8.91356	8.41774	9.02163	9.28067	8.55483	8.87064	8.09424	8.39226	7.53337	8.85496	8.82423	9.10277	8.94507	8.88712
7893059	5.48604	4.94254	4.34818	6.0294	5.23693	5.28427	5.28745	5.46339	5.28619	5.01023	4.60401	5.75168	5.24107	5.13949	4.90078	5.22389	4.7652	4.94593	5.1596	5.24074	5.0449	6.08821	5.01704	5.11383	5.76635	4.46959	5.29709	5.25617	4.54727	5.27641	4.66889	6.42808	4.92718	5.69698	4.89266	5.06942	5.12363	4.84807	5.17531	4.42871	4.52339	5.69389	4.64779	4.10257	5.34887	5.8675	5.10186	5.17456	5.91648
7893060	2.56273	3.50159	3.53034	3.23741	3.64951	3.59128	3.06511	3.6319	3.3871	3.42376	3.17548	2.83452	3.75822	3.38825	3.9018	3.1101	2.89947	2.86084	3.3976	3.55975	3.65062	3.65879	3.10412	3.88151	2.86035	3.76923	3.78845	3.9344	2.94844	2.58118	3.71513	3.78301	3.17517	4.50522	3.42046	2.81403	2.86898	2.9838	3.22697	3.51183	3.50043	3.27681	3.2221	4.04878	3.60783	3.96266	3.57441	3.63509	3.55883
7893061	7.11099	7.33431	8.82002	6.9306	8.10767	7.26963	7.47018	7.44351	7.62707	7.27512	8.15171	7.36347	7.72234	7.89685	7.95268	7.35659	7.87753	7.46547	8.03229	7.73583	7.77814	7.1108	7.7684	7.18193	7.81359	7.29232	7.37989	7.54653	8.14476	8.48939	8.03622	7.26536	7.60475	7.54781	7.50726	7.44805	7.89772	8.00994	8.14744	7.80032	7.95576	7.63471	7.50363	7.53404	7.92373	7.87322	7.98829	7.7396	8.25331
7893062	2.34987	3.06907	3.26778	2.85304	3.05557	2.70498	2.01398	2.98646	3.67548	2.68215	3.13414	2.37097	3.81764	2.42926	3.42261	2.81953	3.54678	2.39008	2.39625	2.79299	3.60201	2.73931	3.86274	3.23883	3.34664	3.63557	4.01011	2.71163	3.95406	2.39274	3.36328	2.49547	2.48181	3.61496	2.72642	2.63364	3.41561	3.98495	3.8903	2.92759	3.82482	2.83835	2.94844	1.69676	3.70315	2.09224	3.08855	3.22637	3.00786
7893063	3.84612	3.63047	5.6884	4.00142	3.97438	3.33448	4.42674	4.75003	5.14413	5.08938	5.93032	3.74605	4.33971	4.47607	5.83593	4.18134	5.54861	4.28318	5.50369	4.48249	4.87321	4.54799	5.33147	4.04303	4.46423	4.59274	5.01138	5.48952	6.46077	5.07421	3.96967	4.628	4.53545	4.87853	4.85741	4.60813	4.59503	4.77001	4.69541	4.20508	4.88284	3.35265	4.61512	3.90941	4.10508	5.23898	4.54368	4.57864	4.11455
7893064	5.59803	6.14553	5.51199	5.94381	5.80253	4.74796	5.78898	5.73876	5.35698	5.50067	5.50208	5.41109	5.83133	5.61195	4.84698	5.92584	5.53469	5.95758	5.43004	5.74742	5.44715	5.35539	4.90127	5.86443	5.11651	6.26472	5.72781	5.13596	5.33596	5.47336	5.76309	4.78583	5.04705	5.3301	5.22565	5.40048	5.81894	5.85442	5.42904	5.34764	5.22382	6.05119	5.94744	5.35758	5.47166	5.35289	5.64434	4.97239	4.53031
7893065	3.29826	3.24955	2.82215	3.04357	2.93963	3.19992	2.45815	2.80141	3.19702	4.38342	3.80844	3.31888	2.5059	3.74232	2.92959	2.64503	4.43612	2.95205	3.42027	4.46825	3.28987	3.25182	3.552	3.92257	3.27799	3.12913	4.63157	4.22585	3.43433	2.91728	2.31818	2.25364	4.202	4.10028	3.65412	2.00438	3.20411	3.9479	2.97133	3.26956	3.3878	2.32516	3.71012	3.39283	3.9975	4.05206	3.5716	3.23553	2.06522
7893066	1.33483	1.89018	1.55277	1.67047	1.22056	1.4121	1.84957	1.46073	1.53555	1.60626	1.59692	1.36812	1.37505	1.70128	2.22061	1.76552	1.74053	1.77859	1.83172	1.42479	1.47706	1.7071	1.39496	1.21624	1.24642	1.60695	1.16708	1.67682	1.15491	1.24184	1.39346	1.89818	2.14542	1.81204	1.95568	1.73264	1.33989	1.14596	1.34472	1.73706	1.27521	1.61485	1.96846	1.31917	1.35892	1.80411	1.39011	1.41875	1.99113
7893067	6.64803	6.35575	6.6168	6.69873	6.78309	6.66906	6.40945	6.18747	6.64527	6.86552	7.21966	6.67955	6.71988	6.87537	7.26863	6.10778	7.17575	6.78638	6.94543	6.78127	6.52485	7.21628	6.80387	6.78566	6.94199	7.73526	6.9922	6.93847	7.48449	6.41523	6.36655	7.4581	6.87801	7.23911	6.65371	7.08215	6.25471	6.68223	7.21937	6.18038	6.65366	6.18208	6.97248	6.05159	6.4046	6.77624	6.49709	6.78155	6.55881
7893068	5.6969	5.88663	5.66292	5.55575	5.04108	5.60709	5.95265	5.90127	6.10628	6.11725	5.92436	5.15145	5.28827	6.05933	6.02773	5.75263	6.48186	6.52177	5.68927	5.81912	5.85875	5.93462	6.37581	6.46958	5.82112	6.06583	4.8649	6.11611	6.27453	5.80789	5.41388	5.16977	6.0124	6.07352	6.12161	6.63993	5.61878	5.78254	5.58432	5.64969	5.80319	5.47314	5.57389	5.56899	5.96253	4.99316	5.77693	5.68024	5.84774
7893069	5.78159	6.29124	5.49903	6.38308	6.24071	5.98457	5.99126	6.0263	6.33984	6.46777	6.35489	5.93437	5.57556	6.68983	6.3633	5.73796	6.44083	6.20068	6.44768	6.02903	6.33517	6.31312	6.38839	6.22149	6.3971	6.51446	6.30278	5.99699	5.91552	6.14123	5.63499	6.63884	6.33355	5.96538	6.52167	6.36154	5.96559	5.97249	6.15838	6.09658	6.28352	5.96222	6.25927	5.3619	5.93055	6.77723	5.35062	6.38027	6.78635
7893070	7.93343	7.82422	7.91593	7.49956	8.12174	7.84365	7.43433	7.77566	8.08072	7.73232	7.96927	7.4197	7.89723	7.83833	7.43784	7.57178	8.28517	8.00256	7.6308	7.8267	8.07494	7.63336	7.64297	7.63718	7.78885	8.18635	8.20148	7.70863	7.65765	7.74424	7.51786	7.67289	7.81621	7.50298	7.82444	7.82251	7.89423	8.0743	7.78212	7.65056	7.99001	7.87018	7.86527	7.46906	7.77165	7.88815	7.65219	7.57816	7.9072
7893071	5.23298	5.63295	5.09668	5.09725	4.99095	5.04378	4.38273	5.13612	5.1194	4.22432	4.52577	5.37225	4.64766	5.28623	4.9017	4.67075	4.75716	4.73092	4.51633	4.93067	4.83558	5.81889	5.40105	5.53168	4.49798	5.91284	5.44586	4.72437	4.50255	5.10273	5.12508	5.08692	5.79032	5.38545	4.80143	5.85288	4.91577	4.76313	5.09046	5.15811	5.20069	5.17165	5.2407	4.45908	5.15659	5.77447	4.33674	5.24164	4.41663
7893072	4.56953	4.3967	5.3656	5.75335	4.12312	5.1938	5.13347	5.99361	4.89211	5.18902	4.57531	4.6175	4.59271	5.99074	5.47655	4.7212	5.50224	5.74609	5.05207	5.17909	5.15803	6.00635	5.38193	5.66005	5.14091	5.1562	4.39089	5.4671	5.2726	4.3475	4.28982	5.03075	5.33611	4.68597	5.68588	5.22711	5.31102	5.43177	4.74117	4.80202	5.42096	4.52005	4.67315	5.43812	5.20894	5.10891	4.80719	5.25793	5.12054
7893073	7.19768	6.2938	7.92856	7.19554	7.62942	6.98687	7.50701	7.50849	7.66008	7.54586	7.16389	7.23114	7.2299	6.90473	7.86579	7.63591	7.1555	6.88552	7.44143	7.29725	7.45416	7.32547	7.15591	7.62399	7.54183	6.35896	7.31729	6.88918	7.50019	7.18805	7.3842	6.51508	6.9278	7.05386	6.97755	7.01462	7.696	7.26354	7.58043	7.37862	7.48696	6.85417	7.30575	7.13874	7.03412	6.74328	7.4448	7.01975	7.59461
7893074	5.0103	5.90883	6.07672	5.52765	5.07846	5.57563	5.74181	5.75063	6.11457	5.72298	6.23122	5.02471	6.18519	5.81773	6.3273	6.44591	6.03424	5.51519	5.95051	6.21387	5.66281	5.32513	5.63346	5.83583	5.51229	5.80447	5.916	6.03337	6.48725	6.25768	5.77154	5.97817	5.65122	5.40078	5.66678	6.04884	5.81487	6.27493	5.50874	5.92236	5.76713	5.43539	5.91995	5.28221	5.9919	5.37429	5.81241	5.92501	5.64144
7893075	8.65296	11.6864	8.19291	8.45812	8.98133	8.21384	7.30614	8.03919	7.7949	7.70312	8.49563	9.93496	8.47651	7.95575	7.60636	9.38825	7.53363	9.6533	7.39651	8.12176	7.73568	8.30393	8.305	8.89305	7.69706	9.45576	8.31166	7.8549	7.38539	7.60044	7.78113	7.30202	7.71719	8.48849	8.40602	8.95599	7.86499	7.6615	8.22707	7.96636	7.97874	7.98955	8.45699	10.0494	7.57221	8.2116	7.6256	7.85184	8.12008
7893076	3.9247	2.8848	3.20125	4.42987	3.41718	3.85519	3.8764	4.59616	3.14199	4.69877	3.93053	3.86983	3.80515	4.42332	4.38373	4.55184	4.82342	4.71303	4.39783	4.10133	4.33262	5.08256	3.4294	4.26158	3.46228	4.07341	3.9017	4.10989	3.73102	4.57588	4.29892	3.23147	3.08139	3.96285	5.1561	4.65753	3.93737	4.0842	3.8913	4.04772	4.14317	3.70053	3.913	3.37555	4.47421	4.41351	4.76075	3.66654	3.49876
7893077	11.9529	11.3953	12.1058	11.7702	11.9514	11.9884	12.0876	12.1346	12.1417	12.1215	12.0529	11.7764	12.0378	11.7891	12.16	11.9537	12.1788	12.0247	12.0372	11.9807	12.1698	11.713	12.0785	11.9405	12.1445	11.3442	11.925	11.9567	12.3698	12.0791	11.8957	11.624	11.7689	11.9293	11.8364	11.7672	11.9335	12.1235	11.9478	11.9691	12.2128	11.8808	11.8074	11.5179	12.035	11.6379	12.0994	11.9551	12.0223
7893078	1.75302	3.48654	1.41033	2.45227	1.44261	1.30794	1.31192	1.58576	1.43774	1.82308	1.08003	1.81065	1.51924	1.87089	1.39382	1.79492	1.4058	1.61879	1.31036	1.32756	1.38811	1.36276	1.48459	1.31192	1.13635	2.25427	1.32623	1.55273	1.43507	1.17589	1.34753	1.58639	1.60109	1.75627	1.50956	1.40959	1.31809	1.07228	1.1882	1.42307	1.5407	1.55661	1.42487	2.22409	1.49034	1.99125	1.24352	1.61345	1.52627
7893079	7.24495	6.11735	7.64196	7.23766	7.19719	7.09585	7.45215	7.06037	7.05845	7.25312	7.21382	7.21061	7.20847	7.10902	6.55563	7.06552	7.62364	7.39545	7.48038	7.69503	7.60524	6.94022	6.943	6.98436	7.43438	6.45714	7.03159	7.4698	6.8105	7.07179	7.44583	7.13754	7.38284	7.11147	6.77912	6.6482	7.44163	7.71248	6.93303	7.48182	7.67144	7.44534	7.40415	7.08257	7.73026	6.79093	7.52489	7.28686	7.53314
7893080	2.50537	2.05244	2.71521	1.89507	1.67261	2.02191	2.18317	3.13853	2.73849	2.9113	2.38203	1.82971	2.33264	2.21726	3.6377	2.94569	3.05678	2.09641	3.44525	2.15251	2.75981	2.75011	2.39686	2.1197	2.26004	2.44637	2.59455	2.88257	2.41301	2.52461	1.87618	2.38567	1.57555	2.03678	2.06488	2.33588	2.36379	2.55166	2.31455	2.65222	2.35441	2.22708	2.20852	2.64187	2.42907	1.7659	2.52761	2.66091	3.05043
7893081	9.83673	9.02029	9.82734	9.19191	9.55438	9.57013	9.75497	9.89862	9.90058	9.8102	10.0119	9.41197	9.45947	9.42256	9.7758	9.57914	9.93878	9.83146	9.77244	9.66012	9.85443	9.32356	9.53468	9.69389	9.76071	9.11157	9.66053	9.71252	9.68022	9.38413	9.46581	9.02629	9.24796	9.20011	9.28112	9.30815	9.53049	9.70321	9.84125	9.75194	9.80143	9.50752	9.74376	9.45422	9.62773	8.62706	9.38483	9.23675	9.76868
7893082	4.02344	5.25465	4.66491	5.70542	4.76044	4.9437	4.67948	4.71406	4.92779	5.13592	3.57988	4.57906	4.3206	4.7306	5.05545	4.09592	4.11708	3.90884	5.01941	4.63484	4.63209	5.52148	4.31124	3.41219	4.17864	3.11396	4.6513	5.07973	4.4615	4.0469	5.10721	5.78585	5.18341	5.38576	4.36855	4.45335	4.42383	4.19902	4.48549	4.24637	4.18943	3.97731	4.35032	3.33073	5.59537	5.31343	3.9888	4.38909	5.16308
7893083	3.04332	3.20914	4.11642	3.22515	3.50668	2.80718	2.62901	3.31281	4.29154	2.7742	3.96254	2.41011	3.56344	3.51007	4.02862	3.82015	3.76667	2.71164	3.63847	3.31307	3.88824	4.48408	2.81738	2.77789	3.55877	3.67936	3.82335	4.26147	3.4481	2.82737	3.31627	2.80716	4.10271	2.88459	3.3131	4.09177	3.23274	4.20926	4.29174	4.74213	3.48583	2.49901	4.53806	2.84227	4.00599	3.62008	3.62514	3.29178	3.7912
7893084	6.10373	6.49663	6.68727	6.1179	6.45823	6.45515	6.79799	7.23103	6.31212	6.53756	7.14876	6.40769	6.35631	6.27549	6.88254	6.39176	6.92535	7.39111	6.15602	6.8256	6.65964	6.03566	7.17759	6.92106	6.3897	7.62665	5.51904	6.44553	7.19906	7.25795	6.38926	6.2416	5.86722	6.20659	7.00383	7.3534	5.84054	6.87255	6.29693	6.64754	6.59522	5.35267	6.74118	6.69401	6.44424	6.5473	6.32011	6.64931	5.26292
7893085	9.51217	8.81088	9.27784	9.45527	9.43754	9.21498	9.15071	9.47731	9.70961	9.59081	9.37466	9.39766	9.33169	9.47599	9.34553	9.22351	9.46468	9.43558	9.24857	9.34228	9.31824	9.25248	9.28131	9.33009	9.47612	8.73623	9.50254	9.0742	9.1912	9.12263	8.99181	9.13626	9.38446	9.30977	9.15396	9.09592	9.09779	9.24578	9.37388	9.24775	9.17213	9.24114	9.23927	8.96157	9.00766	8.98216	9.03424	9.08867	9.20335
7893086	6.1524	3.26974	6.06973	5.83262	5.64622	5.43272	5.62489	5.47099	5.71741	5.48706	6.4046	6.06035	5.42971	5.54221	5.13911	4.93341	6.19095	6.44968	5.81229	6.05644	5.9284	4.5498	5.84268	5.51233	5.94591	6.17588	6.11023	4.70505	5.64958	5.99129	6.51859	4.29012	5.72977	5.5975	6.27005	5.66126	5.69989	5.9247	6.04982	5.94187	6.09906	5.86215	5.57571	5.92292	5.96817	5.63019	6.04808	5.93037	5.814
7893087	7.42349	6.52657	8.00313	6.59818	7.38381	7.215	7.51446	7.07336	7.62556	6.94397	7.61001	6.53031	7.40885	7.15326	7.16618	7.35802	7.0665	7.54468	7.35187	7.4457	7.26053	6.81863	6.76431	7.38447	7.38297	7.02612	7.6363	7.29098	6.62134	6.58469	7.28527	6.29955	6.89184	6.77316	6.46429	6.77276	7.57917	7.5772	7.43165	7.52564	7.46718	7.22038	7.55448	7.33382	7.40018	6.81	7.32456	6.99842	7.21895
7893088	3.73415	5.01527	2.94452	3.84486	2.94855	1.66166	2.14225	3.06298	3.2911	3.23358	4.26573	3.04128	3.64165	3.51163	3.44756	3.23925	3.40478	2.84881	3.79615	3.06077	3.80048	3.80649	4.22903	2.83849	4.38687	4.71941	3.82084	3.884	4.73992	3.8901	3.46429	3.00881	4.60162	3.8031	3.49041	4.64316	3.3065	3.77005	5.0257	4.80894	3.67923	3.42213	3.25786	3.18999	3.20684	3.93594	3.67517	3.63175	1.88541
7893089	5.4204	4.14428	5.3904	4.91918	6.15326	5.43099	5.91054	5.89547	5.94653	6.08336	5.38593	6.35035	5.43973	5.10793	5.62517	5.74041	5.72299	5.33703	5.80333	5.37768	5.10959	5.88115	5.48818	5.91836	5.69647	4.90041	5.12802	5.66785	5.92072	5.30117	5.31935	5.24913	5.23436	4.86984	5.38698	4.99215	5.11705	5.07822	5.3992	5.09418	5.41622	5.10414	5.43991	5.35865	5.4712	5.1277	5.22677	5.25265	5.41632
7893090	11.1213	10.7872	10.7589	10.7811	10.7868	11.0732	11.0696	11.2272	11.3318	11.0734	11.1998	10.8371	10.6932	11.0892	11.0634	10.9809	11.4174	11.1475	10.9744	11.1298	11.3371	11.3502	11.2697	11.3336	11.0909	11.2488	11.1203	11.1827	10.4263	10.5293	11.0336	11.1687	11.2203	11.1463	11.0932	11.0771	11.0313	11.2912	11.1526	11.0601	11.3451	10.9907	11.2055	11.0669	11.3619	11.1714	11.0497	10.9857	10.7221
7893091	6.32072	6.30414	5.14802	6.54677	6.35868	5.62065	6.01028	6.4898	6.75869	6.0684	6.95619	5.83201	5.7175	6.5326	6.80183	6.71569	6.80256	5.7269	6.06925	6.70949	6.69645	7.11858	6.82015	6.90614	5.97166	7.64124	6.7105	7.06516	5.83443	6.67392	6.45073	6.63116	7.76126	7.11641	7.34797	7.1755	6.42833	5.93902	7.33316	6.81409	6.66201	6.6859	7.01215	6.70489	6.76655	6.83148	6.18209	6.81156	7.36873
7893092	2.36935	2.82895	2.33429	3.79339	2.94954	3.37388	3.53176	2.71246	2.47187	2.98234	2.88875	3.90095	3.47588	3.00712	2.87397	2.65614	2.32016	2.73123	3.44997	3.59967	2.83259	3.9738	2.11789	3.29999	3.6542	3.55748	2.61139	2.45118	3.45415	4.03376	2.57185	3.33764	2.26677	3.65454	2.91445	3.09017	2.54448	3.57225	3.59475	2.90253	3.43151	3.10527	3.01512	2.72917	2.497	3.11176	3.15275	2.90224	3.49806
7893093	2.80564	1.91612	2.52403	2.06239	2.50872	2.63219	2.75178	2.64782	1.87938	2.755	2.27483	1.78551	2.2595	2.00023	3.78467	2.38568	1.9063	2.17248	2.4857	2.6793	2.68488	2.65085	2.26519	2.20432	1.85914	1.64372	2.3746	2.26641	1.94177	2.29617	1.77895	3.13692	2.06637	2.81858	2.15222	2.62504	2.56244	2.83717	2.12142	1.82442	1.86973	2.2635	2.46488	2.05124	1.77393	2.40153	2.0876	1.94938	1.98605
7893094	9.78985	9.21764	9.77572	9.5035	9.85268	9.81337	9.69532	9.78384	9.86019	9.70764	9.5453	9.76796	10.0627	10.0335	9.83218	9.89482	9.5079	9.13226	9.60511	9.84228	9.7852	9.98432	10.0458	9.83221	9.60017	9.29826	10.3184	9.81504	9.50745	9.86425	10.0303	9.70288	9.66111	9.79765	9.89684	9.84738	10.2771	10.04	10.089	9.93016	10.0325	10.0815	9.87329	9.69018	9.88339	9.76432	10.0321	9.97465	10.0563
7893095	3.77884	3.44027	3.85929	5.20701	3.34497	3.24733	4.01717	3.88653	3.98533	4.13603	3.61884	3.91331	3.95006	4.36559	3.46308	3.23799	3.58604	3.37082	4.08618	4.36946	4.75184	4.87612	3.95152	3.76757	3.83302	3.35003	4.08539	4.17061	3.41832	3.8195	3.97979	4.86599	4.93648	3.69592	3.82437	3.86561	3.93477	3.94208	3.6595	3.78405	3.49596	3.15958	3.84895	3.3164	3.27838	4.02795	3.51322	3.12729	4.10034
7893096	9.40793	8.87614	9.29627	9.17886	9.42738	8.88058	9.17746	9.54386	9.58656	9.62554	9.23144	9.38701	9.19933	9.24092	9.31567	9.2845	9.4537	9.20738	9.17756	9.40864	9.27427	9.38638	9.31752	9.44919	9.39698	8.9463	9.34675	9.23527	9.37714	8.99934	8.99896	9.18517	9.25584	9.2455	9.2185	9.14682	9.14033	9.07374	9.19744	9.19772	9.3241	9.27425	9.20051	9.01955	9.03153	9.10414	8.97763	9.0091	9.05484
7893097	6.29997	6.55429	7.26522	6.91009	6.86888	6.46884	6.00066	6.7171	6.87631	7.01804	6.4887	6.06289	6.39319	7.07876	6.58394	6.68934	7.0484	6.17375	6.9428	7.05887	6.68114	6.99968	6.55446	6.74378	6.79423	6.80742	6.63946	6.97281	6.47008	6.15531	6.70535	6.96633	6.8781	6.80813	6.96442	6.92312	6.94531	7.19739	6.40286	6.67499	6.73175	6.90425	6.42458	6.71776	6.84023	6.5642	6.34411	6.65428	6.27016
7893098	3.77161	2.90977	4.5402	3.08636	3.91991	3.0671	4.92547	4.05101	3.97554	5.05892	4.12625	3.46872	3.36426	4.39014	4.56126	4.25696	4.52056	3.18407	5.05549	4.19999	3.33036	4.51855	4.56875	5.04317	3.60489	3.42715	4.50911	4.66798	4.55017	3.00512	3.95758	4.15913	3.35269	3.56752	4.08458	4.41172	2.90548	3.73089	4.06769	3.64363	3.42698	3.50536	4.36948	4.07732	4.30625	3.5092	3.62004	3.93777	3.76879
7893099	4.30828	3.21141	4.48251	3.0335	3.50121	4.72462	4.33707	5.36115	4.02229	3.32292	3.64556	3.66988	4.13784	4.13945	4.78035	4.27451	3.41793	3.58319	4.24134	3.64952	3.23924	3.47388	4.21333	3.10781	3.52297	3.64547	4.51479	3.31446	3.34557	4.96821	4.17202	2.77887	4.07086	3.18309	3.75458	4.12275	4.27598	4.60267	4.2447	3.826	4.60259	3.32516	4.59173	2.82662	3.44135	2.98859	3.83722	4.46511	5.34792
7893100	4.76823	5.18137	5.28319	5.81311	5.67928	5.44205	6.03063	5.69522	5.57608	5.55915	5.33357	4.70557	5.65224	5.71588	4.77089	5.48094	5.0628	5.0703	5.41353	4.58929	5.68641	5.41118	5.30121	5.16969	5.39818	4.73679	5.64177	5.49764	5.3184	5.40654	5.17288	6.37436	5.2149	5.50227	5.07499	4.84821	5.74109	4.8894	5.53815	5.30833	5.01735	5.34775	5.20545	4.62834	5.19468	5.88422	5.474	5.27825	5.65107
7893101	11.7336	11.1411	12.0303	11.7359	11.76	11.7265	11.912	12.0254	12.1462	12.0393	11.6139	11.4902	11.9094	11.8209	12.0925	11.689	12.1289	11.7074	11.945	11.9539	12.0802	11.612	12.0255	11.694	11.9413	10.9477	11.7751	11.8635	12.2713	11.9883	12.0007	11.4748	11.6572	11.7645	11.5582	11.4653	11.8068	12.0104	11.9287	11.8091	12.0139	11.7824	11.5242	11.2088	11.9976	11.5713	11.9448	11.8034	11.9303
7893102	2.97812	2.72086	3.36613	2.92353	2.381	3.53799	3.13842	3.74009	2.85847	4.62034	2.99162	3.16109	2.99365	2.86766	2.91324	2.50401	4.19369	3.38741	3.44074	3.89206	3.11435	4.23674	4.2255	3.77542	3.09978	3.61882	3.2562	3.54578	3.73462	3.73858	2.41809	2.81137	2.67448	3.49007	2.96308	3.55999	3.06559	3.87991	3.07266	2.70379	3.96997	2.68451	3.86398	1.52548	3.62708	3.17678	2.68643	2.36471	2.00923
7893103	10.5589	11.0037	11.1609	9.82145	10.7438	9.96531	9.6059	9.7388	10.7888	10.2567	10.9077	9.7987	10.2657	10.75	10.345	10.1296	10.7398	10.2878	10.3599	10.4745	10.2332	10.5182	10.1727	9.57681	10.2208	10.8479	10.6709	10.866	10.3735	10.1001	10.031	10.4893	10.2231	10.4719	10.6168	10.7869	10.1851	10.4498	10.3669	10.5596	10.1581	10.206	10.1328	9.94549	9.95085	10.5364	9.93279	10.2665	10.0004
7893104	5.73837	5.8317	6.17215	6.0925	5.98321	6.33876	5.3232	6.2434	6.36131	6.14945	6.23902	4.89247	6.32013	6.64518	6.62245	6.76015	6.67717	6.16909	6.58733	6.43513	6.54396	6.57327	6.44352	6.31605	6.32684	6.28844	6.78384	6.33297	6.52235	6.16617	6.52607	6.16608	6.32054	6.44871	6.23814	6.44302	6.60944	6.96874	5.81368	6.64036	6.65631	6.54438	6.39274	5.62172	6.75473	6.39046	6.15888	6.05355	6.75307
7893105	7.84609	7.93615	7.85982	8.04	7.85045	7.40638	7.6899	8.13399	8.04025	7.94225	7.83713	7.67663	7.58231	7.92397	7.77301	7.89883	7.95769	7.82508	7.58322	7.93254	7.71509	7.9758	7.92191	7.82439	7.81134	7.88793	7.58967	8.02046	7.73077	7.68142	7.44571	8.00274	7.96291	7.82465	7.76229	7.87831	7.4563	7.72499	7.34059	7.63686	7.52761	7.86609	7.85134	7.88347	7.36322	7.76114	7.66166	7.66924	7.60814
7893106	6.36317	6.05696	6.17332	6.37476	6.43318	6.05184	6.30992	6.22004	6.10529	6.48072	5.93404	6.70203	6.18192	6.20811	6.25068	6.17304	5.98076	6.08789	5.87453	5.59048	5.9917	6.43955	6.01951	5.74884	6.35771	5.37067	6.36219	5.57249	6.24416	6.16716	6.09825	6.4361	6.32146	6.38061	5.06654	6.34695	6.20256	5.83469	6.10163	5.58168	5.61522	6.22502	5.63778	5.69981	5.75774	6.99948	5.66377	6.14612	6.33209
7893107	1.7739	2.24427	1.42986	1.48752	1.65589	1.92624	1.66867	2.43816	1.5404	1.99981	1.72736	1.64044	1.75175	1.98492	1.46549	1.74422	1.37335	2.00965	1.74671	2.17252	1.99973	2.55776	1.86085	1.60006	1.7597	1.56029	1.43811	2.24001	2.17882	2.241	1.69316	1.90687	1.86464	1.66619	2.26141	1.80344	2.17069	2.09004	1.70199	1.73718	2.02915	1.69099	1.76531	2.21187	1.85556	1.55769	2.25583	1.68308	1.62777
7893108	1.68258	0.979503	1.6517	1.42671	1.11921	1.31919	1.30832	1.52214	1.53328	1.41289	1.36307	1.89855	1.19034	1.52484	1.79639	2.14667	1.23877	1.34635	2.15252	2.37361	1.49186	1.19573	1.51895	1.09478	1.13051	1.11673	1.09771	1.57072	1.46721	1.59611	1.69547	1.96014	1.06283	0.764146	1.58399	2.1317	2.28507	1.51607	1.18112	2.28507	1.06401	1.07069	1.55903	1.53276	1.24922	1.81027	1.158	1.36366	1.35924
7893109	2.26878	2.76544	2.45102	3.1292	2.84609	2.30244	1.93261	2.43464	2.25257	2.16011	2.35117	2.27674	1.95583	2.42994	3.05602	2.08125	3.35311	2.48034	2.81296	1.81822	2.71331	2.45865	2.74195	1.98906	2.62727	1.69565	2.66213	2.92616	2.73224	2.55855	2.50677	2.77	2.23274	2.46163	2.53456	2.20724	2.4937	2.69541	2.2763	2.63391	2.68478	2.39876	2.63141	1.86712	3.26588	1.85455	1.99691	2.77001	3.0408
7893110	3.3795	2.77592	4.22632	3.56443	2.62141	2.89431	3.30878	2.39291	2.77172	2.75134	3.98174	3.36354	2.75008	4.25922	3.60643	3.21488	2.82548	3.98404	4.26544	3.21973	3.67843	2.4703	3.91837	3.00755	3.35187	3.79606	3.18901	3.16222	3.89575	3.06048	2.51384	3.33968	2.61193	3.14225	3.27475	3.30829	3.78452	3.22715	3.92365	3.22661	3.29656	2.80454	3.18079	3.16514	3.14041	3.27066	3.98431	3.8049	3.60673
7893111	2.85099	4.76749	3.92673	3.52563	3.6075	4.16485	2.85363	4.84093	4.65661	4.55686	3.98844	2.41754	3.88993	3.15355	6.36256	3.21296	4.7088	4.3213	4.72333	3.65469	4.41918	4.32801	4.16242	4.01122	4.27522	4.66882	4.67966	4.63927	4.5977	3.87912	4.32354	3.99951	3.49429	3.77455	3.89372	2.6768	3.78569	4.68172	3.99281	4.69985	4.51703	2.63652	4.32349	2.31807	3.97989	4.33654	3.51709	3.79886	2.72882
7893112	3.23816	3.85511	3.72091	2.65348	2.82124	3.431	3.82731	4.64776	3.40945	3.34576	4.12876	2.86384	3.29523	4.01644	3.78839	3.10821	4.49649	4.04399	3.52165	3.28949	4.58658	3.46715	3.21545	3.05154	3.35634	3.81566	2.88934	4.47634	4.7694	3.93017	3.52671	3.27039	3.86944	4.09222	4.46648	3.43345	3.64417	3.93628	2.87386	2.9968	3.64074	3.07414	3.44866	3.96702	4.4676	2.88441	3.49107	3.21484	2.43565
7893113	6.16006	6.39914	6.25091	5.77826	6.80048	6.31038	6.08371	5.75783	5.95854	5.82508	5.92012	5.71223	5.96763	6.17582	5.94614	5.68842	6.08696	6.06346	6.30711	6.13782	5.99915	5.94756	6.44962	5.98226	5.69986	6.21962	6.04017	6.5197	5.89112	6.39929	6.14465	5.92737	6.2724	6.08304	6.3585	6.31919	5.87382	5.97014	6.057	6.14774	6.151	6.14474	6.27779	5.90127	5.80557	6.17629	6.00468	6.287	6.86023
7893114	4.39698	4.84217	4.09132	5.97073	4.9188	4.70022	4.46986	5.29717	5.42713	4.89571	3.90883	5.10662	5.25041	4.6411	4.69939	4.77549	4.66531	4.36381	5.26167	5.0108	5.2806	5.99174	4.94237	4.19582	4.87523	4.14752	4.92395	5.12037	3.91855	5.1482	4.36821	5.51544	5.20511	5.3406	5.08352	4.90308	4.24348	4.49216	4.8467	4.75933	4.13473	4.97772	5.26818	3.95769	4.29012	5.94331	4.56914	5.18437	5.14106
7893115	3.34926	2.96716	3.37249	2.67885	2.26661	3.28448	3.7258	3.03494	2.4188	1.70532	4.51145	2.39446	2.78653	2.94374	3.06255	2.87196	3.12142	4.3862	2.02035	2.25932	2.38346	2.09878	1.87796	2.78077	4.47266	2.32514	2.41163	2.84614	3.14283	2.5579	3.02459	1.60638	1.23423	2.40917	2.9407	2.57798	3.22359	3.70644	2.83173	2.62013	2.4612	2.36029	2.59516	3.30424	2.57017	1.81068	4.30558	3.69355	2.63494
7893116	7.28317	7.64999	7.14114	7.79344	7.47866	6.82647	7.11213	7.26467	7.87259	7.35958	7.07048	7.54429	7.3499	7.17417	6.79621	6.49494	6.7991	6.51761	7.32218	7.17517	7.20054	7.58396	6.64537	6.80196	7.2957	7.75867	7.42684	7.81093	6.33449	6.91851	6.63816	7.947	7.50987	7.67737	6.76015	7.10423	7.16238	6.76615	7.30211	6.91919	6.69696	7.37778	7.58893	7.0027	6.94834	7.91963	6.85346	6.86779	7.36536
7893117	2.01071	1.8549	1.70138	2.0659	1.89863	2.33585	2.65664	1.89941	1.77801	1.63536	1.83239	2.11338	1.72859	2.18143	2.18581	2.08933	1.62537	2.07913	2.21117	1.85335	1.73917	2.34421	1.54497	1.85658	1.62682	2.13539	2.08412	2.05386	1.79596	1.88162	1.72028	2.2589	2.61874	2.34369	2.22124	1.94494	2.09841	1.77096	1.77869	2.36023	1.79182	1.7499	1.93221	2.09279	2.16296	2.28421	1.86761	1.9822	2.16207
7893118	5.83723	5.94135	5.10284	6.07864	5.62957	6.23176	5.58649	5.86039	6.17279	5.39416	5.71545	5.58331	5.55274	5.50331	5.47989	6.23607	6.1058	5.45548	5.70566	5.60009	6.52913	5.90428	5.93281	5.94621	6.00286	5.52737	6.04999	6.90172	5.92861	6.05207	5.89312	5.96582	5.68567	5.50568	6.02787	5.46628	5.97665	6.14284	6.08228	6.3271	6.30058	6.01295	6.14533	6.04442	6.15794	5.19334	5.82794	5.66908	6.64413
7893119	3.19679	3.05954	2.79527	2.82707	2.78338	2.3593	2.76821	2.9187	3.73047	3.11689	2.84149	2.92548	1.69692	2.7111	2.65877	2.32997	2.7597	2.56424	2.6893	2.3595	3.43337	3.98279	2.01579	3.0283	2.94494	2.79749	2.45984	2.62274	1.90458	2.05566	2.56448	3.07356	3.94477	2.59716	2.50318	2.10675	1.98957	1.88021	2.79046	2.46831	2.14413	2.41508	3.24396	2.40785	2.43019	2.6067	2.74048	2.72904	2.18806
7893120	5.22172	5.0769	4.40966	5.08202	5.23304	4.96207	4.721	5.85363	5.82509	5.18824	5.08863	4.32868	5.35596	5.0384	5.51669	5.67924	5.13005	5.01882	5.72295	5.46775	5.74155	5.83251	5.4635	5.03736	5.36891	4.57177	5.74907	5.25405	5.26354	5.45656	5.51068	5.37695	5.20692	5.41546	5.40433	5.85645	4.97079	5.11099	4.89397	5.14095	4.9561	4.95808	5.12124	4.30695	5.30822	5.1034	5.04961	5.18844	5.02573
7893121	8.64921	8.30748	8.35988	8.57764	8.31176	8.20341	8.26681	8.64962	8.41656	8.67788	8.33228	8.07844	8.17302	8.195	8.29005	8.2567	8.45162	8.40035	8.34889	8.34009	8.27724	8.62816	8.30752	8.42211	8.60093	8.35241	8.40822	8.27108	8.33093	8.24531	8.01448	8.27429	8.5553	8.25299	8.47762	8.56767	8.44252	8.14453	8.37358	8.28587	8.42479	8.30094	8.4319	8.20737	8.22229	8.35246	7.97029	8.31953	8.44756
7893122	5.12633	6.17934	6.20667	4.77576	5.44365	5.56625	5.43254	5.45896	5.64138	5.40504	5.75543	4.95354	5.79277	6.15621	6.4742	6.7372	5.71354	5.94141	5.87192	5.37292	5.67557	5.31712	5.61843	5.78285	4.81745	5.67691	5.86406	6.30839	5.45037	5.25569	5.67901	5.86184	5.78957	6.32284	5.89139	5.99587	6.18173	6.09643	5.33665	5.9996	5.1921	5.13324	6.38908	5.60509	5.74804	5.86895	5.36139	5.68716	5.87007
7893123	5.80478	4.97796	6.44071	5.79279	5.79994	5.72945	5.28818	6.29433	6.17529	6.13618	6.47848	5.31139	6.20122	5.89413	6.44772	5.8983	6.2237	6.01735	6.18247	6.22071	6.18322	5.72324	6.25511	5.72152	5.57852	5.75109	6.08194	6.41674	7.09692	6.44795	6.11726	5.85698	5.57739	5.61489	6.05203	5.61925	6.36938	6.43556	5.82153	5.73875	5.81308	5.69351	6.0075	5.03251	6.19115	5.63047	5.97674	5.95047	6.17852
7893124	1.49768	1.6959	2.52837	1.2454	2.49857	2.29678	1.93189	2.05484	1.82665	2.25129	1.65372	1.71446	1.44059	1.90788	2.19589	1.305	2.57673	1.88293	2.29406	2.24022	2.43709	1.93032	2.9391	1.9325	2.44764	1.18506	1.54404	2.45868	1.85039	2.14193	1.97381	1.77224	1.72967	1.71608	2.2733	2.18633	1.59504	3.10703	2.09874	2.05835	2.8358	2.79421	1.34402	2.2281	2.3655	2.09582	1.49904	1.828	1.97293
7893125	5.40929	4.41855	5.47226	5.57372	5.58075	5.126	5.76233	5.4158	5.46202	4.85337	4.9458	4.52851	5.09767	5.40244	5.63805	5.62027	5.55301	5.71018	5.61095	6.03379	5.07464	6.10567	5.5269	5.44347	4.5467	5.18376	5.50514	5.92987	4.70706	5.55667	5.33874	6.12979	5.6322	5.35231	5.50445	5.76085	5.642	5.68184	4.63398	5.99061	5.33705	5.59804	5.95483	4.9953	5.49733	5.77427	5.43059	4.98805	5.83203
7893126	2.67474	1.98161	3.025	2.85735	2.71832	2.56996	2.2837	2.59302	2.43366	3.21033	2.5878	2.64168	2.62367	2.71672	3.27415	2.67423	2.62605	2.94492	2.63954	2.31234	2.53422	2.71211	2.57048	2.46389	2.5374	2.51428	2.75903	2.84607	2.10298	2.29491	2.57618	2.01804	2.84483	2.93467	2.23249	1.93474	2.67583	2.51538	2.64963	2.24829	2.54741	1.76791	2.04863	3.17618	2.27294	2.60102	2.65884	1.97958	2.9014
7893127	3.09025	3.84744	3.12982	3.51251	3.54688	2.72822	2.85522	2.14903	3.34052	2.31482	2.80096	3.29783	2.79304	2.97773	4.21897	2.85193	3.0257	2.94336	2.88282	3.27608	3.75355	3.14145	2.22279	2.84191	2.11531	3.27731	2.78154	3.58091	2.95188	1.8883	2.83399	3.1032	2.38744	2.56304	3.21419	2.11452	2.7547	3.10112	2.94597	3.11478	3.04308	2.3504	2.78956	2.42338	3.00865	2.67977	2.01548	2.27849	2.62564
7893128	4.45898	3.9171	4.34945	3.72024	3.85446	3.80462	3.53606	3.85941	4.51927	4.43238	4.24281	4.25853	3.71452	4.57493	3.75812	3.5876	5.0266	3.92391	4.80571	4.07618	4.30809	4.11406	3.8491	3.5193	4.16332	4.27071	4.19472	5.176	4.28513	3.90144	3.70629	4.20658	4.64165	4.25342	3.92913	4.37101	3.91453	4.36143	3.42949	4.5712	4.23693	3.59438	4.07202	3.62033	4.28379	3.73427	3.83619	4.34124	3.85631
7893129	3.17226	3.5525	3.48218	3.75459	3.73632	4.57411	3.92445	4.61446	4.36452	4.99928	3.79335	2.53303	3.50666	4.37357	3.55705	4.3115	4.70486	5.14716	4.32703	4.27084	5.00139	4.55373	4.29679	4.50451	4.57292	3.26369	3.9074	4.45255	4.23693	2.99522	3.79156	3.51313	3.11303	3.92738	3.99405	4.17757	3.50289	4.08997	3.92185	3.97823	3.67996	3.06662	3.90619	3.2276	4.16294	2.631	3.55043	3.90292	3.33129
7893130	10.1755	10.8742	10.0835	10.5039	10.4425	9.99705	9.98321	10.3494	9.87093	9.94652	10.1009	10.6406	9.82222	10.5478	10.0275	10.7277	9.77283	10.1577	9.95576	10.0612	9.99724	10.5086	10.1047	10.2869	9.87985	10.5773	9.65579	10.2028	9.24063	9.77907	9.30299	10.4897	10.6784	10.2236	10.7051	10.441	10.1165	9.98093	9.93897	10.3433	9.91021	10.0843	10.5502	11.0012	9.89338	10.3142	10.0311	9.81051	10.184
7893131	9.49132	8.39851	9.97677	8.74149	8.89748	9.15797	9.25385	9.53128	10.1841	9.71204	9.60164	8.57502	9.16953	9.09554	9.52561	9.47644	9.70821	9.6608	9.65594	9.4774	9.70967	8.93675	9.50874	9.33032	9.60685	8.98638	9.38863	10.0222	9.72035	9.29321	9.02514	8.99159	9.54088	9.32329	8.94204	9.14576	9.45175	9.59282	9.31086	9.64737	9.66567	9.09039	9.49253	9.00085	9.58892	8.26634	9.39491	9.47812	9.40111
7893132	2.58549	3.30945	4.22335	3.4185	2.76978	3.52708	3.77189	4.23933	4.04042	3.39317	3.98448	2.92113	3.08769	3.60574	4.24254	4.10376	3.90706	3.51993	3.5838	3.15562	4.03305	4.31231	3.26685	3.59567	3.59526	3.28775	3.29461	4.55264	4.46962	3.36737	2.89262	2.72688	3.65807	2.85391	3.98873	3.07621	3.57898	3.54231	3.57583	4.36026	3.68594	2.78975	4.69378	2.98588	3.45163	2.98888	3.43025	3.35779	3.69253
7893133	10.1042	10.2647	9.93332	9.88828	10.6654	9.96784	9.91439	9.8086	10.3083	9.85781	9.62326	10.5062	10.227	10.3609	9.81016	9.5975	10.1651	9.74834	10.0741	10.2873	10.2318	10.6123	9.87939	10.1585	9.6939	10.18	10.1591	10.0837	9.09088	10.3569	10.3571	10.3879	10.5542	10.4612	10.1377	10.1527	10.1105	10.0216	10.3558	9.94887	10.1078	10.3972	10.0552	10.1952	10.2448	10.6751	10.4314	10.5247	10.505
7893134	5.50402	6.11415	6.47064	5.29739	5.66421	5.83555	6.19718	6.47283	5.71354	5.37374	6.24036	5.96879	5.81145	5.60699	7.01653	6.51422	6.47423	6.4125	6.17674	5.86676	5.76248	6.013	6.28709	6.68742	5.40404	6.46756	6.02769	6.12963	6.5279	5.92774	5.88256	5.21158	5.67727	5.70616	6.30393	6.74731	5.65726	6.15325	5.76837	6.2312	5.61908	5.43811	6.13439	6.32374	5.99059	5.29784	5.89323	6.17309	5.86043
7893135	2.42391	1.62552	1.52198	2.93857	1.52117	1.95721	4.00837	2.78592	2.22997	2.55131	2.21024	1.57329	1.97282	1.88335	2.21024	1.99696	2.73825	3.15041	3.03766	1.99353	1.7549	2.08563	2.32604	2.07089	2.03322	1.27933	1.9954	2.54827	1.4265	1.75567	2.25835	3.85703	2.47579	1.47613	1.90338	1.92332	2.10747	3.42779	2.46158	2.81426	1.8672	1.66093	1.94735	1.65237	2.48233	2.8506	1.91561	2.25139	1.65541
7893136	3.47977	1.77097	2.98996	1.67631	2.0055	2.91005	3.19152	2.40901	4.32215	3.22508	3.41068	3.03215	2.18281	1.93692	2.86516	2.67558	3.62001	4.34043	2.77347	2.17638	2.99094	2.69574	2.54373	2.88558	4.31718	2.25298	1.5985	4.23229	3.90927	2.70212	2.41825	1.67449	3.21077	2.19392	1.84956	2.17635	2.33896	2.19964	2.35933	2.55439	2.60153	2.43585	1.91645	2.14968	2.23532	1.3497	3.2476	2.19865	3.29653
7893137	1.67549	1.52837	1.99021	2.50181	1.28811	1.67914	2.28229	1.86323	1.58862	2.66896	1.60442	2.65221	1.81133	1.81477	2.29562	2.14672	1.77313	2.27266	1.71758	2.38743	2.26156	2.2199	2.15856	1.93962	1.41496	1.9785	1.2973	2.8515	1.7873	2.16013	2.28143	2.18958	1.94864	1.45677	2.05786	2.02865	2.39242	2.35628	1.95497	2.41399	1.97134	1.40873	1.95942	1.95309	2.08765	2.0261	1.77456	1.77936	1.81368
7893138	10.177	10.0158	10.7117	9.52445	10.4572	10.3987	10.2586	10.2232	10.5416	10.4356	10.2746	10.0722	10.0156	10.141	11.0815	10.5157	10.6548	10.3877	10.5525	10.208	9.94272	10.0282	10.1261	9.79337	9.77713	10.0119	10.581	10.5367	10.2207	9.92617	10.1696	10.0794	10.2908	10.0632	9.99685	9.97232	10.2034	10.1805	9.86361	10.2956	10.0937	10.2435	10.3523	10.2315	10.0828	9.88386	10.0174	9.99336	10.3051
7893139	10.1447	9.52094	10.8052	9.73986	10.4771	10.226	10.3138	10.3969	10.6381	10.0845	10.2366	9.84118	10.4022	10.153	10.0015	10.3759	9.83654	9.99036	10.246	10.4473	10.0314	9.7926	10.2581	10.3499	10.0908	9.6339	10.4621	10.0707	9.82241	9.92384	10.2769	9.43028	9.63661	9.80694	9.73827	10.031	10.6052	10.3748	10.2293	10.347	10.3873	10.1769	10.3887	10.0617	10.2044	9.40276	10.2401	10.0705	10.2971
7893140	11.542	11.0095	11.5765	11.4448	11.4063	11.2644	11.3135	11.5927	11.732	11.6415	11.4411	11.3786	11.3497	11.3406	11.5686	11.4019	11.6632	11.4271	11.4695	11.37	11.3932	11.2589	11.4273	11.4052	11.4739	10.9497	11.3051	11.2713	11.3651	11.4418	11.2472	11.1631	11.4186	11.2805	11.2419	11.2426	11.2283	11.444	11.3836	11.22	11.5608	11.1732	11.1789	11.1581	11.299	11.0129	11.2006	11.1734	11.4022
7893141	4.56221	4.86646	5.01348	4.88906	5.20154	5.55099	5.61445	6.29069	5.52894	5.70265	5.56014	4.76849	4.99133	5.57818	6.10204	4.08514	6.27638	5.70535	5.5175	5.56026	5.39629	5.52514	6.30155	5.82488	5.31849	5.42315	5.63386	6.18864	6.10714	5.55313	5.03007	5.51798	5.40717	6.01147	5.77574	5.25736	5.3503	5.00171	5.24168	5.42365	4.97619	5.09364	5.52049	4.33262	5.13965	5.44713	5.22658	5.59341	5.72057
7893142	2.98535	2.78758	3.88072	3.9947	2.54357	2.43804	2.958	3.74281	3.15204	2.69744	2.71755	2.83707	2.97335	2.33457	3.48806	2.96106	3.54249	3.47981	3.91302	2.58918	3.47901	4.31625	3.09908	3.71113	2.65053	3.07479	2.71097	3.86198	3.89399	2.7932	2.86103	3.31744	3.74737	2.09937	3.51574	4.00709	2.78415	4.03483	2.93113	3.924	3.28145	2.72367	3.17273	3.22646	3.17661	2.22492	2.71955	3.05868	2.44501
7893143	5.27337	6.12138	5.21952	5.46216	4.6734	5.79508	5.7803	6.14282	4.78123	5.57552	4.79417	4.90444	4.60592	5.50781	5.23676	5.61358	6.24377	6.04993	5.28845	5.52721	6.36476	6.14013	5.96791	6.6965	5.98629	5.1486	5.22833	6.38357	6.55197	5.61199	5.14683	5.5123	6.05164	6.0267	5.88971	6.27887	4.99777	5.44676	5.50917	6.44048	5.57601	4.91184	5.5951	6.32995	5.3113	3.33362	5.95326	5.40951	5.59323
7893144	2.66242	1.76045	2.66163	2.2199	1.88224	1.31721	2.86553	2.17358	3.15393	2.06182	2.23702	2.32787	2.06586	2.79273	2.32966	2.34008	2.41986	3.10368	2.63767	2.46627	1.98944	2.13881	1.60941	2.55772	2.81673	1.80971	2.52345	1.83294	1.90234	2.20225	3.1304	1.64961	1.78203	2.98154	1.56021	2.2133	2.31029	2.30278	1.77814	1.6136	2.30222	1.78036	1.9597	1.67851	2.36257	1.63933	1.89518	1.88566	2.38665
7893145	5.01981	5.37403	4.84784	5.38554	5.39247	4.87933	5.53317	5.25156	4.495	5.71424	5.42043	5.95334	5.15117	5.78231	4.70322	5.70169	5.6268	3.35706	4.30381	4.38945	5.08434	6.29757	6.03893	6.22958	5.2509	5.75943	4.64101	5.55883	5.95436	5.83167	4.83776	5.96268	6.11427	5.37464	6.50226	5.98098	5.19587	3.95243	5.00655	4.29419	5.41127	5.85496	4.85439	5.29462	5.94128	5.98835	5.33643	5.00733	5.21908
7893146	4.29237	4.59818	2.8353	3.7833	3.86286	3.5482	4.06422	4.2001	3.57407	3.20568	3.81424	4.09497	3.81076	3.28614	4.16907	3.53836	3.67371	3.69064	3.6098	3.3792	4.07785	4.22197	3.74777	4.6154	3.71387	3.4389	3.41158	3.72952	3.54001	3.83703	3.71882	3.18158	3.48802	3.5755	4.08996	3.53194	3.88164	3.4944	3.81681	4.18806	3.44711	3.41693	3.68893	3.38383	3.43022	3.78248	3.57027	4.27523	3.6534
7893147	11.6142	11.2197	11.6312	11.4715	11.5018	11.5307	11.5736	11.7859	11.7484	11.6356	11.4906	11.4132	11.5483	11.5002	11.585	11.5708	11.6326	11.6194	11.6182	11.5342	11.63	11.2694	11.5838	11.6084	11.559	11.0231	11.4092	11.4439	11.5896	11.4816	11.4508	11.1215	11.3238	11.3975	11.2739	11.2545	11.4257	11.4801	11.5577	11.5376	11.5193	11.4038	11.4257	11.2576	11.4145	11.1552	11.4643	11.3321	11.4354
7893148	7.68874	7.97842	7.79561	7.90565	7.6147	7.58757	7.60983	8.1105	7.78402	8.16589	7.56469	7.83991	7.79551	7.78439	7.67858	7.60032	7.83924	7.60832	7.58233	7.64541	7.23254	7.73561	7.68951	7.83602	7.72702	7.45001	7.55734	7.50182	7.63013	7.41744	7.3238	7.66596	7.68763	7.4115	7.60691	7.73333	7.32853	7.33328	7.69915	7.39752	7.53937	7.69746	7.82577	7.62897	7.6137	7.66325	7.36098	7.45585	7.54335
7893149	2.69086	1.86883	1.77367	3.19138	2.04599	1.57399	2.49251	2.92953	2.12856	2.17482	2.85088	2.56227	2.98793	2.32639	2.50201	1.9527	3.10072	2.35935	2.53555	2.22857	3.00579	1.94696	3.20829	2.59012	2.54387	2.71735	2.7153	2.7199	3.1901	2.19444	2.03825	1.88341	1.78844	2.04498	1.98721	2.09484	2.12777	2.38098	2.69862	2.33083	2.13327	2.98441	2.94185	2.02552	2.19115	1.49547	2.15906	2.55062	3.66906
7893150	2.7626	2.26019	4.28017	2.86469	2.96391	3.44078	3.28457	3.46243	4.55347	3.20635	3.11403	1.23633	3.33506	3.00506	3.8075	3.6203	3.85253	3.92829	3.34705	3.11922	3.51919	2.72742	3.44636	3.5858	3.44707	3.44854	3.54074	3.32296	4.48125	3.31584	3.1908	3.26204	3.1619	3.42907	3.21502	3.29959	3.59976	3.89285	3.16966	3.46646	3.55412	2.88231	3.79698	2.32712	3.60502	1.9046	3.17618	2.68154	3.1062
7893151	4.30717	5.26848	5.04208	5.12062	4.50666	4.4383	4.34805	4.89361	4.17147	4.74706	4.4802	4.03794	4.2183	4.42276	4.78851	4.27539	4.23991	4.37348	5.07183	5.11579	4.07782	5.06311	4.25772	4.40329	4.46721	4.13636	4.40988	4.52205	3.85459	4.4747	4.29503	4.58328	4.46713	4.2841	4.72855	4.02509	5.10605	4.17673	4.26447	4.69998	4.47698	4.1808	4.73887	4.50335	4.19772	4.61701	4.63701	4.92645	4.36862
7893152	9.9166	9.4976	9.50152	10.1299	9.63169	9.38317	9.24012	9.71612	9.81441	9.90411	9.04145	9.59714	9.47952	9.83879	9.06211	9.70901	9.43638	9.32361	9.57778	9.72767	9.56176	9.8427	9.19746	9.30613	9.66282	9.27406	9.38368	10.0117	8.84578	9.11456	9.26784	9.38663	9.68618	9.3753	9.237	9.23953	9.4499	9.38372	9.51654	9.44967	9.00684	9.58714	9.78535	9.55369	9.40992	9.23593	9.28841	9.14245	9.50023
7893153	7.73917	7.70435	7.83771	7.4219	7.58709	8.0665	8.03839	8.09229	8.13795	8.55359	7.87315	8.17978	8.05184	8.0941	7.32348	8.24024	8.31688	8.32174	8.07467	8.33086	8.19353	7.5133	7.78846	8.02987	7.72217	8.20943	8.08599	8.00891	7.75441	8.05117	7.91595	7.82997	7.8882	7.87821	8.06713	8.14384	8.20283	8.25746	7.86963	8.15997	8.20896	8.26172	8.08704	7.95736	8.17415	8.13388	8.15028	7.97998	7.45616
7893154	5.16307	5.69271	5.86497	5.22764	5.18148	6.28415	6.79372	6.63706	5.75658	6.23705	6.74924	5.32803	5.84071	5.77187	6.43013	5.68354	6.65171	7.07284	6.04221	6.19451	6.09092	6.61633	6.6079	6.64114	5.72397	6.203	5.86508	6.39304	6.96308	6.0623	5.84173	6.19783	5.66862	6.18695	7.03949	6.99081	5.13019	6.29614	6.0894	6.2239	5.84546	6.04144	5.51023	6.04029	5.7352	5.93076	5.93339	6.51389	5.91226
7893155	2.83361	3.61827	2.82527	2.74119	3.17792	2.42751	3.21001	3.03767	3.45834	2.98578	3.30791	3.56219	3.1461	2.97185	3.07599	2.90901	3.0739	3.00729	2.02389	3.45723	3.1999	3.56115	2.63977	3.8469	2.82986	2.81647	2.84718	3.22655	2.80259	2.93069	2.72251	3.3399	2.65785	3.84685	3.94173	2.55215	2.58385	2.91771	2.97935	3.62302	2.76072	2.73626	3.19378	2.90008	2.87496	3.25879	2.40512	3.10207	3.34411
7893156	4.11996	1.99935	4.45277	4.34348	3.84272	4.29556	4.3141	5.01581	5.0118	5.25602	4.63993	3.97438	5.31042	4.19521	4.9162	3.90097	5.38543	4.66239	4.62318	4.55699	4.78967	3.89284	4.84731	4.43808	4.80484	2.97135	5.16067	5.33832	5.43856	5.11117	4.89402	3.50766	3.44477	3.71482	3.03023	3.94192	4.5682	5.64696	4.80882	4.51194	4.72444	4.29285	4.43127	3.38531	4.8146	3.27356	4.91743	4.27908	4.97355
7893157	2.01692	2.08713	1.73508	2.04764	1.68906	2.2716	1.95559	2.1863	1.85673	1.79266	1.80044	1.68278	1.7833	1.97728	1.86583	1.61529	1.83621	1.93644	2.09761	1.6375	2.18863	2.33344	1.85553	1.71543	1.97399	1.60638	1.73931	2.25767	1.44556	1.72851	2.10098	2.81655	1.76989	2.1105	1.83694	1.8281	1.48751	1.59522	1.81263	1.86314	1.66825	1.81897	2.32784	1.973	1.93174	1.6318	1.67042	1.59556	2.02919
7893158	5.08628	4.88018	4.85448	5.6162	5.39387	5.40315	5.131	4.84223	4.88744	5.48294	5.28298	5.63598	5.01871	5.44467	5.07138	5.346	4.55706	4.76621	5.15105	4.39199	4.70586	4.40309	5.3423	4.68098	5.03535	4.86966	5.46137	4.91973	4.95077	4.71343	4.73914	5.38134	5.12365	5.40777	5.08673	5.86604	4.91613	4.99937	5.07397	4.78798	4.31043	4.33664	5.02611	4.49512	5.19612	5.08781	4.73736	5.0806	4.89916
7893159	4.68339	4.5767	4.35394	4.3538	4.55116	3.95534	4.90252	5.3215	5.14017	4.67812	4.77856	3.6937	4.00591	4.7314	4.94205	5.18282	4.76902	4.55555	5.40046	5.36035	5.17643	5.06885	4.95984	5.1817	4.95151	5.25617	5.39717	5.62578	4.94725	4.19862	3.96953	4.94886	4.72337	4.63868	3.94328	4.28578	4.45891	4.76382	4.97804	4.64561	4.24618	4.16006	4.79653	4.53462	5.05634	4.19747	4.34477	4.63056	3.97474
7893160	8.61858	8.4526	8.85392	8.69896	8.58378	8.90757	9.19773	9.30996	9.07898	9.16079	8.9131	8.66341	8.77316	8.43957	8.84723	9.13232	9.09501	8.87173	9.00339	8.87272	9.00328	8.64287	9.13854	8.97364	8.74239	8.0077	8.27675	8.73295	9.52537	9.16026	8.98092	8.35735	8.558	8.74204	8.53094	8.76412	8.91639	9.19843	9.27008	8.64882	9.32226	8.75665	8.8261	8.57553	9.03299	8.4527	9.14148	9.08528	8.98747
7893161	2.54435	1.71856	2.82034	1.79712	2.03195	1.71159	2.18956	2.19039	2.13296	2.61646	1.88678	2.39352	2.21024	2.68156	2.62932	2.41659	1.98339	2.33317	2.53204	2.54439	2.22969	1.81584	2.33512	1.74505	1.85595	2.56811	1.73821	3.22352	1.56871	1.65323	2.42925	1.70259	2.3155	2.18638	1.91989	1.39926	2.55645	1.95585	1.83727	2.06731	2.70978	1.6954	1.98831	2.8594	1.89504	2.54773	2.01494	1.9538	2.05024
7893162	3.5524	3.08051	3.94179	3.51075	3.20804	3.25101	3.08939	3.51253	3.32438	3.48702	3.51632	3.59128	3.08085	4.15137	3.38571	3.23062	3.45741	2.87061	3.13336	3.46905	3.41734	3.73999	3.07357	3.15938	3.30536	3.40832	3.13345	3.23948	3.90773	3.35127	3.06606	3.49654	3.22478	3.31213	3.48997	3.0833	3.10263	3.42076	3.31475	3.79603	3.32558	3.62161	3.34422	2.50936	3.32226	3.35399	2.90488	3.3515	3.01066
7893163	1.29689	1.7346	1.39546	3.01399	1.24113	1.22032	1.55624	2.68065	2.87783	1.8412	2.8247	1.42142	1.28398	2.11418	1.47091	1.57707	2.75779	1.76745	1.90964	3.11038	2.49021	1.6169	2.14698	1.92675	1.61393	1.97893	1.489	3.27236	2.18532	1.9936	1.41319	1.53556	2.87687	1.60975	1.82929	2.2003	2.3468	2.22402	2.193	2.10658	1.61867	1.34481	2.61797	1.96864	1.81483	1.38833	1.65232	1.3178	1.38792
7893164	8.4814	7.76871	8.07777	7.91507	7.95326	7.71796	7.83821	7.96632	8.52593	8.4147	8.36634	7.81199	7.42124	8.26545	7.84593	8.31588	8.6179	7.87306	8.26807	8.47293	8.49813	7.93018	7.69604	8.26579	8.30677	8.10626	8.02573	8.75559	7.69061	7.79686	8.03782	7.35455	8.12141	7.9496	7.68001	6.94934	7.92942	8.30664	8.21482	8.32229	8.51975	8.23001	8.38393	8.15364	8.28653	7.56637	8.28686	8.0631	8.20896
7893165	5.08775	6.14496	6.04439	5.06431	5.3944	5.41281	6.32768	5.89857	5.76727	5.66601	5.11295	5.43413	4.44577	5.76848	5.87626	5.96453	5.70319	6.06057	5.51182	5.32136	5.97461	6.55446	5.67919	5.77156	5.46663	5.68445	5.56265	5.64239	6.01221	5.4583	5.26064	5.7877	5.24605	5.23504	5.76191	5.85201	5.7731	5.22498	5.66497	5.7183	5.82707	5.10042	5.73026	5.76736	5.57989	4.99839	5.54573	5.97784	5.64781
7893166	2.65586	3.02904	2.57629	2.0768	2.44386	3.05709	2.63299	2.58358	1.89301	2.74693	3.12026	2.63355	2.39485	1.90654	2.92331	2.44493	2.74721	2.46181	2.31599	2.19002	2.4075	2.40803	2.22427	3.19879	2.10661	3.10436	2.91795	2.37461	2.06468	2.30481	2.30584	2.46231	2.57359	2.23251	3.21388	2.5638	2.25685	2.50741	2.11218	2.1482	2.29479	2.26231	3.13269	2.48526	1.95308	3.11827	1.69877	1.51334	2.4652
7893167	3.9243	3.21961	4.14647	3.27487	3.64041	3.89336	5.16801	4.18062	2.97404	4.24642	3.31982	4.27105	3.59863	4.35335	3.98661	3.85171	3.93967	4.40713	4.07585	3.83576	3.86853	4.03966	3.48558	3.94317	3.24856	4.01684	3.76251	3.14755	3.75732	3.57462	3.57569	2.62096	4.04031	3.76682	4.07792	4.20422	3.21485	3.26178	3.432	3.61049	3.84827	3.35215	3.26049	3.8124	3.84672	4.5169	3.59736	3.58873	3.54657
7893168	7.22843	6.70971	7.06147	7.46412	7.44175	6.70894	7.10958	8.03535	7.68361	7.56549	7.14871	7.22105	7.03594	7.35419	7.48319	6.72285	7.60847	6.97828	7.39554	7.55221	7.59322	7.77435	7.16525	6.78606	7.65796	6.75707	6.68769	7.28025	7.99403	7.17989	7.5846	7.28114	7.37146	7.38085	7.09852	6.89782	7.15767	7.47415	6.81235	6.92313	7.19681	5.84467	7.45616	6.60951	7.63426	6.99376	7.21219	7.70212	6.60366
7893169	3.16827	2.84339	3.23207	2.61086	3.66536	3.30858	3.07046	3.64748	3.64713	3.75757	3.40895	3.18008	2.98576	4.69262	3.78511	3.47729	3.62772	3.6313	4.14785	3.33553	3.68799	3.46916	3.71821	3.94734	3.20782	3.86788	4.56097	3.27991	3.96358	3.60834	4.36326	2.69169	3.70837	3.99034	2.89204	4.22175	3.16478	2.81173	3.31803	3.55179	4.04416	3.43365	3.10773	1.67968	3.88502	4.03521	4.18493	3.61633	2.97101
7893170	2.42869	3.37876	4.21745	3.13791	2.65832	2.79972	3.20194	3.22317	2.27574	2.34963	2.97715	1.83396	2.97505	2.93528	2.89666	3.25364	3.93747	2.41433	2.45748	3.44486	2.79978	2.45334	2.83354	3.18735	2.35112	4.56628	3.86813	2.35131	3.04543	3.73763	3.05327	3.01781	3.20708	2.74931	3.36334	2.45062	3.30316	2.53164	3.03587	2.65489	2.94925	2.84633	2.76235	3.47671	3.3147	2.67359	2.91086	2.57187	4.05637
7893171	4.53894	5.22241	5.37939	5.11217	4.34817	5.03287	4.54284	5.10895	5.52974	5.52367	5.2065	4.44268	5.06087	5.21705	5.01321	5.14116	5.71435	4.98148	5.51202	5.10227	5.52971	5.03169	5.35812	5.20728	5.24673	4.9844	5.23888	4.99794	5.15953	4.91488	4.99597	4.22159	4.30193	5.02597	5.00123	4.90234	4.97556	5.05524	4.82903	5.32013	5.32652	5.19372	5.00648	4.28564	5.27996	3.04622	5.00892	4.72652	5.36253
7893172	5.38294	5.80017	5.74345	5.91852	5.31661	6.21156	6.57483	6.12711	5.84767	6.21393	6.04535	5.19788	5.67449	6.23548	5.86083	5.89905	6.34465	6.56061	6.02128	5.73099	5.525	5.81428	5.541	6.27437	5.84207	5.9746	5.55364	5.75263	5.48985	5.96054	5.76053	6.04751	5.26021	6.0745	6.68795	5.45745	6.22635	5.67392	5.84801	6.2034	5.49982	6.12571	5.42144	5.80977	5.84256	6.14093	5.50603	5.93491	5.90496
7893173	9.66945	8.98575	10.5342	8.50922	10.1893	9.87727	9.80339	8.9598	9.90378	9.39981	10.4557	9.83916	10.0601	9.6775	9.52555	9.73887	10.2918	10.3283	9.99317	9.89596	10.0857	8.6389	9.7935	9.39996	9.98655	9.20042	9.37337	9.16909	9.83543	10.1338	10.1594	8.69788	9.12246	9.07661	9.56199	9.58409	10.1027	10.0595	10.2604	9.79404	10.2905	9.60317	9.77305	9.97378	9.98281	9.13617	10.1404	9.69078	9.86236
7893174	2.12576	2.21064	2.06731	2.59344	2.17804	2.26669	2.10312	2.31915	2.72166	2.59125	2.65086	2.09501	2.48461	2.46366	2.7694	2.76156	2.87813	2.22791	2.43904	2.34431	2.90539	2.90268	2.72577	2.59149	2.92476	2.59693	2.21845	3.09777	2.35183	2.41507	2.09779	2.92212	3.31722	2.96434	1.92785	2.98314	2.84102	2.90611	2.6566	2.48615	2.3366	2.29921	2.61928	2.50015	2.08932	3.27646	2.60838	2.77322	2.4726
7893175	6.19049	5.21786	5.58363	7.90587	6.52234	5.31854	5.241	5.68484	6.49897	6.09561	5.08491	6.58524	6.21503	6.09267	6.14215	5.49256	5.23282	4.28422	6.21522	6.72578	6.35129	6.63076	5.51658	4.72695	5.45659	5.17443	6.40789	5.86597	4.90317	5.74185	5.58123	7.72709	6.18172	6.61964	5.83464	6.10304	5.99235	5.13415	4.79957	5.69803	5.41466	5.58303	5.3266	4.84296	5.67813	6.71742	5.33409	6.49006	5.83111
7893176	1.39452	1.45394	2.10746	1.6475	1.74277	1.91904	1.96392	1.80588	2.00423	1.76887	1.80906	1.72192	1.19176	2.07182	2.12767	2.49648	2.69305	2.22272	2.22786	2.07624	2.01211	1.80616	1.69301	1.95865	1.95701	1.59732	2.0361	1.66093	1.7746	2.17424	1.49817	1.60169	2.08406	1.41332	1.73998	1.4958	1.79377	2.29244	1.3709	2.14113	1.43584	1.38668	1.84237	2.30844	2.90472	1.55143	1.57346	1.79866	1.64144
7893177	3.23892	1.29717	4.36341	5.37659	4.28303	1.26975	1.31466	3.75563	2.58717	3.1411	3.24476	3.3096	4.03446	3.73755	4.06861	3.58679	5.01702	4.25508	3.78467	4.33734	4.37572	4.12659	5.059	2.47739	4.37284	1.71818	3.04828	3.66923	4.77789	3.94257	3.66811	3.03761	2.90275	3.47999	3.93871	3.2002	5.02602	3.30746	2.81053	3.94209	3.23662	1.64793	3.38811	4.23931	3.66968	4.17574	6.02195	3.74688	4.80468
7893178	2.45278	2.73005	2.38636	3.25912	2.63567	2.212	1.91866	2.75978	2.69133	2.32553	2.54025	2.73598	2.69167	2.94457	2.82361	2.49611	2.71596	2.56124	2.69828	2.60703	2.88969	3.04306	3.05196	2.73096	2.46668	2.47846	3.19354	2.8243	2.61261	2.87197	2.48912	2.57573	2.79152	3.30814	3.33118	2.77502	2.17667	2.57081	2.62822	2.416	2.83117	2.3576	2.47801	2.93464	2.53113	2.76414	2.57741	3.10854	2.644
7893179	2.49769	3.28235	3.5191	3.83452	3.32192	2.44294	2.30026	3.01297	3.68423	3.69608	2.68962	2.93125	3.10316	3.05828	3.57455	3.30335	3.52063	2.56716	3.0003	3.10488	3.65121	3.51036	3.60015	3.92367	3.42885	2.92859	3.49493	3.66179	3.19079	3.48627	3.39282	2.78342	2.80535	2.16436	2.25038	3.47718	3.27858	3.30524	2.68549	3.01809	3.90589	2.47166	3.15253	1.98024	2.94523	1.48592	2.88537	2.69062	2.29324
7893180	5.55117	4.49365	5.58538	5.30741	5.97611	5.23944	6.04168	5.54415	6.30487	4.96726	5.66002	4.96086	6.05085	5.2536	5.97899	5.13698	5.30614	5.91863	5.71569	5.87161	5.95019	5.1447	5.74612	5.48236	6.00493	4.71094	5.09876	5.42083	5.85603	5.62111	5.54825	4.9835	4.52558	5.4362	5.10005	5.51181	5.54958	5.40623	5.63235	5.44519	5.73549	5.54772	5.46506	5.61689	5.76207	4.5485	5.7337	5.44731	6.10456
7893181	7.46886	6.88123	7.8786	7.17626	7.42946	7.33773	7.86328	7.43166	7.31921	7.20096	7.01783	6.97923	7.22202	7.54554	7.5473	7.60463	7.87987	7.58555	7.75095	7.78149	6.96859	7.63825	7.40872	7.47469	6.92032	6.52944	7.33404	6.96188	6.81994	7.48793	7.30986	6.72407	7.28607	7.23639	7.07189	7.40171	7.90113	7.58567	7.23721	7.52328	7.86971	7.42243	7.63708	7.62618	7.191	6.78945	7.41722	7.48489	7.76851
7893182	5.33819	3.79076	4.52929	4.97441	4.30493	4.80399	4.77858	4.9789	5.04785	4.75784	4.60571	4.70615	5.17194	4.75965	5.05633	4.66496	5.06576	4.41085	4.89175	4.55723	4.81623	5.35391	4.32169	4.61262	4.97922	4.62378	4.81874	5.49332	4.11594	4.14703	3.84401	5.46656	5.2051	5.08114	4.38028	4.6724	4.8884	4.82721	4.62108	4.53662	4.22396	4.72802	4.30141	4.35618	4.72008	5.05184	4.82529	3.96528	4.63139
7893183	2.63778	3.98615	3.43113	2.99472	3.31682	2.79529	2.66289	3.69449	3.58801	3.40771	3.17078	3.23232	2.73751	3.17153	3.34977	3.2438	3.00251	3.16977	3.6201	3.07439	2.50113	3.42927	3.48918	2.50262	3.25694	3.20762	2.99966	2.15686	3.57315	3.97052	4.19475	3.05122	2.57126	3.43244	3.01379	3.48601	2.61434	3.54494	3.23493	3.56658	2.91216	2.35752	3.19773	2.50735	3.1236	3.8316	3.39023	3.39096	3.16826
7893184	5.80661	4.0106	5.81081	5.70151	6.4655	5.10745	5.80826	5.44398	6.21507	5.43863	5.55676	4.39748	5.9448	5.72725	6.13215	6.06053	6.49732	6.26554	5.99553	6.1929	6.12894	6.12907	5.664	6.44551	5.43653	4.95098	6.42916	6.05886	5.1611	5.82887	6.21074	4.72193	6.08886	4.66826	5.60891	5.41669	5.49316	6.27506	6.45246	5.95714	6.25189	5.42096	5.65101	4.95782	5.69827	6.02271	5.35337	5.60527	6.15552
7893185	3.84151	2.65515	4.0624	3.87778	3.11685	4.56533	4.45664	4.23704	4.72713	4.23379	4.38645	3.80134	4.18431	4.68257	4.08985	3.72657	4.14535	5.11247	3.40739	3.82683	4.07402	3.24348	3.85015	4.4875	4.1854	4.00116	3.43471	4.29875	4.65727	4.31305	4.27239	2.41676	3.37269	3.39131	3.54776	4.2616	4.4172	3.51062	3.77605	3.70233	3.56316	3.83758	3.77671	3.26626	3.52434	2.89772	4.63538	3.984	4.1732
7893186	3.70176	3.6989	4.3279	2.9621	3.92562	1.99071	2.73156	3.28169	3.98172	3.12504	3.05982	3.26057	4.00629	2.89066	3.9994	3.46356	4.0074	2.84707	3.71267	3.41583	4.05467	3.63607	3.51108	3.73228	3.87384	3.31116	3.37652	3.33451	3.17114	3.80023	3.60232	2.98218	3.42845	3.02201	3.69158	3.02722	3.50848	3.80897	3.23618	3.17075	3.58974	2.95694	3.89939	3.30323	3.7701	3.83442	4.023	3.10533	4.52928
7893187	7.58611	7.74855	7.84521	8.11529	8.20175	7.83141	7.44528	7.70789	7.62239	7.62248	7.32385	7.28045	7.59453	8.04323	6.83975	6.9257	7.95996	7.73038	7.84787	8.12912	7.88013	7.81099	7.8497	7.61491	7.86086	7.48657	7.63812	8.03857	7.78871	7.9286	8.03971	8.03522	7.92882	8.01834	7.73063	7.6363	7.93713	8.00346	8.13287	7.61786	7.956	7.85574	7.63782	7.67387	7.96077	7.95524	7.91739	8.07263	7.6354
7893188	4.27262	4.60757	5.24482	4.50876	4.5923	4.36524	4.79246	5.50145	5.53651	5.37371	5.08723	4.44997	4.77405	4.32452	5.65615	5.24594	6.27617	5.24146	5.38696	5.2751	5.69461	5.93338	5.89426	5.23532	5.26675	6.14136	5.2018	5.85987	5.27063	4.71671	5.14927	4.60993	5.45396	5.36052	5.90636	5.61331	5.31299	5.45269	4.99641	5.60502	5.54767	4.92753	5.56914	4.45206	4.76656	5.021	5.46534	5.2228	4.86425
7893189	11.853	11.7494	11.8917	11.8197	11.8333	11.7228	11.728	11.9136	11.8899	12.0741	11.8314	11.7801	11.5584	11.6674	11.8898	11.7677	11.8069	11.8004	11.6823	11.8244	11.8641	11.786	11.8683	11.816	11.855	11.4049	11.757	11.6844	11.7544	11.757	11.642	11.5019	11.7988	11.6388	11.7302	11.7233	11.7799	11.7158	11.8367	11.7796	11.9171	11.6664	11.6982	11.5797	11.7258	11.552	11.7576	11.6626	11.9029
7893190	4.30017	3.60313	3.7819	3.83438	4.17566	4.56522	4.35407	4.2029	4.36185	4.10998	3.60888	4.17879	4.31345	4.83161	4.42865	4.42567	4.01453	3.78858	4.48305	2.94615	3.58794	3.79615	4.47533	4.26527	3.67251	4.18369	4.81132	3.18273	4.12471	3.62401	3.83147	4.81269	3.09204	3.82054	3.45284	3.87911	3.5795	3.97389	3.32025	3.61543	3.12869	3.70766	3.52156	4.5927	4.04613	3.23711	3.78971	3.80668	4.26094
7893191	7.46021	7.86051	7.74954	6.61149	7.20062	7.35676	7.35464	7.1207	7.63073	7.33954	7.24853	7.01253	7.12642	7.23665	8.17464	7.91261	7.77961	7.24871	7.58503	7.3108	7.40146	7.32976	7.17877	6.71633	6.49312	7.74156	7.69734	7.71424	6.8919	6.94588	7.31502	6.99513	7.66104	7.45225	7.16063	7.65049	7.00405	7.31342	6.72495	7.58517	7.23228	7.39573	7.76973	7.58439	7.32132	6.54114	7.1106	7.08905	7.75685
7893192	3.06813	3.44734	2.37064	2.39907	2.03357	2.46679	2.91715	2.24543	2.46771	2.30108	2.12964	2.32952	2.08238	2.55683	2.79621	2.48382	3.1266	3.23797	2.26028	2.31429	2.4028	2.44342	2.68632	2.49918	1.90016	1.65989	2.71122	2.43674	2.90896	2.16456	2.4778	2.60589	2.03964	2.16429	2.44037	1.93892	2.15011	2.00462	2.48806	2.12504	2.33478	2.05286	2.41779	3.68735	1.75714	2.07455	1.60107	1.68366	2.3077
7893193	3.06237	3.08612	2.01375	2.83588	1.82242	1.89936	2.38545	2.01647	2.64219	1.35466	3.32129	2.31331	2.27408	2.04591	3.10179	2.98413	2.53746	3.93706	4.18196	3.70755	3.6657	3.12895	1.54382	3.77017	3.44094	3.94886	3.59075	3.72283	3.09201	2.15909	2.20756	1.84519	3.53236	1.38726	1.28723	2.39223	2.28494	2.48823	1.7933	1.7933	2.68514	2.835	2.14347	1.7933	2.67479	1.55287	2.21686	2.32786	1.2553
7893194	9.95211	9.60511	9.59057	9.11209	9.41964	9.71003	9.41028	9.56461	9.61303	10.0035	9.59703	9.7365	9.93033	9.9258	9.91931	9.80086	10.0759	9.99879	9.74177	10.1193	9.87661	9.99901	9.83235	9.98191	9.80228	10.1318	9.92076	9.70357	9.32638	9.65651	9.93481	9.61215	10.2153	10.079	10.0739	9.91184	9.63279	9.92629	9.78358	9.67746	9.81566	9.70346	9.61763	9.44917	9.93544	10.0842	9.80547	9.89978	9.9805
7893195	2.10582	1.96241	3.49051	2.80099	3.23909	3.20349	2.45799	3.45676	3.24864	2.88107	3.18574	3.12527	2.69735	2.11644	2.94138	2.25566	4.21111	3.40419	3.63031	3.20335	3.09214	2.14128	3.46851	3.11279	3.3416	1.94007	3.01518	3.25007	3.8361	2.56723	2.74357	2.36404	2.289	1.93639	1.52198	3.215	3.30002	2.92701	2.41252	1.79701	2.62686	2.86775	2.92417	2.83183	3.54733	2.11188	2.62674	2.72286	3.29607
7893196	8.78304	8.5452	8.89399	8.28638	7.92498	8.5647	8.87762	9.19592	9.27018	9.07706	8.69277	8.01434	8.41422	8.51509	8.84	8.95486	9.32179	9.16825	9.36217	9.14367	9.44219	8.3225	8.99724	8.63479	8.49458	8.70011	8.23365	9.45929	9.83998	9.15986	8.20203	8.30682	8.93367	8.63871	8.88805	8.63021	8.17745	8.95727	8.70699	8.97459	9.23624	8.31393	8.7278	8.1854	8.8698	8.53011	8.62465	8.68564	8.77569
7893197	1.87889	1.59395	1.44645	1.21932	2.09407	2.16847	2.18095	1.98406	1.34628	2.24665	1.44728	1.65891	1.69291	2.52243	2.15447	1.80911	1.6543	1.63833	1.63957	2.04239	1.58927	1.72132	1.50284	1.79058	1.99737	1.42277	1.5937	1.95631	1.91022	1.60948	1.48076	1.7384	1.99105	1.98196	1.86065	1.55613	1.793	1.45918	2.20533	1.88971	1.46811	1.70035	1.55998	1.55705	1.47905	1.50537	1.66064	1.90753	1.31878
7893198	1.49343	1.9237	1.92694	1.66298	1.54901	1.42256	1.36344	1.44768	1.3063	1.50679	1.92476	1.75314	1.43438	1.37817	1.44972	1.54643	1.58	1.4039	1.19038	1.20096	1.68925	1.37639	1.21897	1.2079	1.36297	1.50272	1.4502	1.50182	1.33136	1.66961	1.48892	1.62633	1.35517	1.41413	1.6918	1.69497	1.28962	1.28073	1.54385	1.4875	1.50624	1.3893	1.9137	1.83837	1.23688	1.69413	1.48531	1.27643	1.38806
7893199	1.50751	1.72135	1.33266	1.72231	1.89043	1.35619	1.39951	1.66626	1.20544	1.81404	1.54945	1.34051	1.63742	1.76453	2.03899	1.45001	1.93106	1.42827	1.47075	1.61996	1.64543	2.47781	1.83916	1.55423	1.36973	2.55584	1.38696	1.28759	1.4012	1.45653	1.54161	1.43193	1.54912	1.61497	1.39264	1.32862	1.53937	1.66929	1.56154	1.44031	1.48688	1.5315	1.44699	2.12441	1.80235	1.71835	1.40558	1.47545	1.48336
7893200	1.27388	1.58557	1.48584	2.37769	1.69449	1.2429	1.30899	1.80472	1.47274	1.83626	1.32575	1.72325	1.47611	1.70704	1.70427	1.50549	1.78087	1.30781	1.67235	1.58791	1.29201	1.49236	1.64932	1.62431	1.66297	1.89885	1.49102	1.58507	1.39685	1.44788	1.41834	1.67272	1.34065	1.52756	1.40582	1.98282	1.36604	1.64208	1.4294	1.24388	1.50956	1.57771	1.31007	1.61717	1.30453	1.8748	1.59421	1.62161	1.32987
7893201	9.44789	9.94976	8.55396	9.01991	9.96929	9.04699	8.99444	9.12626	9.36187	9.15781	9.41659	9.13961	9.07435	9.5087	9.78046	9.10834	10.4014	9.57039	9.32291	9.42543	9.90026	9.7118	9.53688	9.50918	9.20756	9.98821	9.37555	9.65779	9.38039	9.38944	9.7519	9.83858	9.84887	9.83559	9.99681	9.84538	9.20992	9.56137	9.66908	9.21395	9.71416	9.41919	9.39364	9.1726	9.67051	10.0089	9.81395	9.82362	8.6731
7893202	5.31482	5.00184	5.88027	5.73881	5.19244	5.54242	6.20672	6.54968	6.15475	5.57654	5.92062	4.78772	5.34286	5.58775	6.2753	6.22071	6.23209	6.13418	6.10274	5.99853	6.31905	6.48151	6.54723	5.58942	5.38724	5.8325	6.02898	5.97078	6.22807	5.29491	5.93836	5.57047	5.96933	5.80195	6.07272	6.2632	5.80113	6.26965	5.99239	6.10903	6.36224	5.47006	6.1578	5.22256	6.24875	4.7307	6.20734	5.93657	6.22604
7893203	1.44628	1.70151	2.09464	1.66864	2.517	1.87248	2.36986	1.4248	1.72188	1.4985	1.73661	1.28212	1.88326	2.51263	2.16816	1.39495	1.75063	1.934	1.55945	1.37055	2.13374	2.32194	1.59004	1.98027	1.42559	1.58235	2.51728	2.81174	1.46359	1.34031	1.42683	2.02355	1.6211	2.13187	1.64073	1.40192	1.61592	1.72958	1.84861	1.6331	1.18904	1.54246	1.72748	1.61374	1.68997	1.53792	1.69059	1.39875	1.54187
7893204	2.56297	2.74264	4.10595	3.56482	2.37207	2.80461	3.01737	3.35877	2.71801	3.72938	3.9126	3.77255	4.18155	3.65999	3.65107	3.80964	4.60267	3.38438	4.1728	4.11351	3.76707	3.29871	3.7213	2.83504	2.9944	3.23	3.15634	3.81357	3.74045	3.08157	4.13811	3.59975	3.03176	3.68064	3.30325	3.10271	3.72336	4.53204	2.84832	3.93342	3.65352	3.93186	3.4167	2.92537	3.73697	3.39134	4.41399	4.27366	2.62369
7893205	9.29613	8.81208	9.93459	8.35625	8.84944	9.0512	9.47232	9.04038	9.68165	9.14233	9.52623	8.53438	9.00932	9.43123	9.57589	9.36839	9.16448	9.34484	9.01741	9.43661	9.06853	9.21816	9.3373	9.66516	9.1597	9.13149	9.34223	9.31754	9.00916	9.26043	9.17493	9.03497	9.33862	8.91655	9.04299	9.28029	9.35411	9.46205	9.6671	9.79359	9.61555	9.37083	9.443	9.21993	9.45939	8.70027	8.99901	9.05744	9.28285
7893206	3.10491	2.64307	4.72726	3.31667	2.53277	2.97952	3.42893	4.22645	3.15221	4.11251	3.79044	3.21526	3.43036	3.33409	3.98163	3.92688	3.46678	2.7164	4.29521	3.69956	3.90644	3.0105	3.50861	3.79804	3.20882	3.84853	2.57029	4.45278	4.47228	3.2068	3.17054	2.87873	3.10036	3.20808	3.19563	3.50188	3.66184	3.8111	3.56309	3.53656	3.52743	2.72663	4.05343	3.45448	3.69078	1.90937	3.93111	3.27404	1.70645
7893207	4.83693	4.32033	5.23786	6.47139	5.47092	5.64729	6.34833	5.45494	5.50865	5.42202	4.59246	5.21935	5.34004	5.29946	5.76087	4.62455	4.72244	4.81012	5.48434	5.11642	5.1148	5.85738	4.53428	5.62002	5.16758	2.45151	5.59963	5.43999	5.01028	5.29738	5.32558	6.22925	4.53748	5.38452	5.03274	5.04538	5.13746	5.268	4.83741	4.86331	4.81214	5.22312	5.13895	4.74663	5.01354	5.53127	4.30602	5.26087	5.98035
7893208	8.68664	8.91132	7.78309	8.01761	7.29517	8.23714	8.39262	8.52252	8.68938	8.43995	8.47628	7.98806	8.28582	8.8052	8.21156	8.42719	9.15984	8.37239	8.39046	8.34297	8.97597	9.12606	8.66267	8.76538	8.2117	9.3673	8.51561	9.02201	8.27763	8.22081	8.33181	8.93695	9.03687	9.06729	9.03782	8.94596	7.96468	8.49323	8.7859	8.35437	8.27986	8.25649	8.49292	7.88558	8.65683	8.52816	8.68371	8.77124	8.36317
7893209	5.30877	5.02215	5.49438	5.68637	5.69975	5.80833	6.42414	5.69609	5.06512	6.08166	5.02387	5.19551	5.80026	5.85525	5.92291	5.13137	4.94436	4.8147	5.22297	5.34391	5.5474	5.63648	5.53918	5.55079	5.53921	4.34254	5.32625	5.14063	4.27082	5.60074	5.20434	5.58535	4.84712	5.16796	4.90749	4.6638	5.90355	4.53158	5.50521	5.40016	5.41196	5.48523	5.20793	6.02223	5.43765	5.88719	5.28587	5.33392	5.92936
7893210	5.59912	7.56585	5.59274	5.82187	5.76336	5.64287	6.02217	5.3671	5.21275	5.27028	5.19291	5.75713	5.38913	6.03549	5.41376	6.23916	5.66997	6.05288	5.6292	5.67234	5.22291	5.23323	5.14194	6.46438	4.55382	6.70741	5.26355	5.40403	5.97898	5.72992	5.33992	6.0739	5.95002	5.74726	6.1822	5.90625	5.11708	5.73755	5.85991	5.4093	5.62005	5.58874	5.2708	6.34983	5.2246	6.24961	5.39658	5.95055	5.82636
7893211	2.03815	1.75924	3.68463	2.77201	2.57555	2.35701	2.48521	2.42672	2.21363	2.64962	2.99691	2.11109	2.47901	2.19826	3.66739	2.84164	3.04057	2.07548	3.21231	2.34702	2.86117	2.08478	1.9796	2.94231	2.38437	2.66179	2.55275	2.35058	2.31364	2.17008	2.10413	2.10825	2.13969	2.07697	3.24031	2.91367	3.08117	2.66048	2.95673	2.2438	2.62433	1.89393	3.00267	2.05344	2.24097	2.11901	2.27037	2.73147	2.75653
7893212	2.86617	3.09544	2.2125	4.20539	1.93307	2.44097	2.19055	1.96153	3.37493	1.66673	2.52698	1.47735	2.36462	2.97258	3.48123	2.81981	2.02884	2.06357	3.29729	3.12704	2.2038	2.80967	3.4356	2.44512	2.69445	3.11716	1.95172	3.1498	2.4537	3.27016	3.08998	2.21532	2.95279	2.36254	2.91786	2.8602	2.7645	2.27996	2.68704	3.13445	2.35732	1.72918	3.06011	2.94403	2.548	1.68333	2.92221	2.38095	3.25693
7893213	4.38349	3.33866	4.64354	3.0457	4.53799	3.79896	4.68163	4.11303	3.34771	4.27502	4.21064	3.60499	3.61376	3.8035	5.10444	3.99497	5.16044	4.26399	4.63943	5.00711	4.83562	3.78604	3.68542	3.94032	4.30485	3.63308	4.1599	3.68228	4.46927	3.845	4.81215	4.32849	3.67104	3.56607	4.20387	3.86467	4.02069	4.20429	4.4818	4.21622	4.47834	3.48442	4.74297	3.61309	4.72501	1.93393	4.44498	4.05282	4.40286
7893214	2.85394	1.72973	2.1369	2.01664	3.29839	2.33121	3.84776	2.90317	3.55269	2.86115	2.73615	2.43187	2.38988	1.72621	2.61772	2.52287	4.01029	3.82133	2.3849	2.54741	3.03986	2.00934	2.40073	2.71856	3.41757	2.03003	3.3937	3.28981	3.65896	1.85988	3.41167	1.82473	2.06774	2.4371	1.82112	2.24114	2.48875	3.30557	3.02149	3.33699	3.37786	2.94637	3.03955	2.17827	3.08743	1.68688	2.66815	2.23775	3.86101
7893215	4.60952	4.82121	4.94932	4.923	5.44942	4.99686	4.95646	5.58512	4.82566	5.84701	3.7651	4.63199	5.17867	4.77785	4.70171	5.24089	5.38987	5.0415	4.97846	4.80294	5.33032	5.40347	5.50376	5.37393	4.28329	4.53294	6.0527	5.54656	5.41493	4.43633	4.75596	5.12375	4.30812	5.71453	4.76927	5.34229	5.65108	5.75099	5.18082	4.89974	5.01529	5.07093	5.35747	5.29131	3.93876	4.50575	4.40699	5.1654	4.61546
7893216	2.63216	2.91804	4.07175	3.39507	4.01415	3.15299	4.53415	4.18648	4.12256	3.37052	4.0561	1.96501	2.66922	4.46163	3.91491	3.87504	5.07143	4.11977	4.03102	4.03841	3.61017	4.4737	3.86171	3.14108	3.48918	3.64417	3.22173	3.90652	4.64361	3.58741	3.29265	3.07985	3.45581	3.41253	3.66282	3.1206	3.38474	3.66347	3.07123	3.75069	3.25326	2.9968	3.83248	4.20484	3.61895	2.86872	3.0055	4.13766	3.50002
7893217	7.49929	6.16614	7.79677	6.72098	6.57862	6.58155	6.601	6.14058	7.2099	6.51955	7.24955	6.37962	7.35057	7.22733	7.75498	6.22314	7.20357	6.10914	7.4037	7.13895	6.91364	6.62518	6.69983	6.7876	6.92977	6.38185	6.95984	6.34501	6.35628	7.40365	7.49228	6.83447	7.29802	6.61315	6.83878	6.55643	7.47306	7.06015	8.77603	7.06198	7.08274	6.88546	6.96285	6.91906	7.13909	6.57511	7.34971	6.85468	7.9192
7893218	10.7706	10.4436	10.9853	10.2277	10.993	10.8315	11.0278	11.0679	10.9964	10.9287	11.0761	10.7017	10.9436	10.6226	11.1474	10.9704	11.021	10.8067	10.8256	10.8032	11.0606	10.5583	11.0879	10.7934	10.8827	10.1454	10.9509	10.7609	11.2869	10.998	11.1164	10.3133	10.5345	10.6165	10.656	10.69	11.0254	11.1108	11.0914	10.9824	11.1414	10.6998	10.8495	10.6685	11.1158	10.53	11.1431	11.0408	11.1788
7893219	3.4779	2.91024	3.51874	2.82157	3.64289	3.40954	2.46161	3.14164	3.55257	3.83087	3.01797	2.5754	3.20348	4.27871	4.34646	3.18126	3.83683	3.13377	3.11514	2.68039	3.85999	3.08733	4.83984	3.88841	3.9897	1.65669	3.55837	3.53051	3.51333	3.41801	3.03468	3.54404	2.5587	3.22649	3.23023	2.53373	3.07198	2.58445	3.44031	2.95528	4.0766	2.27055	3.08594	3.31315	3.24199	1.81993	3.05609	3.15424	4.24375
7893220	8.84545	8.46931	8.578	8.72184	8.54964	8.43304	8.468	8.91608	8.91466	8.89928	8.58986	8.83683	8.61339	8.62883	8.79248	8.48069	8.82318	8.86285	8.59211	8.52074	8.61433	8.66341	8.53448	8.66467	8.863	8.25664	8.55477	8.34575	8.54119	8.49833	8.20774	8.26312	8.49576	8.67583	8.7162	8.61525	8.52027	8.33735	8.45115	8.45085	8.50184	8.72372	8.41146	8.28084	8.34756	8.33598	8.28592	8.30162	8.67901
7893221	1.73519	1.61388	1.41867	1.41389	1.84365	1.76447	1.34604	1.71331	1.4572	1.83901	1.79865	1.99966	1.34173	1.82497	1.37635	1.71309	2.41684	1.81209	1.53364	1.72206	1.38669	1.53512	1.82439	1.35472	1.58594	1.7244	2.01023	1.74607	1.66283	1.65525	1.47221	1.8446	1.43543	1.73967	1.73869	1.58324	1.60398	1.72144	1.75716	1.51085	1.49213	1.53247	2.17657	1.49977	1.66234	1.70135	1.28307	2.0151	1.54515
7893222	1.94413	2.55156	2.5556	2.78686	2.85479	1.97464	1.97492	2.7082	2.53365	2.54338	2.67244	1.21271	1.78371	2.77939	2.43404	3.11105	2.83607	2.84939	3.03444	2.63558	2.60203	2.23313	2.77508	2.45873	2.33444	2.51645	2.04657	2.23791	2.88393	2.71523	2.62891	1.71861	2.14268	2.20195	1.65208	2.9244	1.97147	2.58098	2.73108	1.828	2.74353	1.77752	2.14608	1.99866	3.25374	1.99281	3.07011	2.53841	2.60521
7893223	2.5574	3.12434	2.69199	3.19914	2.99302	2.07881	2.07564	3.39297	2.82442	2.33931	2.01346	3.14893	2.55289	2.2169	3.94419	2.58528	3.14145	2.8337	2.66428	3.23036	2.76454	3.25102	3.13714	3.04541	2.66987	3.40872	2.72533	2.43932	1.76316	3.32032	2.40996	2.91146	3.4171	3.82375	2.28979	3.49388	3.35191	2.72535	3.22883	3.34324	2.67254	2.02378	2.96618	3.82049	3.2816	3.77915	3.24975	3.1715	3.30476
7893224	2.69886	3.07972	4.08329	2.02972	3.13499	2.50019	3.33998	3.96754	2.43557	2.95672	3.48195	2.44358	3.31067	3.13928	3.97149	3.39888	3.70565	2.92311	4.35515	3.55389	3.17581	2.49945	4.07072	3.17093	2.85612	3.51929	2.90779	3.34156	4.22806	3.33286	3.26046	2.81919	3.84122	2.76802	2.91864	3.20805	2.59274	3.08504	2.86304	2.83663	3.51262	2.43051	3.43874	3.29052	3.19722	2.95451	2.6669	3.77939	2.57585
7893225	6.32961	5.29761	7.16736	6.37718	6.54112	6.38694	6.79925	7.22092	7.32478	6.6348	7.12089	5.76251	6.38753	6.23164	7.31754	7.23125	7.01344	6.67985	6.77557	6.54247	6.77674	5.89146	6.55022	6.69681	6.65217	5.41394	6.5695	6.11854	7.17712	6.83312	6.63271	5.76611	6.03401	6.45189	6.25218	6.54922	7.07264	7.00061	6.34111	6.92157	6.63602	6.35961	6.99327	6.08204	7.10607	5.5796	6.84093	6.68448	6.64467
7893226	2.68038	3.50228	3.48236	3.77279	4.21896	2.54856	2.56663	3.93067	3.86773	2.7793	3.19021	2.48063	3.41018	4.48219	3.92535	3.60561	3.93473	2.55649	3.54364	3.7913	3.46813	3.74609	3.76272	2.40652	3.3769	4.34628	3.35892	3.63817	3.49763	3.31604	2.8873	3.28626	3.15404	2.53047	3.87947	3.30072	3.6074	3.29827	3.60264	3.32746	2.56317	2.38279	3.10096	2.52296	2.92523	3.30982	2.51562	2.58529	2.95445
7893227	5.21326	5.16634	5.5464	4.88406	5.37645	5.34408	4.62841	5.65736	5.25581	5.6535	5.7049	5.2366	6.00517	5.64903	6.23109	5.23855	6.3137	5.50575	5.35904	5.38678	5.76829	5.7345	6.33136	5.91891	5.35499	5.50456	5.16985	6.2758	7.24912	6.14528	4.97344	5.43934	4.7449	5.69008	5.99356	5.97845	5.14074	5.86433	5.077	5.58445	5.50021	4.55842	5.01179	4.73751	5.25603	6.05079	5.15307	5.54641	5.54077
7893228	5.18438	4.47899	4.79442	5.55877	5.44427	4.6584	5.15835	5.37821	5.2573	5.73135	5.31475	4.83732	5.09611	4.95621	6.05858	5.63884	4.94464	4.82709	5.26533	5.25892	5.49992	5.53831	5.81001	5.26839	5.38031	5.1521	5.79549	5.67691	5.47055	5.57982	5.34822	5.81933	5.85618	5.37119	5.84947	5.61221	5.02602	4.88839	5.00322	5.56902	4.61618	5.02466	5.14834	4.88585	5.44675	5.81444	5.38843	5.89298	5.12853
7893229	3.39805	4.27751	4.19553	4.01533	3.17367	3.74801	4.21241	4.18671	2.89266	3.45186	3.61909	2.81518	3.12133	3.14977	4.57799	4.08783	3.41291	4.18528	3.31419	3.51206	3.71605	3.52265	4.30732	4.37716	2.3876	3.66574	3.17305	3.49554	4.13634	3.36221	3.42159	3.64569	3.7841	3.45327	4.63199	3.61847	2.79069	2.98396	3.18525	3.29734	3.55002	3.06116	3.91185	5.06675	3.80172	4.92331	2.62688	2.51841	3.76924
7893230	2.44406	1.53101	2.85517	3.71062	4.57303	1.86269	2.14537	2.69141	3.69209	3.28034	3.61995	2.38781	2.62111	3.09373	2.5842	3.13587	3.12849	2.61051	4.08906	3.31178	3.06347	2.73318	1.92751	2.94158	3.6835	2.41178	3.68617	3.98125	2.50792	2.32052	2.43216	3.61247	2.38127	3.5829	1.80886	3.80497	2.80297	2.09246	2.48191	2.60808	2.28937	3.28732	3.77412	2.13001	2.88871	3.34922	1.93209	2.15687	1.76011
7893231	10.9631	10.5382	10.8813	10.9642	10.9209	10.731	10.7819	11.1504	11.2268	11.185	10.844	10.8289	10.7059	10.7056	10.893	10.9716	10.9398	10.995	11.0271	10.9153	11.0301	10.6628	10.8219	10.8439	10.978	10.4322	10.8106	10.7554	10.8581	10.7048	10.6342	10.4807	10.7254	10.7208	10.7024	10.7474	10.592	10.8417	10.673	10.8456	10.8524	10.7841	10.8765	10.5942	10.7017	10.3618	10.6648	10.6642	10.5761
7893232	4.56075	4.88051	4.00773	4.55261	4.55316	3.33288	3.95593	4.06935	3.85226	4.12316	3.9818	5.10461	4.01462	3.92923	3.89959	3.81677	4.56504	4.29282	4.11341	4.63024	4.21466	3.57285	3.67629	3.93087	3.61874	3.75081	4.44107	4.17114	3.49657	4.55371	4.21726	4.01363	3.87633	3.92136	4.0357	3.74465	4.36342	3.54363	4.19933	4.034	4.33277	4.47535	4.38267	4.44832	4.06104	3.15212	4.34561	2.93204	4.4696
7893233	2.18933	1.5444	2.29155	1.93209	2.26448	2.42717	1.71611	2.70098	1.67713	2.1698	2.26813	1.67646	2.41656	1.81551	2.19838	2.35241	3.23852	2.48594	2.5275	2.09377	2.74815	2.70455	3.07268	1.88432	3.60994	1.90571	2.20418	3.3226	3.21145	2.61806	2.14839	2.0175	1.91859	1.83904	2.36201	1.8944	2.37393	2.3077	2.41875	1.91367	2.39336	1.75109	2.12035	1.79952	2.31039	1.14668	2.23165	2.33398	2.55474
7893234	4.99857	3.76443	4.86015	5.53141	5.58582	3.98507	3.73446	4.22188	4.45149	5.14835	4.32946	4.27141	3.97009	6.02065	4.51449	4.68003	4.35587	4.00105	4.90365	4.94434	4.29923	6.19688	4.75566	4.11255	4.3911	4.40142	4.61845	4.30871	4.26437	3.81676	4.83128	5.48721	5.17534	5.08589	4.76683	4.80618	3.98196	3.44899	4.75035	5.06051	4.68961	4.51287	4.36857	3.93189	4.1977	5.13961	3.92143	4.00944	5.11314
7893235	6.35032	7.3666	7.52279	7.04899	7.08032	6.42974	6.15317	7.27431	7.18955	7.23918	7.32222	6.08756	7.09605	6.85906	7.44372	7.2241	6.92812	6.35027	7.21843	6.7341	7.36452	7.47325	7.61114	6.65514	6.59502	7.35386	7.10676	8.07508	7.62433	6.78469	6.17544	6.55408	7.19823	7.33056	7.585	6.75839	6.95425	6.73558	7.37365	6.80638	6.87851	6.48785	7.03717	6.10409	6.74039	7.02332	6.60174	7.09483	7.22197
7893236	5.69707	6.77618	5.40026	5.3783	5.38522	5.9052	5.8883	6.10438	5.36178	5.82058	5.51175	5.60352	5.68185	6.00736	5.1279	5.47937	5.04347	5.89153	5.44701	5.23811	5.32518	6.0533	5.57947	5.877	5.6594	5.93735	5.8371	5.74161	5.45535	5.53777	5.39771	6.0153	5.41464	5.61494	5.55278	6.37689	5.40183	5.50277	5.40623	5.55544	5.62315	5.65269	5.55145	5.91392	5.22579	5.80156	5.29219	5.19229	5.94312
7893237	8.19783	8.43569	8.2964	8.7063	8.30998	8.19007	8.20036	8.42308	8.49579	8.38831	8.06183	8.66082	8.05662	8.49079	8.20837	8.15378	8.24831	8.18256	8.01664	8.2794	8.11855	8.70446	8.25685	8.25296	8.20266	8.40524	8.15965	8.16217	8.18558	8.05778	7.70825	8.55147	8.62474	8.32201	8.21816	8.44568	7.90713	8.08013	8.12862	8.27323	8.17304	8.22735	8.13876	8.25647	7.73588	8.65426	7.792	8.19132	8.20115
7893238	9.12719	8.73636	9.15532	8.89051	9.19906	9.06345	9.32153	8.82402	9.28589	9.09421	8.82311	9.27776	8.97314	9.33282	8.82656	8.87433	9.71809	9.61184	9.13081	9.4907	9.38519	9.02971	8.93613	8.89718	9.10822	9.25748	8.97867	9.28828	8.99547	9.40602	9.3096	8.89173	9.41757	9.09624	9.04748	8.97402	9.11925	9.55149	8.76726	9.24529	9.45287	9.35249	9.23959	9.13048	9.25848	9.17049	9.24185	9.21761	9.46596
7893239	4.26944	3.72918	4.49474	3.9557	3.55387	3.64603	3.78795	4.0552	4.52589	4.29787	3.69	4.23167	4.35273	4.33502	4.24007	4.49758	5.17148	4.48058	5.04703	4.2477	4.06824	4.07169	3.83828	4.76574	4.19716	4.21827	4.69657	4.32825	4.78745	4.73052	4.06236	4.27065	3.78574	4.19481	4.02118	4.61981	3.74002	4.1181	3.89932	4.34338	4.54942	4.14782	4.20615	4.24446	4.24818	3.80489	4.47493	4.06857	4.1219
7893240	6.29964	6.33925	6.65557	6.63174	6.67788	6.42927	6.14419	6.42767	6.5491	6.95291	6.32547	6.14399	6.58698	6.47031	6.85759	6.73737	6.59135	5.75755	6.87711	6.61636	6.7291	6.39128	6.71617	6.80568	6.32985	6.55317	7.46195	7.07603	6.66021	6.42997	6.49605	6.56948	6.24747	6.17923	6.52233	6.7318	6.74008	6.73215	6.61705	6.60825	6.73817	7.00615	6.94287	5.99902	6.88407	6.52036	6.75721	6.65197	6.13316
7893241	5.12138	5.88077	6.06373	5.6206	4.56792	4.257	6.08198	6.43657	5.54897	5.76359	5.35605	4.72226	4.96764	6.05529	6.29155	5.21544	5.92488	5.93256	5.24263	5.65499	5.65935	6.21225	6.93088	6.58894	5.88792	5.90915	5.53104	6.78035	6.25352	4.78483	4.95168	5.38968	5.8112	6.04297	6.20272	6.40881	5.44999	5.36746	4.85213	5.93751	5.99224	5.06008	5.94937	5.61162	5.95581	3.72253	6.09594	5.37829	5.50093
7893242	7.83165	7.78554	7.84253	7.90939	8.42175	7.96336	8.02131	8.16574	8.14869	8.17261	7.67116	8.23384	8.00422	8.07048	7.84592	7.98302	7.71121	7.64206	7.78381	8.00983	8.03404	8.18153	7.71906	7.91399	8.31766	7.86667	8.09266	8.1698	7.32533	7.66011	7.8588	7.85467	7.99478	8.2259	7.18028	8.01218	8.02144	7.88076	7.58582	7.84187	7.54326	7.90051	8.1571	7.98069	7.68131	8.02513	7.87448	7.83737	8.00249
7893243	2.75341	1.89585	2.86355	1.98534	2.28889	2.78033	2.76863	3.04516	3.14173	2.76586	2.8168	2.0277	2.01432	2.51736	2.62541	3.20783	3.06098	2.06165	3.01687	2.29511	2.18951	1.72307	2.59017	2.74235	2.17592	2.1341	2.38981	3.70525	3.22127	1.69963	2.564	2.77536	2.17754	2.33509	2.14889	1.9182	2.3162	2.96954	2.42349	1.91155	2.77582	2.14078	2.14451	2.465	2.61752	2.75428	2.53699	2.2376	1.88676
7893244	9.53894	8.87314	9.64915	8.81286	9.29796	9.43968	9.17979	8.91719	9.29692	9.46504	8.97124	9.43818	9.08006	9.00248	9.71337	8.92527	9.40044	9.17555	9.29923	8.9843	8.51906	8.73163	8.67598	8.78045	8.87545	8.99427	9.51776	8.48762	8.49598	8.78843	8.93466	8.49728	9.29432	8.90251	8.88327	8.87563	8.99779	8.66973	8.54739	8.62695	8.76977	9.03146	8.72781	9.27733	8.54825	8.48567	8.67321	8.48668	9.34248
7893245	3.03115	3.79895	4.28231	3.88819	3.09327	4.38825	3.76216	5.7837	4.06927	4.31385	3.87582	3.36959	3.81669	3.34776	5.3723	3.58192	4.30713	4.46548	3.68075	4.40737	4.89373	4.23	4.98284	4.01636	3.40618	4.61478	4.31928	5.60479	5.43667	3.3584	3.44129	4.65107	3.67578	3.24772	4.04632	4.47575	4.00287	4.47387	3.7631	3.23615	3.7022	3.05313	4.00431	3.2681	4.27717	3.17425	3.68385	3.50308	4.08242
7893246	4.09485	5.47256	3.26063	4.33349	4.05359	4.83654	4.19352	4.86659	3.79363	5.10778	4.27729	3.68554	3.52871	3.57824	4.22077	4.99467	3.78397	5.07451	3.63064	3.80975	3.87297	4.61202	4.29516	4.66627	4.23889	3.54673	3.8266	4.29573	4.13361	4.06005	3.69079	4.13121	3.6093	4.49632	4.37328	3.9425	3.73546	3.88251	4.23579	4.59532	4.9083	4.44299	3.97115	4.74242	3.90188	3.9337	4.18576	3.81231	4.33094
7893247	9.16105	9.05351	9.1313	9.07923	8.89616	8.96654	8.84198	9.0631	9.43083	9.34781	8.93149	9.12245	8.66773	9.04129	8.82972	9.01963	9.20831	9.19237	9.02126	9.19329	8.92033	8.95649	9.06142	8.95813	9.12814	9.07852	8.99184	9.04101	8.98749	8.68846	8.54294	8.75955	9.05401	8.98174	8.9589	9.08324	8.79845	8.80576	8.81905	8.88511	8.89608	9.01308	9.04095	8.75955	8.46156	8.67284	8.44035	8.82494	8.6613
7893248	5.02701	5.82755	6.00608	5.12468	5.62184	5.55334	5.67388	5.16547	5.05571	5.58222	5.20221	4.04924	4.49761	5.41597	6.17519	5.0993	5.78248	5.8414	5.97024	5.40754	5.22728	5.61295	5.60929	6.08366	4.85942	4.97712	5.50736	6.15798	5.73533	5.47036	5.43535	5.50871	5.36859	5.70952	5.78022	5.21815	5.43141	5.60085	5.4623	5.60195	5.01656	5.14195	4.9176	5.15143	5.23183	5.64158	5.24347	5.87297	5.48577
7893249	6.30638	6.33646	5.9068	6.05188	6.4317	6.0412	6.04607	5.815	6.26759	5.35927	5.81382	5.50787	6.06602	6.90027	5.49523	5.68462	6.40133	6.47701	6.34616	6.49963	6.60094	6.57998	6.39897	6.28029	5.93918	6.89033	6.52688	6.24235	5.81752	5.97698	5.93379	6.44451	6.70024	6.50146	6.92693	6.68952	6.20578	6.34219	6.31368	6.1373	6.45158	6.48584	5.91517	6.44798	6.29345	6.49354	5.93677	6.36685	6.273
7893250	3.97606	2.76033	4.64287	3.97562	4.7687	3.79224	3.89939	4.16711	4.54158	4.29838	4.56301	2.79826	4.61315	3.7535	4.50742	3.93561	4.15028	3.84612	4.34891	2.81616	3.57126	3.45942	3.96522	4.1321	4.65537	3.98509	4.9007	4.51896	4.71329	4.07132	4.20168	3.82913	3.57236	4.69674	4.54549	4.08192	4.29836	3.62801	4.59311	4.16143	4.86263	3.12646	4.32098	3.44761	3.62859	4.46374	4.28895	4.34897	4.37323
7893251	3.09229	2.79766	3.15013	3.5885	2.17032	2.90745	2.75883	3.61178	4.29745	2.92975	3.31916	2.4561	2.62454	3.29398	4.41067	2.68969	3.10442	3.50855	2.89203	3.54979	4.48843	3.04258	3.31263	2.28161	2.42797	3.40899	2.96237	3.44737	3.96645	2.80636	2.91626	2.78101	2.12117	3.05591	2.4464	3.19948	2.58367	3.31729	2.0467	2.47928	2.81448	2.5937	3.18199	3.29934	3.19392	3.11667	2.96846	2.9821	2.82423
7893252	3.11211	3.06835	2.61428	2.26425	2.44822	2.3995	2.33812	3.03359	3.84199	2.74194	2.80985	2.69052	2.66093	2.48879	3.3255	3.40795	2.78761	2.45072	2.82216	3.12735	2.54836	2.80333	2.14113	2.16643	2.6745	2.46475	2.63742	3.12752	3.60165	3.47771	2.3983	2.26336	2.29802	2.16576	3.10478	2.38867	2.83799	2.55816	3.2775	2.50252	2.8783	2.83141	2.65121	2.76691	3.49697	3.19599	3.28507	3.44465	3.72288
7893253	4.19202	3.29152	4.23872	3.6859	3.64901	4.2956	4.74878	5.1825	4.26848	4.36526	4.30406	3.17294	3.60326	4.45277	4.14638	3.90874	4.77356	4.78825	4.44667	4.06685	4.93512	4.49158	4.6939	4.5305	4.51849	4.0439	4.08664	4.13321	4.45537	4.4745	3.98991	3.47877	3.92692	4.21438	4.43369	3.86536	3.82144	4.52664	4.24351	4.30897	4.37583	3.76489	4.60086	4.21813	4.24725	4.25239	3.88479	4.74108	4.17077
7893254	4.40406	4.11962	4.14425	5.11	4.43268	4.06797	4.03796	4.85458	4.29992	5.04794	3.8198	4.57558	4.46006	3.73054	3.63288	3.8391	4.42982	3.99642	4.47345	4.53873	4.69328	3.62707	4.36668	4.70551	4.9064	5.02598	5.36315	4.6929	4.57797	3.77723	4.40366	3.97218	4.75951	3.98847	3.43115	3.67738	4.33848	4.38152	4.66511	4.3218	4.66822	3.8398	4.40812	4.54648	4.67121	4.31033	4.68603	3.72181	4.04193
7893255	4.01437	4.88576	5.46218	5.03907	4.87337	3.99395	2.70213	5.08736	5.10612	4.83367	4.64649	3.83169	4.39868	3.48165	5.20697	4.77861	5.17872	4.15407	4.99646	4.45842	4.96752	5.77353	5.01557	3.70842	4.70436	5.1256	5.09646	5.08309	5.35166	4.37877	3.64943	4.02089	4.85915	5.42665	5.17645	4.7119	4.14712	5.12758	5.13165	4.75958	4.7625	3.78209	4.56817	4.18754	4.42292	4.58954	4.68454	4.61234	4.28724
7893256	2.30719	2.44346	2.57549	1.93835	2.19671	2.25161	2.82337	2.25157	2.4543	1.97973	3.31344	2.66342	2.69792	3.07978	2.97664	3.2099	2.2981	2.3861	2.07348	2.18741	2.64469	3.47713	2.10091	3.20371	2.38763	2.79598	2.65235	3.00648	2.48369	3.23486	2.52991	2.91465	3.77082	2.87702	2.80483	2.52917	2.93304	3.01596	2.80968	2.24933	2.76496	2.40327	2.34373	2.9919	2.96614	2.61051	2.66185	2.00312	2.85069
7893257	4.96285	4.37759	4.92373	4.272	4.35319	3.99558	5.65956	5.14662	5.32472	5.03721	5.23173	3.80778	5.06066	4.88451	6.13486	5.33764	5.6925	5.01057	5.08101	4.88598	5.19656	5.09244	5.0374	4.65496	4.96347	4.57436	5.41166	5.27564	5.38865	4.92857	5.10756	5.03502	4.98714	4.38323	4.98097	4.79716	4.88903	5.27599	5.57302	4.94566	4.97645	4.89922	4.911	4.95358	5.27528	4.44165	5.08768	5.12129	5.03833
7893258	7.7448	6.2998	7.97921	6.73903	7.93547	7.3006	7.39989	7.07747	7.5167	7.13059	7.50197	7.64893	7.50656	7.50151	7.4245	7.27775	7.71161	7.58403	7.94618	7.91603	7.70085	6.74372	7.38129	7.04344	7.27487	6.84846	7.26824	6.90618	6.7889	7.40572	7.72537	7.25176	7.55362	7.25738	7.42617	7.06637	7.98351	7.73767	7.46971	7.77678	7.66544	7.69895	7.11728	7.82692	7.838	7.70623	7.62745	7.77062	7.80757
7893259	9.26983	10.7466	8.86015	8.48391	9.53279	9.23611	8.94847	9.20049	9.00702	9.08081	9.12529	8.85996	8.80616	9.56171	8.84135	9.49082	9.81365	9.65122	8.5805	9.47877	9.19689	9.63777	8.75585	9.57256	8.63705	10.5184	8.98392	9.75373	8.44807	9.13992	8.67266	9.1661	9.63032	9.42305	9.81052	10.1	8.53797	9.04688	9.03029	9.15523	9.11718	9.07668	9.24661	9.59915	8.64834	9.4611	8.93453	9.18633	8.18898
7893260	3.77748	5.45317	4.25201	4.18961	4.36332	3.96697	3.79044	4.46846	4.29992	3.82178	4.43626	3.73683	4.39591	5.04774	4.32871	4.80455	3.87086	4.72252	4.65961	4.55546	4.41581	5.7226	4.35323	5.17689	3.73262	4.62643	4.16735	4.33359	4.67755	4.23597	4.34966	5.18048	4.67322	4.75105	5.54161	5.02393	3.59212	3.77796	3.461	3.87244	4.0312	4.25526	3.79088	5.33129	4.1309	4.53814	4.59477	4.14961	4.4492
7893261	8.41716	8.25093	8.47823	8.69096	8.55539	8.65698	8.91998	9.03326	8.67265	9.14689	8.1644	8.7532	8.74086	8.74122	7.83659	8.73048	8.48438	8.30244	8.37344	9.00662	8.53095	8.4528	8.55689	8.69653	8.21955	8.28223	8.66722	8.42684	7.9151	8.30084	8.56489	8.38404	8.25982	8.43285	8.42363	8.52584	8.99912	8.61143	8.41642	8.49068	8.72578	8.82846	8.74125	8.39096	8.8329	8.24233	8.86221	8.67247	7.99504
7893262	7.26451	7.26386	7.62321	7.13923	7.16261	7.48917	7.73469	7.18874	7.82121	7.68193	7.57358	7.04033	7.24816	7.80378	7.65178	7.26023	8.45413	7.80871	7.26012	7.90925	7.64934	7.64834	7.93263	7.47785	7.47691	7.53114	7.35546	7.65268	8.301	8.10506	7.59555	7.36705	7.66805	7.86744	7.83875	7.78558	7.52465	7.98917	7.53137	7.84988	8.21564	7.34153	7.48257	7.56582	7.70964	8.07927	7.92024	7.91906	7.90084
7893263	4.37877	5.37984	4.92925	4.82139	5.05742	5.35155	4.4855	4.30358	5.28184	5.32122	5.3282	4.23348	4.54984	4.98073	4.83669	5.35813	5.35553	5.1588	5.09942	4.80601	4.92767	5.41601	4.75097	5.32821	5.2807	5.91323	5.09656	4.45025	4.60223	4.37235	4.14943	5.32822	5.0004	5.19376	5.6338	5.07082	4.37943	4.40403	4.7353	4.89128	4.85537	4.68162	4.46514	4.77596	4.74013	4.52646	4.12549	4.90889	5.1813
7893264	9.90491	9.52612	10.1462	8.88126	9.90581	9.97987	9.78136	9.66285	9.99989	9.94781	9.74874	9.48638	9.34258	9.81508	10.3361	9.58613	10.3753	9.46255	9.73836	9.25331	9.35551	9.66725	9.59417	9.44338	9.26723	9.71368	10.1041	10.0568	9.55013	9.3803	9.59609	9.55048	10.0258	9.62506	9.83791	9.65849	9.64145	9.42347	9.28654	9.64532	9.53474	9.60683	9.81672	10.0977	9.42699	9.18544	9.41934	9.36271	9.82732
7893265	2.56112	1.24523	2.36082	1.29203	2.01196	2.21851	2.04495	1.8231	2.85756	3.02417	2.72981	2.33726	2.44278	2.48285	2.51965	2.1365	3.12859	3.3187	1.42458	2.37683	3.28459	2.57817	2.29689	2.61357	2.18211	2.11107	2.06697	2.65185	2.51943	2.19754	2.16529	1.7199	2.05529	1.5594	1.97493	1.93046	2.24534	3.17121	2.90696	2.54939	3.00331	3.06762	2.16868	2.15361	2.58469	1.2653	2.02019	2.91029	3.67691
7893266	9.08966	8.21644	9.32322	8.63821	8.22793	8.70854	8.77842	8.95656	9.08141	9.24852	9.17021	8.79756	8.73388	8.91648	8.91811	8.96963	8.92936	9.03452	8.75548	8.64055	9.15319	8.84503	8.92313	8.82223	8.8566	8.90527	8.96326	9.22072	9.22552	8.79273	8.84907	8.75675	9.16198	8.64543	9.00343	8.96569	8.76898	9.20633	9.35803	9.12104	9.09054	8.89708	9.04161	8.64547	8.96644	8.32496	9.02194	8.80638	8.73291
7893267	1.71395	1.37835	2.75395	2.54118	2.93292	2.44098	3.07179	3.87962	3.10864	2.92429	2.16123	2.76198	2.81493	2.98268	1.91485	2.99767	4.56141	3.49269	2.72743	3.31382	3.69431	4.09135	4.33571	3.94964	2.38306	3.69631	3.66781	1.63944	3.55999	3.1698	4.15861	1.42879	3.1324	4.08081	5.24787	4.69985	3.37566	3.85254	2.94066	3.43931	2.95227	2.83424	2.54435	3.58605	3.03749	2.81003	3.55783	3.5605	4.03517
7893268	6.01444	5.90844	6.98753	4.78977	5.84335	6.50002	6.62256	5.71779	5.03596	5.38134	5.99192	5.39924	5.70607	6.43865	6.27847	6.52394	6.79339	6.76009	6.41671	5.79379	6.42301	5.54545	5.74626	6.56085	6.04092	6.04814	6.29432	5.42727	6.02342	6.5017	6.09662	6.03541	6.02132	5.7097	5.45469	5.73257	5.93776	6.38435	5.82004	6.42739	6.195	5.67386	5.91672	6.35704	6.1408	5.19888	5.86308	5.95278	6.62677
7893269	4.14536	4.65438	3.63055	5.80869	4.44073	4.66712	4.19173	4.08166	4.8372	4.74607	4.2846	4.90641	4.71126	4.11601	3.68692	3.15966	4.1322	4.27179	4.26634	4.34963	4.69093	5.43882	3.72009	3.95108	4.05842	4.83262	4.91848	4.94971	4.29322	5.08477	4.23179	4.55872	5.21785	4.51658	4.34708	3.96306	4.47542	4.27778	4.42052	3.50254	3.61255	3.71739	3.84996	3.53321	3.98041	5.9164	4.64507	4.5891	4.1098
7893270	10.2118	10.5652	10.6972	9.5822	10.3632	9.80597	9.40513	9.59963	10.4749	10.0935	10.5494	9.72659	9.76241	10.489	9.97995	10.0717	10.2617	9.9746	10.1283	10.0048	9.83635	10.5911	10.0831	9.72767	10.0418	10.3979	10.3208	10.4482	9.93072	9.77617	9.74709	10.2361	10.2386	10.0601	10.3002	10.4116	10.0132	10.1097	10.1876	10.4482	9.99478	9.96026	10.1984	9.98615	9.96182	10.2076	9.87838	10.0729	9.78188
7893271	8.32688	7.33181	7.75956	8.30467	8.18953	8.38832	8.55918	8.44223	7.95102	8.80372	8.03671	9.13734	8.38728	8.24168	7.41086	8.29479	8.21435	8.39966	8.25553	8.7939	8.57093	8.12822	8.12279	8.674	8.20043	7.78545	8.47028	7.2891	6.81105	8.26946	8.56625	8.26322	8.48953	8.03041	8.09672	8.38155	8.89917	8.40647	8.30163	8.38351	8.44693	8.77866	8.10646	8.48921	8.59518	8.12141	8.50697	8.41965	8.21083
7893272	9.51962	9.90407	10.3074	9.10727	9.40202	9.03947	9.19498	9.63937	9.99129	9.94725	10.2049	8.82717	9.59761	10.0074	9.79767	9.20349	10.426	9.30822	9.8772	9.4872	9.79427	10.0414	9.90722	9.25856	9.61651	10.0392	9.70748	10.4195	10.5787	9.89357	9.17435	10.0422	10.1593	9.92975	10.1193	10.1487	9.48247	9.90167	9.98031	9.80186	9.7716	9.44333	9.41955	9.3106	9.71469	9.60581	9.60931	9.95374	9.4841
7893273	5.96807	6.28675	6.07225	6.26544	6.31024	5.37089	5.22762	5.65163	6.20386	5.87254	6.38851	4.90744	6.16039	6.14439	6.63586	6.3354	6.0446	5.66023	6.1571	6.00745	6.56903	6.6369	6.88647	5.88571	6.44734	6.15971	6.68328	6.18111	6.25213	5.93594	6.09748	6.6674	6.51115	6.79394	6.61269	6.34555	6.23224	5.94262	6.57523	6.86727	6.06879	6.36226	6.4304	5.64415	6.08261	6.36127	6.38076	6.48223	6.42266
7893274	1.56186	1.46028	1.7432	1.91257	1.43041	1.51144	1.90709	1.77344	1.5195	1.51048	1.41968	1.52533	1.59502	1.62586	1.65543	1.35649	1.69807	1.45017	1.67491	1.76045	1.72032	1.56731	1.48478	1.41739	1.37118	1.84843	1.47741	1.63459	1.5752	1.24084	1.56545	1.35749	2.09095	1.86966	1.42667	1.4487	1.68453	1.55844	1.45137	1.40247	1.59126	1.90319	1.39576	1.70142	1.77817	1.53252	1.50383	1.74185	1.75943
7893275	1.35822	1.68343	1.45956	1.3892	1.41206	1.35401	1.58644	1.33715	1.63914	1.56153	1.4223	1.52377	1.76821	2.17781	2.05607	2.28087	2.16497	1.31674	1.71841	2.25765	1.78881	1.55073	1.47807	2.23034	1.82305	1.33927	1.74716	1.79362	1.31958	1.64409	1.64601	1.77896	1.95875	1.70138	1.91358	1.43475	1.50654	1.71612	1.48023	1.66545	1.26963	1.47755	1.34428	1.80368	1.20905	2.09526	2.09009	1.56591	1.62701
7893276	1.93044	1.67271	2.06135	1.99372	2.23709	1.80412	2.03923	1.68981	2.24776	2.37115	2.03381	1.68814	1.96669	2.02952	3.15668	1.85755	2.11803	2.15352	1.93496	2.46109	2.05281	1.92689	1.99316	1.59261	2.62226	2.16677	2.03131	2.76668	2.38046	1.69868	1.83095	2.4965	2.26182	2.82153	1.77246	1.84357	2.4788	2.55614	2.65203	2.15889	1.859	1.68258	2.0737	1.91267	2.20997	2.27354	2.52551	2.25376	2.57721
7893277	3.1497	2.45003	2.83637	3.99805	3.9525	3.54462	3.65237	2.75868	2.88499	3.49436	2.85142	3.76548	2.38969	2.81545	2.60138	2.61704	3.08136	3.07421	3.0652	2.67934	3.38295	2.82516	2.30967	4.17277	3.0441	2.69729	3.09153	3.71009	2.41624	3.29283	2.60066	2.53304	3.26221	2.93378	2.39864	2.97116	3.65174	2.61737	3.14142	3.3116	2.91099	3.30857	3.0177	3.272	3.66574	2.32627	3.65123	2.93118	3.20324
7893278	4.05341	3.03671	4.49977	3.87171	3.59574	4.39195	4.42621	5.16215	4.48157	4.63313	4.40938	4.31973	3.1272	4.01303	4.51347	4.35877	4.54829	4.25019	5.02122	4.21943	4.83305	3.63028	4.85581	5.06513	4.30721	4.01973	4.92635	4.47361	4.56699	4.26072	4.29876	3.95897	3.78611	3.94225	4.21259	3.76634	4.19818	4.57562	3.91796	4.85039	4.48307	4.17588	4.36164	2.83048	4.82311	3.63621	4.46826	4.38696	4.4394
7893279	1.4861	1.9332	1.83348	1.60073	1.2047	1.80612	1.80796	1.56949	1.43216	1.76191	1.78196	1.94715	1.63089	1.70957	1.48649	1.30066	1.62811	2.38414	1.88429	2.04563	2.37445	1.41445	1.68687	1.46356	1.90905	2.01145	1.57564	2.01015	1.58908	1.28832	2.30111	1.2931	1.77451	1.20724	1.60827	1.7156	1.55865	1.42879	1.23179	2.32766	1.57585	1.61864	1.62123	1.30371	1.52624	1.54071	1.50262	2.22362	1.8513
7893280	1.2005	1.15925	1.5427	1.64306	1.34522	1.23008	1.05012	1.21856	1.68361	1.35075	1.35104	1.08206	1.37668	1.5302	1.31278	1.58005	1.25691	1.24312	1.24576	1.26122	1.36919	1.41004	1.2851	0.958602	1.19491	1.51767	1.21941	1.82513	1.33023	1.14141	1.2095	1.81505	1.21459	1.37622	1.67419	1.23829	1.24864	1.45107	1.08832	1.29627	1.79874	1.17979	1.07935	1.47404	1.3903	0.994244	1.29961	1.42708	1.68173
7893281	10.6743	10.2245	10.7112	10.5206	10.5245	10.5353	10.3975	10.8446	10.8026	10.9143	10.5797	10.5461	10.511	10.428	10.7122	10.74	10.712	10.6353	10.7097	10.6906	10.7644	10.4005	10.6516	10.6042	10.7874	10.0844	10.5028	10.602	10.8811	10.4968	10.533	10.1055	10.337	10.4797	10.4538	10.4343	10.5603	10.5692	10.5516	10.358	10.6408	10.6443	10.558	10.2689	10.4993	10.1733	10.5464	10.4966	10.477
7893282	2.15055	2.36012	2.17883	1.7923	1.70682	1.64398	2.91787	2.20348	2.76092	2.02927	2.1614	1.91228	1.77582	1.99321	2.07808	2.24934	2.24973	2.8929	3.16305	2.64711	2.29379	1.98797	2.5918	3.16531	1.3122	1.47717	2.03198	3.61473	2.69109	2.56221	1.65472	2.72706	1.97321	2.22148	2.0688	2.27567	1.78553	2.73449	1.7837	1.5756	1.55743	2.0607	2.08877	2.09173	1.69079	2.73338	1.73928	1.64895	3.20002
7893283	9.91735	9.48652	9.39878	10.2584	10.1839	9.47737	9.69905	10.017	9.78398	9.85009	9.33874	9.79269	9.77402	9.83975	9.70901	9.34388	9.25001	9.10322	9.69089	9.60298	9.57149	10.1646	9.67467	9.38042	9.97315	9.22682	9.83966	9.79271	9.27506	9.55777	9.40505	10.0906	9.99698	9.80583	9.51397	9.62247	9.91331	9.38326	9.543	9.53987	8.85805	9.58424	9.62783	9.57997	9.62728	9.90815	9.35387	9.45729	9.75834
7893284	2.51344	1.58788	2.91913	2.5753	3.92614	2.03606	2.34239	2.88961	3.10912	3.95065	3.58713	2.31735	2.7121	2.90637	3.33119	2.09101	3.97164	2.73879	3.645	3.31891	3.46403	3.16656	3.40257	2.2956	2.95409	2.80686	4.29713	2.99862	3.0128	2.57824	3.64938	3.35166	2.31513	2.64287	3.68981	2.00071	2.27425	3.59606	3.01023	2.36114	2.64992	2.01017	3.15044	2.24956	3.28742	2.39202	2.2936	2.94673	2.8918
7893285	4.30543	4.04701	3.86989	4.79729	4.34464	4.23691	4.17939	4.5613	4.23758	4.63602	3.94341	4.06729	3.82719	4.50024	4.21795	3.9598	4.23647	4.30136	3.84986	3.88225	3.93724	5.2077	4.18062	4.36669	4.48351	3.71304	4.39663	4.40213	3.6752	4.00955	4.47158	4.325	4.43504	4.65925	4.85277	4.23289	3.95879	4.00224	3.98722	3.95933	3.96509	4.0188	4.66501	3.77386	3.96409	4.99382	4.16952	3.78304	4.3346
7893286	3.71414	2.5908	5.4595	4.53937	4.2918	3.18033	3.56335	4.28934	5.53461	4.3617	5.51765	3.54565	4.32768	4.15813	5.41986	4.96461	5.18387	4.15428	4.76667	4.71482	5.06244	4.62055	4.62529	2.7152	5.01738	3.53902	4.65939	4.43309	6.14899	4.62502	4.34173	4.04237	4.64594	4.65404	5.10537	3.99752	4.81307	4.50221	4.9489	4.53876	4.88421	4.05447	4.82443	4.47007	4.97614	4.01999	4.52487	4.58891	5.00942
7893287	2.2718	2.36616	3.85568	2.76738	4.15883	2.83388	3.11953	2.61691	2.89041	3.43903	2.88038	2.71169	2.61402	3.28863	2.90051	3.5156	3.66265	2.69183	2.95374	3.14763	2.78464	3.39075	3.22892	3.38417	2.80684	2.85496	3.75695	3.24312	2.01486	2.11047	2.36281	3.48073	2.99443	3.01818	2.6333	2.91731	2.77961	2.93063	3.36327	3.0438	2.93798	2.79158	3.20966	3.01689	3.2102	2.85888	1.90644	2.51676	3.23567
7893288	5.31187	5.2156	6.05251	5.19695	5.35835	5.49494	5.64619	5.94338	6.0055	5.91995	5.2914	5.14686	5.4047	5.94556	5.66598	5.21797	5.90177	5.45045	5.70801	5.57868	6.12846	5.9407	5.97503	5.55658	5.41791	5.14602	5.51498	5.82008	5.87526	5.63243	5.41113	4.87462	5.99751	5.86263	5.80366	5.58867	5.66855	5.8085	5.70368	5.84257	5.97494	6.06934	5.57066	5.20373	5.45167	5.63553	5.33819	5.98098	4.76689
7893289	10.0413	9.82736	10.0939	10.0912	9.92948	9.87179	9.84626	10.1784	10.1557	10.2763	9.96616	9.99286	9.94102	9.89489	9.99904	10.0249	10.0622	9.86409	9.92129	9.86439	9.89306	9.94635	9.8857	9.98279	10.254	9.8374	10.0833	9.85492	9.67511	9.65635	9.56912	9.79328	10.0476	9.91598	9.97971	9.90539	9.80571	9.70545	9.86861	9.77841	9.69129	9.98324	10.0354	9.75152	9.71667	9.59568	9.76617	9.69497	9.88161
7893290	4.19223	3.53167	3.58909	3.79282	2.86675	3.95891	3.57323	3.80375	2.94778	4.1968	3.9102	3.80094	3.39887	3.59097	4.45606	4.12299	3.57797	3.82375	3.85405	4.04878	3.75003	3.52988	3.65814	3.79141	3.27855	3.99025	3.90612	3.05912	4.01285	3.59522	3.54649	4.27667	4.3527	4.06987	3.75852	4.28485	3.52909	3.49508	3.12871	3.95019	3.74715	3.31275	3.37862	4.03344	3.84855	3.85822	2.81859	3.40121	3.4644
7893291	2.78819	2.68156	2.19898	1.89093	2.372	2.50585	2.49767	1.97202	2.61973	1.83753	2.23298	2.51445	2.10167	2.09791	2.40321	2.96463	2.86448	2.63152	1.71146	2.21629	2.84752	1.85034	2.3747	2.42643	1.9297	2.29895	2.1448	3.54343	2.61234	2.22548	2.40622	3.96256	2.30522	1.8356	2.6257	3.06402	2.29172	2.51816	2.33043	2.15716	1.96763	2.44545	2.70431	2.67854	1.99219	2.60694	2.20018	2.3994	2.83082
7893292	2.51281	2.84583	2.5784	2.61536	2.2326	2.64209	2.8918	2.8704	2.25901	2.33442	2.29711	2.7063	2.18328	2.77216	2.66554	2.40324	1.92658	2.23758	2.57142	2.31457	2.58964	2.16949	2.86404	2.50574	2.05965	2.93078	2.74623	2.63153	2.03292	1.88114	2.23597	2.81021	2.68191	2.60831	2.66318	2.86427	2.18922	2.42415	2.28769	2.37447	2.05318	2.31975	2.70198	3.74024	2.24697	3.199	1.96131	2.52946	2.88707
7893293	1.11014	1.42573	1.03905	1.97956	1.15951	1.51743	1.42575	1.37095	1.43122	1.52801	1.0745	1.42416	1.14718	1.40745	1.20718	1.42357	1.10603	0.965183	1.31944	1.20116	1.28941	2.61619	1.35592	1.13244	1.13024	1.33194	0.994183	1.25599	0.961924	1.27337	1.16235	1.12104	1.21798	1.14424	1.19491	1.20303	1.07761	1.20452	1.03248	1.12463	1.22777	1.17276	1.25444	1.32734	1.2253	1.41508	1.16207	1.34997	1.21694
7893294	7.30326	6.97334	6.84011	7.58671	7.44333	6.84051	6.66591	7.53333	7.37723	7.28412	6.43971	7.14855	7.14429	7.40625	7.12208	7.10346	6.79495	6.72143	7.3398	7.32225	7.17966	7.25802	7.07197	6.82549	7.16533	7.22368	7.51516	7.19286	6.95906	6.73805	6.64471	7.29	7.44433	7.14539	7.28352	7.2355	7.13093	7.08656	7.19112	7.00562	6.87036	7.04977	7.32767	7.3201	6.86818	6.91554	6.96016	6.64202	7.07582
7893295	1.49248	1.70262	2.40705	1.74717	2.68273	1.55814	1.41853	2.2012	2.71886	2.65473	2.41059	1.84085	1.91455	1.54727	2.21421	1.38658	3.21572	1.96358	3.43191	2.23216	2.13901	1.98746	1.95773	1.79914	1.86482	1.54719	1.52668	1.96864	4.27646	1.44395	1.78644	1.72109	1.35571	1.44722	2.08782	1.60553	1.66377	1.68853	1.90638	1.35092	2.16886	1.56573	2.07405	1.80887	1.89394	1.80515	1.49576	1.51651	1.35885
7893296	2.05371	1.96161	3.0923	2.18238	1.85459	2.81584	2.63972	3.04159	2.11968	2.32823	2.43217	2.33773	2.47966	2.82942	3.11878	2.13383	2.99162	3.12824	2.61227	3.24055	2.28547	1.94479	2.95865	3.02894	2.02533	2.93997	2.40988	2.76391	2.35764	3.37484	2.42887	1.34747	2.61338	1.68058	1.42569	2.04834	2.99016	2.30974	1.79333	1.62977	1.78588	1.85204	2.95068	3.27289	3.03323	2.43265	2.26717	2.45341	2.62921
7893297	7.96919	6.2266	7.67301	7.19343	7.86619	7.56178	7.39866	7.49048	7.28272	7.75945	7.04017	7.43828	7.52699	7.41394	6.93914	7.09009	7.55311	7.14096	8.05761	7.74856	7.61458	7.24337	7.6076	7.23641	7.7523	7.12899	7.64122	7.43602	7.49066	7.63668	7.659	7.23398	7.41061	7.48019	7.28257	6.99889	8.09848	8.0747	7.69539	7.42745	7.90125	7.62078	7.45383	7.34599	7.90884	7.18518	8.018	7.86491	7.60965
7893298	8.18573	8.77536	8.27656	7.05468	7.17162	7.74769	7.45126	7.84298	8.11098	7.8435	8.28802	6.72153	7.56001	8.48214	7.92264	8.16658	8.63735	8.29243	7.97705	8.12905	8.19334	8.61143	7.91114	8.36811	7.83906	9.50548	8.37494	8.60139	8.03673	7.48905	7.51188	8.36606	8.81419	8.47329	8.81274	8.53794	7.29318	7.90449	8.02725	7.96503	8.14008	7.887	8.07506	8.12379	7.83936	8.14859	7.61669	7.87266	7.50691
7893299	4.24191	4.24345	4.8557	3.89696	4.64886	4.60094	3.53427	4.2702	4.88699	4.6715	4.03496	3.94573	3.33526	4.55309	4.83098	5.30644	4.16656	4.3746	4.90191	4.58331	4.41564	5.0749	4.56861	3.70025	3.51623	7.10557	4.52747	5.23917	5.48485	4.23001	4.62572	5.09981	5.11402	5.02086	4.88324	4.89999	4.24581	4.54979	4.73037	4.19621	4.11984	3.98781	4.39299	3.33272	5.06071	4.26964	5.2897	5.89803	4.06634
7893300	3.98828	4.31337	4.60774	4.57561	3.33579	4.27053	4.78214	5.46884	4.95639	4.8661	4.36737	4.6025	4.63845	4.40859	4.74808	4.72656	5.40709	5.11851	5.47145	4.96105	5.16126	4.74844	5.03361	5.0301	4.19464	4.02379	4.69388	5.00332	5.43431	5.23874	4.99602	3.99431	4.5735	5.08181	4.8877	3.99979	4.61938	4.91953	5.07784	4.07177	5.18838	3.91679	4.71294	3.89728	5.08104	3.69731	5.01489	4.75023	4.98285
7893301	1.97221	2.13796	2.29313	2.6177	2.30538	2.32123	2.27818	2.3469	1.84052	2.29001	2.64557	2.41054	2.41683	2.04679	2.45152	2.63568	2.149	2.22189	3.07149	2.46427	2.69654	2.56188	1.97698	2.34872	2.17083	2.18693	2.75234	3.03468	2.31161	2.38599	2.58345	2.39488	3.15226	2.46288	2.2112	2.15744	2.16234	2.40815	2.00878	2.60502	2.0652	1.80487	2.52127	2.2936	1.94259	2.55022	2.59897	2.45075	2.2404
7893302	5.07683	3.69775	4.41642	4.97153	4.18748	4.38417	3.34735	4.93025	4.69201	4.9827	5.06323	3.62823	4.85079	4.23499	5.1516	4.11202	4.96704	4.32229	5.34966	4.15498	5.07763	5.01851	3.96811	4.27833	4.3698	4.13062	4.92555	5.11533	4.27834	4.74035	4.01063	4.49576	4.43824	4.5144	3.7813	4.58455	5.08888	4.64969	4.63304	4.17909	4.13021	4.67234	4.22849	3.94305	4.73021	4.63319	5.01642	3.23747	4.99367
7893303	2.22578	3.38673	3.10735	2.54051	2.19794	2.37958	2.39589	3.4836	2.65903	2.63327	2.38518	2.36474	3.0658	2.71866	2.48022	2.65237	2.57228	2.32651	2.83033	2.76916	3.16426	3.30676	2.94913	2.31276	2.70357	2.31094	2.78719	3.40354	3.04804	2.73804	2.94592	2.9627	2.70569	2.99962	3.07066	2.57838	1.8649	2.62919	2.56463	2.72743	2.39397	2.18723	2.66633	2.8388	3.14995	2.63008	2.71772	2.38568	2.98211
7893304	4.41355	4.64661	4.98264	5.13502	4.35096	4.62989	5.87807	5.62489	5.24156	5.75608	4.77881	4.86505	4.8446	4.89552	5.65005	4.38542	5.86221	5.74184	5.88889	5.61586	5.48192	5.12997	5.54165	5.5752	5.40337	4.61124	6.3221	5.95521	5.93076	5.14053	5.13979	5.09952	4.92205	4.93584	5.28298	4.71219	4.34343	5.04534	5.07401	4.66651	4.85946	4.9282	4.99706	4.85544	5.17465	4.90939	5.35445	5.7816	5.35919
7893305	3.33132	3.29418	3.02818	3.12965	3.34726	2.60939	2.92325	3.60282	4.60466	3.225	3.80623	1.93385	2.74347	3.84493	3.24436	3.96367	4.60425	3.78412	4.11464	4.09174	3.91661	4.29531	3.54041	4.04007	3.61021	5.00466	3.75151	4.84958	3.4814	2.93817	2.59988	4.22449	5.0588	3.99332	4.73702	3.96256	2.74759	4.13237	3.66993	4.37876	4.10835	3.28488	3.62571	3.26714	3.80132	3.56189	3.35849	3.11994	3.73728
7893306	5.96206	5.32397	5.84881	6.2053	6.61077	6.43195	6.3524	5.72732	5.34674	5.14812	5.69627	6.35808	5.84026	6.15302	5.0763	6.68516	5.26957	6.44342	5.3308	6.2575	5.38659	5.99203	5.12875	6.1562	5.43226	5.66628	6.00938	5.01121	3.75255	5.20632	5.83912	5.54897	5.90631	5.59773	5.79488	5.86131	5.87336	5.6322	5.36504	5.77264	5.7523	6.51122	5.83473	7.29001	5.45128	5.70226	5.45059	5.70354	5.60895
7893307	2.13189	1.35317	2.76901	1.9761	1.26957	1.3718	1.61667	2.07636	2.18682	2.32697	1.26825	1.85132	1.83804	1.76041	1.93923	1.36258	2.00353	2.6446	1.8368	2.22292	1.78354	2.42338	1.98312	1.92494	2.12847	1.44744	1.9411	2.24227	2.27783	1.82218	1.86152	1.36832	1.79993	1.69424	1.80486	1.62116	1.55865	2.18797	1.55622	1.71816	1.69295	1.09014	2.17702	2.54129	2.24472	1.47731	2.68241	1.9708	1.7236
7893308	3.51649	2.96567	3.82227	3.90436	3.77284	3.95933	2.96859	3.36736	3.84163	4.55675	3.15772	3.45032	2.68393	4.04422	3.87608	4.08409	4.8136	4.04783	3.86646	3.75098	3.62599	3.82751	3.35662	4.43621	3.87258	3.32563	4.16695	5.14133	3.29989	2.86709	4.15932	3.42405	3.87159	3.55274	3.66857	3.57924	4.04813	3.40672	3.43576	3.74071	3.48261	4.03877	4.09043	2.50489	4.66548	3.41168	4.01254	3.41804	2.67901
7893309	5.31366	6.77624	5.37609	4.96293	5.35072	5.34051	4.01522	5.51595	4.85782	4.96852	5.38934	6.07503	5.69082	6.04418	5.29373	5.40202	5.40798	5.50726	5.76991	5.78642	4.86671	6.09325	4.9912	5.96936	5.05087	7.47579	4.53133	5.41902	4.17052	5.32778	5.67006	6.21894	6.42414	5.97839	5.98006	6.45496	5.39411	5.36282	5.37862	5.58329	4.7788	5.7761	5.11244	6.6009	5.33879	5.34644	4.42517	5.68677	5.41983
7893310	3.39417	3.23719	2.52679	2.77326	2.45715	2.47922	2.79746	3.11401	2.90193	2.15123	3.17504	2.62549	3.08571	2.8896	3.21252	3.36751	4.79198	2.87294	3.08026	3.84498	3.60444	3.20035	2.21402	2.67488	3.34805	3.09189	3.27644	2.52846	2.24869	2.70043	3.31853	3.15192	2.64903	2.86407	3.77235	2.20814	3.37133	3.60119	2.49626	3.63031	1.88112	3.35385	3.28918	2.5926	3.18651	2.36647	3.25903	2.27668	3.37704
7893311	7.31731	8.05369	7.61517	7.12957	6.67227	7.69023	7.95902	7.83833	7.05424	7.35016	7.53493	5.88596	7.12053	7.96776	8.00616	7.20908	8.26542	8.28764	7.41793	7.38482	7.69466	8.33969	8.19578	8.29002	7.75276	8.38243	7.28963	8.24805	8.18653	7.5362	7.43034	7.25653	7.34699	7.9281	8.44174	8.54777	7.47193	8.12598	6.95954	8.20919	7.66938	7.49386	7.75902	7.69841	7.61027	7.3496	7.46709	7.94764	7.35202
7893312	1.278	1.37774	1.1794	1.18648	1.59921	1.25905	1.36294	0.908338	1.43119	1.10276	1.09111	1.09242	1.33624	0.878835	0.8681	1.29693	0.985607	1.10444	1.19993	1.25161	1.34293	1.22079	1.42185	1.01204	1.26958	1.02049	1.21485	1.4298	1.25095	1.19856	1.19056	1.15963	1.26163	1.05658	1.86474	1.23691	1.22	1.25819	0.968851	1.16654	1.11006	1.15136	1.28829	1.32937	1.21952	1.40239	1.13477	1.14744	1.18224
7893313	7.63402	6.45959	8.30443	6.93899	7.46282	6.72729	7.17372	7.72518	8.39383	6.89549	8.06471	5.77984	7.39708	7.0196	8.1117	7.78259	8.31803	7.4248	8.05618	7.67055	8.18711	7.29225	7.42486	7.32094	7.69946	7.16239	7.79356	8.43622	8.68534	7.73869	7.56255	6.35068	7.29283	6.88136	7.02016	6.40259	7.50151	8.05022	7.94868	7.69004	7.57587	6.92415	7.69443	6.44144	7.63452	6.30135	7.45518	7.11512	7.55856
7893314	5.33119	5.77895	6.27212	5.28128	5.69662	4.97581	5.27559	6.24307	6.36613	5.89536	6.55449	4.4264	5.57333	6.22355	6.29826	5.42863	6.5226	6.28597	5.4986	5.68271	6.45391	5.86291	6.00697	5.05893	5.87694	6.3047	5.19501	6.27976	6.91731	6.13462	5.93408	6.1006	5.91934	5.92502	6.26305	5.88537	5.1075	6.13655	5.03299	5.87406	6.28855	5.20373	5.98951	5.05278	6.06074	6.44968	5.9933	5.7916	5.35188
7893315	2.99321	1.76092	3.06398	2.85578	3.76529	4.82208	3.10754	4.41729	2.55861	3.69635	2.24977	3.48893	2.46245	1.66787	3.60189	4.42003	3.17512	3.5074	3.83808	2.88904	3.31889	1.79915	2.03177	3.62393	3.00871	2.01386	3.45838	2.61992	3.87312	2.65249	2.24073	2.17236	1.97103	3.20873	3.15815	2.78186	2.83307	3.04082	3.46426	3.18107	3.07932	2.70095	3.55354	1.79699	3.44728	2.62036	3.57315	3.21044	3.48532
7893316	9.97209	9.36383	10.2808	8.71396	10.0875	10.0344	9.84367	9.53962	10.1939	10.0658	9.889	9.68749	9.42197	10.0466	10.45	9.78361	10.3418	9.83723	10.0468	9.83102	9.46598	9.5213	9.51246	9.61212	9.50981	9.83389	10.2998	9.86118	9.30255	9.2296	9.91467	9.39584	9.8279	9.64032	9.71393	9.7273	9.52959	9.46511	9.25189	9.83818	9.80966	9.59647	9.95245	10.3782	9.61995	9.30455	9.52663	9.38025	9.85091
7893317	1.37956	1.77091	1.60416	2.01929	1.42249	1.7832	1.27982	1.45221	1.47657	1.45405	1.2984	1.30873	1.44372	1.43887	1.23177	1.98935	1.26472	1.97222	1.61804	1.42586	1.59587	1.66715	1.67775	1.58786	1.62819	1.96092	1.45179	1.3499	1.38516	1.52892	1.45317	1.25846	1.68538	1.32951	1.87135	1.59988	1.23902	1.72471	1.35854	1.53688	1.66323	1.45335	1.45168	1.69486	1.37005	1.53978	1.28086	1.52866	1.31132
7893318	3.20233	3.16796	1.82539	2.5418	3.38411	1.73085	3.15794	3.34309	3.45517	1.81208	2.49302	1.97696	2.28132	3.82243	2.57104	2.79585	2.54158	3.30037	2.45813	1.72019	2.152	2.48271	3.31795	2.20087	1.61092	4.04701	1.56732	3.20444	1.94537	2.12428	2.10283	2.74696	1.99522	2.1203	1.96716	2.28686	1.69774	2.67038	2.08077	1.95589	1.64954	1.77128	2.68526	2.63313	2.24251	3.12228	2.4846	3.10706	2.72391
7893319	5.37665	5.36977	6.35412	4.47834	4.93216	4.98397	5.12872	5.75866	6.13149	5.76537	6.29826	4.04714	5.19514	5.61029	6.48123	5.19245	6.57814	5.65628	5.39853	5.54874	6.23527	6.32146	5.80563	4.72738	5.82876	6.27937	4.62422	6.33872	6.87737	5.20631	6.13219	6.10597	5.30972	6.0333	5.8296	6.14433	5.53995	5.80155	5.1039	5.96232	6.08269	4.99183	5.64591	4.73177	6.05177	6.12018	5.48409	5.9589	4.5583
7893320	3.26047	3.2018	4.82406	3.7564	4.13951	3.33166	2.71905	4.77431	4.52643	4.22963	3.92118	2.51422	4.37382	4.42047	5.00181	3.57804	5.09196	4.14356	4.93744	4.57818	5.43657	5.18134	4.7769	3.72924	3.65751	5.05	5.11736	5.68346	5.07944	2.94535	4.31357	3.81708	4.11564	3.40729	4.45973	4.56493	3.39777	4.53307	4.70057	4.33344	4.05711	3.59404	4.03227	2.89458	4.24117	3.91184	4.11932	4.53925	4.57033
7893321	10.1983	9.81	10.2257	10.2487	10.0265	10.0245	9.8697	10.3551	10.3663	10.3528	9.92393	9.94393	9.9835	10.1048	10.215	10.338	10.253	9.90437	10.1139	10.1409	10.1156	10.1593	10.0805	9.9461	10.1968	9.7451	9.93545	10.0795	10.1128	10.0002	9.89562	9.84075	10.0498	10.0539	9.99607	10.012	10.0355	9.97109	10.0119	9.93435	10.085	9.98585	10.0403	9.69209	9.97871	9.70021	9.97632	9.99808	9.85725
7893322	3.43281	1.17193	2.91808	3.52305	2.06612	3.2404	2.90002	2.919	4.12727	3.65714	3.21747	1.29814	4.1209	2.33582	3.66748	2.20445	4.28546	5.28073	2.52074	2.08669	4.10574	4.32048	2.19158	3.12886	3.38848	2.67979	2.67797	3.50349	3.7385	1.83402	3.36678	2.41685	2.14285	3.67388	4.66422	3.39409	4.39183	2.31186	3.57521	2.1099	3.79735	2.51338	3.13422	3.94623	4.36963	3.92162	2.53787	2.22709	4.73672
7893323	1.40018	1.46429	1.51052	0.950183	1.43686	1.3535	1.3105	1.47449	2.086	1.72191	1.70375	1.44641	1.43751	2.10732	1.69852	1.98118	2.19926	1.5724	1.60259	1.88257	1.34898	1.41533	1.28691	1.72955	1.41184	1.15617	1.19178	2.0309	1.40672	1.52611	1.43074	2.38339	1.65699	1.67834	1.36808	1.30869	1.46579	1.37338	1.22086	1.7227	1.25819	1.66828	1.26202	2.0339	1.52078	1.69352	1.46541	1.46875	1.44807
7893324	2.44421	2.62153	2.93314	3.64735	2.74328	2.44181	3.00894	2.64828	3.04648	3.0178	2.84787	3.6183	2.79283	3.66453	3.46965	3.09736	2.62654	1.99036	2.85511	3.25292	3.21641	2.26267	2.66367	2.58658	2.90098	2.47509	3.09985	1.88454	3.19898	3.92569	3.37411	4.10319	2.8609	2.52288	3.66091	2.56421	3.17279	3.01956	3.0118	2.43011	2.78232	2.77674	2.37755	2.12791	3.57138	2.85532	3.32956	2.71795	3.2547
7893325	2.74693	4.53673	4.71722	4.38316	3.26315	4.87168	4.73042	5.24482	3.92477	5.3723	4.05962	3.20088	2.89868	4.799	4.12308	5.10948	4.38273	4.88237	4.2946	4.68253	4.31539	3.5273	4.22078	5.48214	4.07614	2.85316	3.49163	4.41505	5.18688	4.516	4.44944	3.76709	4.17883	4.63174	4.22633	5.26615	4.44708	4.84742	3.94135	4.29181	4.99819	4.50324	4.80326	5.33086	4.9104	2.8815	4.18192	4.41073	3.9115
7893326	1.95472	1.60345	2.34931	1.53508	1.49698	1.28892	2.01642	1.2903	1.44882	1.89145	1.71946	1.37182	1.8827	1.21547	1.52295	1.37584	1.23067	1.90232	1.46825	1.53193	1.70389	1.54861	1.50394	1.88025	1.4173	1.5394	1.65131	1.6167	1.33453	1.36263	1.41723	1.58362	1.57546	1.32961	1.5868	1.46358	1.87953	1.43061	1.89728	1.46167	1.59337	1.68589	1.66637	1.69906	1.45552	1.45658	1.40045	1.32408	1.72313
7893327	1.76724	1.28009	1.50748	1.77971	1.44206	1.43936	1.54866	1.53261	1.51681	1.62992	1.33171	1.3823	1.40258	1.51582	2.35243	1.39831	1.73123	1.42221	1.66598	1.19237	1.9729	2.0537	2.20608	1.2846	1.8366	1.96103	1.75569	1.64922	1.66851	1.54535	1.63709	2.11745	1.72828	1.91475	1.45859	1.49696	1.55198	1.31794	1.52536	1.56627	1.62923	1.56399	1.56177	1.58491	2.2892	1.82467	1.52635	1.7532	1.27203
7893328	1.38283	2.13865	1.57707	1.23585	1.40388	1.42159	1.36614	1.59911	1.89923	1.22293	1.47414	1.24582	2.0133	1.87782	1.54588	1.26786	1.84195	1.36258	1.95226	1.78872	1.54019	1.65984	1.85244	2.04841	1.67674	1.6908	2.15493	1.57828	1.66532	1.20999	1.81877	1.17562	1.69313	1.96575	1.25967	1.53699	1.69606	1.52836	1.53743	2.72714	1.32493	1.52462	1.12599	1.39574	1.34604	1.8279	1.76955	2.14182	2.37434
7893329	5.03618	4.89468	4.48574	4.26705	5.14813	4.57175	4.98902	4.91514	4.8057	4.64768	5.04268	5.1502	4.38422	4.52611	5.08882	4.18233	4.5913	4.52169	4.4192	4.17271	4.60227	4.686	4.44902	4.90038	4.5893	4.52293	5.16718	4.76932	5.0812	4.93688	4.77615	3.91887	4.96287	4.71037	4.89072	4.94111	4.88357	4.6044	4.87615	5.04811	4.91134	4.41685	4.70467	4.65439	3.98536	4.82436	4.7319	4.71741	5.17531
7893330	2.38188	2.01625	2.15807	1.37049	1.73944	2.46562	2.47885	2.24922	2.66758	1.66493	2.02189	2.1613	2.11742	2.33513	2.28249	2.49559	1.9467	1.96603	2.19776	1.94208	2.24493	2.3437	1.73485	1.83816	2.16175	2.40986	2.15811	2.28883	2.17543	2.14985	1.67113	1.59504	1.81049	1.59449	1.57131	2.67946	1.94841	2.01499	2.84104	1.80587	2.07298	1.74886	1.83523	3.03237	2.00073	2.73673	2.50717	2.11086	1.9514
7893331	2.59219	2.84352	2.96284	2.60415	1.85672	3.75366	3.27393	4.19455	2.417	3.22156	2.6347	3.03591	3.0759	3.34514	2.91966	4.04326	2.71293	3.41625	3.83795	3.09151	3.37476	4.03764	3.39087	3.19074	3.25124	2.92164	3.51317	2.55012	3.29401	3.85063	3.42438	2.53731	3.22332	4.00728	3.21418	2.57665	3.14592	3.3823	2.94916	3.97077	3.63312	3.22037	3.5571	2.76783	3.86302	3.52604	3.72964	3.66026	4.3386
7893332	4.78388	5.14887	4.3189	5.41432	4.89489	3.77209	5.64396	5.15482	4.63759	4.63155	4.55931	5.33049	4.81797	5.10113	4.93224	5.90333	4.36878	4.6914	5.3329	5.20211	5.02488	4.44184	4.75145	4.9379	3.89895	6.14761	4.68929	4.65317	4.42915	4.77342	4.15259	3.99009	4.14022	5.16416	5.3421	4.50377	4.47721	4.86387	4.5956	4.11077	4.14434	3.87565	4.4974	4.86858	4.215	5.4966	4.33977	4.9609	4.51625
7893333	4.2308	2.8657	6.53819	2.55304	5.41044	3.06778	3.28294	3.97708	5.12872	4.1122	5.73623	3.75281	4.07443	4.39514	4.6754	4.83991	4.3567	3.21538	5.17191	4.79721	5.55673	3.82532	3.96041	3.8789	4.6688	3.31365	4.54789	5.15565	4.40397	4.38898	5.18564	2.8962	4.07655	3.62938	3.12282	4.6352	4.88362	4.76568	4.83031	5.15641	4.69014	3.6541	3.80832	3.93192	4.9161	2.44921	4.29301	4.18355	3.83368
7893334	8.48755	7.79921	7.83787	8.5713	8.33601	8.37758	8.33483	8.69344	8.22947	8.62104	8.48343	8.36824	8.22545	8.22489	8.57837	7.90055	8.37573	8.35028	8.46171	8.40538	7.89274	8.48109	8.34373	8.69242	8.36216	8.18372	8.38074	8.17788	8.10082	8.22677	7.77428	8.11309	8.41112	8.41517	8.21985	8.2056	7.79157	8.17959	7.88362	8.36517	8.08348	8.01031	8.26475	7.88414	8.16294	7.5797	8.00634	7.71457	8.15912
7893335	6.62732	7.26938	6.58728	6.84024	6.24357	6.66841	6.70684	7.50997	6.65109	7.32787	7.01724	6.21785	5.89154	6.64017	7.08019	6.66358	7.51043	7.46006	6.80278	6.55422	7.51232	7.67632	7.37878	7.41025	7.17062	7.25531	6.41793	7.7121	7.59473	7.04342	6.2022	6.39204	6.72523	7.3206	7.29251	7.48277	6.93826	6.85993	6.49809	6.96859	7.01444	6.42396	6.87292	6.75094	7.12591	6.44086	6.54436	6.82553	6.61348
7893336	9.63201	9.27763	9.55963	9.58484	9.64687	9.05189	8.98322	9.62397	9.83814	9.78877	9.4415	9.23909	9.1602	9.17867	9.6683	9.64528	9.43332	9.27327	9.33832	9.02775	9.32855	9.31239	9.35694	9.39997	9.6647	9.36163	9.5271	9.3809	9.4809	8.75531	8.53899	9.32184	9.57428	9.39803	9.31361	9.39064	9.20368	8.91327	9.43302	9.3035	9.39066	9.14443	9.35072	9.07057	8.95277	8.72137	8.90799	9.02902	9.03247
7893337	8.32697	8.20729	8.2055	8.0895	8.3151	8.16649	7.82198	8.27446	8.36598	8.48575	8.3429	8.01824	7.9546	8.24576	8.3976	8.18374	8.39017	8.22051	8.06076	8.26117	8.18145	8.29078	8.3435	8.29376	8.11618	8.59361	8.19163	7.8727	8.23186	8.02012	7.70281	8.19995	8.44111	8.18993	8.06697	8.27169	8.15596	7.90377	8.2128	7.99412	8.26134	8.09037	7.9727	7.96517	7.88815	7.845	7.76808	7.98036	7.89955
7893338	7.58526	6.82575	7.56332	7.56683	7.31294	7.38338	7.59416	7.91693	7.77667	7.70733	7.4697	7.46762	7.39643	7.32124	7.7069	7.26342	7.66212	7.55517	7.32955	7.56331	7.28533	7.3518	7.40411	7.42369	7.62164	7.14925	7.41525	7.2612	7.70648	7.5619	7.30084	7.24021	7.29597	7.4747	7.50573	7.41522	7.14529	7.17187	7.32707	7.16936	7.28797	7.43924	7.32172	7.07185	7.35477	7.20867	7.23887	7.40496	7.53463
7893339	7.46741	9.06011	7.96292	7.29074	7.81617	7.60526	7.59766	7.6898	7.48482	7.35615	7.37383	6.75453	7.71283	8.53984	7.68741	7.76413	7.99967	8.16351	7.53076	7.82245	7.42383	8.80738	8.06448	7.51618	7.84692	9.31455	7.0738	8.32183	8.06882	7.78264	7.65366	8.3027	8.05932	8.08592	8.75872	8.97832	7.66956	7.7596	6.98847	7.86031	7.19114	7.86546	7.71861	8.07921	7.42328	8.79844	7.77447	8.4505	7.79458
7893340	7.50568	7.88604	7.4115	6.50942	7.11201	6.58825	6.5533	6.44981	7.3322	6.72367	6.9422	5.88455	6.38532	7.6069	7.28681	7.58938	7.52222	7.36055	6.95242	7.39249	7.01603	7.48934	6.84972	6.90062	6.29999	8.30037	7.25882	7.63123	6.26801	6.56665	6.48478	6.93013	7.78142	7.41955	7.27503	7.25018	6.59215	7.03733	6.42167	7.31932	6.83887	6.80325	7.34994	6.67832	6.94697	7.30544	6.18646	7.01599	6.98421
7893341	5.14955	5.50571	5.76965	5.4679	5.60828	5.63627	5.30979	6.06664	6.02895	5.59561	5.99259	5.78961	5.86808	5.51136	6.08729	4.87214	6.18245	6.04915	5.6501	5.46591	5.77599	5.27416	6.01012	5.78106	5.88551	5.71001	5.71318	5.42466	6.34058	5.62215	5.45093	5.77867	5.35676	5.61387	5.64432	5.3593	5.2825	5.24329	5.70679	5.82972	5.46481	5.4227	5.40258	5.41093	5.37903	5.36391	5.49585	6.06845	5.37307
7893342	2.36797	2.76661	2.90236	2.94918	2.49251	2.66573	2.83452	2.43005	3.01388	2.32364	2.46707	2.79301	2.62855	3.08798	3.35128	2.80898	2.45375	2.69133	2.33328	2.35273	2.54288	2.44772	2.54679	2.40272	2.3186	2.68643	2.53837	2.39091	2.46828	2.78781	2.39027	2.64762	3.42177	2.8507	1.97837	2.43367	2.5808	2.50177	2.78967	2.8451	2.65977	2.64432	2.5659	3.47559	2.24691	2.52662	1.99112	2.7238	3.12613
7893343	5.7532	5.52394	5.69142	5.55608	5.48767	5.87324	4.98552	5.89551	5.42624	5.86996	5.59192	5.12294	5.95999	5.72051	5.27962	6.44473	5.79838	5.11933	5.67898	5.5418	5.95289	5.62267	5.75392	6.21985	5.54253	5.52529	6.22084	5.30988	5.44095	5.65022	6.12595	4.95224	5.95841	5.31166	5.98958	6.28007	6.37042	6.15966	5.79756	6.2258	6.0853	6.05923	6.32032	4.53667	6.05644	4.46418	5.52009	5.60389	6.6532
7893344	8.9803	9.05265	8.30292	8.34387	8.31882	8.64095	8.36045	8.26063	8.84889	8.21582	8.59716	8.54632	8.45764	9.13982	8.88781	8.57276	9.09769	8.46335	8.26945	8.86447	8.96815	9.24145	8.86769	8.82771	8.329	9.0915	8.93637	8.89039	8.20154	8.75568	8.64119	9.04632	9.41322	9.1142	9.10979	9.2048	8.46017	8.55124	9.13622	8.54413	8.64536	8.83799	8.71815	8.80087	8.6004	9.41733	8.55436	8.84103	8.99427
7893345	10.5161	10.837	11.0129	9.82886	10.7812	10.0272	9.98018	9.87048	10.6225	10.2611	10.7102	9.86132	10.4055	10.5189	10.1276	9.87894	10.7709	9.95138	10.4325	10.3505	10.3389	10.8238	10.3449	10.0422	10.2204	10.5528	10.6157	10.699	10.5761	10.1805	10.2979	10.557	10.2764	10.5312	10.5437	10.5504	10.464	10.4054	10.4897	10.5033	10.3203	10.3465	10.1896	10.3132	10.183	10.1809	10.4103	10.5323	10.3822
7893346	6.57403	6.94321	6.74077	6.75989	6.73032	6.83503	6.40738	6.53972	6.90795	6.79065	6.66636	7.19943	7.02409	6.51631	6.29653	6.82459	6.97496	6.94993	6.5624	7.34027	6.88244	6.65189	6.3638	6.793	6.98896	7.02702	6.6189	6.76175	6.13893	6.78391	6.62762	6.82807	6.87262	6.96063	6.98961	7.02429	7.09807	7.22735	6.46737	6.83539	6.90226	6.77151	6.75994	6.69267	6.78091	7.01061	6.75298	6.50595	6.79047
7893347	1.18678	1.23884	1.0793	1.14798	1.02685	1.3612	1.28011	1.18898	1.30364	1.03039	0.988626	1.15476	1.03422	1.28726	1.1382	1.30597	1.11013	1.33015	1.3533	1.2727	1.26169	1.37228	1.1322	1.10304	1.09267	1.18167	1.20805	1.16015	1.26645	1.08892	1.23388	1.3163	1.23079	1.08844	1.19966	1.28775	0.93735	1.27476	1.07334	1.01468	1.25967	1.05095	1.13986	1.4019	1.32282	1.41207	1.09383	1.33475	1.2977
7893348	7.79885	9.3646	7.37738	8.34549	8.01319	7.72936	7.7604	7.58072	7.32946	7.36055	7.48864	8.68724	7.62139	8.08902	7.53817	7.91014	7.24153	7.79995	7.26143	7.47874	7.13355	8.46886	7.41953	7.8597	7.39487	8.87805	7.69013	7.37345	6.87643	7.52312	7.26777	8.63641	8.19438	7.93722	8.28145	8.28872	7.44338	7.08266	7.48399	7.47173	6.98704	7.63099	7.67128	8.54079	7.24867	8.75073	7.20023	7.58145	7.77555
7893349	4.64667	3.09778	5.55671	4.88573	5.1387	5.36757	5.59259	5.2726	5.3274	5.13991	5.62214	4.27744	5.26795	5.19399	6.58527	5.38597	5.75451	5.29551	4.87089	4.43055	5.13948	5.01141	5.48895	5.46347	5.37745	4.97054	5.82882	5.71285	5.5187	5.6737	5.75689	5.09251	4.12872	4.69329	5.06	5.05247	5.08026	5.41159	5.72395	5.6364	5.60325	4.81812	5.08912	5.42733	5.65261	3.61641	5.3274	5.57618	5.29626
7893350	4.93897	2.49822	4.6609	3.66635	4.48339	4.44075	4.76008	4.63789	4.55976	4.30044	4.15937	4.16788	4.6018	4.1495	5.73641	3.83841	5.14772	4.82887	4.3513	4.34858	4.15127	5.0134	3.91165	4.69302	4.29982	3.74394	4.3019	4.04332	4.02941	3.72724	3.90026	3.62563	4.55615	3.57415	3.7338	3.35423	4.72584	4.66209	3.69498	4.36496	4.16305	3.66433	4.63418	4.74301	3.86185	3.9065	4.05963	4.04793	5.06455
7893351	8.87203	8.94306	8.98812	8.94773	8.77842	8.76056	8.64216	9.15572	9.12203	9.06409	8.78418	8.77021	8.41785	9.01073	8.49337	8.73043	9.09644	8.81335	8.7855	8.6264	8.89824	9.03748	8.61915	9.10631	8.75188	9.01525	8.63738	8.71686	8.83559	8.53637	8.33631	8.78849	8.9611	8.7858	8.81181	8.90723	8.21859	8.66561	8.80619	8.72987	8.8941	8.73742	8.75309	8.65339	8.45506	8.33595	8.24031	8.39067	8.54252
7893352	3.93444	3.53264	3.48317	4.7003	3.54025	4.0256	4.84178	4.20636	4.15349	4.31193	3.74432	4.16102	3.48338	3.00995	3.23506	4.04861	4.54074	4.57354	3.67192	4.19362	4.35319	4.84492	4.21709	4.49515	4.03236	4.01021	3.3784	4.0747	4.1563	4.19449	3.95692	3.47689	3.84027	4.0222	4.30357	4.00336	4.04236	4.13625	4.00132	4.4099	4.33954	3.47193	3.72367	3.7149	3.75603	2.66418	3.59056	3.63315	3.74028
7893353	6.71849	6.0719	6.15599	6.90297	6.54023	6.55191	6.8481	6.18898	6.71744	6.53513	6.26877	7.22773	6.30302	6.33365	6.53675	5.71062	6.2345	6.45178	6.38296	6.03422	6.17986	6.76774	6.50552	6.58301	6.60065	6.02073	6.69035	6.19227	6.45369	6.44642	6.47851	6.54521	6.44173	6.5475	5.71323	6.31034	6.2149	6.18807	6.24505	6.36319	6.30849	6.12141	6.0574	5.8581	6.33308	6.56068	6.06222	6.50342	6.65761
7893354	8.35969	7.77638	8.27003	7.9278	8.22078	8.05897	7.86543	7.99207	8.26713	7.83568	7.6415	7.51506	8.26185	8.36448	7.74147	8.62043	7.92918	7.64972	8.10409	8.25026	7.96939	7.97904	7.76391	8.03418	7.87679	8.21	8.68105	8.34687	7.3401	7.69879	8.16321	7.74641	7.95501	7.79062	7.95351	7.67584	8.24084	8.14922	7.66523	8.44225	7.60198	8.33308	8.69695	8.02263	7.83343	7.58705	7.8822	7.85423	7.91585
7893355	3.54814	3.82631	4.98657	3.9607	2.37492	3.48672	5.43446	4.96677	3.49278	2.29369	3.96569	4.53399	2.14388	2.93628	3.60396	4.06635	3.29653	3.05798	3.74557	2.14006	2.44535	4.395	2.79204	4.96264	1.81029	2.9723	2.66659	3.99826	4.14342	2.98988	2.45487	3.01731	4.0229	2.61053	2.77661	2.38932	3.36348	3.66737	3.273	4.41112	3.17103	3.22637	3.20336	1.54318	2.63987	5.15594	2.49261	3.50048	2.12141
7893356	7.67407	7.11298	7.86157	8.26566	7.16795	7.4413	7.83345	8.22614	8.49796	8.11766	7.63115	7.11168	7.86353	8.17581	7.91771	8.12857	8.12514	7.44461	7.84561	8.01325	8.04524	8.23201	8.11329	7.60873	7.50393	7.02412	7.42155	8.13896	7.57896	7.01365	7.82223	7.65994	7.83985	7.13354	7.55765	7.3678	7.53926	7.94415	7.92449	8.00876	8.0724	8.01824	7.72619	7.58555	7.7442	8.30582	7.17612	7.77365	7.70821
7893357	9.82138	9.15897	9.88505	9.72296	9.93117	9.82587	9.71949	9.75603	9.92781	9.69341	9.41898	9.66946	10.0598	9.90137	9.72561	9.72748	9.55972	9.15714	9.65611	9.97043	9.80615	9.70185	9.76153	9.60829	9.68406	9.11849	10.3152	9.87572	9.59514	9.95924	10.0057	9.71998	9.53306	9.66584	9.58832	9.57072	10.0717	10.0755	10.0102	9.71981	9.94601	9.99748	9.65773	9.5797	9.72936	9.6891	9.94083	9.8167	9.93223
7893358	1.51208	1.67361	2.92276	4.06091	1.05629	2.7677	2.59539	1.83527	2.43972	2.42152	3.58468	2.8199	2.26594	1.75356	3.31817	3.71362	2.40879	3.32118	2.78176	3.45154	1.32136	1.77535	2.34681	1.71044	2.3447	1.04235	1.23824	3.05928	3.17061	1.42561	2.30967	3.23618	1.00447	2.92997	1.77359	2.46866	1.8539	2.44741	2.67722	3.12838	2.04152	1.2475	1.49649	3.82834	1.84731	1.63977	2.00281	2.1216	2.8067
7893359	4.76805	4.94942	5.8393	3.6116	5.64827	4.7244	4.66979	5.54322	4.46299	3.70193	4.62311	4.65714	4.81982	5.52671	5.09871	5.5276	6.01319	5.51984	4.71737	5.57281	5.33248	5.46065	5.15094	5.38738	3.89894	5.56024	5.49872	4.52438	5.10375	5.82676	5.16382	3.59061	4.02768	4.66204	5.71025	5.53069	4.33297	5.40118	4.33896	4.26293	5.65131	4.83175	4.7128	5.45849	5.1341	5.44551	5.59182	5.37102	6.07361
7893360	3.70026	2.66913	4.30551	3.32165	4.08421	3.4777	3.7092	4.1311	3.66102	4.68428	3.74284	3.50658	3.93481	3.01518	4.5725	2.27724	4.62711	4.0568	3.87096	3.99406	4.26397	3.10007	4.66971	3.98695	3.45922	4.11898	3.64789	3.88948	4.5073	4.30949	4.01734	3.08733	2.99545	4.32789	3.3997	3.32712	3.67557	4.20613	3.86212	3.66724	4.1084	2.84541	3.76167	2.95362	4.17769	3.72035	4.21439	3.50962	2.15343
7893361	4.61882	5.16471	4.14265	4.92935	5.02904	4.76628	4.73045	4.77748	4.45632	4.25235	5.10466	4.87664	4.29671	4.62919	5.05688	4.73373	4.41073	4.91982	4.61478	4.30483	4.9172	4.5742	4.9167	4.88977	4.56454	5.17152	4.81897	4.65113	4.70772	4.95019	4.6358	5.25094	5.19008	4.95646	4.30401	5.09729	4.67087	4.03433	4.70497	4.76525	4.57148	4.65853	4.72136	4.65337	4.798	4.35163	4.46996	4.83808	5.40996
7893362	7.83088	7.95943	8.17062	6.35042	8.20527	7.1939	7.14141	7.32664	7.81347	7.50616	7.57558	6.97045	7.29658	7.65337	7.50354	7.33303	7.7145	7.54199	8.15817	7.48553	7.72242	7.22492	7.34959	7.32819	7.22601	7.73965	7.69263	7.60625	7.59923	7.61561	7.63921	7.27842	7.1338	7.662	7.96134	8.12826	7.15097	7.31152	8.04801	7.34167	7.39598	6.98856	7.3261	7.81115	7.21621	6.8144	7.66003	6.90148	7.71538
7893363	6.21294	5.77184	6.42865	6.46091	6.02694	6.35667	5.25597	6.52759	6.75904	6.63572	6.02375	4.92898	6.3397	6.26772	7.43388	6.74265	5.20217	5.68548	6.58859	6.43342	6.78842	6.62557	6.5733	6.07564	6.66995	6.18148	6.10979	7.05169	6.89565	6.45513	6.06397	5.7129	6.69722	6.22462	6.05992	6.29082	6.2386	6.73896	6.74664	6.77066	6.8584	6.00661	7.23833	5.24336	6.49949	5.25714	6.08273	6.1148	6.50787
7893364	8.00159	7.06333	7.93688	8.18559	7.59672	8.21695	8.34961	7.91317	8.11478	8.51588	7.76182	8.63064	8.19981	8.19242	7.20911	7.84493	8.20925	7.89321	7.91997	8.03527	8.39216	7.76337	7.80069	7.99237	7.65143	7.46637	7.94938	7.67324	7.47606	8.04306	7.94415	7.93787	7.77301	7.96673	7.88249	7.71362	8.33517	8.01932	7.79364	7.9686	8.28669	8.39651	8.16416	7.93164	8.37128	8.03228	8.12183	7.99919	7.93752
7893365	4.09333	3.45848	5.49312	4.4461	4.68712	4.66134	5.88629	5.00977	5.12824	4.53731	5.15551	3.60833	4.2827	5.12617	4.52541	5.33535	5.48083	5.74112	5.27412	4.83188	4.70723	5.32386	4.34398	5.33114	4.73724	4.79123	4.76783	4.4853	5.38829	5.06221	4.57178	4.25973	4.8493	4.53773	4.57913	3.82668	4.84835	4.64549	4.99124	5.20672	5.04713	3.79054	4.78755	5.2518	4.45109	2.80247	4.62212	3.96417	5.16691
7893366	2.87045	2.68687	2.60674	2.7338	2.5179	2.27226	3.16186	2.83602	2.83442	3.32413	3.29845	2.20358	3.2938	2.58138	3.48298	2.40098	3.3245	2.51995	3.26548	3.00309	3.27372	3.00717	3.78798	2.24253	3.2981	2.01664	3.48031	3.54581	3.99921	3.6406	3.03958	2.03633	2.79113	2.49757	2.40864	2.87045	2.59259	3.4642	3.44147	3.33526	2.40901	2.99446	3.4927	2.48311	3.50034	1.37755	2.763	3.03375	3.07374
7893367	5.4129	5.48186	4.9756	5.75468	5.09666	5.62203	6.19825	6.43789	6.25508	5.81585	5.34857	4.95553	4.45951	6.36197	5.57855	5.55024	6.51996	6.24954	6.41142	5.78974	5.82898	5.91	5.94477	6.17319	6.1171	5.3204	4.99159	6.96496	5.92073	5.25621	5.39293	4.75005	5.85265	5.85833	5.60848	5.10058	5.17818	6.06048	4.02541	6.01724	5.90408	4.74687	6.05748	6.20145	6.39858	5.49917	5.39276	5.99771	5.5227
7893368	1.25118	1.36857	1.25716	1.41771	1.26522	1.25012	1.31166	1.25844	1.26491	1.23918	1.19414	1.29943	1.24891	1.28885	1.29167	1.25355	1.22836	1.25533	1.26867	1.25133	1.25184	1.33911	1.29344	1.24261	1.23317	1.32024	1.21666	1.28484	1.1987	1.21813	1.21227	1.40705	1.38874	1.34728	1.35872	1.28935	1.25371	1.23914	1.201	1.23536	1.21377	1.22981	1.21739	1.40865	1.24612	1.43243	1.24471	1.27038	1.37621
7893369	5.38221	5.05069	5.19399	5.48373	5.9347	5.41379	5.48008	5.80013	5.47439	5.18397	5.49657	5.27483	5.23288	4.99929	5.27519	5.17435	5.23008	5.75287	5.34458	5.50994	5.11579	5.41759	5.81084	4.92612	5.18892	5.53893	4.68942	5.3946	5.38256	5.29702	5.244	5.18138	5.02247	5.26031	5.47321	4.8222	5.83168	5.54585	5.03985	5.83388	5.59147	5.22899	5.57242	5.22011	5.59626	4.84628	5.49775	5.92062	5.24595
7893370	2.73484	2.58213	2.98227	2.86758	2.44352	2.76608	3.29027	3.8972	3.37825	2.93903	2.7022	2.77269	3.25545	3.02609	2.87684	2.70016	2.39008	2.78768	3.34613	3.19202	2.87178	3.09526	2.94268	3.08252	2.45383	2.43789	3.00776	3.21477	2.41129	2.53101	2.61417	2.94353	2.61717	2.97227	3.11019	2.44265	2.79765	2.61712	2.94197	2.7538	2.47208	2.37058	2.5221	2.28861	2.859	3.62301	2.6228	2.66755	2.67993
7893371	10.4364	10.4103	10.9631	9.91431	10.5241	10.5253	10.5351	10.5394	10.538	10.7462	10.7693	10.0544	10.4131	10.2011	10.2335	10.5534	10.5462	10.726	10.6841	10.5026	10.5998	10.106	10.8087	10.3608	10.5762	10.1565	10.4642	10.9405	11.2497	10.5347	10.408	10.0715	10.3279	10.339	10.5505	10.4775	10.4455	10.7358	10.5808	10.226	10.8512	10.4541	10.4879	10.1319	10.5494	10.086	10.8501	10.7444	10.5595
7893372	1.13798	2.2831	1.3116	2.84397	1.74649	1.38096	1.25945	3.92689	1.41398	1.93017	1.56799	1.67577	1.2521	1.84714	1.205	1.58737	1.94762	2.2284	2.21428	1.30833	1.36436	1.38658	1.34505	2.90823	1.27393	1.08435	1.15948	1.52898	3.24382	1.05878	1.38658	1.64642	1.1246	1.18849	1.33922	1.1072	1.6066	1.18793	1.08668	1.49271	1.27327	1.38658	1.25079	0.971516	1.5427	0.99098	1.728	1.25351	1.28856
7893373	4.32666	4.40498	4.83152	5.20826	5.85341	5.12963	5.77663	4.78966	4.84293	4.38005	4.47108	4.59049	5.13574	5.06046	3.35213	4.07849	4.98108	4.68071	4.85747	4.49141	4.35531	4.18366	4.77945	5.51887	5.05521	4.82915	4.78416	5.23005	5.15338	4.04572	4.19344	3.66818	5.16679	4.22098	4.11694	4.46437	5.17278	3.98884	4.54078	4.30723	4.91123	4.76999	4.98292	4.50064	4.48371	4.25756	3.5021	4.2979	5.45848
7893374	9.08283	8.62084	8.933	8.71375	8.75805	8.73221	9.34609	9.19532	9.20898	9.4079	9.24027	9.38728	8.92719	8.85138	9.33929	9.34357	9.08109	9.2874	9.29105	9.24979	9.12163	8.6072	9.29587	9.19025	9.30055	8.8302	9.25349	9.24335	9.31272	9.4832	8.84334	8.70362	8.65514	8.64892	8.97667	9.21196	8.76148	9.20264	8.74539	9.11883	9.16552	9.3149	8.92806	8.88285	9.21186	8.62478	9.36894	9.18569	8.97138
7893375	1.07219	1.8771	1.37132	1.46966	1.71814	1.36152	1.20099	1.24798	1.50502	1.14402	1.12477	1.57254	1.106	1.53129	1.34872	1.33351	1.18611	1.35007	1.17146	1.26279	1.57991	1.78979	1.6657	1.36325	1.29327	1.23866	1.14771	2.03156	1.02657	1.20605	1.16813	1.38406	1.20058	1.06215	1.27053	1.16737	1.21391	1.13021	1.34355	1.26751	1.33579	1.19267	1.3125	1.08372	1.27435	1.35687	1.10079	1.31467	1.64961
7893376	1.59862	1.83081	2.45608	2.75996	1.73032	2.04839	1.36226	1.9205	1.51679	2.22666	1.85134	1.83345	1.35491	1.57332	1.75319	2.58508	3.14094	2.44874	2.86311	2.81883	3.47171	2.66295	3.42664	1.92765	2.12354	2.25182	2.07404	2.38326	2.62771	1.91014	1.94158	1.74082	1.75319	1.68142	1.53831	1.97099	1.70941	2.2666	2.23635	2.17698	2.94075	1.66955	2.17234	2.04593	2.76822	2.4564	1.92416	1.63625	2.74513
7893377	1.35502	1.33194	1.26838	1.57266	1.39663	1.34309	1.5859	1.20644	1.05464	1.0889	1.20105	1.31353	1.28279	1.48641	1.19673	1.30275	1.40576	1.43489	1.29409	1.4433	1.07592	1.39575	1.16969	1.33267	1.18147	1.32677	1.26946	1.56113	1.225	1.27191	1.06492	1.32136	1.4882	1.66258	1.34251	1.34679	1.05685	1.35844	1.14856	1.36414	1.23452	1.22542	1.54549	1.58289	1.33969	1.41362	1.1513	1.22808	1.22141
7893378	1.71565	1.73765	1.86912	1.8666	1.63775	1.6579	1.41332	1.4359	1.52187	1.62792	2.23724	1.55182	1.38484	1.81381	1.82081	1.75318	1.77964	1.76384	1.89036	1.78136	1.4584	2.39504	1.94025	1.57357	1.57686	2.50348	1.61217	2.19509	1.66218	1.60514	1.55069	1.94924	2.13942	1.95274	1.87648	1.71152	1.69496	1.91578	1.63777	1.80725	2.06049	1.5311	2.11091	2.114	1.76977	2.96753	1.52383	1.77811	1.91194
7893379	1.40115	1.83497	1.28842	1.82361	1.24718	1.33622	1.31414	1.44525	1.37758	1.19497	1.29976	1.48851	1.23584	1.85247	1.28046	1.51402	1.42129	1.42196	1.59516	1.36469	1.37418	1.47244	1.24831	1.24832	1.28971	1.62342	1.22405	1.18282	1.27315	1.40981	1.37959	1.57575	1.45227	1.52431	1.46037	1.37715	1.3618	1.37358	1.32645	1.45421	1.28538	1.30574	1.26662	2.4982	1.37865	1.46016	1.42875	1.29021	1.37442
7893380	4.13918	1.83747	4.34225	3.72423	4.36077	3.82814	4.32876	4.27566	4.28879	3.871	3.43043	4.11702	4.35752	2.62286	4.48089	3.44332	4.00473	2.77653	4.31638	4.43013	4.38526	4.94168	3.76236	3.58196	3.42775	2.66667	4.75837	4.30566	3.41202	3.65813	3.39678	3.996	4.13976	3.32806	3.58156	3.05768	3.6939	3.65365	3.75118	4.45651	2.69078	3.98773	4.71251	2.70339	3.57257	4.03893	4.19546	4.0253	4.76751
7893381	1.65424	1.58486	1.77292	1.75289	2.39928	2.81528	2.48409	2.7299	2.59234	2.44086	1.51851	2.1876	2.58079	2.47756	3.46177	1.54833	2.38459	2.74361	2.99243	2.20684	3.38974	2.29691	2.00304	1.74222	1.84893	3.24933	2.71556	2.95228	2.10651	2.19815	2.51419	2.59133	2.53342	2.75115	1.88777	1.93457	2.29712	3.38486	2.0043	2.60653	1.74995	2.0454	2.90889	1.62199	1.91724	3.2323	2.10462	2.42803	1.73549
7893382	10.6546	10.4236	10.8451	9.74776	10.4415	10.1786	10.5756	10.7655	10.8017	10.5441	10.6877	9.86222	10.3504	10.5473	10.5887	10.8344	10.8875	10.3545	10.2638	10.3871	10.7407	10.5398	10.5758	10.5498	10.3413	10.4859	10.6435	10.9768	10.8715	10.5803	10.2287	10.3608	10.7081	10.4874	10.7414	10.6249	10.4746	10.6206	10.7323	10.3843	10.6137	10.2865	10.7218	10.2503	10.5257	10.3142	10.4307	10.4797	10.7235
7893383	3.32065	3.6402	3.41936	3.40667	3.77924	3.16332	3.00022	3.56364	4.28442	3.61454	2.8583	3.57633	3.8932	4.52986	3.15765	3.70954	2.94438	3.77086	3.32523	3.39567	3.34271	2.93094	3.04132	3.59658	3.53677	3.29603	3.06835	3.57595	2.92271	3.25159	2.95194	3.17362	3.14066	3.27403	3.05712	3.30707	3.43493	3.13343	3.59034	3.13056	2.90166	3.11149	3.52805	3.47091	3.65496	3.31798	3.32621	3.125	3.15683
7893384	5.20358	5.84767	5.29582	5.08452	4.88696	4.94569	4.76209	4.77573	4.86784	4.43311	5.06331	5.20815	4.73332	5.45302	4.71109	5.69256	5.25041	5.01411	4.80805	4.95516	4.60715	5.83582	5.18923	5.08452	4.9534	5.90399	5.35519	4.69811	4.88928	4.82663	4.50582	6.22379	5.67764	5.26093	6.01891	5.62689	4.86595	4.75593	5.32422	4.72141	4.68671	5.06652	4.25325	5.60905	5.25621	5.97168	5.61673	5.22321	5.5527
7893385	9.87083	10.0271	9.50172	9.23851	9.50519	9.34394	9.38666	9.65142	10.0722	9.54799	9.65202	9.32406	9.52931	10.0758	9.63867	9.85947	9.62931	9.46993	9.27738	9.57243	9.86789	10.2274	9.56851	9.90245	9.33396	10.5183	9.63883	10.3021	9.30646	9.10758	9.33195	9.67646	10.3083	9.91986	9.93459	10.1788	9.43358	9.72782	9.63608	9.85253	9.8003	9.65654	10.1443	9.62692	9.55191	9.35143	9.53944	9.49587	9.34963
7893386	11.5736	11.6825	11.1931	10.8558	11.6797	11.5471	11.6003	11.513	11.7124	11.6103	11.6511	11.4061	11.5476	11.5701	11.2313	11.5575	12.0755	11.8241	11.2873	11.6442	11.7516	11.5797	11.6068	11.6228	11.4418	11.6322	11.6006	11.9726	11.5889	11.3231	11.6979	11.4315	11.6052	11.7069	11.7438	11.6708	11.405	11.7828	11.4008	11.5907	11.8028	11.524	11.5011	11.5545	11.8013	11.7947	11.7002	11.7067	11.3502
7893387	2.54637	2.47964	2.54989	2.04081	2.2597	2.82121	2.28081	2.59848	2.50757	2.36799	2.48532	1.29939	1.92952	3.19838	2.43763	2.15956	2.88017	3.34484	2.29447	2.19228	2.44029	2.57378	2.53106	2.52013	3.1496	2.12149	2.25225	3.08672	3.29155	2.26216	2.40697	1.7724	2.59378	2.45139	2.3956	2.5212	2.67344	2.3858	1.38861	2.55564	3.09356	1.55525	2.52852	2.24509	2.74554	2.22617	2.35098	2.9123	2.89936
7893388	2.33523	3.10636	3.87312	3.14725	2.90602	2.91561	2.15423	3.91487	2.58429	3.6167	2.68829	2.88768	2.69284	2.73995	3.75136	2.76023	3.22171	3.33326	3.0648	3.10868	3.69495	3.39111	2.90467	2.54592	2.73011	2.21587	3.03299	4.46279	4.42214	3.06616	2.8505	3.05611	3.5506	4.59598	2.90513	3.17672	3.466	3.21127	2.81403	3.36108	2.71655	2.29623	3.21824	2.34261	2.96487	3.51617	3.25573	3.62423	2.67366
7893389	1.24193	1.33047	1.54233	1.3202	1.19166	1.54614	1.55079	1.28537	1.60315	1.34129	1.33112	1.38942	1.60086	1.04402	1.59144	1.14416	1.27089	1.40767	1.64916	1.53511	0.994589	1.74006	1.51825	1.19521	1.18869	1.53156	1.09632	1.81508	1.19107	1.21017	1.21617	1.24613	1.73071	1.24093	1.34109	1.2126	1.15478	1.09375	1.13299	1.46529	1.18595	1.1556	1.38133	1.85481	1.27955	1.46326	1.2908	1.3544	1.43305
7893390	8.97209	8.89474	9.63794	9.04892	8.75552	9.13568	9.34568	9.56466	9.06276	9.44188	9.40289	8.47125	9.13978	9.26398	9.17165	9.52116	9.24667	9.06444	9.53769	9.09334	9.40484	9.26526	9.76953	9.34005	9.02213	8.75696	8.97342	9.90294	10.0137	9.43011	9.13372	9.2309	9.6085	9.57402	9.46939	9.18833	9.52804	9.43866	9.71634	8.99515	9.73404	9.19327	9.46642	8.83736	9.5834	8.99826	9.89497	9.68867	9.39684
7893391	8.01119	7.59686	8.0653	8.19172	8.05887	7.51088	8.07814	8.57433	8.34434	8.06068	8.1659	8.20414	7.93313	8.12509	7.79048	8.24886	8.17536	8.26717	8.0439	7.91443	7.94443	8.28467	8.0465	8.44206	7.90257	7.90325	8.03248	7.99167	7.84592	8.11716	7.90483	8.11569	8.10139	8.03419	8.39506	8.25689	7.82924	7.73747	8.05695	7.94219	7.82433	8.20449	7.79211	7.93633	7.85851	8.17678	7.98288	8.08187	8.08852
7893392	2.9178	2.91429	3.7976	2.79645	2.74037	3.66507	4.86138	4.42825	3.16374	3.92245	3.22656	3.39298	3.78643	4.26031	3.38839	3.25511	4.17696	4.63356	3.63602	3.51783	3.37395	3.50854	3.54197	4.16569	3.40988	2.85694	3.74746	5.33832	4.11182	4.17048	3.55316	2.89243	3.54559	4.01712	3.76792	3.1185	3.06348	4.1251	3.19727	3.51375	2.61954	3.15621	3.19136	4.22686	3.44504	3.35909	3.25021	4.04995	3.79867
7893393	11.4771	10.8681	10.2362	11.7513	11.4686	11.4946	11.5145	11.0073	11.329	11.4509	10.665	11.7339	11.6472	11.2789	11.219	10.707	10.621	10.9875	11.6181	11.4009	11.3246	11.476	10.9385	11.3071	11.6373	10.4324	11.5531	11.0867	10.1108	11.4171	11.3476	11.6884	11.2648	11.3571	10.71	11.114	11.2357	11.0187	11.2656	11.5333	10.4079	11.3689	11.4394	11.2785	11.1607	11.6602	11.0969	11.3585	11.5711
7893394	9.41939	9.27821	9.67315	8.54944	8.35768	8.9304	8.76979	9.10525	9.31723	9.61098	9.45311	8.57979	8.95866	8.50021	8.93043	9.08298	9.20642	9.4397	9.08736	8.9915	9.24454	8.79744	8.95654	9.0636	9.0655	9.02951	9.35762	9.48954	9.45245	8.84861	8.93328	8.75069	8.92768	8.77515	8.97736	9.10636	8.89491	9.19687	9.34209	9.00103	9.23219	8.67229	9.1888	8.2936	8.99564	8.30028	8.97678	8.67033	8.31631
7893395	7.59185	8.79757	6.94562	7.08462	8.01493	7.43281	7.08953	7.2486	6.67019	6.87701	6.80293	8.15405	7.31569	7.49693	6.87803	7.52172	6.58886	7.61178	6.83829	7.0858	6.73865	7.64487	6.76338	7.43674	6.76908	8.3411	7.53708	6.35807	6.10503	7.01972	7.07406	7.8832	8.01013	7.27525	7.7909	7.70451	6.70005	6.66485	6.83349	7.06018	6.87419	7.59639	7.46877	8.16573	6.77587	7.92124	6.22115	7.09212	6.9642
7893396	4.83941	5.96512	5.98691	6.13791	6.07098	5.04172	4.33635	5.87411	6.17557	5.43687	6.25208	3.71718	5.20616	5.35328	6.20031	6.00596	5.8615	5.49295	6.33756	5.75248	6.30599	6.71505	6.68805	5.1875	5.67267	6.24082	6.53416	6.22364	6.9507	5.68548	5.68044	6.66366	6.17186	6.69751	6.45691	5.98923	5.73516	5.71651	7.16037	6.76899	5.75715	5.57788	5.87464	5.05158	5.54744	6.78707	5.7964	6.41852	5.88619
7893397	1.61372	2.44814	1.96742	2.89236	1.83755	1.90095	2.50262	2.1956	2.52878	1.89341	1.70699	1.94806	2.4882	2.66836	2.82155	2.19657	2.89964	3.33742	2.55582	2.17799	1.64421	2.75287	1.8025	1.88123	1.72784	2.30805	2.38411	2.72198	1.86448	1.59002	1.9722	3.0859	2.30217	2.0934	2.213	2.05848	1.93744	2.47266	1.93377	1.40373	2.1383	2.23002	2.04886	1.6218	1.55735	2.17295	1.81906	1.82646	2.26081
7893398	2.33079	2.34287	1.93423	2.0986	2.19063	2.31979	2.44828	2.26728	1.68214	1.74382	2.35356	1.39832	2.40239	2.00107	3.01489	1.79896	1.82696	1.81985	1.96419	2.2175	2.48342	1.82619	2.24082	1.76732	1.64078	2.7651	1.76911	2.14979	1.99504	1.23003	2.00492	1.69306	2.28165	1.98007	3.067	1.95467	1.39912	1.8482	2.12426	1.66936	2.32939	2.03544	1.44463	2.58193	2.26182	2.19503	2.52747	1.44866	2.50571
7893399	8.36405	7.54471	8.38264	7.60524	8.20781	7.91903	7.6229	7.94122	8.34094	7.87857	8.08263	7.95242	8.36554	8.32337	7.86459	8.12137	8.09622	7.84926	8.09957	8.3748	7.74125	8.07855	7.72593	7.97964	7.97943	8.13999	8.6134	8.04943	7.56315	8.05601	8.23438	7.98334	8.13839	7.81123	7.98111	8.02151	8.43609	8.2963	8.37386	7.90908	8.05435	8.22117	7.98983	8.25094	7.98446	8.05024	8.0687	8.0965	8.30216
7893400	2.78035	1.22484	3.2944	3.23596	2.63042	2.45987	2.48681	2.27852	3.48334	2.69014	2.61266	2.03194	3.25973	3.55249	4.45639	3.16096	3.78042	2.57541	3.35681	2.87448	3.03711	2.77276	3.43507	3.40428	2.72048	2.40133	2.7823	3.4519	2.91977	2.74717	2.3505	3.87318	3.3152	2.09114	3.06158	2.1121	3.53749	3.27594	3.23576	2.64471	3.53308	2.55682	3.1084	3.0146	2.91162	2.26916	2.83943	2.68873	4.18515
7893401	1.91627	2.43108	2.77021	2.21388	1.66469	1.74174	1.78661	2.29333	2.80814	2.31826	1.85929	1.4058	1.65093	2.27573	2.72194	1.98104	2.63891	2.27228	2.51294	2.16321	2.90553	2.94873	3.14441	2.41335	2.09253	2.3058	2.00134	2.61069	2.95796	2.39258	2.3345	1.50474	2.20055	2.26478	1.82379	2.60575	1.95502	2.9056	2.71369	1.72463	1.91324	1.78541	1.77772	2.23365	2.04881	1.75956	2.016	1.82296	2.89379
7893402	8.37128	8.09652	8.08898	8.41338	8.17126	8.02308	8.1132	8.32308	8.44589	8.45889	8.27868	8.20147	8.08104	8.1377	7.91707	8.5048	8.2785	8.24548	8.13138	8.28168	8.03895	7.84945	8.06288	8.10849	8.46428	8.12899	8.44355	8.17308	8.01342	7.86585	7.88631	7.83172	8.03571	8.12352	8.02015	8.17442	7.83656	7.85418	7.83597	8.10791	7.95437	8.33651	8.4784	8.07067	7.81801	7.71117	7.87912	8.04374	7.86376
7893403	4.24212	3.7867	5.32922	5.23293	4.80387	4.75303	3.56854	5.48255	4.70856	5.37623	5.35417	4.24486	5.04275	5.32209	5.72503	4.35504	5.62803	4.97982	5.65602	5.41678	5.38734	5.93609	5.42872	4.967	4.83769	5.14692	5.30504	5.51958	5.53272	4.9381	5.09707	5.70426	5.56013	5.91191	5.1666	5.26004	5.31619	5.26012	4.8266	5.3756	5.18918	4.32429	4.65077	3.96597	5.9372	5.65792	5.29022	5.31883	5.25361
7893404	2.13377	2.49941	2.7447	3.46487	3.83744	3.10368	3.63588	3.41717	2.51527	2.81956	2.86017	2.16128	2.86254	3.37357	3.28029	2.71961	2.58243	3.56889	2.37968	3.34553	2.78439	2.93019	2.83004	2.58124	2.30665	3.15462	2.90684	2.88036	2.79775	3.46136	2.59246	2.93836	3.1294	2.60711	3.54469	2.54955	3.7514	2.48452	2.71136	3.3787	1.97625	3.02413	3.06405	2.61171	2.97505	3.36437	3.23678	2.38807	2.72058
7893405	4.62234	3.83371	4.81027	4.75204	5.10593	4.72246	4.60624	4.25027	4.38563	5.07299	4.66159	4.50905	4.05251	4.74464	5.37119	4.91674	5.14678	4.50204	5.4222	4.94575	5.29298	4.78965	4.87443	4.87146	5.25391	3.81033	4.76552	4.22063	4.74282	4.84798	5.39015	4.61297	4.62775	4.40652	4.60577	4.09944	4.77638	4.96065	4.60625	5.36945	5.29944	4.57626	4.9924	4.24556	5.20428	5.16791	4.90612	5.04167	5.80155
7893406	1.34034	2.04948	1.42672	1.44861	1.46631	1.34109	1.33022	1.54404	1.7493	1.11602	1.52812	1.49522	1.29054	1.11668	1.09134	1.19	2.19895	1.65495	1.36449	1.94596	1.41723	1.21763	1.10757	1.78498	1.31881	1.45215	1.27313	1.48911	1.42607	1.618	1.64879	1.28404	0.890346	1.04271	1.1705	2.1536	1.06799	1.43919	1.12458	1.65495	1.1573	1.25647	1.21093	1.03574	1.67216	1.31423	1.3363	1.21365	1.71802
7893407	8.29255	7.55976	8.79808	8.318	8.61649	8.98613	9.06703	9.32093	8.74771	9.02789	8.64621	8.3463	8.38073	8.69567	8.29409	9.37686	8.62592	9.18663	8.73885	8.5374	9.16511	8.59276	8.54786	9.48338	8.81419	7.98931	8.60612	9.03231	8.68564	8.42431	8.28721	7.35149	8.30377	7.8342	7.88714	8.32765	8.72066	8.84651	9.12758	9.22469	9.16466	8.51031	9.51315	9.1005	8.47406	7.2471	8.45331	8.34578	8.46742
7893408	3.1381	2.88471	3.98581	3.88188	4.12459	4.47169	4.32608	4.32521	3.01163	3.48114	3.02539	2.99313	3.23773	3.69069	3.14514	3.22876	3.8125	4.34656	3.76548	3.2768	4.0126	4.01026	3.80881	3.31876	3.59799	2.64936	4.05471	3.88651	3.42699	3.72263	3.82471	2.97792	2.73402	3.08198	3.67306	2.60632	3.5629	3.82052	3.45725	4.35281	3.61441	3.68239	3.24104	3.82107	3.8455	3.99835	3.92231	3.77927	3.17648
7893409	4.4306	5.72223	4.14447	5.0629	4.70167	4.36693	4.47371	4.25753	4.29875	4.18126	4.30913	5.29664	4.49822	4.76662	4.43535	4.59022	4.11632	4.44474	4.30578	4.29081	4.12218	5.1079	4.17182	4.43666	4.28716	5.25317	4.57446	4.31632	3.81874	4.39608	4.266	5.20237	4.83921	4.68474	4.68154	4.74312	4.36505	3.99665	4.24987	4.2644	3.91735	4.4077	4.40435	5.06677	4.16344	5.24558	4.15587	4.40163	4.51952
7893410	6.01286	5.92698	5.83231	5.53925	5.81559	5.43822	5.58807	5.61965	6.18709	5.63449	6.14907	5.67806	6.11179	5.23298	5.82501	5.88256	5.99534	5.50578	5.85411	5.53885	5.32737	5.47337	5.86117	5.93146	6.01193	6.10185	5.88787	5.37132	5.62105	5.74623	5.76101	5.72225	5.60461	5.76958	5.50777	5.47143	5.63052	5.37082	5.23464	5.69147	5.51473	5.22286	5.97725	5.96168	5.73586	5.33634	5.33778	4.70586	5.61636
7893411	3.97883	4.03786	4.00115	4.26315	4.33358	4.23293	4.51138	4.92384	4.29415	3.9189	4.04519	4.50547	3.98421	4.1368	3.86923	4.17778	4.29908	4.18839	3.80546	4.16697	4.17979	4.16231	4.35191	4.19738	3.89733	3.85743	4.28287	3.78954	4.26753	3.80399	3.73495	4.29192	3.8449	3.95778	4.36658	4.21441	3.96451	4.20949	4.3132	4.32189	3.86177	4.49496	4.09003	4.2693	4.10875	4.45029	4.44957	4.84648	3.95279
7893412	1.4465	2.0242	1.34995	2.16033	1.51521	1.51144	1.98859	1.44638	1.84835	1.7373	1.83747	1.67823	1.20922	1.97376	1.64097	1.61751	2.33938	2.37819	2.10432	1.96682	2.55868	2.13982	1.73829	1.89845	1.92879	2.07815	1.27203	1.949	1.93047	1.64869	1.41412	1.6354	1.61105	1.681	2.01032	2.04979	1.56481	1.65929	1.38744	1.65589	1.71444	1.52119	1.62603	1.88183	2.18615	1.51721	1.60428	1.81292	1.76015
7893413	7.59438	7.80975	6.77017	7.50077	7.2671	7.26652	6.99903	7.23075	7.23185	6.66273	6.62296	8.14499	7.11469	7.3388	6.88632	7.52725	6.65892	7.24469	6.94377	7.12242	6.78089	7.65661	6.6002	7.28335	7.28905	7.52976	7.39873	6.80476	5.79198	6.59453	6.8661	7.46986	7.22445	7.23786	7.22136	7.36651	7.24929	6.68671	6.67831	7.39386	6.31995	7.35294	7.41096	7.94521	6.26881	8.05799	6.68503	6.81071	7.02087
7893414	11.6342	11.1135	11.6721	11.4003	11.6173	11.3582	11.579	11.7241	11.6564	11.6845	11.6092	11.4942	11.5208	11.4937	11.6357	11.5405	11.7826	11.5432	11.4202	11.5106	11.5533	11.4477	11.6519	11.5852	11.6569	11.0319	11.364	11.2816	11.6341	11.4526	11.3616	11.2838	11.3205	11.4212	11.3081	11.3773	11.4997	11.526	11.5154	11.4615	11.5756	11.3206	11.2971	11.238	11.4695	11.235	11.4913	11.3271	11.68
7893415	3.13047	2.98176	3.59189	2.81967	2.88154	3.07716	2.5089	3.43315	3.01908	2.81186	2.4121	3.26269	3.28714	3.78404	2.97369	3.25433	4.37542	3.09229	3.16276	2.56903	3.75509	3.44429	3.43114	3.95522	3.32817	4.09969	2.90694	3.5904	3.70449	3.35893	3.47008	3.91467	3.39484	4.4926	3.98394	3.81382	4.2465	3.67542	2.52652	3.75505	3.47681	2.91111	2.70839	3.06724	3.41538	3.01701	3.54135	3.49307	2.91893
7893416	4.34041	2.58146	3.63888	3.15457	3.13576	3.61843	3.51405	3.85287	3.923	3.94817	4.01756	3.79656	3.88103	2.95011	3.4284	4.10754	3.69559	4.13194	3.11337	3.20858	3.56315	2.84838	3.29304	3.77689	4.08375	2.8564	4.27263	3.76577	3.9265	3.74289	3.78705	2.50192	2.77224	3.14978	2.69791	3.22039	4.44302	3.87972	4.53633	2.94047	4.11631	3.39999	4.12813	4.11616	4.21058	1.81052	4.09707	3.41136	3.98191
7893417	1.25276	1.84996	1.12536	2.57269	1.12551	1.16201	1.19497	1.08687	1.00251	1.1542	0.952292	1.15868	1.01557	0.972087	1.20307	1.3518	1.00251	1.12051	1.18981	1.26227	1.26775	2.59973	1.33112	1.41291	1.48174	1.60252	1.42976	1.74065	1.02913	1.09594	1.14661	1.8134	1.40125	1.5235	1.58213	1.83605	1.37786	1.15109	1.19974	1.08012	1.12817	0.969524	1.34123	1.91911	1.06765	1.53814	1.42299	1.55266	1.1983
7893418	7.9367	7.57484	8.13862	8.16543	8.09923	7.73829	7.52161	7.94504	8.00078	8.00092	7.80732	7.8091	7.78405	7.90236	7.70663	7.8983	7.89746	7.68977	7.81795	7.79683	7.98717	8.07013	7.7205	7.84409	7.90055	7.88044	7.88642	7.59616	7.71236	7.47743	7.22033	7.67695	7.87337	7.94802	7.80232	7.77983	7.73298	7.50193	7.86064	7.75731	7.55347	7.6893	7.70576	7.7011	7.49107	7.77504	7.5782	7.54945	7.71177
7893419	9.96761	9.80825	10.3781	8.95338	10.1856	9.48078	9.62778	9.4558	9.68418	9.3168	10.0715	8.81625	9.63634	9.75214	9.92605	10.0029	9.97407	9.66591	9.75978	9.85797	9.55282	9.56899	9.87094	9.59315	9.42447	9.55204	9.60899	9.74615	9.59956	9.51246	9.75123	9.36336	9.50131	9.47262	9.76647	9.8802	9.95465	9.88271	9.79233	9.82449	9.74281	9.48444	9.93687	9.93213	9.76604	9.56709	9.77059	9.64876	9.74626
7893420	8.98591	8.77587	8.93682	7.64546	8.60341	8.30843	9.06492	9.20979	9.04052	8.73911	8.87404	7.76341	8.61918	8.72479	8.84434	8.94694	9.74917	8.77624	8.85211	8.86047	9.16891	8.89258	8.88991	8.92525	8.48077	9.3108	9.06079	9.62129	9.96656	9.26814	8.67749	8.47255	8.80815	8.95244	9.22542	9.22088	8.65677	8.78568	8.77276	8.61361	8.84693	8.34777	8.93764	8.87215	8.88295	8.70988	8.86444	8.75565	9.26408
7893421	3.69296	3.57264	4.2915	4.11839	3.01895	4.50795	4.22593	4.8199	3.68644	3.2863	4.69725	3.3762	2.95179	4.00759	4.20123	4.60539	5.22077	4.37444	4.60973	3.52408	4.2459	4.99789	4.44312	5.20932	3.4821	4.37562	3.91922	4.81734	5.11646	4.04307	3.616	3.52234	4.0165	3.84247	4.63267	4.4598	3.50555	3.757	4.04629	4.13242	3.89267	3.73935	3.65303	3.09632	4.54195	4.19919	4.378	4.20361	3.91738
7893422	9.35957	8.2402	9.73272	8.68187	9.29484	9.08959	9.33672	9.17669	9.34302	9.17697	9.08185	8.50586	9.19447	9.00093	8.82668	9.01324	8.8139	9.1526	9.11554	9.45953	9.13427	8.78869	9.10289	9.24865	9.1502	8.47018	9.3338	9.21351	8.45621	9.04987	9.41035	8.7729	9.21795	9.07079	8.93254	8.97478	9.75984	9.09506	9.51976	9.53197	9.36271	9.29188	9.47517	9.46145	9.085	8.39508	9.31531	9.15949	9.57931
7893423	1.79479	1.57581	1.87631	1.45444	2.0069	1.46006	1.97565	2.14548	2.05985	1.9428	1.53817	1.66843	1.67201	1.66611	2.16195	1.81579	2.09183	1.75608	1.96606	1.91551	2.02298	2.03765	1.48478	1.41127	1.43351	1.30792	1.29644	1.81936	2.28185	1.65649	1.56722	1.56621	1.14784	1.59535	1.91322	2.04942	1.63994	2.44054	1.53405	1.24989	1.84992	1.90941	1.21063	1.53785	1.87701	1.8658	1.68254	1.41437	2.00023
7893424	9.99751	9.2389	10.2802	9.09217	9.843	9.47989	9.13407	9.16808	10.5279	9.45737	10.1444	9.68473	9.67873	9.35787	9.2104	9.4122	9.87448	10.107	9.75387	9.71018	9.58408	8.78661	9.07213	9.10329	10.1667	9.51717	9.4295	9.57246	9.30964	9.10392	9.66658	8.24667	9.08334	8.71964	8.68462	8.81567	9.43922	9.71407	8.90107	9.61751	9.52298	9.56697	9.60968	9.3908	9.35021	8.31324	9.30772	8.87702	9.30873
7893425	1.18995	1.70819	1.11344	1.63176	1.30307	1.39785	1.71026	1.43378	1.16293	1.1887	1.18886	1.6886	1.25739	1.53346	1.83051	1.42215	1.18832	1.40809	1.47911	1.27757	1.21853	1.51531	1.25595	1.40753	1.31954	1.28888	1.18366	1.18939	1.29713	1.24209	1.34066	1.54749	1.87862	1.57043	2.10592	1.40363	1.38761	1.08163	1.51467	1.42169	1.30226	1.34885	1.22338	1.74766	1.2195	1.67539	1.23849	1.1108	1.44806
7893426	1.64953	1.91794	1.60517	1.91634	1.77706	1.69428	1.73161	1.69762	1.68459	1.6306	1.63457	1.80279	1.68263	1.84616	1.79627	1.72758	1.66714	1.69632	1.72218	1.71807	1.62976	1.84362	1.71521	1.66084	1.58633	1.88804	1.6619	1.73963	1.58474	1.66405	1.64894	1.97283	1.85335	1.79487	1.88783	1.78465	1.68831	1.64413	1.65298	1.67137	1.60748	1.67954	1.66621	1.89885	1.69075	2.02373	1.68738	1.7089	1.81996
7893427	2.97344	2.85154	3.20973	3.6278	3.17903	2.43163	3.0504	2.50643	3.14126	3.35194	3.22825	2.0766	3.55292	3.27386	3.25849	3.29317	3.45658	3.91856	4.26629	3.45446	3.11034	4.51893	2.77731	3.57136	3.86098	2.83734	3.34711	3.59695	3.107	3.51121	3.34795	3.22506	4.2987	3.50197	3.97237	2.91645	2.80199	3.22719	3.46064	3.57973	3.31786	2.70414	2.77749	2.48378	3.32706	3.49207	3.20338	3.41639	4.14478
7893428	6.44243	6.91667	6.57949	6.64897	6.17096	6.39322	6.82614	6.96264	6.73081	6.55621	6.47511	5.63065	6.4777	7.04127	6.89732	6.69624	6.64837	6.80255	6.28538	6.61154	6.44655	7.1028	6.76209	7.0228	6.53032	6.5041	6.52621	6.60046	6.83734	6.56215	6.3975	6.68981	6.86014	6.93766	7.04859	7.14401	6.68721	6.58887	6.36871	6.9121	6.73402	6.6276	6.64883	7.26327	6.73967	6.55803	6.13336	6.94414	6.53288
7893429	1.75438	3.51044	2.49837	2.27922	2.09981	1.88193	2.40378	2.28667	2.43671	2.45423	2.26065	1.52564	2.12224	2.40151	2.71706	2.74618	1.90663	2.66891	2.38959	1.92773	2.73111	2.27211	2.47739	2.82628	2.77913	2.17251	2.86485	2.9096	2.84542	2.52427	1.93792	1.67632	2.04716	2.21255	4.13042	1.89066	2.58873	2.38786	2.65849	2.08883	1.98974	2.86104	1.97386	2.30482	2.19557	3.04756	2.05783	2.60078	2.15331
7893430	2.06906	2.7775	2.58687	2.99071	2.28734	1.90895	2.07265	2.34988	2.29685	2.40032	2.1747	2.32307	1.96049	2.74392	1.82663	2.60502	2.43894	1.92752	2.12865	2.40484	2.51363	2.51544	2.14352	3.19293	2.12898	2.12952	2.85304	2.48174	2.9108	2.18878	1.92916	2.06266	2.30957	2.77687	2.83688	2.26518	1.78556	2.20409	2.27405	1.94147	2.1204	1.9817	2.03335	2.27644	2.47999	2.09432	2.07069	2.29072	2.23276
7893431	1.73889	1.36449	1.82146	1.45413	1.16761	1.27515	1.73162	1.81011	2.12537	1.5138	1.39109	1.89728	1.37647	2.00607	1.62629	1.59831	1.81575	1.60123	1.63042	1.54646	1.36136	1.78077	1.62296	1.342	1.31858	1.24014	2.10862	1.84436	1.6152	2.02706	1.94804	1.63571	1.72147	1.43043	1.4439	1.16613	1.66504	1.61267	1.81872	1.53437	1.51312	1.5786	1.80316	1.45017	1.49126	1.603	2.09682	1.47099	1.73852
7893432	5.53943	5.85144	5.81467	5.69015	5.6766	5.56322	5.66518	5.75993	5.2014	5.48767	6.16478	5.87634	6.07067	6.04036	5.6704	6.28233	5.58227	5.26092	5.6967	5.63942	5.96576	5.3619	5.85984	5.58434	5.93244	5.68676	5.80426	5.46682	5.05273	5.27527	6.08346	5.54725	5.01845	5.43105	5.86703	6.20706	6.0889	5.90629	5.4483	5.83054	6.13604	5.97329	5.966	5.66517	5.97196	5.5303	6.22616	6.03134	6.0838
7893433	3.99533	4.19988	4.46164	3.54555	3.60134	4.4007	4.20048	5.11096	4.66386	4.30838	4.2858	3.82255	3.86942	4.57454	4.33927	4.06389	5.08448	4.04487	4.62593	4.47345	4.36757	5.20242	4.30806	4.69612	4.39145	4.00813	4.20509	5.05442	4.70235	3.84866	3.58884	4.63824	4.41	4.30411	4.50192	4.4319	4.19451	4.40224	3.82693	4.26979	3.94375	3.6538	4.01627	3.92802	4.31996	4.25473	4.26995	4.17165	3.7731
7893434	1.14069	1.33258	1.10678	2.00021	1.25115	1.27725	1.13662	1.59349	1.16824	1.41013	1.47576	1.62181	1.19529	1.22005	1.32228	1.35247	1.01437	1.42753	1.52568	1.21348	1.33083	1.29767	1.27366	1.21391	1.19858	1.291	1.40814	1.0262	1.0749	1.31955	1.15518	1.84823	1.487	1.55788	1.46286	1.33924	1.14493	1.25385	1.22005	1.13881	1.34527	1.16481	1.20032	1.78395	1.1159	1.61055	1.32199	1.31275	1.72556
7893435	7.78166	7.86848	7.93568	8.21034	7.83529	7.49331	7.62109	8.2573	8.08892	8.16891	7.7075	7.82931	7.73191	8.116	7.80339	7.63499	8.0526	7.79203	7.74131	7.63825	7.67918	8.27197	7.80797	8.10521	7.72575	7.90202	7.67505	7.72503	7.80378	7.58431	7.43948	7.91872	8.03351	8.06151	7.8428	8.05134	7.60864	7.57656	7.77423	7.76888	7.68499	7.48662	7.65928	7.9189	7.39733	7.68389	7.39586	7.57148	7.7289
7893436	5.52752	6.09731	5.67608	5.9864	5.57472	6.00789	6.22854	6.47741	5.71642	6.28701	6.11919	5.59972	5.41771	6.22102	6.46057	6.17209	6.47688	6.63406	6.12547	5.83576	6.6256	5.98874	6.43732	6.46884	5.55887	5.83068	5.85788	6.5847	6.81257	5.61649	5.46774	5.90583	5.81489	5.91012	6.32551	6.068	5.84823	6.19381	6.01797	6.09776	6.31178	6.2136	6.05352	6.14751	6.1548	5.44731	6.17663	6.10925	6.1003
7893437	4.50624	2.42952	4.91873	3.83367	2.56163	4.22997	5.10741	4.90595	5.54908	4.49559	5.21119	3.39048	3.49608	3.2388	5.13619	2.90301	4.78918	5.32441	4.50213	4.32587	4.73797	4.44114	4.87559	5.18788	4.88463	2.86671	2.50636	4.45768	4.35471	4.19856	4.24364	2.75864	2.96026	3.44925	2.80544	3.95758	4.66242	4.76263	3.81043	3.94518	4.19747	3.28153	4.29526	3.91133	4.63736	2.06105	4.55987	4.46213	2.00928
7893438	6.58275	7.75321	6.91048	6.91527	6.45175	6.71189	7.14237	7.28185	6.57311	6.76755	6.9734	6.80848	5.82312	7.01473	6.96735	6.84834	6.76307	7.14741	6.68354	6.7544	7.03909	7.00945	7.09157	7.34842	6.69733	7.09954	7.01121	7.19131	7.07474	6.5274	5.9519	7.20513	7.84199	7.10301	7.68946	7.69245	6.55961	6.88018	6.10726	7.10756	6.80912	6.8139	7.00252	6.97627	6.8105	6.9653	6.70943	6.62343	6.99842
7893439	9.99559	8.9549	9.86548	9.92866	10.0211	10.1627	10.6024	10.5726	10.4546	10.515	10.0011	10.1375	9.97258	9.89048	9.8522	9.95233	10.3235	10.1463	10.2756	10.323	10.3998	9.5913	10.2158	9.87816	10.0451	8.89404	9.47358	10.0701	10.4097	10.2231	10.1971	9.51671	9.64593	9.89996	9.5054	9.57921	9.98695	10.2294	10.1031	9.8667	10.2962	9.87584	9.85638	9.87905	10.2238	9.49861	10.2973	10.209	10.3745
7893440	2.15307	2.1536	2.19309	2.83236	2.33945	2.18298	2.16901	2.89343	2.06279	2.66668	2.02434	2.42213	1.79506	2.03729	2.20649	2.24652	2.50511	1.92685	2.20077	2.37688	3.06742	2.74597	2.1978	2.66679	2.59679	2.10478	2.40035	3.12433	2.04818	1.71933	1.86453	2.17336	2.41807	2.87155	2.11884	1.93836	2.65698	1.99663	3.02045	2.99454	3.00471	1.79888	2.11943	1.75004	2.27458	3.13015	1.77665	2.38922	1.6545
7893441	6.69123	5.08705	6.98461	6.10859	7.43714	6.9789	7.42505	6.3679	6.86177	6.76308	6.83656	5.52055	7.00086	7.13147	7.33662	6.6218	7.10975	6.90627	7.1987	7.48101	6.97257	6.24064	6.70931	6.75656	6.36092	5.72255	6.57468	5.89668	6.32091	6.6263	7.04425	6.45444	6.22052	6.70042	6.26049	6.86895	7.09925	7.27751	7.15718	7.26853	7.09048	7.13568	6.50622	6.90531	7.12842	6.6795	6.96956	6.8004	7.02319
7893442	6.52842	6.32196	6.94634	7.23988	6.23628	5.75643	5.69917	7.11719	6.69129	7.0771	6.50106	6.16168	6.42008	6.77723	7.438	6.51462	7.13	6.4392	7.15889	7.04734	7.65955	6.83977	7.06534	6.10477	6.72421	7.26731	6.92314	7.73991	7.35865	6.46263	7.11536	6.7699	6.70159	7.43391	7.03474	6.99698	6.79445	7.29928	7.12807	6.95701	6.8742	6.32438	6.70459	5.85281	7.10532	6.39038	6.67186	7.12029	7.3547
7893443	6.21212	6.46969	5.87156	6.38804	6.25254	5.573	6.29364	6.0737	5.77853	5.39576	6.22085	6.23577	5.78378	5.81297	6.31155	6.5009	5.87266	6.22418	5.51313	5.77782	5.71888	5.23801	5.76748	6.45997	6.00506	6.09089	6.346	4.8363	5.86986	6.27391	6.24589	6.27502	5.66233	5.35244	5.75855	5.90408	5.79844	5.37163	5.59916	5.86397	5.84814	6.10299	5.62556	6.66858	6.32654	4.57952	6.36042	5.7104	6.86
7893444	3.5644	3.82553	4.70159	3.70806	3.96399	4.03767	5.13385	5.17693	4.88124	5.15786	5.2619	3.30972	3.63687	4.11065	5.02299	4.05441	5.51964	4.9956	4.68563	4.11755	4.30125	4.38331	4.45097	5.0171	4.61155	4.44105	5.07618	5.54234	4.91247	3.65914	3.79368	4.03536	3.90417	4.35816	5.00464	3.76727	2.32385	4.44633	4.14126	4.25082	4.201	3.28626	4.88769	3.69599	4.40585	2.48179	4.01806	4.54804	3.96718
7893445	2.6164	2.72157	2.35041	3.29752	1.82069	3.25551	1.98915	3.33121	3.22056	3.721	2.37389	2.06135	3.78968	2.5191	2.62617	2.4521	3.69855	2.93812	3.13101	2.4505	2.98112	3.77846	2.26311	2.37676	3.01583	2.26702	4.72335	2.90315	2.3164	2.53312	2.42462	3.7421	2.62345	2.39293	2.80465	2.10396	2.32982	3.08159	1.9033	2.89339	2.02825	2.95915	1.76951	3.721	3.24522	1.88018	2.80007	2.95365	2.08143
7893446	4.17151	4.21207	4.15172	4.68429	4.80142	3.6848	3.53193	3.96378	4.19756	4.13716	4.37185	4.09631	3.83812	4.44091	4.06547	3.96208	3.9818	4.07541	3.77511	3.99769	4.2482	3.98404	4.56691	4.2147	4.33394	4.53136	4.31057	4.59249	3.82447	3.60056	4.0808	5.29239	4.56971	3.87801	4.11131	4.93049	3.61642	4.12241	4.43173	3.72833	4.19628	3.6388	4.28443	3.68204	4.29324	3.74487	4.06443	3.77212	3.76274
7893447	8.90093	10.884	8.77544	9.19569	8.48983	8.84171	9.05963	8.63195	8.68009	8.58473	8.89073	9.39426	8.78888	9.48324	9.19629	8.58292	9.3288	9.39323	8.30043	8.22655	8.50391	9.50061	9.37241	9.32684	8.27319	10.3446	8.68071	8.76323	9.61919	9.27747	7.97404	10.1657	9.9694	10.2444	10.6853	10.2804	8.22513	8.95193	8.7569	8.91928	8.7749	8.96697	8.33504	9.54949	7.72367	10.4553	8.28441	9.28404	9.47679
7893448	7.98661	7.51263	7.59212	8.1358	8.25457	7.48128	7.73094	7.92202	8.10669	7.34872	7.56898	7.55141	7.51364	7.52108	7.37573	7.21982	7.91531	7.23997	7.87971	7.64087	7.94135	8.01373	7.69493	7.76611	7.93242	7.47196	8.27679	7.47428	8.05089	7.10038	7.95172	7.54465	8.02161	7.74859	7.10859	7.49203	7.94167	7.66685	7.60509	7.44708	7.4784	7.54268	7.50888	7.61698	7.71198	8.13838	7.70454	7.53498	7.75766
7893449	8.31996	8.14035	8.82711	8.33732	8.0469	8.44691	8.66007	9.12559	8.28721	9.18061	8.93394	8.41677	8.54764	8.5114	8.65033	8.52945	8.73236	8.55859	8.46551	8.54122	8.72264	8.43116	8.9487	8.77698	8.6778	8.1435	8.29704	8.51621	8.98838	8.72204	8.59892	8.45783	8.28222	8.65596	8.45292	8.80224	8.80653	8.79723	8.72345	8.35915	8.99306	8.44555	8.47288	8.45401	8.73373	8.31282	8.86086	8.82674	8.52839
7893450	2.44121	1.83095	2.15294	2.98159	3.21787	2.37916	2.1868	2.01816	1.95704	1.9747	1.62978	2.00065	2.033	1.98309	2.18631	1.83149	2.10757	1.89871	1.69002	2.3997	2.25486	2.80582	2.71408	2.17975	1.9279	2.47327	1.88792	1.9614	2.29194	2.04894	2.5254	2.57924	2.23634	2.33337	2.15007	2.11509	1.82325	1.86496	1.76533	1.77027	1.59515	1.85985	2.38074	1.65933	1.78607	2.31949	1.81275	2.53968	3.14635
7893451	3.07115	2.45088	3.60262	4.19085	3.6655	2.50852	3.38298	3.21142	3.34185	3.01029	3.5338	3.71524	3.84218	4.09341	4.01369	3.50626	3.2991	2.30817	4.51889	3.31335	3.60108	3.87521	3.93646	3.27669	3.69972	2.98461	4.25372	3.59448	3.37397	3.54661	3.12741	4.61995	4.36553	4.05288	3.69275	2.91717	3.66522	3.43606	3.33482	3.41686	2.57062	3.34134	2.80142	2.64758	3.20479	4.44524	3.98395	3.23434	3.0535
7893452	3.68967	3.62914	4.92282	3.38168	3.8025	3.54575	3.58677	4.01955	4.5978	4.09289	4.25366	2.09315	4.15008	3.6252	4.08871	3.97744	4.98751	4.0617	4.82273	5.0601	2.76243	4.11195	3.91576	3.60222	4.23658	5.10587	3.38073	5.14812	3.40674	1.79253	3.05279	2.96058	4.27869	4.17053	4.96709	3.5939	3.73151	4.67757	2.26279	3.62997	2.86395	3.66106	3.63197	3.3234	3.32714	2.57855	3.35183	2.7686	2.56576
7893453	4.16926	3.73482	3.43267	3.89019	5.3519	4.63026	4.4467	4.05035	3.8396	4.62234	4.98868	4.57176	4.59393	4.32161	4.74052	3.86953	4.36754	4.31958	3.73256	4.67539	4.53497	4.99549	4.59376	4.25493	4.439	4.59412	4.77391	4.29779	4.57098	4.25002	3.81168	4.70997	4.24943	5.44431	4.28485	3.78328	3.93423	4.63625	4.61764	4.73122	4.20262	4.83351	4.60958	3.35501	3.81037	4.52027	4.39529	5.23676	4.50878
7893454	8.01161	8.1513	8.38437	8.33817	8.31637	7.97596	8.07112	7.68894	8.04052	7.79284	8.04884	8.94746	8.23186	7.89673	8.19045	7.72078	7.61845	7.49667	7.68461	7.33197	7.47622	8.29688	7.61128	8.06306	7.8872	7.99499	8.23617	7.34088	7.75517	8.01614	7.73619	8.71344	8.228	7.68903	8.21821	7.55915	7.79563	7.51133	8.35076	7.68958	7.66634	7.81945	7.6416	7.92949	7.74827	8.56185	7.91865	8.00122	8.39316
7893455	6.79635	6.64973	6.95726	5.61688	6.80489	5.65219	5.88778	5.85769	7.36404	6.13339	6.05056	5.15587	6.15831	7.04184	6.41294	7.02699	7.5708	6.81931	6.81599	7.15218	6.84904	6.52211	5.60929	5.27321	6.08423	8.05962	6.39923	7.23392	5.98022	5.65595	5.50318	5.76267	6.51361	6.18484	6.51839	6.4298	5.98167	5.98946	5.89936	6.69414	5.9894	5.75226	6.42509	6.13037	6.35717	5.88412	5.63188	5.97135	5.85517
7893456	2.71744	3.14893	2.36781	2.57824	3.3867	2.86808	3.41479	2.86891	3.27572	3.63599	2.71304	2.87283	2.47208	3.51381	2.71352	3.17624	4.06154	2.60811	3.11326	3.19736	2.73631	2.77883	3.32681	2.59812	2.39287	3.66434	2.84299	2.90997	3.04085	3.30333	2.3553	3.46823	3.35362	3.40027	3.65688	3.38354	2.56775	3.3446	3.24809	3.31373	3.19525	2.29216	2.67552	2.86153	3.64018	3.28887	3.16243	3.30181	3.44945
7893457	1.57277	1.84711	2.53432	2.62584	1.26345	1.578	1.55812	1.24347	2.22551	1.38788	1.77668	1.35687	1.44352	1.5322	1.70871	1.44208	1.8724	1.24153	1.47779	1.44599	1.3519	1.398	1.43146	1.63917	1.54622	1.44531	1.43417	1.64024	1.61352	1.28663	1.36899	1.60884	1.53196	1.63331	1.6116	1.57385	2.04158	2.01814	1.40311	1.46333	1.55249	1.4198	1.54543	1.99627	1.99458	1.72261	1.29129	1.31201	1.81354
7893458	7.56057	6.99859	8.11891	6.7208	8.01614	7.26115	7.44238	6.81227	7.45596	7.12593	7.82669	6.64857	7.09025	6.53046	7.47583	7.58398	7.91854	7.27466	7.74432	7.40706	7.49228	6.78433	7.48901	7.35704	7.49145	7.25469	6.96555	7.57013	7.63423	7.00999	7.29243	7.07819	7.09793	6.90327	7.16808	7.80962	7.44595	7.43226	7.17255	7.52693	7.37219	6.93325	7.35151	7.47922	7.55553	6.1555	7.23563	7.27003	7.42076
7893459	3.83606	3.05216	5.26781	4.32612	4.0458	3.0445	2.97116	4.10381	4.26869	3.26521	4.53948	3.75653	4.20704	3.25574	3.25309	3.17033	3.01951	2.83794	4.03671	3.72851	3.59824	4.00558	3.00067	3.04481	3.47696	3.42337	4.16878	4.32995	3.22532	3.58952	3.42752	4.06107	2.93844	3.6571	3.84201	3.38402	3.4552	3.29077	4.13907	2.98031	3.55132	3.13591	3.62585	3.00431	3.63014	2.78067	3.32453	3.2265	2.68944
7893460	9.19184	8.2145	9.32088	8.52674	8.88533	8.94536	9.09889	9.34214	9.16963	9.12671	9.09607	8.47888	8.89354	8.75964	9.26278	9.32749	8.88461	8.88171	9.20392	9.09516	9.43796	8.71824	8.95194	9.04993	8.96332	8.16383	8.99048	9.21592	9.21434	8.97594	8.96756	8.5083	8.73741	8.49087	8.73875	8.70016	8.91922	9.01787	9.47926	9.11531	9.2596	8.77205	9.11119	8.48845	9.01181	8.22271	8.83285	8.68865	9.06175
7893461	6.61852	6.73837	7.44803	5.65477	5.3511	6.07492	6.85438	6.56474	6.64222	7.13152	7.06994	5.31487	6.11611	6.07731	6.69883	6.03925	6.91106	7.02742	7.00457	6.37347	6.4134	5.91252	6.23858	6.72615	6.59569	7.47409	6.79164	7.45482	7.70081	6.53579	6.27345	6.06141	6.5967	6.14012	7.00905	6.77411	5.69808	6.64168	7.11223	6.53424	6.87337	6.01951	6.76699	6.06116	6.58897	5.79064	6.28305	6.39899	6.40189
7893462	3.30292	4.52777	4.87109	3.24571	4.75358	1.57358	3.2773	4.77113	4.16562	4.13953	4.55235	2.443	3.50764	2.59724	4.56773	4.10303	4.85406	3.38059	4.47658	4.26776	4.46242	4.78557	4.68011	3.05585	4.15564	5.10139	3.91593	4.95826	5.82729	3.47625	3.7416	4.34581	4.5429	3.33095	4.04744	3.25037	3.83388	4.43603	4.08208	3.78975	4.19822	3.24067	3.72998	2.63458	3.67892	3.87863	3.99041	3.14298	3.25687
7893463	3.77679	4.68063	4.29836	4.07135	4.40817	4.05358	4.21987	4.30344	4.04013	3.87601	4.42713	4.21412	3.80854	4.41237	4.23654	4.56604	3.8217	4.17654	3.7602	3.81645	3.97131	4.75384	4.35985	4.49332	3.82411	4.92153	4.0169	3.99206	4.05104	3.92031	4.0661	4.25542	4.46771	4.33111	4.68072	4.73791	4.24264	3.77776	4.18601	3.92055	3.6348	4.00309	4.15769	4.32862	3.63992	4.83062	4.39108	4.3117	4.26699
7893464	5.09126	5.05787	4.94182	5.45	5.04003	4.74585	4.77253	5.03696	5.25955	5.22592	4.71518	5.36312	4.83258	5.11445	4.88097	4.9692	5.24148	5.07821	5.03429	4.98988	5.15118	5.37166	4.9372	5.02386	4.81847	5.1439	4.67067	5.22056	4.84653	4.60108	4.55564	5.04667	5.19918	5.08501	4.8515	5.00522	4.70993	4.87276	4.84299	4.9148	4.92798	4.93339	5.30654	5.27452	4.65676	4.34479	4.79738	4.73594	5.00787
7893465	3.8403	4.89101	3.60012	5.12002	4.09488	3.61463	3.67645	4.01286	4.57902	4.4791	3.88986	4.79727	4.28275	4.44024	4.37707	3.92476	3.58456	3.88317	4.60526	4.20008	4.22497	4.85181	3.57919	3.93289	4.23583	3.62377	4.44496	4.28627	3.91177	3.80764	3.80961	6.02063	4.32743	3.97327	4.70602	5.14304	4.15442	4.06953	4.067	3.63641	2.77554	4.25064	3.63982	3.53649	3.81195	5.7226	4.00778	4.33132	4.36068
7893466	9.49956	8.68729	10.1097	8.99202	9.63501	9.48385	9.72534	9.43707	9.52804	9.08423	9.35266	8.99057	9.61467	9.2841	9.00505	9.32453	8.72327	9.06894	8.97144	9.43659	8.73055	9.02684	9.60714	9.51051	9.09881	8.78282	9.5052	8.97065	9.01243	9.12552	9.43567	8.62424	8.78042	8.97017	8.98587	9.19602	9.93031	9.30457	9.37908	9.32344	9.28953	9.19492	9.41453	9.34962	9.05923	8.62724	9.28702	9.31197	9.51111
7893467	6.8658	6.61164	6.44763	7.76955	6.90217	7.0235	6.82223	6.4914	6.77576	6.49102	6.77003	7.6641	7.16461	7.24802	6.8025	6.78873	6.26226	6.48043	6.44609	7.12889	6.92027	6.87503	6.64504	6.79202	6.85152	6.62649	7.16352	6.24772	5.8669	6.68746	6.71221	7.42081	6.899	6.76745	6.29475	6.75254	7.17549	6.36681	6.68716	7.05765	5.49031	7.10787	7.23383	6.60754	6.73911	7.71581	6.93104	6.77144	7.03699
7893468	4.67804	4.4517	5.52845	4.43653	4.15405	5.0928	5.47571	5.30132	5.74054	4.63231	5.68566	3.1327	5.32188	4.8981	6.16817	4.84121	5.52197	6.46312	4.95927	4.48912	5.42099	4.71054	5.44053	5.60714	5.16277	4.32264	3.20423	4.68779	5.33144	5.06108	5.10053	3.84486	4.11486	4.39861	4.70965	5.18118	4.9945	5.38622	4.20978	4.78754	5.1487	4.75672	4.96411	4.95978	4.76144	4.55444	5.57351	4.95149	4.91638
7893469	11.4613	11.2453	10.7635	11.7867	11.5464	11.3644	11.3454	11.4875	11.3558	11.4048	10.8594	11.8172	11.3706	11.2454	11.096	11.5619	10.6921	11.1874	11.2086	11.3243	11.2111	11.1952	10.8664	11.1972	11.4434	10.7204	11.4759	11.2671	10.3665	11.1376	11.049	11.2872	11.0511	11.1552	11.0033	11.1003	11.2478	10.8502	10.9172	11.1903	10.5584	11.091	11.4216	11.3599	11.0191	11.357	11.116	11.1052	11.2527
7893470	4.68445	3.45439	5.17629	5.10122	5.0359	4.74005	5.31388	6.27818	5.29759	5.55162	5.71349	4.28797	5.03008	4.31149	5.68446	4.457	5.81817	5.1823	5.1735	5.2328	5.79986	5.73588	5.96525	5.25733	5.33418	4.02207	4.21189	5.72881	6.09001	5.56297	5.32212	4.62282	4.88221	5.17662	4.97181	4.92598	4.88154	5.29891	4.52235	5.21252	5.20429	4.23916	5.10734	4.12888	5.7017	4.7673	5.34761	5.692	4.57631
7893471	2.0404	1.32912	2.57404	1.21878	2.08385	2.39175	1.86394	2.53644	2.30542	1.9267	2.25214	1.9823	2.55569	1.63704	2.12626	2.9236	2.57743	2.85061	3.6395	1.777	2.54542	2.09012	2.04178	2.70292	2.68026	2.69646	2.43316	3.4102	2.96815	2.345	1.59203	2.80976	2.34965	2.14461	2.41146	2.4319	3.29062	2.40955	2.19384	2.38122	1.80964	2.24059	1.92183	1.83567	2.28297	2.13679	2.52374	2.4521	1.99163
7893472	4.75823	4.11304	5.0948	4.58028	4.19116	4.75228	5.5752	5.74115	5.29048	4.79074	5.27847	3.15997	4.81987	5.39237	5.0646	5.10349	5.8713	5.78762	5.18824	4.80679	5.25539	5.42536	5.72214	5.70002	4.55086	3.84664	5.81427	5.54116	6.27302	5.3229	4.33811	3.50074	4.5216	4.70231	5.25101	4.84914	4.75816	4.69775	4.88554	4.33407	5.19073	4.3837	4.92884	5.80535	4.8415	3.7451	4.67029	4.62593	5.16262
7893473	4.84797	5.85243	4.56717	4.2263	3.72232	3.47346	4.93656	4.91853	4.72227	4.58531	4.15428	5.16767	5.08336	4.93182	5.21994	5.16412	4.68782	4.32294	3.55172	4.82109	4.631	5.50756	5.05603	4.88825	3.99012	5.12258	4.7652	3.60633	4.54698	4.97527	3.90931	3.50496	4.45799	5.50646	4.48925	4.03429	4.12851	4.72969	4.34011	4.00146	4.66816	3.80535	4.07578	4.55878	4.48115	5.60781	4.70111	4.29307	4.82633
7893474	2.47611	2.22431	2.63248	3.23432	2.51533	2.25587	2.38755	2.10327	2.31825	2.09175	2.48136	2.21186	2.66228	2.38558	2.70717	2.28312	2.92856	2.07654	2.89057	2.25433	2.5412	2.02935	2.41954	2.27186	2.63937	2.16716	2.27476	2.2427	2.25679	2.81287	2.64362	2.426	2.28415	2.4314	2.92916	2.47208	2.5232	2.65516	2.40134	2.17539	2.83497	2.47969	2.45627	3.20724	2.22182	1.78551	2.3599	2.44709	2.98374
7893475	4.42397	4.21172	4.38978	5.76253	5.02693	4.22134	4.98541	4.78108	4.15425	4.15084	5.0173	4.82724	4.22276	4.61475	4.93293	4.1768	4.3873	4.81633	4.75448	4.60546	4.3117	4.28393	4.46172	4.70021	4.80375	4.01676	4.71833	4.52747	4.47365	4.12511	4.5054	4.71265	4.97899	4.97963	5.03081	3.83752	4.05156	4.51926	3.75023	4.64189	4.10101	4.50914	3.96315	4.77773	4.38913	5.19582	4.62866	4.42287	4.81351
7893476	7.48282	7.01461	8.03986	6.70283	7.90112	7.64945	7.52445	7.24897	7.54249	7.02325	7.06013	7.75522	7.61694	7.63624	7.96518	7.50724	7.85172	7.45187	7.62834	8.00415	6.95409	7.56516	7.26481	7.1179	7.14189	6.70252	7.56474	7.27575	7.39701	7.22525	7.40652	7.14102	6.48258	7.02406	7.48188	7.24655	7.9015	7.53395	7.01525	7.61324	7.66096	7.14627	7.67639	7.81143	7.31601	7.19711	7.45026	7.26128	8.03894
7893477	5.90311	4.59444	6.37486	3.73573	6.408	5.25017	4.20174	4.91677	5.25351	5.26768	5.94344	4.42412	4.58447	5.59155	5.54985	5.36874	6.40984	5.57809	5.94928	5.81089	5.79848	4.98727	5.48683	4.62888	5.43847	5.91112	6.02984	6.01624	5.36202	5.64876	5.85367	4.83519	5.73402	5.76876	4.30413	5.03196	5.63739	5.75137	6.36943	6.00944	6.11203	5.52035	5.44299	5.51105	5.23045	4.80813	5.69757	5.12724	6.14632
7893478	5.18794	4.81228	5.48516	4.85615	5.07849	4.9821	4.6124	4.7674	5.44217	5.11616	5.81162	4.98719	5.64914	4.90006	6.49163	5.29304	6.09898	5.56288	5.72969	5.39894	5.5907	4.56864	5.51516	4.90533	5.3063	4.88289	5.47536	5.79968	6.65072	5.76201	5.31156	5.29141	4.81184	4.55504	5.16287	5.48815	5.12444	5.60961	5.41691	5.54723	5.49418	4.73001	5.82168	4.42144	5.55609	4.80159	5.52541	5.42229	5.58833
7893479	1.50103	1.86046	2.23248	1.97128	2.01753	1.6593	1.73289	1.91678	1.68573	1.8527	1.83649	1.70654	1.71579	1.72806	2.01555	1.76066	2.11332	1.66962	2.70681	1.55469	1.72878	1.93484	2.25329	1.69097	1.68691	1.84258	1.79643	2.7571	2.49476	1.77517	1.63322	2.02798	2.60625	1.80013	2.12508	1.76683	1.98325	2.05536	1.82105	1.99925	1.74674	1.55985	1.63711	2.4553	1.77782	2.30045	1.79702	1.81946	1.7775
7893480	5.64344	4.24064	5.28469	5.78306	5.357	5.32804	5.19067	4.69491	5.49684	5.81613	4.41649	5.93891	5.76574	5.87211	5.26805	4.99243	5.23425	5.05959	4.95171	5.8412	5.47505	6.79088	4.15293	5.46008	5.13703	4.8319	6.16893	5.11736	4.29496	4.4511	5.66338	5.55281	5.8574	4.90591	4.74643	5.13145	5.20658	5.4407	5.08416	5.5752	5.36664	5.89956	5.37717	5.24212	5.60833	6.05761	5.00819	5.48643	5.1621
7893481	5.02408	5.68004	5.2471	5.74795	5.23027	4.60122	5.26722	4.87065	5.17573	5.32279	5.40663	5.75161	5.08013	5.20329	5.99441	4.86186	5.17005	4.72564	5.12309	5.21483	5.62174	5.57682	4.91425	4.31375	5.66538	4.82174	5.51636	4.99017	5.4582	5.29071	5.00639	6.19752	5.66265	5.32135	5.14907	5.71798	5.3426	5.23317	6.05815	4.96087	5.46173	5.24788	5.07538	4.46202	5.58866	6.0166	5.21089	5.73597	5.50525
7893482	3.92698	2.40967	3.76409	2.10977	2.84902	4.09425	3.62986	3.5722	3.29521	3.08009	4.49576	2.77147	4.01474	2.0556	3.30753	3.31478	3.05315	4.36541	3.7738	3.03534	2.50462	1.89522	2.65217	3.72638	4.16818	2.67628	2.85988	2.86518	3.6799	3.3898	2.90251	2.60982	2.22065	2.65331	2.01955	2.20823	3.31229	2.32722	2.80753	3.22233	2.87557	2.32669	3.27775	4.1152	3.23728	2.90442	3.17772	2.41118	4.56609
7893483	6.40714	6.69717	6.32147	6.7326	6.35143	5.89083	5.6991	6.33039	6.21908	6.47438	6.25678	6.18403	6.33501	6.0824	5.59644	5.86047	6.22501	6.11882	6.50983	6.13763	6.34835	6.82145	6.43099	6.29152	6.50779	6.51012	6.82092	6.89161	6.24674	6.03734	6.02628	6.38826	6.80237	6.77019	6.36581	6.56418	6.2502	6.35686	6.67179	6.53403	6.04174	6.12376	6.64802	6.32841	6.0004	5.93257	6.12291	6.30945	6.49749
7893484	1.70583	3.10894	4.17336	2.88658	2.53256	2.24123	1.39163	3.66799	2.99233	3.38509	2.04284	2.5443	2.46425	3.42036	3.7039	3.17191	3.3136	4.42464	3.78904	3.2463	2.68427	4.11052	4.02051	4.7533	3.52664	4.61078	2.56105	3.66613	3.74215	3.69672	1.73749	4.20866	2.97973	4.50442	2.86798	4.6153	3.00297	2.32582	3.82876	3.38244	4.28383	1.94488	2.14435	2.95184	2.53454	4.15314	1.10518	2.67933	2.6851
7893485	7.67119	7.24958	7.77371	6.97398	7.85512	7.39776	7.2885	7.1759	7.50432	7.54964	7.47036	7.08705	7.43324	7.51116	7.20687	7.66657	7.76503	7.55702	7.34965	7.58516	7.71722	6.91941	7.21371	7.50729	7.45834	7.56998	8.23237	7.47763	7.15725	7.06569	7.5402	6.71113	7.33408	7.13866	7.59725	7.45194	7.7301	8.01468	7.80889	7.48409	7.73268	7.756	7.95043	7.02768	7.41793	7.31006	7.3437	7.48168	7.71369
7893486	11.0858	10.917	11.436	10.3151	11.4932	11.1981	10.7295	11.0071	11.3612	10.9763	11.2713	11.1387	11.4357	10.8902	11.3777	11.0678	11.6166	11.284	11.2525	11.2292	11.4759	10.7413	10.9394	11.4144	11.1266	11.2461	11.3338	10.7892	11.2185	11.362	11.3344	10.4958	10.9896	10.9704	10.9398	10.9108	11.0144	11.3516	11.2646	10.9988	11.3934	10.9832	10.8639	10.8497	11.4578	10.9275	11.2582	11.1028	11.4144
7893487	2.44174	2.84291	3.60999	2.23035	2.95314	3.17683	3.72765	3.69375	3.47525	3.9222	4.16144	2.32639	2.93084	2.94252	3.38693	2.91037	4.0712	3.57605	3.05452	3.63709	4.09077	2.96164	3.67747	3.232	3.65317	2.9685	3.03869	4.02335	4.16774	3.10797	3.00747	3.17813	3.24824	2.65522	3.56048	2.7595	2.77212	3.74692	3.52037	3.83929	2.86382	3.06479	3.28043	2.89757	3.30603	2.86249	2.7999	3.27769	3.35531
7893488	5.88131	5.45402	5.79046	5.93044	6.05044	6.77915	7.24075	7.12401	6.28972	6.3232	6.06728	5.67862	6.09806	6.61274	6.72568	6.54982	6.33587	6.71342	6.29303	5.957	6.71194	6.28235	6.50944	6.9581	6.48008	5.66416	5.91631	6.09787	6.78133	6.47406	5.55592	5.68493	5.74157	6.11093	6.45907	6.4788	6.28984	6.56238	5.97225	6.47954	6.48438	5.79354	6.07452	5.90725	6.68695	5.81795	6.45271	6.33552	6.68175
7893489	1.47596	1.839	1.48367	1.53327	1.47805	1.72708	1.71593	1.31421	1.39763	1.42164	1.37363	1.60592	1.38914	1.44786	1.32746	1.32945	1.29475	1.79158	1.59274	1.33008	1.57828	1.66015	1.33116	1.64601	1.56263	1.47753	1.45597	1.76178	1.28637	1.51351	1.29912	1.58415	1.53478	1.36837	1.50768	1.29869	1.47963	1.37287	1.50553	1.22697	1.29749	1.50582	1.65941	1.85631	1.40253	1.91153	1.35587	1.31017	1.95119
7893490	1.72158	2.10506	1.69609	1.76582	2.07345	1.52937	1.8206	2.2512	1.7102	1.61609	1.67544	1.73107	1.61093	2.89125	2.28912	2.29309	2.42461	2.30938	1.78919	2.60344	1.67087	2.57893	1.88631	1.72077	1.73441	2.66258	1.72732	2.18456	1.93118	1.67496	1.74962	2.49089	2.39106	2.33666	1.81784	1.68609	1.68063	1.75154	1.61141	2.3147	1.70802	1.90187	2.47387	2.31875	2.52663	3.4632	1.88227	1.92664	2.00834
7893491	7.63016	7.60986	7.85403	7.92719	7.53195	7.5076	7.538	7.84636	7.60897	7.74066	7.47101	7.53948	7.29902	7.71897	7.49969	7.46741	7.88456	7.75963	7.49695	7.01687	7.32153	8.16961	7.57108	7.84516	7.39465	7.69699	7.8657	7.59539	7.67033	7.35037	7.20166	7.59036	7.68337	7.84618	7.85987	7.70887	7.46811	7.25729	7.69797	7.46689	7.42987	7.52425	7.69945	7.45514	7.3723	7.49006	7.30691	7.31692	7.52818
7893492	1.58529	4.27534	5.1405	2.15181	2.09802	2.67234	3.07449	3.33455	4.03978	4.6029	1.89544	2.68093	4.95458	4.01579	4.06631	3.06004	2.97565	3.19042	2.82488	2.14437	2.26116	4.08661	4.14604	3.78137	3.56295	3.30411	2.75563	4.45817	3.18135	4.0567	2.38687	3.01921	3.74488	3.26739	4.30707	3.9395	4.26389	4.02107	3.6645	4.24955	2.42389	3.77135	3.20049	2.85969	3.47093	4.33636	2.82266	3.83097	4.37629
7893493	5.36779	4.4398	4.93078	5.63375	5.69347	5.17569	4.93537	5.9716	5.10242	6.00443	5.34701	4.32463	4.5639	5.08162	5.51453	5.64423	5.69296	4.58525	5.55464	5.80546	5.30575	5.41844	5.36219	5.67306	5.76513	4.96226	5.97755	5.63306	5.50133	5.41029	4.91635	4.78903	4.98077	5.4313	5.44425	5.01254	5.44448	5.73562	5.31347	5.72793	5.45687	5.35864	5.59474	4.26985	5.80194	4.34906	5.0621	5.40582	4.54751
7893494	6.17038	5.56012	6.44314	6.52352	5.90578	6.73708	6.49884	6.56858	6.6002	7.04297	6.3253	6.64384	6.51492	6.51932	5.9558	6.08014	6.83752	6.83062	6.56311	6.93777	6.6733	6.2365	6.35557	6.76531	6.26212	6.32757	6.71589	6.27556	6.18829	6.62981	6.67521	5.92037	6.2591	6.41659	6.62778	6.77144	6.7968	6.88219	6.42581	6.61808	7.06799	6.75585	6.57123	6.5701	6.68347	6.37161	6.65399	6.88991	5.72918
7893495	2.62877	2.51565	3.01149	3.25793	2.29728	2.5672	3.14139	2.62915	2.75756	3.52777	2.56193	2.23254	2.15013	2.88719	2.66672	2.08825	3.49983	3.41504	2.72678	2.87249	3.64004	3.20712	2.74376	3.33922	2.6532	3.09547	2.00805	3.82806	3.79206	1.99354	2.30869	2.48417	2.07068	3.40468	2.42015	2.99281	2.45649	3.11168	2.33948	2.91702	2.31331	2.42602	2.7978	2.87194	2.59751	2.08019	2.51348	2.18604	2.05666
7893496	3.8865	2.57	3.48636	2.38053	3.03454	2.09163	3.13102	2.82277	3.2886	3.46518	2.66281	1.9584	2.83965	3.08333	2.64548	2.07481	3.66155	3.89723	3.7135	4.17405	4.0962	2.54568	3.24539	3.2591	4.00465	2.78682	2.57965	3.76388	3.4124	2.26779	3.06939	2.12677	1.97077	2.15284	3.19396	2.84826	2.7248	3.98762	3.38664	2.85958	3.14624	2.85952	2.53743	2.33564	3.25508	2.17578	3.19512	2.98142	1.98979
7893497	5.41736	5.67648	6.76589	5.4737	6.50263	5.03945	4.98075	5.28222	6.16806	5.71889	6.0765	4.81734	6.26838	5.38998	6.43456	5.98077	6.10359	5.88711	6.69498	5.60483	6.24096	5.63124	5.61697	5.33326	5.99208	5.28152	6.00892	5.67648	6.23481	5.72931	6.10442	5.08192	5.83488	5.66864	5.07894	5.53675	6.08449	5.8441	5.83483	5.69791	5.64658	5.36996	5.47944	4.88702	5.68924	4.68226	5.61736	5.29339	5.75895
7893498	11.6225	11.2823	11.6051	11.6201	11.6309	11.3645	11.4544	11.7886	11.8997	11.8422	11.6099	11.6191	11.499	11.4327	11.5762	11.6593	11.7758	11.6898	11.7006	11.586	11.6319	11.3749	11.6186	11.6427	11.6166	11.2321	11.4758	11.4357	11.4832	11.5137	11.1191	11.3422	11.6232	11.5141	11.5028	11.4492	11.341	11.4287	11.5468	11.5877	11.5309	11.4248	11.5265	11.3614	11.2042	11.0745	11.2929	11.3924	11.5531
7893499	1.20542	1.46762	1.49865	1.53785	1.39095	1.37454	2.24096	1.21163	1.4981	1.37383	1.52383	1.23307	1.73468	1.49974	1.37656	1.78966	1.45107	1.60733	1.84571	1.53975	1.37716	1.49468	1.70699	1.44182	2.02489	1.59398	1.34469	1.55756	1.71894	1.21374	1.20287	1.43801	1.36437	1.97721	1.64619	1.75155	1.48176	1.48739	1.51012	1.39644	1.55871	1.39523	1.37601	1.49668	1.34842	1.30481	1.54413	1.36228	1.49509
7893500	5.22116	4.16014	4.32496	4.07641	5.33454	5.02482	5.64857	4.94946	5.23693	4.91887	5.19535	3.64238	4.80571	4.43048	6.15203	5.04361	5.69202	4.83785	5.06301	4.63954	4.67453	5.54255	5.29823	5.27785	4.51496	5.27082	5.3728	5.06386	5.11681	4.94946	5.42959	4.86406	4.27247	5.82373	4.67157	5.05403	5.65018	5.27476	5.75374	4.9397	5.24414	4.27937	5.74541	5.0501	5.47081	5.60669	5.1493	5.28406	5.59499
7893501	2.73208	3.19859	4.11978	3.90605	4.72084	4.15077	2.21502	4.30055	4.31899	3.06098	3.33773	3.6634	3.79914	4.42479	4.00239	3.97173	3.78126	4.15998	4.43801	4.60622	4.00224	4.47799	5.09122	3.81132	3.67618	4.90067	3.21352	3.27492	4.31787	3.98269	3.10135	4.20521	3.61861	3.3143	4.54761	3.52101	3.83406	3.67308	3.84794	3.92659	3.38418	3.52182	3.53138	3.77833	3.92113	3.79879	3.82532	3.65039	4.96503
7893502	1.14199	1.23074	1.97782	1.46076	1.35449	1.21	1.51236	1.13827	1.55317	1.02985	1.18143	1.6279	1.25077	1.53125	1.3948	1.39109	1.19408	1.36864	1.362	1.51986	1.37757	1.16913	1.28017	1.21763	1.05754	1.07748	1.35113	1.28153	1.24963	1.28614	1.25023	1.85103	1.21691	1.59548	1.46417	1.26185	1.20795	1.61942	1.32468	1.18455	1.25248	1.23054	1.31817	1.77758	1.20524	1.43826	1.18394	1.13669	1.30273
7893503	5.92932	5.48465	6.61563	6.31705	6.08896	6.33595	5.22655	5.9395	6.50375	6.44049	5.88232	5.62032	5.59019	6.08294	6.60855	5.36882	6.51169	5.68987	6.40572	6.42702	6.16694	6.39183	6.14818	6.03256	6.45855	5.95032	6.29365	6.01384	5.80921	5.84811	5.71928	5.64061	6.52736	6.17722	5.69963	6.35457	5.78868	6.0794	5.68389	6.04648	5.6974	5.60071	5.64349	5.49755	6.10463	4.86929	5.9114	6.0631	5.63128
7893504	7.74819	7.23356	7.23172	7.1829	7.2528	7.36156	6.72755	7.12978	7.17452	7.2976	7.16533	7.39424	7.53341	7.57614	6.90783	7.35996	6.73992	6.68708	7.67023	7.67844	7.37077	7.7334	7.71504	7.13352	7.67438	6.91569	7.61939	7.24274	7.15793	7.19921	7.50226	7.58226	7.50381	7.4423	7.28544	7.29119	7.5968	7.66232	7.69224	7.27034	7.37977	7.70428	7.06441	7.2272	7.40172	7.61822	7.55108	7.70747	7.41204
7893505	1.63798	1.79612	1.68178	1.72168	1.35597	1.58091	1.3893	1.42384	2.16563	1.6079	1.63664	1.76139	1.73195	1.59668	2.02406	2.3452	1.38194	1.92267	1.99912	1.37725	1.82141	1.63945	1.47838	1.76276	1.92598	1.62898	1.87782	2.18776	2.17957	1.97034	1.66299	1.32208	1.18206	1.46189	1.76915	1.93303	1.3167	1.63292	1.79623	1.45496	1.80625	1.20834	2.16584	1.3173	1.7848	1.36287	1.41284	1.93316	1.38739
7893506	2.99063	3.8605	5.41139	3.17196	4.02248	3.99496	4.86043	4.04582	4.2636	3.28653	4.31726	3.31042	3.71792	4.30476	4.47744	4.48616	5.26886	4.89089	4.202	4.5145	4.00654	3.48737	3.92964	3.93296	3.34949	4.01039	3.50349	3.26979	5.02655	4.59872	4.03536	3.37144	3.45639	3.25608	3.84487	3.9341	3.43851	4.35894	4.29498	4.11826	4.38865	3.90179	4.05032	4.3645	4.44091	4.26387	3.09022	3.55627	4.72229
[truncated: 32,296 more rows]
[truncated: 81 more columns]
