# Supplementary material for: Gene signature for prognosis in comparison of pancreatic cancer patients with diabetes and non-diabetes
Source: PeerJ. 2020 Nov 11;8:e10297. doi: 10.7717/peerj.10297 (PMC7666560; doi:10.7717/peerj.10297)
Supplement: Supplemental Information 1 [file peerj-08-10297-s001.zip › GSE62452_validate_clinical.csv]

ID	grade	Stage	time	status
GSM1527199	G2	IIB	0.9	1
GSM1527139	G2	IIB	1.2	1
GSM1527117	G2	III	2.4	1
GSM1527109	G3	IIA	2.7	1
GSM1527131	G3	IVB	2.8	1
GSM1527234	G2	IV	3.2	1
GSM1527183	G3	IB	4.2	1
GSM1527191	G3	IIB	4.5	1
GSM1527179	G2	IIB	4.6	1
GSM1527204	G3	IIB	5.3	1
GSM1527200	G2	IIB	5.9	1
GSM1527198	G3	IIB	6.3	1
GSM1527175	G3	IIB	6.4	1
GSM1527155	G3	IIB	6.8	1
GSM1527107	G3	III	6.9	1
GSM1527163	G3	IIB	7.7	1
GSM1527171	G2	IIB	8.9	1
GSM1527223	G2	IIB	9.3	1
GSM1527196	G2	IB	9.5	1
GSM1527187	G2	IV	9.7	0
GSM1527159	G3	IIB	9.8	1
GSM1527202	G3	IIB	9.8	1
GSM1527185	G2	IIB	10.3	1
GSM1527181	G2	IIB	10.6	0
GSM1527145	G2	IIB	10.8	1
GSM1527219	G2	IIB	10.9	1
GSM1527133	G3	III	11.6	1
GSM1527125	G3	III	12.6	1
GSM1527193	G3	IIB	12.9	1
GSM1527141	G2	IIA	13.2	1
GSM1527218	G3	IIA	13.7	1
GSM1527207	G3	IB	14.2	1
GSM1527189	G3	IIB	14.9	1
GSM1527127	G2	IVA	16	1
GSM1527177	G3	IIB	16.4	0
GSM1527173	G3	IV	17.3	0
GSM1527123	G3	IVA	19.5	1
GSM1527225	G3	IIB	19.9	1
GSM1527169	G3	IIB	21.1	0
GSM1527167	G4	IIA	21.2	0
GSM1527220	G3	IIB	21.3	1
GSM1527205	G2	IIB	21.5	1
GSM1527165	G2	IIB	21.8	0
GSM1527213	G2	IIB	21.9	1
GSM1527210	G2	III	22.9	1
GSM1527143	G3	III	23.2	1
GSM1527161	G3	IIB	23.6	0
GSM1527135	G3	III	24.7	1
GSM1527151	G2	IIA	27.6	0
GSM1527149	G2	IIB	27.7	1
GSM1527157	G2	IIB	28.2	0
GSM1527147	G2	IIB	29	1
GSM1527209	G3	IIA	32	1
GSM1527115	G2	III	35.9	1
GSM1527216	G2	IIB	38.3	0
GSM1527137	G2	IIA	40	0
GSM1527129	G2	III	40.9	1
GSM1527111	G2	III	41.6	1
GSM1527215	G2	IIB	42	0
GSM1527212	G3	IIA	45.9	1
GSM1527232	G1	IB	49.7	1
GSM1527105	G2	IIA	51.1	1
GSM1527230	G1	IIA	67.7	0
GSM1527228	Gx	>IIB	68	0
GSM1527227	G2	IIB	70.8	0
