# Supplementary material for: Gene signature for prognosis in comparison of pancreatic cancer patients with diabetes and non-diabetes
Source: PeerJ. 2020 Nov 11;8:e10297. doi: 10.7717/peerj.10297 (PMC7666560; doi:10.7717/peerj.10297)
Supplement: Supplemental Information 1 [file peerj-08-10297-s001.zip › icgc_paad.R]

expr_icgc<-read.csv("exp_seq.PACA-AU.tsv.gz",header=T,sep="\t")
table(expr_icgc[,1])
newnames1<-as.character(unique(expr_icgc[,1]))
newnames2<-as.character(unique(expr_icgc[,3]))
newnames3<-as.character(unique(expr_icgc[,4]))
genenames<-as.character(expr_icgc$gene_id[1:56206])
n<-length(expr_icgc[,1])
n2<-56206
genetest<-expr_icgc$normalized_read_count
datatest<-matrix(genetest,ncol = 92)
rownames(datatest)<-expr_icgc$gene_id[1:56206]
colnames(datatest)<-newnames2
write.csv(datatest,file="expr_gene_asu.csv")
