# Supplementary material for: Gene signature for prognosis in comparison of pancreatic cancer patients with diabetes and non-diabetes
Source: PeerJ. 2020 Nov 11;8:e10297. doi: 10.7717/peerj.10297 (PMC7666560; doi:10.7717/peerj.10297)
Supplement: Supplemental Information 1 [file peerj-08-10297-s001.zip › mrna_136.csv]

	TCGA.2J.AAB4.01	TCGA.2J.AAB8.01	TCGA.2J.AABH.01	TCGA.2J.AABI.01	TCGA.2J.AABK.01	TCGA.2J.AABO.01	TCGA.2J.AABP.01	TCGA.2J.AABR.01	TCGA.3A.A9I5.01	TCGA.3A.A9I7.01	TCGA.3A.A9IH.01	TCGA.3A.A9IJ.01	TCGA.3A.A9IL.01	TCGA.3A.A9IN.01	TCGA.3A.A9IR.01	TCGA.3A.A9IS.01	TCGA.3A.A9IV.01	TCGA.3A.A9J0.01	TCGA.3E.AAAY.01	TCGA.F2.7273.01	TCGA.FB.A4P6.01	TCGA.FB.A545.01	TCGA.FB.A78T.01	TCGA.H6.8124.01	TCGA.H6.8124.11	TCGA.H8.A6C1.01	TCGA.HZ.A77P.01	TCGA.HZ.A8P1.01	TCGA.IB.7652.01	TCGA.IB.7885.01	TCGA.IB.7891.01	TCGA.IB.8127.01	TCGA.IB.A5SP.01	TCGA.IB.A5ST.01	TCGA.IB.A7M4.01	TCGA.IB.AAUU.01	TCGA.IB.AAUV.01	TCGA.LB.A8F3.01	TCGA.M8.A5N4.01	TCGA.Q3.AA2A.01	TCGA.RB.AA9M.01	TCGA.S4.A8RO.01	TCGA.XD.AAUH.01	TCGA.XD.AAUL.01	TCGA.YH.A8SY.01	TCGA.YY.A8LH.01	TCGA.2J.AABE.01	TCGA.2J.AABT.01	TCGA.3A.A9IO.01
ARHGEF10L	10.5186	9.6956	10.2869	9.5734	10.4871	9.8022	9.8537	10.4994	10.1822	10.1431	10.4928	11.254	11.1001	11.0212	10.524	11.0835	10.4964	10.3872	10.5468	10.2697	10.8393	10.3979	10.9432	9.9591	10.7787	10.3539	10.8872	10.2634	10.3641	10.0416	10.0768	10.1282	10.5292	10.1696	9.4698	10.288	10.0625	10.2506	10.121	9.8694	10.4101	9.7205	9.9807	10.3243	10.3049	10.3257	10.815	10.852	10.8905
HIF3A	5.9351	4.7215	7.5433	6.4428	7.7915	7.2137	4.0688	6.7043	7.8092	4.6491	5.533	8.4922	8.1557	8.2457	2.9148	4.2948	3.7979	5.5034	7.4437	7.224	8.9309	5.4643	6.5257	8.8045	5.7031	6.0603	8.7185	6.3757	4.4201	5.701	4.7171	7.1087	3.8784	7.2903	7.0595	8.3051	8.1446	4.5127	5.5879	7.3759	7.8627	4.8699	7.7548	7.7519	4.77	6.2966	5.1758	9.3689	6.79
RNF17	0	0	3.2134	0	0	0	0	0	0	1.1814	0	0	0	3.9481	0	0	0.6427	0	0.9819	0	0	0	0	0	1.3698	0	0	0	0	0	0.5149	0	0	0	0	0	0.8704	0	1.1035	0	0	0.5891	0	1.1683	0	0	0	0	0
RNF10	11.7311	11.5443	11.5167	11.0862	12.0394	12.0885	11.8501	11.5411	11.064	11.9355	11.472	11.7585	11.938	12.0475	11.5449	12.2073	12.2124	11.6476	11.6264	11.7226	11.7489	11.8464	11.8616	11.1281	11.5357	11.7568	11.7748	11.6726	11.2958	11.2921	11.3744	11.5344	11.7711	11.8434	11.7233	11.5641	11.6991	11.4998	11.5382	12.2135	11.9512	11.6015	11.6199	12.1523	11.5524	11.9644	11.9976	12.0823	11.9647
RNF11	10.7823	10.5939	9.806	9.2096	10.6794	10.5556	10.7274	10.874	9.9295	10.635	10.8523	11.141	10.6974	10.7834	11.4019	10.973	10.8055	10.4348	10.7569	11.301	10.6638	10.766	9.8666	11.2246	10.9913	10.5733	11.1631	9.6923	11.1965	10.9219	11.311	10.989	10.7009	10.5084	10.5686	10.7728	11.2735	9.9991	10.6787	10.3056	10.945	10.1897	10.9773	10.7478	10.559	10.3725	10.5836	11.0296	11.5456
RNF13	9.9883	10.1624	10.534	9.8581	9.9973	10.6135	9.4241	10.3597	10.0529	10.1076	10.3007	9.7031	10.0114	10.0591	10.3864	10.1241	10.2347	10.1809	10.3784	10.8505	10.5186	10.0915	9.9756	10.4734	10.7142	10.4183	10.2325	9.6107	10.719	10.4992	10.7624	10.312	9.9197	10.3643	10.2399	10.1925	10.4721	9.7833	10.5509	9.8069	10.416	9.9621	10.3493	10.1709	9.7249	9.6335	10.0453	10.3277	9.4752
GTF2IP1	12.8189	12.0542	12.8696	12.0516	13.1552	12.509	11.2387	13.0234	12.8269	12.5533	12.5617	13.4497	12.8759	12.6436	14.1945	13.951	12.8823	12.3312	12.7999	12.8087	13.1449	12.2997	12.7334	11.9064	12.9991	12.2899	12.6875	12.2434	12.7861	11.9644	13.0313	12.8448	12.1183	11.982	11.8045	12.8128	11.8955	12.8439	12.224	12.4559	13.0335	11.8786	12.6776	12.3819	12.4296	12.0455	12.5001	12.9076	14.0011
REM1	4.6911	5.4047	4.3337	3.9888	4.4064	5.5445	6.4299	4.9965	4.9824	4.9934	4.2335	4.1286	3.0886	6.2045	5.9922	2.6898	3.7385	4.6607	5.4075	4.6865	4.3754	4.1419	3.4021	4.6135	5.7674	4.2311	5.8802	4.1989	4.8887	5.6147	5.6895	4.4237	4.0205	6.5146	3.7196	4.1036	6.1744	5.6796	4.3994	4.8638	5.726	4.2211	5.9026	5.31	6.1156	3.959	5.3385	5.1965	4.7195
MTVR2	0.5068	0.9561	0.5216	0	0.5159	0	0	0.6946	0	0.5086	0.8273	0	0	0.6575	0	0.5403	0	0	0	0	1.2403	0	0	0	0	1.0549	0	1.4836	0	0	0	0.3323	1.011	0.523	0	0	0	0	0	0.7832	0.8941	0	0.6046	0	1.4606	0	0	0	0
RTN4RL2	4.5685	4.3075	5.0732	4.3893	3.9651	4.5005	7.4949	5.6034	5.21	4.6969	4.3476	3.6055	3.413	7.189	8.1427	7.0075	4.5166	5.1852	5.4723	6.3745	5.2397	5.513	4.4189	5.8643	5.7674	5.0818	4.3881	3.6296	4.8361	4.6915	4.5155	4.6638	4.4132	4.8776	5.0862	3.3749	6.0355	5.7356	4.1422	3.1588	4.5433	4.6557	5.5163	5.0986	5.8495	3.478	5.02	4.1616	3.2135
C16orf13	8.9867	9.4227	9.6853	11.0592	9.8784	9.0119	9.3746	8.7776	10.1391	9.2387	9.6752	10.5677	10.2255	9.9739	9.4055	9.1475	8.9961	10.028	9.227	8.0913	8.4017	9.2428	9.4115	9.4038	8.5133	9.5	9.2533	9.4146	8.0043	9.3778	8.58	8.6027	9.8492	9.1817	10.3072	9.2412	9.0616	10.0771	9.5396	10.1893	9.085	9.1785	8.9407	9.2272	9.9114	9.71	9.4415	9.1481	9.454
C16orf11	0	0	0	0.4466	0.8951	0.849	0	0	0.6783	0	0	0	0	0	0	0	0	0	0.573	1.0458	1.2403	0	0.8737	0.8669	0.4814	0.6218	0.4682	0	1.5136	0	0	0.6022	0	0.523	1.0104	0.5121	0	3.3416	0	0	0	0	0	0	1.1165	0.5271	0	0	0
FGFR1OP2	8.2952	9.0377	8.5139	9.7498	8.8091	8.6923	8.4393	9.131	8.0859	8.8547	8.3186	8.008	8.9878	8.8848	9.2527	9.6127	8.5883	8.2784	8.9847	9.5979	8.7915	8.8304	8.5592	9.3754	9.1732	8.9004	8.9032	8.8834	9.1729	8.9368	9.2188	9.6551	7.9075	8.8322	8.9215	8.7934	9.6132	8.1276	8.4803	8.9635	8.9042	8.6141	9.2317	8.7583	8.844	8.7543	8.4047	8.9042	9.251
TSKS	2.6941	3.2419	2.2986	2.4206	0.5159	2.0721	6.0721	3.074	1.766	1.4279	2.165	0	0.6194	1.9586	0.7557	0.9326	1.0858	3.7735	4.0951	3.2095	1.6058	2.0101	1.9683	2.4676	3.5477	2.0816	2.7552	1.7635	4.1881	2.5933	2.2809	3.6319	2.187	2.9171	2.1861	2.3953	3.8329	1.823	2.3279	2.9047	3.4424	2.3318	3.2217	3.1538	2.1714	0.9122	3.9243	1.5247	1.0247
ATRX	10.0634	10.0783	10.2424	9.8888	10.2453	9.9787	8.3561	10.5999	9.567	10.24	10.3196	9.8592	10.7536	10.3966	10.7234	10.6168	11.0981	9.5352	10.2199	11.3118	10.6632	10.0176	10.2162	11.1053	10.9777	10.6833	10.6769	10.8083	11.2323	10.5009	11.2371	11.0812	10.4638	10.3838	9.7306	10.4879	10.523	9.9533	10.1098	10.1541	10.8702	9.9745	10.4807	10.0835	10.1113	10.337	10.4218	10.5655	10.6737
PMM2	9.622	10.5616	10.3599	10.1059	10.4229	10.1374	10.5836	9.8944	10.5495	10.2512	10.2962	8.3944	9.539	9.6856	8.8948	8.8013	10.2857	10.7698	9.9067	9.4602	9.4048	9.6548	10.5041	10.4425	9.6352	10.4623	10.147	10.5828	9.583	10.2267	9.8654	9.7674	10.658	10.7002	10.2308	10.3123	9.9414	10.2647	10.4981	10.3389	9.8682	10.6157	10.1038	9.9495	10.3024	10.4436	9.8956	9.9002	9.2442
LOC100272146	5.3717	6.082	5.2321	5.97	5.445	6.1108	4.4273	4.9394	6.5084	5.6076	5.7457	1.3763	6.466	6.8567	5.2933	6.418	6.13	5.4865	6.1241	4.0152	5.9132	6.2753	5.762	6.1419	4.9027	7.0138	5.2697	5.7305	6.1492	4.6535	5.0701	5.3627	5.0212	5.7156	5.1286	5.4323	5.3778	5.1505	5.8688	6.3275	5.6663	5.1205	4.9389	5.3692	4.4613	5.9405	5.271	4.5942	5.3145
ASS1	13.0305	12.2659	12.3031	12.8683	12.7796	11.2055	9.4899	11.2949	12.8736	11.7491	12.6548	10.8638	9.3918	12.0084	8.4894	12.0773	12.9402	11.4274	11.1744	11.0118	12.263	10.3882	11.1353	10.8169	11.7628	11.9141	11.8203	12.0324	11.0681	10.7987	11.5059	12.195	12.7681	10.9542	13.1039	11.6015	10.7172	10.6347	10.4069	10.4002	12.0442	12.0808	11.5868	9.6576	11.4543	11.8302	12.6951	11.2188	11.4245
NCBP1	9.629	9.7674	9.6079	9.5618	9.6848	9.6203	10.1141	9.6932	9.5908	9.2903	9.6296	8.8804	9.6741	9.5899	9.3945	10.0181	10.3446	9.2352	9.3678	9.7049	9.6124	9.4723	9.5712	9.0933	9.5764	9.2915	9.6197	10.179	9.7247	9.6883	9.9892	9.8447	10.0127	9.6784	9.9739	9.1326	9.5604	9.1904	9.1015	8.7578	9.6653	10.218	9.5098	8.973	9.046	9.3255	9.2426	9.5654	9.9151
ZNF709	6.0678	5.4977	5.2153	5.3924	6.7556	5.415	5.73	5.8707	5.6843	6.1007	6.2791	6.9154	7.9174	7.2936	7.4009	8.2843	7.3103	5.1852	6.3129	6.6515	6.6208	6.7514	6.0243	5.9629	6.5251	5.7351	6.2141	4.9514	6.2877	5.8086	6.7347	6.4342	6.0102	6.2001	5.5438	5.632	6.6904	5.1709	5.8402	6.163	6.0865	5.6703	6.5332	6.1212	5.4084	5.6676	6.0115	6.0598	7.1779
ZNF708	6.8356	7.5112	6.5376	5.6642	7.6535	7.1087	5.3568	7.2173	6.6005	7.1895	6.3286	7.1603	8.3484	7.234	7.8211	8.5626	7.8973	6.4617	7.1035	7.2266	7.5727	7.3884	7.3805	6.2077	7.6877	7.615	6.9417	6.7967	7.1525	6.3791	7.0186	7.2987	6.6727	7.2074	6.5362	6.9105	7.2918	5.8158	6.8564	7.1602	7.2527	6.3697	7.6466	6.9647	6.792	6.5821	6.8387	6.8981	8.1256
RBM14	9.715	9.8207	10.1477	10.3695	10.0864	9.9561	10.2637	9.884	10.6849	9.8889	9.6094	10.214	10.4544	10.3169	10.5723	10.6666	9.9877	10.1045	9.9335	9.6913	10.0644	9.7533	10.2275	9.8249	9.639	10.1456	9.672	10.0925	9.7746	9.6665	9.5989	9.526	9.8779	10.2585	10.2597	9.6808	9.8422	10.2784	9.902	10.007	10.2605	9.7756	9.8664	9.773	9.4179	10.0241	9.8674	9.9763	10.1689
NCBP2	10.4499	10.8012	10.3907	10.5185	10.467	10.7029	10.7531	10.3481	10.7737	10.2566	10.5162	10.3073	10.4845	9.9336	10.5982	9.9494	10.2286	10.6554	10.1677	10.2716	10.039	10.3155	10.6583	10.7467	10.3285	10.5123	10.6647	10.092	9.8311	10.5591	10.5185	10.4359	10.3222	10.7287	10.8528	10.5412	10.6892	9.9796	10.5591	10.559	10.5681	10.5746	10.6079	10.1636	10.4974	10.3311	10.1055	10.2813	9.6301
DISC1	7.7415	7.5978	8.3834	8.055	7.0783	6.8225	7.51	7.9969	6.6786	7.3174	7.4847	7.9839	7.0189	7.1248	6.0272	4.6221	8.4493	6.9453	8.0807	8.4365	7.991	7.7293	7.2602	8.0052	8.3565	7.4155	7.48	6.8298	8.2271	7.5316	7.9392	7.7924	6.8483	7.9148	6.7887	7.8173	8.2548	7.8451	6.9732	7.2102	7.6694	7.3292	7.4021	7.4802	6.3914	6.8089	7.7562	7.5016	5.1561
CAMK1	8.5439	7.5966	7.958	7.6899	8.091	8.1885	9.3735	8.2577	8.7682	8.3225	8.0495	8.608	9.0685	9.0917	8.6635	8.1349	8.3971	8.1436	8.6323	8.3899	8.4902	6.9035	8.372	7.8717	8.7999	8.2228	9.0629	7.615	8.116	8.4744	8.4614	7.8374	7.9064	8.3084	7.6641	8.5656	8.5264	8.568	7.7478	8.2964	8.2498	8.7328	8.551	8.2374	8.0992	7.4025	8.0937	9.1895	7.9669
RPL37	13.2286	13.7875	13.5696	14.5647	14.0034	13.1009	14.769	13.1595	14.9933	13.36	13.4721	13.5666	13.0555	13.6041	12.4607	12.0827	12.7783	13.6847	13.6459	13.0261	12.5937	12.4961	13.9933	13.7555	13.1006	14.0492	13.3806	13.955	12.9042	13.4664	13.4084	12.8227	13.6425	13.9803	14.4272	13.0413	13.7657	14.3556	12.9391	14.2859	13.3899	14.155	13.4672	13.2298	13.6521	13.8769	13.1227	12.8069	13.0959
SPR	9.7096	9.4997	10.2533	10.2066	10.3441	10.3802	8.3699	9.6338	11.1156	9.5236	10.6613	10.3248	8.808	9.8566	10.8957	8.8845	9.6822	10.8454	9.4445	9.073	9.6266	9.337	10.1314	9.5281	9.5831	9.998	9.3076	10.9155	8.9075	9.8445	9.6014	9.9714	10.5474	9.3952	9.64	9.9964	8.31	10.5725	8.8543	9.8046	9.6418	9.4068	9.1847	8.7444	9.4576	10.6663	9.6836	9.6642	10.481
ZNF700	8.5001	8.8883	8.5361	7.7067	8.5359	7.9389	7.7239	7.9883	8.7244	8.0438	8.4378	6.8166	8.7005	8.2562	8.1392	8.0596	7.7089	8.3641	8.8766	7.9587	8.8309	8.9654	8.9633	7.7384	8.1884	9.022	8.2161	9.0393	8.1119	7.6514	7.5966	8.349	8.3072	7.8033	8.208	8.2045	8.3268	8.0688	8.4162	9.3568	8.1225	8.3786	8.3201	8.1757	8.4951	9.2453	8.19	8.1585	7.8202
ZNF707	7.7525	7.7504	9.1366	8.4781	7.6161	8.039	7.4435	7.3269	8.2683	8.2095	8.11	7.8704	8.2246	8.0985	8.1497	8.6566	7.1655	7.436	7.8187	7.2444	8.0064	8.2577	8.5718	7.5797	7.4205	8.16	7.7427	8.0825	7.9105	7.1732	7.0328	8.2032	7.7999	8.2997	9.0555	7.8655	7.7432	7.2884	8.4016	8.0726	8.0658	8.7162	7.4587	8.0478	8.2569	8.3545	7.6495	7.8418	8.1256
CAMK4	4.5164	4.7215	3.9826	5.2756	2.978	4.3945	3.9754	6.1846	2.5365	6.1183	5.0334	6.9775	4.7408	3.435	1.6162	1.2406	3.2355	4.2038	4.7979	6.6705	4.8545	4.4222	2.6803	6.458	6.6269	4.8588	4.6082	3.4034	5.3109	5.0541	6.4176	5.2296	5.2111	5.096	7.0758	4.2721	5.258	2.4773	3.1765	3.2708	5.4708	4.4712	5.4491	4.6506	4.499	2.031	4.191	6.2497	1.8425
ZNF704	7.8531	6.4196	7.57	6.536	7.1455	6.0597	5.0483	8.314	4.3368	6.17	6.7736	3.2497	6.5755	6.9872	7.0273	5.3728	7.2688	6.6327	7.3433	9.1048	8.6833	5.6926	7.3291	7.5483	8.6533	7.0843	7.0034	7.1223	9.0492	6.847	8.7578	8.4063	6.7766	7.1945	7.3335	6.9508	7.8762	5.6361	5.1942	5.7255	8.0331	5.5198	6.6425	7.2234	5.3885	6.562	7.2718	7.565	5.8295
LOC339240	0	0	0.9039	0.4466	2.1504	0.849	0	0	0.6783	0.5086	0	0.6154	0	0	0	0	0	0.6117	1.3002	0	0.7495	0.8131	0.8737	0	0	2.0816	0	1.9978	0	0	0.5149	0	0	0	0	0.8892	0	0.5923	0	1.2881	0	0.5891	0	0.5016	0	0.5271	0.693	0.7011	0.6015
GOLGA6B	0.8811	0	0.9039	1.8237	1.6552	2.0721	1.0371	2.5723	0	0.5086	0.4722	1.0454	1.0513	0.6575	1.2492	0	1.0858	1.3698	0.573	0.6157	0	1.33	2.1141	1.1607	0.4814	1.6577	1.1045	1.1359	0.3391	0.4176	0	1.8441	1.011	0.9059	0	0.5121	0.8704	0	0.6548	1.2881	1.4419	0	1.0293	1.6225	0	0	0	0.7011	0
RNF115	8.1251	8.6792	8.8083	8.3395	8.7	8.5014	8.9481	8.7877	8.7688	8.3637	8.0117	7.8671	8.0223	8.4993	8.6163	7.8624	8.0819	8.4775	8.4496	8.9277	8.8025	7.9705	8.2751	8.7026	8.5924	8.2393	8.6444	9.0027	8.2107	8.3	8.6324	8.4699	7.8673	8.9516	8.1906	8.1793	9.1304	9.1992	8.1418	7.3634	8.7241	8.4153	8.643	8.186	8.3885	8.0313	8.4714	9.4304	8.5919
RNF112	4.7599	4.4996	3.5715	4.3641	4.2522	5.1479	6.8864	5.6034	5.4066	6.1183	4.2917	3.8379	4.9047	5.6951	2.7767	1.8976	2.3012	2.9756	6.304	5.6352	6.6006	5.583	4.5529	5.8229	5.2863	4.8588	7.6875	4.2452	4.4727	4.2574	4.4604	5.0608	4.6649	4.3379	3.8773	4.8849	6.3676	4.2301	3.1765	5.5367	5.3696	5.1617	5.0788	5.5845	5.0999	4.4117	4.8141	5.9177	2.742
ZC3H14	9.6252	9.6956	9.656	9.4283	10.0515	10.2999	10.0879	9.9357	9.8595	9.7329	9.1215	9.6041	10.3581	10.4559	10.7801	11.7489	11.2524	9.9691	9.7228	9.9815	10.0446	9.8667	9.8563	10.22	9.928	9.7029	9.7792	9.9758	10.5763	9.9149	9.8808	10.3228	9.6357	9.4349	10.2386	9.7869	9.9371	9.2141	9.6092	9.6884	10.0123	10.3949	9.9589	9.9308	9.1781	9.5855	9.8509	9.9186	11.0259
SPN	8.0538	7.1876	7.4203	7.3081	6.6359	7.5948	7.3766	8.9837	6.014	8.7453	7.2406	2.9847	7.3623	6.9472	5.7645	4.8437	5.6389	7.2732	8.5581	9.4081	8.7372	5.2515	8.7073	6.4848	9.1672	7.9653	8.1398	6.3009	9.6813	8.9506	9.1529	8.9957	7.4935	8.7858	7.7176	8.5771	8.5944	5.9283	8.0573	7.1159	7.5816	8.1847	8.7445	8.3103	6.0536	5.9301	8.9348	8.8641	6.3793
HMGCLL1	5.8	3.2419	5.3134	0.7872	6.8174	5.4682	0.6098	5.7762	6.3791	3.4224	5.0671	9.6304	8.3002	7.2004	1.4443	8.2481	8.2429	1.04	5.6226	6.1001	4.9843	3.0993	4.1413	3.9074	5.478	3.3448	5.0198	2.3762	5.7409	2.4232	6.0854	3.368	4.5445	3.5217	3.1057	5.2825	6.5823	3.6639	1.7214	0.7832	7.0758	4.4041	8.0494	2.3668	0	3.1599	2.9603	4.394	9.6792
NACAP1	6.1384	7.0914	6.4251	6.4726	7.9174	7.198	6.9055	7.6178	7.7859	6.4255	6.9421	7.4243	6.5343	6.8567	6.0383	6.4927	7.0902	6.3067	6.6222	6.4642	6.5699	7.0848	7.3587	8.1371	6.9471	6.8948	6.3893	7.1469	6.0717	6.0688	6.9945	7.3385	6.9286	7.2117	7.451	6.6539	6.8696	7.2696	6.0796	7.6999	6.7815	7.2021	7.4065	6.6847	6.3711	7.0488	6.7751	6.4069	6.7628
LRRTM1	1.178	3.5035	2.0175	0	3.1274	3.6109	0	3.1763	2.2021	4.7202	4.5755	8.4335	7.0484	5.3921	1.6162	0	2.1268	0.6117	5.4075	2.9361	3.3974	1.7097	2.937	0.4976	2.4214	4.9114	5.8227	1.7635	6.603	2.5108	2.0007	1.6192	3.0192	5.1853	3.0181	2.8858	2.8502	1.335	1.1035	0	3.3238	1.5932	4.0087	4.602	1.1165	1.4667	10.067	5.841	8.2411
GRIN1	3.5263	2.2511	3.0711	0.4466	3.7968	3.4081	2.6463	3.1763	3.8881	4.0926	4.1095	1.3763	2.8942	6.6811	8.7766	2.5844	6.7798	2.9756	4.4248	2.5985	3.1976	5.9439	2.5835	2.6679	1.9156	1.8852	5.3667	4.8651	2.827	4.9483	2.5154	3.506	8.0414	2.6421	5.2681	3.3749	1.963	4.3426	1.7214	1.6612	2.8949	4.3693	2.6336	1.4132	2.5041	4.3191	5.7557	4.5942	2.0369
RBMY1A3P	0	0	0	0	0	0	0	0	0	0	0	0	0	0	0	0	0	0	0	0	0	0	0	0	0	0	0	0	0	0	0	0	0	0	0	0	0	0	0	0	0	0	0	0	0	0	0	0	0
DHX8	9.8036	10.005	10.2929	10.7559	10.0986	10.0305	9.5336	10.1089	9.8092	9.9364	10.1593	9.2841	10.1492	10.1861	9.8972	9.9125	10.4566	9.9947	9.9686	10.3363	10.0484	10.2271	9.9998	10.2872	10.1055	9.7407	10.0931	10.0664	9.9752	10.1444	10.3357	10.317	10.1723	10.1155	10.7722	10.3529	9.7589	9.7933	9.9951	9.4005	10.2886	10.0017	9.9445	9.9382	9.8461	10.1346	10.0017	9.9288	9.7904
DHX9	11.4463	11.96	11.8245	11.7849	11.8533	11.6437	11.6235	11.6846	11.6488	11.702	11.672	11.4774	11.2272	10.9602	11.6922	11.7017	11.1887	11.7884	11.6279	11.8196	11.4883	11.2021	11.5862	11.7921	11.7699	11.7608	11.7487	12.0461	11.8828	11.5863	12.0877	11.9175	11.6727	11.9107	11.6526	11.7083	11.5604	11.9658	11.4037	11.0474	11.9949	11.9471	11.6765	11.365	11.6954	11.8365	11.7032	11.5653	11.8484
LOC441204	5.6984	5.3053	4.8946	3.9888	6.0889	5.1479	2.7626	5.6924	5.2332	4.5997	4.9455	7.3743	6.2287	6.7754	8.174	2.2125	7.7281	4.3228	5.9068	5.132	6.2723	5.0017	4.7442	4.7957	6.0435	4.3116	4.6529	2.3762	4.9884	4.8341	5.6407	4.8695	3.4121	5.0397	3.7196	4.8211	5.9608	6.5134	2.3279	4.6318	5.1254	4.4041	5.89	4.7431	4.4613	4.9535	6.2522	4.7699	2.9494
TCOF1	9.5671	10.2474	10.0916	11.0275	10.2054	9.9947	10.7549	10.0334	10.6648	9.8472	9.7882	10.2909	11.0013	10.676	9.5889	10.6172	10.1251	10.2413	9.7253	10.0209	10.064	9.8033	10.2706	10.2656	9.6628	10.0048	10.1087	10.6523	10.2955	9.9977	9.7935	10.2219	10.0525	10.3667	10.5055	9.9204	9.7262	10.2227	10.1143	10.05	9.9592	11.1277	10.0282	9.8731	10.2841	10.2394	9.8899	10.4109	10.173
LRRTM3	6.5221	0	6.7626	0	7.6504	5.9326	2.2272	6.043	7.9489	0.8839	5.5317	2.9847	1.0513	6.7053	0	0	0.6427	0	4.5198	7.2695	6.3706	2.4704	4.3617	3.5496	5.4124	2.2545	5.2111	1.1359	5.4132	1.744	5.8046	3.7477	5.4971	1.671	3.7196	5.1152	6.538	3.1893	0	0	7.3808	5.931	8.5009	5.0268	0	2.3129	2.0297	2.4277	0.6015
NUP98	10.9108	10.9144	11.2629	11.5894	10.926	10.853	11.0212	11.1009	10.4029	10.8773	10.9132	10.118	10.6076	10.1314	10.6489	10.728	10.6043	10.9047	10.698	11.389	11.0416	10.4188	11.1844	11.266	10.8796	11.1453	10.9366	11.3518	10.7862	10.6121	11.0168	10.7435	11.2219	10.9668	11.3903	11.2374	11.1467	10.4621	10.9586	10.702	11.014	10.7373	11.1561	10.8614	10.732	11.0786	10.8288	11.0008	10.7853
XPC	9.6564	9.7215	9.9597	10.0736	9.7271	9.5465	10.4639	10.2073	9.395	9.8131	9.7009	10.5853	10.9162	10.391	10.5039	10.7537	10.1875	10.064	9.831	9.9777	10.1225	9.3917	9.7934	10.4049	10.1097	9.6945	10.0819	9.1978	9.8758	9.6296	9.9285	9.6927	9.9474	9.843	9.8037	9.8247	10.2669	9.6346	9.5878	9.4682	9.9536	9.6435	10.4288	9.6516	9.3571	9.4932	10.2923	10.1219	9.2992
SLC12A2	11.433	11.9793	10.5725	8.5115	11.5091	12.0462	8.0786	11.7005	12.0563	11.3772	11.426	6.9025	9.5467	9.2813	8.545	8.3819	8.9477	11.0821	12.6713	10.8262	11.2096	9.9352	9.7056	11.6597	11.7931	12.5796	12.2074	11.5673	13.2301	11.6198	12.5864	11.4659	11.2671	10.7446	11.0932	11.4359	10.3779	12.0822	10.9842	11.2893	11.5373	9.3819	10.2761	10.6941	10.2862	11.539	12.2179	11.8801	9.7802
GRINA	12.0557	11.5534	13.1703	13.1095	11.6384	11.5279	12.2796	11.6268	12.9714	11.5555	11.9225	12.3691	11.8962	11.3342	11.3929	12.036	11.0195	11.3363	11.8517	11.8819	11.7001	11.4195	11.7578	11.485	11.7102	11.4947	11.56	11.0702	11.7426	11.9894	11.4094	11.9656	11.8886	12.2186	12.9677	11.62	12.0995	11.54	12.3091	11.6639	11.2382	12.2277	11.6767	11.9782	12.1662	12.0007	12.1065	11.9519	11.7837
LRRTM2	3.8122	3.091	2.8273	1.0625	4.4638	4.8995	3.5906	3.806	3.138	4.5485	3.6122	6.2072	6.0651	6.249	2.6239	8.0497	7.9862	1.6381	3.7736	4.9942	3.5728	2.2585	3.3441	3.0005	3.28	2.7922	5.3259	1.9978	3.6319	3.1788	4.6448	3.1327	3.4794	3.6275	2.0156	2.9667	4.0286	1.823	2.6251	2.413	4.0772	2.7109	4.6705	3.0123	2.7742	1.8662	2.0297	4.3055	7.5801
NUP93	9.3255	9.9743	9.589	9.8365	9.7496	9.6694	10.271	9.6416	9.7681	9.6065	9.7096	8.8673	8.8803	8.7655	8.7653	8.7735	8.837	10.1861	9.6737	9.399	9.2135	10.1045	9.595	9.8181	9.751	9.4251	9.6433	9.6745	9.5574	9.6521	9.7668	9.7075	10.1225	9.8048	10.6103	9.8871	9.5154	9.5561	9.7046	9.443	9.634	10.351	9.4833	9.6008	9.8137	9.7651	9.5839	9.5994	8.7648
HAP1	5.0253	4.1636	4.8075	4.4141	6.0237	4.6461	2.2272	5.7265	5.8881	6.7764	3.5178	10.2982	7.1981	8.0863	13.7235	9.3438	6.4776	3.5314	4.323	5.3547	4.9843	5.0017	3.6131	4.4867	4.4589	5.0112	4.7791	2.3762	2.5287	3.948	2.9749	3.9786	5.2501	2.1683	8.1001	4.7992	3.2144	4.5127	4.5126	3.2708	6.3968	4.7398	6.3973	4.4996	3.5967	4.1857	3.0703	3.287	11.6689
KLRA1	4.6911	5.7704	4.0218	5.8751	5.9045	5.3024	3.4587	4.72	3.8881	5.1389	4.9272	2.24	7.06	7.234	4.903	5.7099	5.9583	3.7166	5.3221	4.2145	5.7217	5.3881	5.6707	4.9764	5.2863	5.8201	4.9853	5.7142	3.9857	4.1524	3.6029	4.9321	3.1894	3.905	3.3406	5.0793	5.4884	4.3061	4.5485	6.5097	4.8528	5.5198	5.4318	4.4996	5.8784	5.5503	5.2939	5.1207	4.3319
CAMKV	0	0.9561	1.2058	0.7872	0.5159	1.7671	1.6342	1.5136	1.1378	0.8839	0.8273	7.632	2.6695	1.7266	0	3.7298	1.6982	0.6117	0.9819	1.6457	0	0	0.5019	1.1607	0.8417	0	1.5446	0	0.3391	0.4176	0.5149	0.6022	0	0.523	1.0104	1.8305	1.1649	0	1.1035	0	1.838	0	2.6336	0.5016	1.1165	1.8662	0	1.171	2.2081
SPPL3	9.9446	10.1289	9.8414	10.0692	10.301	10.6333	10.1052	10.0638	9.7114	10.4603	10.0774	10.9239	10.7536	10.8018	10.548	11.1075	10.6615	9.8371	10.1274	10.1174	10.1172	10.4496	10.14	9.7555	10.4114	10.0655	10.2051	10.1847	9.8227	9.9661	10.0996	10.1804	10.3325	10.0391	10.4348	9.9831	10.146	10.0682	9.9983	10.529	10.4553	10.3	10.4375	10.3941	10.0774	10.5787	10.5202	10.1056	10.5891
GOLIM4	9.9618	10.1167	9.7841	8.6099	8.9285	10.1874	9.2037	9.8493	7.3756	10.7453	8.6092	6.0306	9.0635	9.0015	9.3759	9.1509	9.772	9.4064	9.4941	10.9472	10.5873	9.1517	9.341	9.9489	10.3147	10.1872	10.0384	9.6096	10.8427	10.0797	10.5424	10.3651	8.6218	10.2499	9.6708	9.6	10.3859	7.687	9.4214	8.0726	9.866	9.4809	9.4211	9.7342	9.8589	9.2027	10.221	10.2863	8.5185
ZNF646	8.8474	9.0859	9.2472	9.6826	8.7812	8.936	9.1189	9.1021	8.7885	9.3344	9.2185	8.7634	9.5724	9.3544	9.3117	8.8817	8.9929	9.2311	9.0943	9.3074	9.5618	9.5832	9.4912	9.1492	9.1238	9.2548	9.1865	8.7693	9.2031	8.9259	8.9897	9.5593	9.1238	9.7677	9.2228	9.0813	8.9929	8.8339	9.5792	8.8508	9.0398	8.9781	9.0748	9.3202	8.8495	9.2702	9.3761	9.1304	8.6168
OPA3	8.4086	8.6011	9.1555	8.4854	8.9662	9.1627	9.2443	9.1718	9.1909	9.0855	9.166	9.1323	10.2125	9.9664	9.1732	9.8732	9.7977	9.1381	9.1236	8.8222	9.1509	9.6322	9.1878	9.8698	9.1967	8.9978	9.3446	8.3467	8.9217	8.6037	9.3853	8.6939	9.2203	9.4422	8.628	9.1937	9.0379	9.026	8.729	8.5844	9.6965	9.1947	9.6543	10.4684	8.9329	9.1799	9.2103	9.2179	9.1377
OPA1	10.0915	10.886	10.3197	9.9854	10.1601	10.0719	9.9358	10.1495	9.9853	10.5168	10.3841	9.7223	10.112	9.606	10.0352	9.9633	10.6759	10.426	9.8287	10.6049	10.2409	10.2737	10.2121	10.5649	10.4779	10.3473	10.6658	10.1077	10.176	10.4335	10.5465	10.1671	10.3606	10.0445	10.5579	10.0975	10.289	9.2991	10.3452	10.0163	10.4798	10.7415	10.1376	10.051	10.3534	9.7153	10.1319	10.6404	9.615
RHEB	10.2475	10.0415	10.3324	10.3659	10.1088	10.2552	11.8723	9.933	10.3187	10.3413	10.4455	10.9724	10.3611	10.2207	11.7205	10.5143	10.8284	10.5255	10.1198	9.9758	9.6378	10.7078	9.9798	9.7975	9.9748	10.0355	10.28	9.9082	10.3889	10.2674	10.1839	10.5276	10.2319	10.1542	10.0458	10.3655	10.3873	10.5414	10.3401	9.9578	9.8962	10.4997	10.0901	9.7328	10.5211	10.3202	9.9674	10.3767	10.3843
RAB40C	9.3122	9.4227	9.5685	10.3899	9.5431	8.917	8.7061	9.0709	9.3266	9.8767	9.4341	10.0245	10.2906	9.9147	10.1805	9.8256	9.179	10.1887	9.5174	8.9856	9.6129	9.2802	10.4696	9.2067	8.8617	10.0992	9.3816	10.2112	9.1333	9.5453	8.6845	9.6365	10.1304	9.6305	9.898	9.889	9.2202	10.2178	9.5228	9.8185	9.3715	8.658	8.8459	9.5489	9.4212	10.2504	9.6976	9.4304	9.5987
RAB40B	7.7412	7.6392	8.2403	7.4039	8.2484	7.9342	7.3064	8.2094	8.3895	8.0553	7.9789	9.7141	8.9555	9.0852	9.8957	9.0283	8.5883	10.5052	8.3103	7.792	8.4587	8.2648	8.8298	8.481	7.696	9.2775	9.0014	8.6646	7.7331	8.101	7.9036	7.76	8.6943	7.9014	9.9922	8.6811	8.3708	8.4205	7.8027	9.0326	8.194	7.7162	8.1846	8.4575	8.0752	8.8567	8.4204	8.6914	9.0103
RAB40A	2.785	3.5035	3.3429	5.3924	2.6227	3.2949	3.3136	2.8448	3.9454	3.3039	3.7007	1.8718	5.164	6.1232	2.8474	1.4944	4.3676	2.5243	3.873	2.0682	3.5728	3.334	3.6613	2.3559	3.7734	3.2661	3.7301	3.2301	2.1523	2.7455	3.0515	2.8513	2.187	3.3469	2.718	3.5425	4.9838	3.7751	3.7073	4.4534	3.0524	3.5963	1.3571	3.6602	3.5967	2.8427	3.0703	2.5865	1.8425
COL7A1	10.7781	9.8853	9.2358	13.1584	7.9123	10.9526	12.3231	11.8208	9.9904	11.4858	9.5777	5.1312	9.2479	7.9346	5.7917	2.2125	6.2304	11.2233	8.3942	7.9922	8.6519	12.3959	9.6662	13.3691	9.6228	10.3727	9.3808	7.398	7.8118	10.3391	7.5676	9.8381	5.9523	7.3103	11.9472	11.3631	8.9331	9.7412	10.2834	11.4907	9.1947	10.4547	8.8941	10.1573	13.0133	9.2146	10.6935	9.1304	4.4042
MDP1	7.6254	7.1902	8.2617	7.6437	7.9948	8.005	7.8132	7.6142	8.4054	7.4606	7.2602	9.4403	8.6217	9.2647	9.2272	8.4875	8.966	6.8155	8.0408	7.2288	7.3255	7.8793	7.7662	7.9922	7.5926	7.27	7.691	7.7684	7.093	7.4066	7.3493	7.6271	7.8105	7.4081	8.2283	7.8094	7.8094	8.3033	7.2009	7.9627	7.6927	8.0993	7.9786	7.2021	7.2407	8.0493	7.5371	7.4468	9.0607
GTSE1	7.5887	6.782	6.4894	7.5083	7.4236	5.3024	10.0732	5.7924	7.3756	6.7875	7.043	2.9847	4.305	4.3667	2.1514	6.6247	6.8931	8.6656	6.9355	5.4544	5.7584	8.5965	7.1463	7.2995	5.3853	8.0082	6.795	6.6836	6.6495	7.1932	5.8482	6.0616	6.4974	7.2862	7.1498	7.1194	5.5407	6.5451	7.3886	7.6542	6.926	7.9519	5.0788	6.6433	7.7428	6.45	6.4885	6.1388	2.6259
FAM183A	0.5068	0	0.9039	0	1.4434	0	0.6098	0	1.4858	4.5222	0.4722	3.8906	5.5248	7.1068	1.0235	6.0733	5.2915	3.1573	0	0	1.2403	1.33	0	4.9382	0	0	1.3412	0	0	0	0.8935	0	0.5923	0.523	0.5919	0	2.2408	4.9518	1.1035	0	0.8941	0	1.624	0.8731	0.6637	0	0.693	2.0458	1.6178
ARFRP1	10.2835	9.8896	10.8443	11.2256	10.0309	10.0093	11.098	9.8819	10.5196	10.2136	10.5097	10.5009	10.5197	10.9619	10.3016	10.2697	9.6503	10.4092	10.3603	9.1582	9.8802	10.6887	10.3828	10.0347	9.7786	10.1418	10.0257	9.8287	9.3433	10.217	9.3364	10.0917	10.4439	10.3552	10.8496	10.4307	10.3117	11.4378	10.4281	10.5163	9.9111	10.3538	9.8046	10.7651	10.3483	11.1489	9.9973	10.0247	10.2044
OVCH1	0.5068	0	0	0	0	0	0	0.6946	0	0.8839	0.4722	0	0.6194	0	1.0235	1.8976	0	0	0.573	0.3404	1.2403	0	1.4139	0	0	0.6218	1.1045	0	3.1187	0.741	0	2.7438	0	0	0	2.1403	1.6184	0	1.1035	0.7832	0	0.5891	0.6046	1.4132	0	0	3.4417	1.171	0
FAM183B	1.6343	0	0	0.7872	2.0034	0	1.0371	2.4139	2.0004	1.6384	0.8273	0.6154	2.5424	3.8359	2.8474	0.5403	1.4242	1.6381	3.0555	0.6157	1.8972	0	0.5019	0.8669	0.4814	2.9002	1.7227	0.677	0.3391	0	0	1.0258	0	1.671	0	0.5121	1.801	1.0109	0	3.3747	1.1938	1.0062	1.8491	1.9674	1.1165	3.9994	1.7935	0	2.6259
PSAP	15.113	14.7804	15.5124	15.0104	14.387	14.6827	16.0575	15.1059	15.2012	14.862	14.849	15.4735	15.0966	14.9162	14.9015	15.6169	14.8858	15.081	15.5136	15.873	15.0281	13.9831	14.6863	14.5219	16.1312	14.6993	15.1563	13.8634	15.9955	15.2601	15.6644	15.1676	15.3414	15.6597	14.6581	15.036	16.045	15.2383	15.2965	14.2946	14.6729	14.8337	15.0621	15.219	15.0199	14.5931	15.0985	15.5007	16.4751
KIAA0831	8.6469	9.1918	8.6484	8.6338	8.981	9.0385	8.4803	9.0305	8.5621	9.0283	8.3221	8.6667	9.5101	9.5866	8.9624	9.3758	9.9907	9.4506	9.0917	8.9134	9.2575	10.0007	9.3776	9.0641	9.011	9.016	9.1865	8.996	9.5949	8.9048	8.6417	9.5409	8.6711	9.0163	9.5647	8.937	9.2849	7.5801	9.2938	8.9883	8.8742	9.1312	9.1705	8.8994	8.3373	8.805	9.2949	9.4317	9.2226
SPPL2A	9.8425	9.5071	9.1588	8.9976	9.2913	9.7892	9.3894	9.8922	9.5509	9.7003	9.7302	7.3273	8.4603	8.1405	8.3668	7.542	8.216	10.4621	9.5729	9.9651	9.1934	8.7666	9.293	9.995	9.846	9.9827	9.3841	9.6692	9.692	10.1393	9.7767	9.2191	9.2933	9.7742	8.5598	10.0108	9.5971	9.6392	9.2645	9.1249	9.77	8.9694	9.2917	9.5703	9.479	9.264	9.0684	9.0356	9.191
SLC46A1	8.6439	7.965	8.9244	9.76	9.3569	8.3533	9.5431	9.0426	9.7956	12.89	8.3826	10.3221	11.2725	11.2091	10.4191	10.683	11.2598	7.58	8.6597	8.8853	9.29	8.9835	8.5074	9.5943	9.2979	8.3493	8.8444	7.4472	8.4275	8.999	9.1659	8.5156	9.3417	8.9743	8.7594	8.1349	9.2899	8.9903	7.4909	8.1379	8.8431	8.4959	9.6647	8.1768	8.3579	8.3197	8.757	8.8789	10.4015
TGFBR2	12.0091	12.0282	12.2565	11.2939	11.9458	12.3685	11.799	12.3977	10.5137	12.1609	12.336	9.6611	12.0727	11.9235	9.9348	9.6001	11.4149	12.1848	12.2573	12.9782	12.6705	11.9918	11.9802	12.3431	12.1645	12.2089	12.8591	11.0593	13.5455	12.4156	12.5311	12.942	12.1097	12.7462	12.384	12.6454	13.0002	11.1501	12.0272	11.5743	12.3223	11.9665	12.9333	12.6092	11.4549	11.7058	12.4249	12.6538	11.0122
ITGA8	3.5263	3.9166	4.5637	2.9808	2.4058	6.094	8.0758	4.8182	0.6783	6.2995	4.4534	1.0454	7.3902	7.5238	4.6094	3.7784	5.1618	2.7675	5.7325	7.6501	4.8545	4.0787	3.1549	4.9187	5.3437	4.8042	7.3673	2.9235	6.4799	5.964	6.8248	5.6867	4.4132	5.3946	1.3344	3.9529	6.6846	1.823	3.7694	3.8776	5.8277	4.4041	6.4837	5.5075	1.1165	1.2159	3.5214	6.1129	3.7457
ITGA9	7.0885	7.1688	6.3881	6.9627	5.2469	7.6986	8.1971	7.3325	3.7661	8.0322	6.3493	3.8906	8.0575	8.6416	5.1327	5.2915	6.2937	6.4089	7.3902	8.6175	7.7337	5.1929	5.762	7.4327	8.1017	5.9887	9.3387	5.7305	8.0013	7.1932	8.1543	7.9472	5.9873	7.6454	5.5121	6.4155	8.6958	5.1086	6.3573	4.8991	6.8421	6.6121	7.6945	7.6117	6.7058	3.9175	6.9363	9.7725	6.0369
STK40	10.4594	9.8622	10.1325	10.2425	9.9573	10.2208	10.5367	10.4963	9.8771	10.4101	10.463	10.8777	10.5714	10.8468	10.0271	10.0002	10.2014	10.6685	10.3024	10.5167	10.1821	10.2161	10.1538	9.5168	10.3775	10.3208	11.1783	9.7254	10.169	11.1341	10.1956	10.2188	10.5087	10.9233	9.7781	11.0425	10.6035	10.9151	10.6828	10.2765	10.3411	9.6389	10.8811	10.9683	10.1044	10.2107	10.3363	11.0066	10.8699
MYO3B	4.5685	2.5111	3.2134	3.3832	2.978	3.5131	4.7985	4.3778	1.1378	3.1056	3.2507	1.0454	1.3833	0.6575	0	0	0.6427	1.04	3.2893	5.2273	1.8972	2.8189	3.0859	7.4532	4.8835	3.0008	2.7552	2.6756	5.1262	2.2303	3.6029	3.2551	0.5923	2.5374	6.3868	3.1851	4.1001	3.2674	0.6548	2.2032	4.9955	5.3339	3.1389	2.2456	4.4613	1.6802	2.2326	2.0458	0.6015
ATP2A1	3.4169	4.6148	2.9943	5.7639	3.5544	3.5131	2.5196	2.715	3.9454	4.0926	2.9233	2.6599	3.5514	5.4512	2.541	0.9326	1.0858	3.7166	4.323	1.7635	3.1976	5.9439	4.2399	3.4444	2.1905	3.4193	2.7552	4.0504	1.3731	2.3309	1.4412	3.6319	2.6032	1.8565	4.6346	3.1851	3.0071	2.4773	4.1422	5.4201	3.1259	3.259	2.7498	4.2387	3.0017	5.7991	3.5214	2.9789	1.0247
ATP2A2	12.0564	12.4918	12.3634	12.2207	12.3885	12.7033	12.2091	12.5252	11.8625	12.7427	12.6868	12.2529	13.3906	12.5563	12.4433	13.6819	13.2611	12.2917	12.1899	13.1979	12.5405	12.5649	12.386	12.4421	12.4801	12.4868	12.7004	12.7917	12.4443	12.7254	12.6986	12.5973	12.6125	12.6535	12.4948	12.3824	12.8437	11.624	12.8966	12.5698	12.8212	12.708	12.6899	12.7946	12.6207	12.9314	12.7558	12.7079	13.2545
ATP2A3	11.4511	9.8402	12.3312	9.5485	11.9612	10.7693	10.5444	11.64	11.2336	11.2204	11.7795	14.1827	13.3353	14.4537	15.6086	15.6409	14.4616	10.527	11.4508	11.6895	12.0156	9.7086	11.7314	8.8921	10.5325	11.2572	12.0422	11.9752	11.0074	10.553	11.504	10.5364	13.0127	11.8412	10.0915	11.5227	11.2745	11.1372	10.2181	11.3535	11.8715	10.8051	13.3311	11.0421	9.3661	11.5508	10.569	10.9547	13.1795
ITGA1	10.4608	10.907	10.0967	9.6268	9.2232	11.4004	9.3996	10.8528	8.9354	10.6638	10.1219	7.99	11.0401	10.323	8.6501	9.7863	10.1915	10.1086	10.5147	11.6474	10.6045	10.333	8.9528	10.4918	11.1372	10.452	11.6529	10.1949	11.3107	11.0018	11.7493	11.1922	9.0842	10.8825	8.5637	10.5774	11.073	10.0603	11.0003	9.8414	10.8069	9.9319	10.2948	10.9304	10.3421	9.3215	10.6025	12.3309	8.6469
ITGA2	11.0323	11.6753	12.7144	11.8487	10.8212	11.7459	7.2276	11.5572	9.4205	10.6739	12.1462	7.1441	10.6297	10.3054	5.7275	7.2636	10.895	11.4373	10.6062	11.3726	10.8595	12.3223	10.9071	13.2085	11.2518	11.0314	10.1962	10.7418	12.1955	12.3379	12.0063	12.0127	10.992	10.511	11.5977	11.5502	10.1151	11.0963	12.9147	10.7874	11.799	11.3342	10.5129	12.0469	10.8788	11.5537	11.8222	10.4984	9.1704
ITGA3	13.7597	12.9235	14.4158	15.5433	12.1134	13.7932	13.0021	13.8314	11.5576	13.0774	13.5071	11.2401	11.5597	11.5246	11.4347	11.2407	11.8669	13.3625	12.6391	11.8752	12.7991	15.0901	13.2707	15.19	11.5997	13.5464	12.0396	12.3331	11.7009	13.659	14.56	13.5895	13.2001	12.2547	14.5857	13.5362	10.4943	12.0991	14.4154	13.6806	13.4215	13.7541	11.9175	13.9314	13.8291	13.8074	13.4332	12.2766	11.2179
ITGA4	8.0455	7.9434	7.5282	7.965	7.2787	8.5839	9.9148	9.3743	6.5181	9.1507	7.0696	6.7384	8.4491	7.5093	8.3691	7.6306	8.1145	7.918	8.8817	10.1913	9.1332	6.8909	6.9768	8.1831	10.0284	8.4715	8.0613	6.4675	9.3596	8.7877	10.0727	8.7811	6.6796	9.4128	7.7448	8.0657	9.7686	6.0461	7.9535	6.9017	8.0572	7.72	9.6249	7.8163	8.6141	6.1621	7.5531	8.6745	8.1409
ITGA5	11.2313	12.2532	10.9963	11.6974	10.9234	12.2249	13.7676	11.7932	12.8792	12.6054	11.0249	9.4146	11.0741	11.0824	8.843	8.7248	10.2894	12.6135	11.6585	12.2544	11.5765	12.5444	11.0771	12.8053	11.6912	11.1081	13.9541	10.4888	11.3578	13.0307	11.47	11.6253	9.3739	12.6081	10.9056	11.1963	13.0678	10.707	13.1689	11.7537	11.0698	12.1747	12.4325	13.0353	13.1561	10.1238	11.9608	13.8063	9.3086
ITGA6	12.742	12.9348	13.2592	12.5534	12.4951	12.7474	10.4547	12.6822	10.7188	12.7957	13.375	10.1041	10.4373	10.9678	12.0096	8.182	8.8771	12.8562	12.333	11.9096	12.0515	13.4314	12.8641	13.6667	11.0638	12.1369	12.1243	12.6351	13.5345	13.1425	12.3711	12.829	12.7733	12.6571	13.8465	12.8301	10.7133	11.6245	13.2236	12.0026	11.5997	12.3686	11.3599	12.2576	12.7028	13.051	13.1852	11.9729	9.2909
ITGA7	7.6685	8.1591	8.1076	7.2781	8.4302	8.149	10.1633	9.0775	9.2504	9.7634	9.4996	9.0362	11.206	10.4841	8.453	10.386	9.0927	8.1767	9.8302	9.0377	9.0188	7.5369	7.5788	7.5982	8.2498	8.1735	12.2588	8.1046	7.805	8.4844	8.2731	7.7109	9.5147	10.1569	7.2005	6.9408	9.9119	8.2312	7.6084	9.8504	9.1288	8.2483	10.7668	8.2146	8.396	8.688	8.0223	12.2375	9.0837
TRHR	0	0	0	0	0	0	0	0	0	0	0	0	0	0	0	0	0	0	0	0	0	0	0.5019	0	0	0	0	0	0	0	0.5149	0	0	0	0	0	0	0	0	0	0	0	0.6046	0	0	0	0	0	0
LOC100132288	7.3639	8.3909	8.9059	9.6556	8.188	7.7478	7.1226	7.9635	8.8722	8.3013	7.9965	9.5529	8.6799	9.5382	8.3334	6.846	9.7627	9.0184	8.9553	6.9381	8.7023	8.6734	9.2364	9.0063	8.7783	8.2698	8.3272	8.8407	7.6015	6.1184	8.8691	8.8365	8.5434	6.8996	8.7503	8.6493	7.9578	7.4226	8.7172	8.7674	9.2868	8.901	8.1186	8.1185	8.919	8.9903	7.2947	7.3101	7.9913
DENND4A	9.2803	8.6458	8.8237	8.697	8.8351	8.8831	8.309	9.3587	8.3151	8.7524	8.7028	8.337	9.7606	8.5193	9.0197	9.008	8.7193	8.6632	8.557	10.1548	9.463	8.4605	8.9018	9.1782	9.3452	9.1102	9.1876	9.1167	9.7279	9.1578	9.6629	8.8221	8.703	8.9755	8.0732	9.1608	9.3577	8.3474	8.5983	7.9601	9.2515	8.752	9.4415	8.8157	8.0111	8.4333	8.0325	8.8582	9.3106
DENND4B	9.7783	10.3207	9.9408	10.0741	10.4358	9.7871	10.4491	10.0308	10.3571	9.984	9.4847	9.9856	10.186	10.1332	9.9372	10.0317	9.5742	10.5104	9.9577	9.8845	10.2578	10.1475	10.4618	10.0994	10.1033	10.7355	9.6663	10.2065	9.4245	9.8049	9.6093	10.0023	9.4688	10.4644	9.4682	9.7614	10.0716	10.6242	10.0484	10.2033	9.8612	10.1468	10.5214	9.8142	9.8437	10.4614	10.4833	10.093	9.7032
DENND4C	10.3375	9.6988	9.9291	9.4486	10.3512	9.4104	9.179	10.4562	9.74	10.1845	10.172	8.5071	10.3169	9.8044	10.525	11.0431	9.952	9.5218	9.7783	11.0703	10.7336	9.8106	9.8602	10.2185	10.4281	10.0655	10.1419	10.1155	10.6395	9.9535	10.6682	10.3631	9.6143	9.398	9.2591	10.012	10.1799	8.7783	9.8044	9.2011	10.0693	10.6869	10.0368	10.1265	9.181	9.7039	9.5523	10.2733	9.9092
SWAP70	10.381	10.1789	10.4632	10.8383	10.4884	9.9661	10.571	10.9544	9.5147	10.4451	10.409	8.1951	9.5217	9.7743	8.0908	7.5314	8.9897	9.8692	10.7601	11.8023	10.7508	9.8968	9.9881	10.645	11.0819	10.3263	10.4186	10.064	10.5898	10.2977	11.0425	10.4607	10.3404	11.114	10.6377	10.4109	11.1606	9.6611	10.296	9.9315	10.5896	9.3308	11.2758	10.6141	10.0975	10.021	10.348	10.2871	8.7987
RARRES1	8.8288	8.6011	9.305	9.138	10.102	9.6393	9.8594	10.6744	9.8227	8.4621	11.3644	3.6672	4.6201	7.3861	5.1185	5.8184	6.9067	9.929	10.1192	10.8913	9.724	9.1284	8.5907	11.1655	10.105	9.9964	10.4733	7.1711	9.525	9.6971	10.074	9.5449	8.8388	11.6641	9.8208	9.7359	10.5736	8.1303	9.6303	8.2054	9.5155	8.1595	9.9582	8.8753	8.2624	7.9306	8.9528	9.1576	6.3612
LOC100132287	8.7062	9.1707	8.3445	8.9144	8.6013	8.3323	7.5364	8.4656	9.3212	8.0982	8.3819	8.8574	9.8218	10.1717	9.415	8.5609	8.5543	9.1489	8.9722	6.9318	8.6147	9.3571	9.4592	8.4094	7.6483	9.1642	8.3629	9.3245	7.5038	7.5257	6.0485	7.18	7.2409	8.3489	8.7001	7.9843	8.5295	8.2862	9.007	9.6	7.6136	8.6882	8.3754	8.6989	8.0658	9.3974	9.2163	8.4338	7.7352
PHLDA3	10.2747	10.6683	10.6457	11.8031	10.3039	11.2026	9.5254	10.4267	11.6577	10.8724	10.8444	10.3212	8.3974	10.1195	10.4011	6.2644	9.3624	10.8859	10.7152	10.1508	10.3215	10.8214	10.3842	10.5219	10.1926	10.6856	10.9098	10.7923	9.859	10.6354	10.0797	11.3574	10.5879	11.2937	11.1519	11.3224	11.1069	11.4304	10.5437	11.1802	10.5968	10.5505	10.8659	11.3684	11.459	11.958	11.6388	11.0127	9.3401
PHLDA2	10.8347	9.7859	10.8941	10.1897	9.9753	9.0472	6.6798	9.5777	10.1033	9.5343	12.0638	4.9193	5.3462	5.4118	5.912	4.0791	3.1469	8.8568	10.3338	7.9275	8.3302	9.0788	10.3441	9.1387	6.3043	9.3024	8.5067	10.2493	8.1528	9.2954	6.8731	9.024	11.3603	8.5556	10.3919	11.5714	7.0961	11.3558	10.613	10.5658	10.3019	9.8547	8.2964	11.0753	10.4542	11.5318	9.9113	8.0262	3.4367
TACO1	7.7241	9.0038	8.5729	8.91	8.4463	8.905	9.2728	8.2304	10.5102	8.6888	7.8992	9.0963	8.957	9.3468	8.5726	8.8873	8.717	8.8699	8.4814	8.0309	8.0253	8.4728	8.4241	8.522	8.2759	8.3242	8.6052	8.7791	7.5697	8.8492	8.2791	7.7304	8.2506	8.1346	9.2555	8.366	8.2207	9.1485	8.5259	8.247	8.2742	8.991	8.5598	8.5468	8.0113	7.8963	7.5581	8.4597	9.1082
PMM1	8.8274	8.1779	8.0424	8.7245	8.7484	8.964	10.0281	9.4661	10.1135	9.4285	8.3532	11.2296	10.309	10.8499	11.0444	11.319	10.2887	8.0815	9.2021	8.6561	9.9455	8.9255	8.4311	8.3099	8.8933	8.9246	8.9971	7.4133	8.6501	9.0498	8.4498	8.1828	8.2769	9.0571	8.5501	8.3397	9.0481	9.3793	8.8014	8.2708	8.9336	7.4089	8.9361	8.7499	8.677	8.3777	8.1716	9.3825	10.1502
GAP43	6.278	7.6992	5.2321	5.5233	8.2646	8.7336	3.7682	6.6871	7.584	7.733	7.1132	11.3783	1.653	6.954	0.4269	1.71	5.0192	3.9316	7.7999	6.8839	7.0934	5.7747	7.2406	4.3182	5.9449	4.658	7.4893	3.8848	6.6264	5.2828	6.8572	6.3992	4.9985	7.8477	5.0424	6.66	6.538	4.1499	6.7294	4.7134	5.7834	5.7125	7.5376	6.3443	4.77	4.6834	5.6533	7.7357	7.4581
NENF	10.6694	10.1577	10.5799	10.6858	11.1988	10.5229	9.8364	9.9025	12.1485	9.9775	10.3618	12.319	12.6278	12.2214	10.3331	10.5215	10.7767	9.6871	10.2629	9.878	9.5889	9.3819	10.1825	10.0182	10.0505	10.6406	10.1172	10.4014	9.3672	10.187	9.938	9.5023	9.8081	10.1788	9.64	9.9734	10.5689	11.7092	9.738	10.2469	10.3209	10.4454	10.8476	10.1308	10.6541	10.1972	10.5214	9.9158	12.1855
SQLE	12.0337	10.3043	12.1367	9.6013	10.2514	10.9003	9.8036	10.1752	9.7072	9.0844	11.9114	9.1741	8.4864	8.9213	9.5602	9.9816	9.1551	10.6263	9.8217	9.5325	9.5978	10.2189	10.0713	10.3084	10.4098	10.2123	8.9565	11.4946	11.0076	11.4749	10.8094	10.7104	11.1833	10.2036	11.3142	10.2672	9.3595	9.9324	11.1065	9.336	10.7285	11.4939	9.7367	10.4163	10.1121	9.5511	10.7238	9.739	9.7709
MRPL28	9.6928	9.6524	10.119	11.0095	10.4025	9.9203	10.1679	9.8161	10.5419	10.0791	10.1342	11.2572	10.3982	10.0854	10.7798	9.5122	8.9559	10.2101	10.021	9.2245	9.6066	10.0406	10.1357	10.2622	9.6859	9.6613	9.8183	10.0737	9.1927	10.2822	9.2083	9.7934	10.1868	9.8062	10.7835	10.4788	9.7162	10.684	10.3279	10.4686	10.0248	9.5954	9.5894	10.1457	10.3116	10.3624	9.7768	9.7828	10.4251
LOC100289341	5.2809	5.5274	6.0132	6.5805	5.9352	5.0466	5.531	5.3205	5.1133	5.9411	5.985	7.996	8.0312	7.0324	7.2195	6.7396	7.8206	4.804	5.0522	4.9821	4.888	5.6926	5.028	5.356	5.8687	3.855	5.8613	4.3335	6.2278	5.8761	5.2916	5.0153	5.2881	5.2694	5.7208	4.8211	5.6034	4.9753	4.7467	4.1361	5.1604	4.8946	6.1866	5.2639	4.3417	5.0138	5.4445	5.5253	7.0086
FBXL13	3.8548	2.9223	4.5637	3.7373	4.3467	4.0896	4.852	3.3613	2.379	6.1007	3.4168	3.1667	3.8485	5.6626	3.7801	5.3081	5.1158	2.9756	3.5517	3.0793	2.5282	5.583	4.3322	3.6477	4.1076	3.0008	3.4041	2.9235	5.3205	3.4241	3.2596	4.2579	3.8277	3.4075	3.1883	2.8001	4.2952	2.7189	4.4759	4.0126	3.8384	4.4041	2.5072	3.562	2.3473	3.359	3.0703	3.287	4.2162
FBXL12	8.5786	8.7783	9.075	8.4455	8.8621	8.7552	8.618	8.5322	8.4226	9.0023	8.9401	8.1845	9.1761	9.2351	8.341	8.2417	8.7494	8.5885	8.8248	8.3006	8.5454	9.1323	9.1471	8.0679	8.4028	8.9624	8.8693	8.6962	8.359	8.3409	8.1992	8.8208	8.8484	8.6402	8.8693	8.8703	8.8578	8.3118	8.865	9.149	8.52	9.0235	8.5737	8.7857	8.882	9.1353	8.7487	8.7638	7.8974
FBXL15	8.1743	8.0558	8.7914	9.3153	8.8091	7.8314	7.7837	8.1031	9.2855	8.8282	9.0695	10.5261	10.03	10.2579	10.3934	8.9719	8.7773	8.5524	8.9266	7.247	8.0404	7.2301	8.3941	7.4566	7.9458	8.5933	8.7599	8.4978	6.954	7.1254	6.1565	8.1555	9.4418	8.3983	9.0051	8.8624	8.8475	9.8291	8.0635	8.492	8.702	8.2483	8.1294	8.6756	8.7055	9.2027	8.6076	8.5564	10.0104
CYP27B1	6.3242	6.3713	5.9435	4.9082	6.3469	5.3314	4.3174	5.8554	7.4812	5.1731	5.545	2.24	4.4885	4.7539	3.4573	2.7879	4.8042	4.9833	5.2314	5.1099	5.4112	6.0793	6.6385	6.7172	5.0306	6.5412	5.2697	6.0372	5.2915	5.0395	5.653	5.7155	6.5915	6.5419	5.1494	5.7158	4.6448	7.0985	4.8364	7.0468	5.4138	6.8066	5.0788	5.5465	5.2842	7.2915	6.407	3.8843	3.0429
FBXL17	8.7534	9.0454	9.0058	8.4485	9.015	8.4227	8.2303	9.0956	8.9425	8.9466	9.357	9.874	10.2881	10.0259	10.6224	10.3453	10.4281	8.7459	8.9861	9.6905	9.0207	8.0176	8.4328	9.3383	9.3948	8.8889	9.2175	9.224	9.0585	9.0589	9.429	9.326	9.0621	8.8528	8.2005	9.199	9.2132	8.821	8.1212	8.7721	9.5121	9.2144	9.5062	8.5274	8.4716	8.994	8.9402	9.2103	10.5676
FBXL16	7.3858	5.1986	7.641	4.7025	8.6313	6.649	5.1586	7.0114	8.8629	6.3602	6.9284	11.5104	10.5128	10.849	11.5771	10.1334	10.1644	4.6607	6.6365	7.5243	7.3972	4.0787	5.762	5.7364	6.347	5.9515	6.6317	4.606	6.8216	5.8343	6.257	6.481	8.3026	6.6526	6.5596	6.3642	7.695	5.0211	3.1765	3.7286	8.3821	6.1311	9.7064	5.3979	4.1651	6.9494	6.4483	6.1891	10.8356
FAM169A	6.4751	6.3548	5.5054	5.3798	7.2429	6.2234	6.149	7.059	7.4268	5.7044	6.3562	9.0723	9.6252	9.1005	9.348	10.0775	9.1074	5.6773	6.5339	7.516	6.4058	5.9962	5.8269	8.2681	7.2128	6.0949	6.9327	6.2789	8.3763	4.817	7.5412	5.8894	6.651	5.7394	6.7	6.1645	6.8229	7.6727	3.2654	6.5766	8.0189	7.029	8.0323	4.83	4.6409	6.383	6.9722	5.4653	9.4804
FAM116B	8.4032	7.5624	7.6966	9.4006	8.4121	7.6244	6.9055	7.7563	8.1904	8.1203	7.6743	9.2853	8.3051	8.2375	10.2765	9.5397	8.2694	8.0955	8.3984	7.3257	8.0881	9.1459	8.2258	8.9994	7.5723	8.538	7.4424	7.4483	7.5143	8.4938	7.2353	7.0592	8.2434	7.7777	7.4552	8.1835	7.6834	8.4098	8.7014	8.9572	8.2212	7.7771	8.015	7.8565	8.8622	8.3681	8.6592	7.0489	8.2509
FAM116A	9.2715	9.1008	9.5543	9.4037	9.3833	8.8708	9.1606	9.4849	8.5803	8.976	9.5362	8.2364	9.4056	8.9282	9.2841	9.5625	8.8668	9.3386	9.1548	9.2077	9.5356	9.7574	9.2164	9.8273	9.5613	8.713	9.4433	8.9302	9.3811	9.1393	9.1562	9.3514	9.0567	9.1763	9.2933	9.0515	9.6649	8.5015	9.4153	9.2532	9.2868	9.3884	9.501	9.4571	8.7571	8.9145	9.0416	9.54	8.2752
FAM169B	4.8256	4.0859	4.27	3.2243	4.1856	4.156	0	5.2752	4.46	2.6992	3.5657	0	0	0	1.4443	0	0	0.6117	4.5502	3.5417	6.5386	2.8189	5.7056	2.1028	4.9027	5.0351	3.6442	2.8049	3.6007	3.7462	4.1124	3.2551	2.4774	1.4581	1.8222	2.8858	1.963	5.6796	2.6251	6.7118	4.0772	1.3294	1.624	3.7521	1.9711	4.3191	2.9603	4.2112	0
RALGAPA2	9.3527	8.7022	9.1366	9.0637	8.682	8.201	6.4561	9.678	6.7285	8.3243	9.1305	6.761	8.7426	8.0894	8.4852	10.2239	10.1882	9.0575	8.5986	10.0541	9.8813	8.2362	8.6	9.4462	9.8484	9.4924	8.9509	9.3722	10.3307	9.0053	10.2494	9.3914	9.6421	9.5795	8.2662	9.2432	8.1821	8.0985	8.23	7.4669	9.4462	8.946	8.6672	8.3713	8.1122	8.7469	9.3019	9.0321	9.0782
GHDC	10.2966	9.649	10.6721	11.2814	10.0509	10.1775	9.2691	9.78	10.9087	10.0228	10.2438	11.1173	9.258	9.1526	10.7883	8.7795	10.79	9.9399	10.3284	9.6751	9.9224	10.0855	10.1979	9.9857	9.5935	9.7819	9.9257	10.1372	9.4684	9.7732	9.3629	9.748	10.6348	9.7935	10.5035	10.2303	9.7829	10.6406	9.921	10.0916	9.7464	9.4563	10.0432	10.228	9.7709	10.99	10.3963	9.7889	9.2213
H19	12.6694	11.0613	11.4824	11.5584	12.0011	11.0226	11.8515	11.4368	11.4938	11.436	11.1856	5.2769	5.5248	10.571	7.2687	5.8864	8.8616	12.1502	13.332	12.4303	11.5749	13.1243	11.6183	11.3492	11.895	9.9727	12.5612	9.842	10.4478	12.1273	11.6192	10.0129	9.9497	13.0976	14.9391	10.0896	13.5854	13.1093	11.2396	11.5726	13.2366	10.9501	12.5919	11.1514	11.9143	8.6185	11.5568	12.4027	7.9825
SDK2	7.6137	5.1612	5.5328	6.2705	6.2686	6.9401	3.9754	6.083	5.9594	7.1727	6.4865	7.3789	5.9571	9.8584	6.4945	10.9934	9.3238	4.4327	5.6368	7.4094	7.0643	5.3618	7.0499	6.4444	6.6327	7.1892	7.6411	5.3826	8.8687	5.3317	6.3047	5.635	6.4729	8.148	4.7478	5.6438	7.1434	4.7214	4.2765	3.7286	6.1313	4.9892	7.1505	5.5075	6.028	4.114	5.7391	6.5583	7.6486
GRP	7.2042	9.0859	6.9622	6.8309	7.0364	7.4634	1.6342	6.3794	7.2159	8.1804	7.3161	12.4571	2.249	4.7844	0	6.4558	6.7042	6.722	6.6645	4.2553	8.0552	7.7344	3.9212	5.1538	5.2567	5.1922	4.2202	4.8651	5.9838	6.7956	6.001	7.8917	5.1298	6.0176	5.5121	5.2666	4.6685	5.0435	7.4131	6.2338	4.7871	7.3786	7.3292	7.8822	5.9208	5.2156	7.4554	5.9905	4.473
TPRN	9.8668	9.0709	10.1464	8.7356	10.254	8.4691	8.9994	9.535	10.5803	9.4053	8.9537	8.7983	9.0679	9.8376	9.4502	8.6759	9.5041	9.245	10.2703	9.3996	9.7076	8.5593	10.453	7.47	8.9065	8.9293	8.8633	10.2422	9.3033	8.869	9.0941	8.9617	10.8988	8.8267	9.7706	9.5343	8.4819	10.7725	9.123	8.7014	8.8462	9.2744	8.2601	8.7303	8.3784	9.68	9.4325	9.0879	8.2991
THSD4	10.6365	9.1494	10.2046	10.1933	9.7999	10.1914	6.7799	10.6875	7.0163	9.7258	9.9494	7.8867	9.3174	8.2675	4.6495	10.3919	10.2	9.7671	9.9651	11.4069	11.6246	9.7008	9.3521	10.816	11.0341	9.6661	10.4295	7.8211	11.4563	9.8612	10.5215	10.407	10.3844	9.266	9.4448	9.8942	10.1988	8.1891	9.0639	8.8842	10.901	8.6159	9.0396	10.2621	7.707	9.5159	9.538	10.3855	8.2485
KIAA0895L	9.2203	8.6869	8.6428	8.5357	9.3187	8.8708	8.0096	8.7779	9.051	8.5773	8.4931	10.1481	10.1335	9.9955	10.9821	9.2721	9.0512	8.7898	9.2365	7.8082	9.4477	9.1982	9.4078	8.8022	8.288	9.3394	8.4931	8.695	6.8307	7.7002	6.7743	8.3417	8.2698	7.9224	8.0678	8.487	8.9759	9.288	9.3277	9.7949	8.6978	8.3427	9.256	8.4345	9.108	9.5033	8.93	8.6493	10.1362
CHST9	8.938	2.9223	8.0256	5.8751	9.2713	8.4494	0	9.022	9.7431	4.383	7.7721	8.751	10.2053	9.5167	1.0235	11.7688	10.6327	0	8.0749	8.8399	8.7117	6.2178	7.5882	7.0124	9.5681	7.8284	7.616	4.7733	8.2922	5.701	8.8705	6.1431	6.6216	1.8565	7.6859	7.0836	7.7064	7.5015	0	3.1588	9.3678	6.4045	9.5154	6.855	2.8924	4.8248	5.9116	3.9442	11.5295
CHST8	5.0621	2.5111	6.0611	3.2243	6.8554	3.87	2.5196	4.9965	6.1422	2.6021	4.8324	9.6372	2.8942	8.0678	10.5267	5.6846	7.4465	1.3698	3.873	5.3167	4.3754	3.5358	4.0354	2.6679	4.2038	2.5482	3.7301	2.1994	5.0475	2.1232	5.0701	2.5014	5.2881	5.1679	3.2665	4.6603	4.201	4.4471	1.4452	1.6612	6.9003	4.9427	6.8455	3.3431	2.8924	3.2293	4.3302	2.4277	2.0369
COL4A5	7.2328	7.9501	6.5907	6.4428	7.1629	7.5211	6.7091	8.5537	9.0461	8.6918	9.7223	5.6422	9.1188	8.0269	3.2114	3.6274	6.6161	6.3634	7.7517	8.1853	8.2678	8.026	7.2989	10.1038	8.3284	8.2948	9.8836	6.9016	8.32	8.7515	7.5966	7.7856	5.545	6.8996	7.6966	7.4983	9.2973	7.5215	7.1701	7.6069	7.6356	7.5397	7.6503	9.0665	8.3631	5.452	8.1021	9.8021	5.3876
COL4A4	7.7183	6.9228	7.0549	5.2064	5.2469	8.709	4.5294	8.1697	7.8548	5.8489	10.2187	2.24	5.4735	7.4731	3.1	3.3344	5.1842	7.2633	7.7517	9.7945	9.2101	7.8526	7.0038	7.5797	8.0594	7.3311	7.3265	5.4632	7.7059	6.8216	8.8221	7.375	4.4132	8.3643	5.7068	6.8479	8.3342	7.044	4.8933	4.7906	7.3621	5.2408	7.7755	6.8022	5.8495	4.7558	5.8357	5.6202	4.3319
COL4A3	5.1156	4.772	4.8733	3.2792	4.0043	4.7783	2.3808	5.5086	5.9026	4.9546	8.3377	0	4.9554	7.0002	0.4269	0.5403	4.2449	6.3259	6.0935	6.3652	7.1289	5.9616	5.0822	5.0855	5.3008	5.9389	5.4194	2.9235	3.806	3.948	5.142	5.1157	2.0165	5.8197	3.4111	5.1845	6.7247	4.6648	1.953	3.1588	5.0526	3.4706	7.187	4.8919	3.371	3.0869	3.8645	3.7566	4.0904
COL4A2	14.2113	14.3493	14.2887	13.475	12.3304	14.5376	15.3119	14.1211	13.3999	13.7917	13.8277	11.6211	13.4859	13.6812	11.8049	12	13.4825	14.1485	13.7798	15.091	14.5214	14.8226	12.9246	14.3513	14.8644	14.1196	14.5253	13.1857	14.8457	14.2292	14.5272	14.4246	12.5417	14.384	12.6834	13.2689	14.4389	13.8131	14.4564	13.7197	14.3941	13.9597	13.9143	15.0269	14.2122	12.5229	14.5937	14.7077	12.1513
COL4A1	13.8164	14.4093	14.0265	13.1049	12.4357	14.3722	14.7894	13.8715	12.8509	13.291	13.4796	11.3506	13.2428	13.3811	11.5761	11.5858	13.4099	13.7588	13.4119	15.1034	14.2226	14.6412	12.4553	14.0615	14.5692	14.0305	13.9115	12.9352	14.6911	14.0406	14.6049	14.3439	12.2365	14.2778	12.1148	12.6901	14.2052	12.9482	14.1084	13.4549	14.2879	13.7262	13.9431	14.5305	14.0937	11.9053	14.2246	13.8302	11.959
SLC35D2	9.6374	9.8868	10.3916	9.2821	10.1497	9.6451	8.5014	9.6856	10.4988	10.1054	9.8764	8.9237	9.2991	9.2379	10.4773	9.8045	9.3136	9.6899	9.5524	9.4602	10.1154	9.5889	10.8234	8.7054	9.2389	9.3919	9.4079	10.9526	10.2604	9.8982	9.5806	9.998	10.8865	9.1174	9.788	9.94	8.9047	9.7792	9.4274	9.6655	9.3517	10.1448	9.2027	9.3481	8.7055	10.0833	9.2133	9.3203	9.853
CHST1	7.9471	6.8541	7.4601	7.2335	6.7207	7.4634	9.4676	7.7059	8.0504	7.9309	7.7721	5.2163	6.5755	7.3406	12.6499	5.1136	6.5135	7.1921	8.6148	7.9648	7.9116	8.6409	6.5956	8.5791	8.3407	7.6229	7.4862	6.7494	7.5101	7.2579	7.603	7.0675	6.3162	8.2046	6.5979	7.2094	8.4447	8.4354	7.4797	7.547	7.8838	7.5475	7.6009	7.5264	7.6619	7	7.7187	6.8043	5.4401
ZNF879	5.7216	4.868	5.6625	4.4624	5.8517	5.0112	5.2412	5.3427	5.0623	5.4631	5.1162	6.4371	7.3047	6.6232	6.1683	6.7273	5.3913	5.2863	5.4723	5.5961	6.1531	5.3077	5.1514	4.7741	6.1599	5.9261	6.1532	5.6294	5.6899	5.3555	5.6282	6.0333	5.2308	6.056	5.2681	5.5018	5.9986	5.6361	5.1942	5.6653	6.3894	4.7932	6.023	5.7718	5.0242	5.1455	5.6709	6.2137	6.9494
CHST3	9.9751	9.4148	9.5817	11.161	8.8963	10.1963	8.8528	10.4018	9.5919	9.8851	9.9237	10.7794	8.2011	9.1599	6.3558	7.8079	9.1206	9.4625	9.3069	10.7758	9.8282	9.9921	8.6276	10.7694	11.2515	9.1629	10.0582	7.7426	10.0031	9.5818	9.8821	9.7662	9.298	10.0433	8.9676	9.8883	10.6637	10.1066	10.1038	8.5735	9.9844	9.1116	9.9269	9.9424	9.6896	8.938	9.0263	10.3157	7.1933
CHST2	6.7648	6.6396	6.7451	7.7729	6.7148	7.4168	9.6888	8.0162	6.9194	7.6595	6.4802	8.4357	8.7354	8.331	5.8095	8.7448	6.1755	7.7755	7.2585	7.8447	7.4204	8.1504	6.4726	8.0612	7.602	7.8318	7.801	5.7785	7.2711	7.5722	7.4128	6.8386	9.346	9.1621	6.7754	6.4441	8.2582	6.3703	6.768	6.7315	7.4426	6.901	8.2892	7.3016	7.4566	6.1521	6.8618	7.4302	7.0654
CHST5	2.5155	2.2511	2.934	2.9933	4.0085	2.3307	2.5328	2.8535	4.0589	9.6072	2.1762	4.1299	5.6752	6.1171	4.6428	5.7126	4.8448	2.5362	3.7234	1.777	2.5316	2.4704	4.6676	2.4729	2.2018	7.0744	7.1087	7.4407	1.0576	2.679	0.9035	4.9738	4.7438	7.6095	3.843	5.4475	4.4169	3.0272	5.7535	4.194	2.899	3.0189	3.4546	3.9001	1.4606	6.462	2.7141	6.2271	4.1031
CHST4	10.0815	9.0934	9.6837	4.6197	10.2299	8.2812	0	10.9004	8.5689	6.9142	8.6234	3.3282	8.0193	0	1.0235	0	0	6.5538	9.6857	9.2656	11.4739	9.0828	9.6371	7.561	8.7964	9.1355	8.7852	7.5851	9.7039	10.4443	9.4732	7.5861	10.0974	8.2796	8.356	8.8531	7.6361	7.8859	10.2416	7.9391	10.2444	7.1771	8.0409	10.7107	7.9028	8.1001	7.844	7.6302	6.4059
CHST7	6.164	6.451	6.2951	8.1049	6.052	6.9495	7.9058	7.5575	8.1904	6.9193	6.3765	5.8823	7.4445	7.5551	7.4585	7.8848	7.4183	5.9356	6.5415	7.4734	6.9497	6.0132	5.2174	6.4029	6.4355	6.6381	7.4102	5.0328	5.903	6.5335	6.1992	6.8451	5.7494	8.2363	7.2685	5.4744	8.2621	8.8844	6.5197	6.4396	6.8094	6.0234	6.8905	6.9356	6.4113	5.2156	6.4585	7.0144	7.5486
CHST6	7.6655	6.3548	5.612	7.8406	4.8552	6.1601	8.2922	5.7433	6.5459	7.6595	8.0794	8.3815	6.3187	3.3558	0.7557	0	3.319	6.7075	4.5198	4.3896	4.5946	6.8775	6.1395	8.9021	4.4327	5.409	7.8969	5.1831	6.5054	7.1495	4.1823	6.1056	7.4522	7.4466	7.0974	6.1984	6.7133	5.9872	7.1986	6.7217	4.4041	7.4593	3.5124	7.3354	7.6197	6.3754	6.9863	6.4592	2.4996
ITGAX	9.8861	9.1229	9.5409	8.6995	7.9403	8.2587	9.5539	9.9981	9.1998	9.072	8.3204	5.064	7.5597	8.4381	5.4378	5.6846	7.4695	9.6619	10.356	10.3954	9.7088	7.9963	10.8004	8.2171	10.4783	9.3413	8.9786	8.1077	9.6687	9.9554	9.6638	8.9549	8.4792	9.7362	8.802	9.5118	10.377	8.3255	10.8917	10.2681	8.0284	9.5231	9.3213	9.9922	9.4825	7.3117	9.3734	10.7115	7.0486
OR8J1	0	0	0	0	0	0	0	0	0	0	0	0	0	0	0	0	0	0	0	0	0	0	0	0	0	0	0	0	0	0	0	0	0	0	0	0	0	0	0	0	0	0	0	0	0	0	0	0	0
SNORD115-17	0	0	0	0	0	0	0	0	0	0	0	0	0	0	0	0	0	0	0	0	0	0	0	0	0	0	0	0	0	0	0	0	0	0	0	0	0	0	0	0	0	0	0	0	0	0	0	0	0
BCL2A1	6.6425	7.2777	6.0611	6.8309	6.3004	6.0597	7.612	7.0921	6.7038	6.6363	7.2985	4.6092	5.2065	5.9985	3.2114	3.3344	2.8427	7.3024	8.288	6.7967	5.1595	3.8705	7.5913	6.2316	7.5266	7.8689	6.6593	5.5579	7.8371	8.7081	7.771	7.1033	6.4974	9.0065	6.9214	7.4428	8.1404	6.0659	8.3517	7.3822	5.9226	7.1467	7.2476	7.7657	7.2889	5.4808	7.3227	7.3101	3.3661
GPSM2	8.9019	8.2538	7.2262	7.674	8.4532	7.7649	9.1714	8.1024	7.1934	8.1079	8.337	7.1009	5.7645	6.9264	5.5685	6.4484	7.3329	8.943	8.0022	7.5193	7.4965	9.0121	7.8376	8.5904	6.9797	9.2296	8.8819	7.8033	7.833	8.0941	7.4208	8.0097	8.421	8.9608	8.6922	8.3244	7.9925	6.7183	8.447	8.2739	7.6023	7.8104	7.1849	8.2418	8.6604	7.9531	7.0124	9.8012	6.8103
HLCS	9.2754	9.3435	9.737	9.429	9.1908	8.7579	8.3351	8.3418	9.173	8.8065	9.4802	9.1213	9.6035	8.9885	9.5818	8.8437	9.7922	8.0899	8.975	9.0999	8.9024	8.1271	8.7399	8.8783	9.3648	8.8321	8.9055	9.315	9.0771	8.6598	9.5429	9.2811	8.5434	8.6211	8.7987	9.0596	8.9047	9.5355	8.3415	8.5735	9.3855	9.3588	8.9769	9.0831	8.7196	9.3983	9.3613	8.8465	9.2632
NOG	4.9487	6.4968	4.6158	4.6617	3.5544	6.5164	3.3136	4.0942	2.8078	4.9147	5.2689	3.6672	1.0513	5.2679	1.0235	1.2406	3.6765	4.9343	5.1935	3.9669	2.8341	6.317	2.3678	7.8169	4.8242	3.6223	4.8575	3.8848	5.2009	5.4135	4.9351	6.039	2.9259	3.726	4.3773	5.0237	5.1942	4.6356	5.4045	5.9098	5.86	5.5819	4.987	5.2639	5.679	5.8984	5.5621	4.6311	2.4996
LIPG	9.4118	7.3037	8.2853	6.25	8.2007	8.2738	7.9495	9.3492	8.2655	7.6894	8.9604	8.2591	7.2294	5.5953	2.7023	5.8067	7.8241	8.0899	8.5487	9.6476	9.1176	6.9934	9.2274	7.8559	9.4789	8.9325	7.8735	8.7169	7.5205	7.6247	9.4724	8.1184	7.8767	7.4998	7.4677	7.9019	8.2699	8.8952	7.2043	6.8262	9.1756	9.2266	9.319	7.128	7.1415	8.735	8.1655	7.9516	7.3108
ITGAV	12.2016	12.4606	12.3194	11.8096	11.2753	13.0338	11.69	12.63	11.5716	12.2544	12.1077	10.2334	10.8784	10.6857	8.8602	9.8067	10.7951	11.8915	11.9408	13.3033	12.486	12.2941	11.187	13.3261	13.4862	12.5244	12.0343	11.1673	12.5532	13.1144	13.3469	13.2385	11.0254	12.2699	11.1944	12.4152	12.9777	11.0351	13.1289	11.4162	12.5919	11.5152	11.8608	13.0146	12.7027	11.5839	12.2168	12.3806	10.3104
HIBCH	9.1334	9.2685	9.2483	8.381	9.3031	9.4273	7.9464	9.0424	9.3034	8.3526	9.2427	8.8458	7.8553	7.3355	9.2785	7.7451	7.3204	9.0774	9.8448	8.9006	9.0636	7.9396	9.0371	9.2687	9.2266	9.6085	9.2268	9.6019	8.9545	9.4728	9.1572	9.0643	9.8713	8.5953	8.9836	9.3592	8.4064	9.0743	8.8032	9.9879	9.3006	10.5784	8.4265	8.4089	9.3154	9.4392	9.6329	8.7238	9.5597
ZNF703	8.3296	8.871	8.4362	9.1999	8.4987	8.4125	7.4694	8.3851	6.8309	9.6504	8.1906	5.4272	8.5289	7.5858	8.8474	9.675	6.2087	9.6344	8.4273	7.9602	8.2323	8.361	8.0145	9.2087	7.7919	8.713	9.8029	8.2479	8.7574	8.2752	7.4055	8.7925	9.5726	8.6929	10.399	8.7555	8.9195	9.0302	7.9339	8.0531	8.7373	7.9041	7.4714	9.0996	8.9398	9.5755	10.2425	9.5315	7.4281
ITGAL	8.7895	7.6662	7.5433	8.5057	7.7344	7.3475	9.5947	9.7029	7.2617	9.3927	7.0929	3.541	6.5755	7.1947	6.3739	4.8887	5.1618	7.5214	9.1211	8.9465	9.0451	4.8584	8.7202	5.7911	9.9895	8.247	8.3961	6.9231	9.8952	9.4694	9.6569	9.0008	7.6942	9.8729	8.9719	8.4771	9.6224	6.5685	8.0697	7.7049	7.8917	8.1286	10.0475	7.6451	6.7996	7	8.9256	9.1093	6.5079
ITGAM	9.3471	7.961	8.8292	9.2105	7.6192	7.6648	9.8239	9.0526	7.7819	8.7006	8.7534	5.354	6.7145	7.3961	5.4829	4.4528	6.6648	9.1067	9.0943	9.9823	9.0131	6.2324	10.0369	7.7384	10.0468	9.7623	9.0699	7.4284	11.0558	10.208	9.8198	9.6252	8.1485	9.936	8.3649	10.2806	9.3812	7.6799	10.2354	8.9718	8.2066	9.3677	8.6946	9.8667	8.6096	8.4739	10.0428	9.7548	6.6484
LOC286359	0	0	0	0	0.5159	0.849	0	0	0	0.5086	0	0	0	0.6575	0	0	0.6427	0	0	0	0	0.8131	0	0	0	0	0	0.677	0	0	0	0.3323	0	0	0	0	0	0	0	0	0	0	0	0	0	0	0	0.7011	0.6015
HLF	8.0561	6.3548	7.3295	4.0845	8.4498	6.781	2.5196	7.3814	8.2081	6.5347	6.8139	10.6256	9.8506	8.9803	8.924	10.2586	9.3111	4.4327	8.1362	8.3295	8.0404	5.1929	6.206	5.2507	7.1007	5.7923	8.231	5.4826	7.7809	6.4528	8.2013	6.4471	6.0328	7.1509	5.9977	6.4227	7.9433	5.5759	3.4282	3.805	7.5588	6.8826	8.9144	5.9278	4.0168	5.0905	5.2002	8.4725	10.4731
NOV	8.6559	8.1206	8.5729	6.1503	9.6787	10.1308	8.297	8.0469	9.0769	8.9116	8.5328	9.1446	7.2751	9.8109	5.03	7.1937	9.9779	7.0383	8.89	8.787	8.3604	8.8868	8.3779	8.2191	7.9083	7.3311	9.1761	7.3245	7.9878	7.8947	8.6433	8.2506	7.7118	8.7873	8.6112	7.95	10.1665	7.4226	6.7906	7.0779	8.4438	8.6669	8.1717	8.1442	8.864	6.0013	6.8541	8.7066	8.2337
FAM134C	10.7428	10.7973	10.937	11.3913	11.0105	11.3016	10.4794	10.7169	11.6356	10.7755	10.9529	11.2379	11.6956	11.9382	11.6191	11.4258	11.5338	10.6502	10.8302	10.5398	10.8976	11.0672	11.1176	10.4097	10.515	11.0029	10.5722	10.7179	10.2635	11.028	10.5357	10.4763	10.6912	10.8815	11.0613	10.9656	10.5487	11.3089	10.9164	11.1984	10.7135	10.2266	10.9377	10.9377	11.0243	10.8322	10.9239	10.585	11.5759
FAM134B	9.3656	9.3725	8.1917	5.1187	9.7446	9.4719	9.6703	9.5577	7.8623	8.8442	7.9877	8.9719	9.1147	9.7141	11.6072	9.698	9.9939	9.0066	9.1211	10.0282	10.2031	6.9232	9.2728	6.9417	9.3914	9.9126	9.0239	10.0404	9.4218	9.1766	9.376	8.7721	9.9482	9.3389	7.155	9.0949	8.5944	8.4459	7.5913	8.893	9.1177	7.1155	9.0928	7.1827	9.2379	9.911	9.368	9.2904	10.0657
FAM134A	11.1901	11.1835	11.6273	12.129	11.3896	11.3529	10.9093	11.0879	11.5022	11.246	11.511	12.6734	11.6808	12.0384	12.3905	11.9742	12.1885	11.5617	11.1004	11.1502	11.2509	11.5399	11.2896	11.1163	11.1443	11.161	11.392	11.0182	11.7606	11.6534	11.1715	11.4808	11.7475	11.2137	11.4477	11.4443	11.143	11.3341	10.903	10.9841	11.2716	11.3092	11.5547	11.4669	11.2455	11.487	12.0076	11.1647	11.8856
SERPING1	14.6231	13.3561	13.7135	11.8802	13.8991	13.1915	12.8823	14.6072	14.0098	13.16	13.1809	11.4704	11.4728	12.352	9.7947	7.1012	11.5376	12.9957	14.33	14.4532	15.0652	13.216	13.9604	12.7991	14.8695	13.4573	13.6403	11.8632	13.7321	13.7603	14.453	13.0647	12.094	13.6423	12.7304	13.0822	14.2918	14.2745	13.2852	13.6095	13.5979	12.3125	13.5551	13.8996	13.9428	11.9296	13.4695	13.2055	9.8212
SMAD9	4.2232	4.0859	3.9008	3.4325	3.1967	4.8995	2.6463	5.0513	1.1378	5.9311	4.009	5.257	6.1328	6.2708	3.9504	6.9397	7.3897	3.5958	4.7723	6.8576	5.0451	4.0787	4.0716	4.4867	5.1481	5.0586	7.0667	2.9235	7.1685	5.3555	5.6157	5.2592	3.5436	6.1654	3.4111	4.8211	5.6518	2.0164	3.1765	2.5962	5.1254	3.8695	5.9997	5.5845	3.8515	1.6802	4.3302	7.8378	5.7623
TRERF1	8.8709	8.5147	8.65	7.8475	7.8652	8.2244	7.6541	8.5935	7.3756	8.1804	7.7899	7.1112	7.8317	7.9001	8.9055	7.7633	7.5581	8.1474	8.3345	8.6589	8.6222	9.2696	9.0997	9.0541	8.6674	8.502	8.6541	8.9618	9.355	8.4474	8.4882	9.0692	8.7667	8.1301	10.1299	9.488	8.0531	7.0384	8.133	9.1976	8.6036	9.3	8.3956	8.974	8.2122	8.8035	8.7875	8.5051	9.0175
LOC653501	5.8429	5.8665	6.0516	6.8124	6.3545	6.4117	5.221	6.5124	6.0667	6.0917	6.3006	7.1332	8.0341	8.1581	6.8231	7.5314	8.3756	4.959	6.3564	6.2789	6.7266	6.3033	6.0786	6.4715	7.3311	5.9003	7.1586	6.641	6.0886	6.0023	6.8941	6.1537	5.4971	6.4294	5.249	4.926	6.5251	5.7896	6.1629	4.8638	6.6146	6.0008	6.758	5.4942	5.6117	5.2327	5.8817	6.8981	8.1442
LRPAP1	11.7077	10.5393	11.6179	11.8224	11.2381	11.1873	12.1046	11.4371	11.6241	11.3026	12.1656	12.8056	13.7605	13.7578	12.0519	13.2029	13.1202	11.6193	11.706	11.6473	11.2256	10.834	11.3214	11.4535	11.4398	11.0594	11.617	10.8715	11.5676	11.544	11.2123	11.543	11.2179	11.8213	11.3982	11.4826	11.573	12.4106	11.368	11.0055	11.5256	11.6977	11.2547	11.807	11.849	11.6934	11.613	11.53	13.1719
LQK1	5.8639	5.1228	6.6853	3.5264	6.6297	5.4941	6.0945	5.298	4.1049	6.1616	5.1	5.064	6.9704	4.9282	7.2557	4.6998	5.2707	3.7166	2.5548	3.1674	5.015	4.5206	2.5835	5.8229	5.9541	4.3879	6.006	5.8097	4.7393	3.0088	5.3834	4.9198	3.1894	5.2364	5.9273	3.2512	5.1444	6.0659	4.3186	1.2881	3.4983	5.9894	6.4062	5.2948	3.4502	6.6019	5.9263	4.9847	6.4147
SMAD6	7.3265	8.3746	7.2409	7.1659	7.881	8.8757	7.8641	7.276	6.4302	7.9209	8.3273	6.6959	8.2375	7.5639	5.8445	4.5399	3.6118	9.1381	7.732	6.4156	7.3132	6.6243	7.0901	7.5388	6.5189	8.3882	7.753	8.5586	8.0783	6.6538	6.9249	8.149	8.3118	7.1816	7.1855	8.1341	6.8017	7.1714	7.7226	8.4978	8.9462	7.3387	7.4672	8.4264	7.8194	8.8331	8.6526	6.7962	6.1672
SMAD7	9.0636	9.4713	9.2254	8.5043	8.8324	9.4506	9.4804	9.7399	8.9319	9.8741	9.2362	9.9659	10.1259	9.4203	10.4248	9.8111	9.4402	9.6647	9.7934	9.8711	9.2971	9.3949	8.9156	9.5217	10.0661	9.0849	8.9363	8.32	9.8664	9.6959	9.5262	10.1369	8.047	9.4824	8.5829	9.2763	10.4835	9.3616	9.2951	8.9361	10.1018	8.7283	10.0894	9.6139	10.0071	10.0543	9.4744	9.1321	8.8642
GOLPH3L	9.809	10.6683	10.5655	9.7834	11.1622	9.9684	8.8229	9.7315	10.5712	9.8459	10.258	10.2712	9.024	9.1802	9.9479	9.636	9.3439	10.5707	9.6139	10.1153	10.0344	9.3336	10.6445	10.2279	9.7484	10.1377	9.8522	10.912	10.0658	9.6988	10.2786	10.3379	9.922	10.2897	9.6215	9.9217	9.1672	10.7958	9.651	9.6475	10.4055	9.711	9.6011	9.7949	9.5243	10.8181	10.2388	9.4186	9.6901
SMAD1	8.9042	9.2795	8.7217	9.468	8.9699	8.6895	9.8805	9.3285	8.392	9.3382	8.9593	7.9093	8.9445	9.3709	8.7538	9.3029	9.2763	8.5565	9.4098	9.5729	9.3687	9.1497	8.893	9.2859	9.7025	9.116	9.4567	9.2255	9.2005	9.4439	9.6531	9.1771	8.446	9.0357	8.6753	8.8703	9.601	8.6674	9.2386	9.0267	9.2537	8.6325	8.8638	8.8153	9.5794	9.1342	9.1011	9.0287	8.9437
AFTPH	10.5991	10.3642	10.4462	10.0736	10.5941	10.0911	8.4888	10.4136	10.2414	10.3046	10.277	10.0201	10.3253	10.2456	10.4037	10.5053	10.9888	10.4221	10.0176	10.531	10.7068	10.1733	10.4405	10.1923	10.282	10.4426	10.0997	10.8939	10.2352	10.2328	10.4968	10.9387	10.7822	10.4897	10.148	10.6374	9.7283	9.879	9.9497	10.1264	10.6382	10.0074	10.2929	10.1222	9.9	10.6679	10.3609	10.0064	10.5958
SMAD3	11.8206	10.6766	10.8358	12.6169	11.37	12.0046	10.4285	11.2723	10.2241	10.9512	11.9157	9.4644	8.8737	9.4397	6.7419	9.5104	10.0757	12.14	11.1649	10.6678	11.0555	11.7681	11.908	12.2472	10.993	11.2886	10.4823	10.9687	11.0098	11.8424	10.9645	11.6628	11.5753	10.3431	10.6019	12.6159	10.1917	10.6175	11.8518	12.2186	11.7624	11.8623	11.108	12.64	11.2047	12.0411	10.6935	10.4534	9.1469
MUS81	9.639	9.3622	9.7891	9.9693	9.5086	9.6041	9.8053	9.3354	9.6426	9.7486	9.339	9.5416	9.3872	9.4397	9.4888	9.224	8.9477	9.2222	9.8826	8.7527	9.4298	10.054	9.3991	9.1366	9.078	9.7863	9.5408	9.9314	8.881	9.5336	8.8849	9.5464	9.4555	9.4239	9.6975	9.6696	9.2451	9.9082	9.8347	9.9389	9.1496	8.9312	9.2242	9.6753	9.3762	10.1043	9.5416	9.6017	9.131
AMMECR1L	9.2675	9.8753	9.7102	9.6971	9.4227	9.9626	9.9076	9.3936	9.3239	9.6458	9.6881	8.4134	9.095	9.2001	9.2172	8.6711	8.7266	9.3386	9.5655	9.6302	9.5088	9.9878	9.8321	9.6291	9.4579	9.7994	9.7697	9.7765	9.4301	9.5012	9.6469	9.9884	9.4648	9.7785	9.4033	9.7645	9.8659	9.1715	9.5363	9.6552	9.7743	10.0764	9.7323	9.742	9.6906	9.6746	9.8538	9.3689	8.6873
IL1RAPL1	1.178	0	0	0	0	0.849	1.3663	0.6946	0.6783	1.985	0.8273	1.0454	2.249	0	0	0	0	0.6117	0.573	1.3767	0.7495	0	0.5019	0.8669	1.1297	0	1.8813	0	0.6136	0.4176	1.1932	1.1986	0	1.2083	0.5919	0	0.4999	0.5923	0.6548	0	0.8941	0	0	0	1.4606	0.5271	0	1.171	0
TMPRSS11B	0	0	0	0	0	0	0	0	0	0	0	0	0	0	0	0	0	0	0	0	0	0.8131	0	0	0	0	0	0	0	0.4176	0	0	0	0	0	0	0	0	0	0	0	0.5891	0	0	0	0	0	0	0
IGF2R	11.9331	11.6341	11.9398	11.9966	11.0325	11.4741	12.1349	12.1246	11.715	11.5954	11.1682	9.8509	11.2875	11.3173	11.4333	11.3022	12.0039	12.0729	11.4977	12.6177	12.1251	11.2091	11.4088	11.9315	12.5793	11.67	11.5165	11.0128	12.5051	12.1768	12.4227	11.7439	11.1921	12.0896	11.85	11.6214	12.0282	12.2934	11.6653	10.9382	11.7771	11.5344	11.5339	12.0918	11.5699	10.7536	11.3674	11.8806	11.7974
TMPRSS11D	0	2.9223	0	3.9888	0.5159	1.7671	0.6098	0.6946	0	0.8839	2.0347	0	0	0	0	0	0	0	0.9819	0	0.7495	0.8131	0.5019	0.8669	0.8417	1.6577	1.1045	0.677	0.3391	0	0.5149	0.6022	0	0	2.718	0.5121	0.4999	2.6031	0	0.7832	1.4419	0.5891	0	0	3.5253	2.4355	2.8412	0.7011	0.6015
TMPRSS11F	0	0	0	0	0.5159	0	0	0	0	0	0	0	0	0	0	0	0	0	0	0.3404	0.7495	0	0	1.1607	0	0	0	0	0	1.4213	0	0	0.5923	0	0.5919	0	0	0	0	0	0.5152	0	0	0	0	0	0	0	0
ZC3H10	7.2843	6.9002	6.9622	7.4163	7.3981	7.5888	7.6728	7.3045	7.8511	7.707	7.3644	8.0139	8.9176	7.8139	7.6708	8.6998	8.0333	6.9852	7.6292	7.7354	7.6432	7.0273	7.2166	8.199	8.0115	7.4426	7.8712	7.177	7.0203	7.3734	7.8239	7.6582	6.7699	7.7948	7.0866	6.7823	7.7543	7.7998	6.745	6.9988	7.5522	6.3251	7.5049	7.4496	6.9158	6.7091	7.1074	7.8652	8.1832
RAD21L1	0	0	0	0	0	0.849	0	0	0	0.8839	0	0.6154	0	0	0	0.5403	0.6427	0	0	0	0	0	0	0	0	0	0	1.1359	0	0.4176	0	0	0	0	0	0	0	0	0	1.2881	0	0	0.6046	0	0	0.5271	0.693	0	0
IL1RAPL2	3.4726	1.9336	2.1649	0	0.8951	2.7244	0	2.5723	0	2.498	2.6827	1.8718	0	0	0	0	0	0.6117	0.573	2.7772	2.9657	0.8131	1.9683	6.0005	1.5755	0.6218	3.1158	1.1359	3.074	1.5916	2.0007	3.5703	1.823	0.9059	2.0156	3.1159	1.1649	1.0109	2.1526	1.2881	2.718	0.5891	2.2153	3.2827	1.1165	1.4667	1.1591	0.7011	1.6178
SLC36A3	0	0	0	0	0	0	0	0	0	0	0	0	0	0.6575	0	0	0	0.6117	0	0	0	0.8131	0	0	0	0	0	0	0.3391	0	0	0	0.5923	0	0	0	0	0	0	0	0	0.5891	0	0	0.6637	0	0	0	0
CKS1B	8.9795	9.8402	9.8502	10.3366	10.3705	9.1009	10.3074	8.5608	10.2975	8.8692	9.7608	8.6704	6.9073	7.256	7.2878	6.9557	7.3305	9.7128	9.1671	8.0557	7.991	9.5296	9.0268	9.6559	8.11	9.016	8.2692	9.7192	8.8331	9.1932	8.549	9.4201	9.2483	9.1664	9.686	9.7127	7.7064	10.806	8.758	8.5598	9.6073	10.0109	8.4308	8.8817	9.0392	9.883	9.2963	7.9733	8.1176
SLC36A1	9.0636	9.2729	9.5443	8.5664	8.3161	9.2863	9.1592	9.216	9.5942	10.6122	8.276	5.7602	7.6664	8.0237	5.4378	5.6327	7.6855	8.8084	9.2021	10.8811	9.6803	8.6867	8.8688	9.0773	10.3545	9.2188	8.8869	8.9124	9.5604	9.4783	9.8341	9.7222	9.1408	9.5803	8.9676	8.8003	10.679	8.6656	8.8966	8.2842	9.1188	8.9981	9.0762	9.2342	9.267	8.3031	8.9582	9.3852	7.1727
ST13	11.6142	11.315	11.2387	11.9381	11.9055	12.4706	12.2544	12.1127	12.1454	11.6675	11.8925	12.9081	12.306	12.09	11.9731	13.2364	11.7834	12.3279	11.7119	12.0818	11.7096	11.5005	11.4324	12.4237	11.9498	11.666	11.8722	11.079	12.1695	11.8666	11.9446	11.4927	11.2395	11.8194	11.6213	11.2241	12.0111	11.956	11.1719	11.4241	11.9539	11.5561	12.0058	11.3455	11.576	11.0123	11.4701	12.2474	12.4182
RPL31P11	1.4241	1.5261	1.668	2.2105	1.6552	1.38	1.86	2.2359	2.2021	2.2642	1.1121	1.8718	1.653	1.7266	1.7697	0.9326	0	1.8642	2.1418	1.6457	1.6058	0.8131	2.7711	1.9573	3.6423	2.0816	2.5813	2.3762	1.8681	2.5108	2.2809	3.9547	2.0165	2.9982	2.718	1.4353	3.0795	2.0164	1.953	1.9575	1.1938	2.0092	3.1389	1.8052	1.9711	2.031	1.7935	0.7011	2.6259
C14orf115	1.9804	3.5035	2.736	1.9645	2.4058	1.7671	0	2.964	1.1378	1.6384	1.3498	0	6.7072	2.6314	0.4269	3.2679	0.6427	3.3188	2.5548	1.6457	2.8341	0	2.3678	0	2.7104	5.8338	4.2202	6.3757	1.7593	1.005	2.5154	2.363	3.9273	3.075	1.0104	1.6463	1.801	0.5923	0.6548	1.9575	2.8091	2.7109	2.2153	0.5016	2.8924	4.4703	0.693	0.7011	3.4367
ZC3H15	10.0325	10.6174	10.2899	10.2533	10.4587	10.5761	10.3735	10.2312	10.3804	10.2881	10.3274	10.3284	9.467	9.2854	9.921	9.6026	9.5361	10.3321	10.3146	10.4779	10.0174	10.351	10.1809	10.1114	10.0623	10.2663	10.2385	10.6962	10.5063	10.3536	10.5147	10.8822	10.3421	10.4007	10.582	10.2507	10.1339	10.3689	9.8643	9.961	10.4232	9.7605	10.0489	9.9998	10.2262	10.6306	10.391	10.0143	10.2406
TMEM213	3.0277	0	2.5338	6.1723	3.326	0.849	0.6098	4.4201	0	3.033	5.9126	0.6154	4.2653	1.1075	1.6162	0.5403	0	1.6381	1.9728	1.2208	2.9313	0	1.8061	4.7075	1.7555	1.3876	2.8349	0	0.3391	2.8831	1.1932	0.8295	2.0165	1.2083	2.0156	3.7847	0.8704	0.5923	0.6548	1.6612	1.4419	1.0062	1.0293	1.1683	3.0017	1.2159	2.8412	2.0458	0.6015
C14orf118	7.7384	7.4582	7.7117	6.9585	7.2833	7.3963	7.4991	7.6041	6.0274	7.5401	6.9099	5.9583	7.572	7.3509	6.1334	7.7481	7.9175	7.4404	7.2948	8.0771	7.3855	7.628	7.4814	8.2111	7.7606	7.3068	7.4613	7.4434	7.8438	7.4857	7.3113	7.8469	6.8483	7.2862	7.6205	7.5319	7.8788	5.8158	7.9407	7.0932	7.5053	8.1077	7.2962	7.2939	7.2889	7.044	7.2544	7.937	7.2483
ARTN	4.5938	4.0859	2.736	4.115	4.9586	4.6915	5.8664	4.8182	5.5795	3.3643	4.89	6.3737	3.1768	4.5198	3.7801	3.2679	5.2063	4.0282	5.5791	4.0388	3.7292	4.3165	4.1413	3.6477	3.8936	4.1013	4.4901	4.1511	2.715	2.6714	2.9749	4.3524	5.0212	4.3064	5.8532	3.7847	5.0928	5.3067	3.6424	5.183	3.3238	5.0119	3.5124	4.2066	4.2995	4.7079	4.9641	4.2112	2.742
ART1	0	1.9336	0.5216	0	0.5159	0	0	1.1615	0	0	0.4722	0	0.6194	1.7266	1.0235	0	0	0	0.9819	0.8467	0.7495	0	0	0	0.4814	0.6218	1.5446	1.1359	0.8441	0	0.8935	2.2884	0	1.2083	0	0.5121	1.801	0	0	0	0	0	0	0.5016	0	0	0.693	0	0.6015
HRH3	0.5068	0.9561	0.5216	0.4466	1.4434	0.849	1.6342	0	0	1.1814	0.4722	7.9314	0.6194	1.45	6.2619	3.0478	3.9628	0	0.573	0.3404	2.1395	0.8131	0.5019	0	0.4814	0.6218	0.4682	0	0	0	0	0.6022	1.5996	0	1.3344	0.5121	0.8704	0	0.6548	0.7832	0.5152	1.3294	2.2153	0	0.6637	0.9122	0	1.5247	2.6259
ART3	5.7669	2.5111	3.9008	0.4466	6.5722	3.6109	1.3663	4.8495	0.6783	2.8757	4.2629	5.9949	0	2.3339	2.7767	0	0	0.6117	2.8755	2.3196	3.7292	1.33	4.8727	1.6133	6.5313	1.8852	4.4653	1.1359	1.9692	0.4176	5.8906	0.3323	1.011	3.8623	2.1861	4.207	0.8704	3.7206	1.953	0	3.1252	2.5952	2.3686	1.9674	0	1.6802	2.0297	6.2015	1.3515
HERC2P2	9.1485	10.0453	9.9785	9.7289	10.7724	10.7574	9.1405	9.9699	9.7976	9.6504	8.6375	9.2878	11.3029	10.6821	10.8103	10.4055	9.7505	9.8854	11.0478	7.6347	10.9007	8.2106	10.862	9.8887	9.1672	11.4936	10.2237	10.7712	7.9247	8.5401	7.9368	9.155	7.1967	9.3525	9.3804	9.5574	10.5107	9.0972	9.8714	12.1636	9.4506	9.5211	10.4002	10.5023	10.6149	9.0138	9.5066	10.3596	10.3754
ART5	3.8122	3.091	3.144	2.0927	2.5183	4.0201	4.5294	2.8448	4.7447	2.498	2.4973	2.0676	2.249	2.8779	1.0235	0	0.6427	3.9316	4.7199	2.885	3.7292	3.0993	3.0134	3.0729	3.6423	4.0553	3.6878	2.3762	3.2042	3.7097	3.0515	2.9513	1.823	3.5217	1.8222	3.5943	5.7438	1.5996	3.8289	3.1588	2.9758	1.8161	3.7542	4.3895	5.2403	0	3.0703	3.6882	1.6178
ART4	5.9743	4.0037	5.4915	3.4802	4.6727	4.9749	2.3808	6.955	4.6444	0.8839	4.3199	2.6599	4.4885	7.6201	4.6886	4.0398	5.139	2.2317	6.1441	6.8839	6.7266	2.4704	4.8099	4.6135	6.7594	5.3144	5.6239	4.1989	6.9037	4.5331	6.975	5.3718	4.1499	5.0008	3.6629	4.7992	7.3107	3.1893	3.5032	2.2032	5.8057	4.056	6.415	3.8385	1.1165	3.478	3.9817	4.3055	4.439
RNF111	9.0828	9.3076	8.9446	9.2454	9.2623	9.5496	8.9481	9.3382	8.5757	9.1905	9.3398	8.4511	9.8303	8.7423	9.3789	9.0605	8.8138	9.4604	9.1324	9.9202	9.5889	9.0316	9.0106	9.8148	9.5636	9.1534	9.2007	9.5772	9.9993	9.4467	9.6022	9.7588	9.133	9.2454	8.7705	9.526	9.4357	8.3924	8.8578	8.7769	9.4202	9.4448	9.2516	9.1235	8.8293	9.4601	8.942	8.7513	9.4185
TCEA2	8.2836	8.5585	8.0304	9.4245	8.5852	8.8509	8.3584	8.3717	9.4066	8.1783	8.4791	10.6963	10.3977	10.9101	9.6958	9.6285	9.9552	8.2636	8.8721	8.3224	8.4418	8.7591	8.1219	8.2623	8.6057	7.8589	8.7827	7.7824	7.7114	8.2892	7.8854	8.117	8.3772	8.4993	8.8424	7.8308	9.0816	9.1613	8.1823	8.5653	8.6257	8.7571	8.7463	8.5627	8.6852	7.3551	8.7384	8.4648	9.6883
TCEA3	10.3196	9.4559	9.4504	7.9527	10.7882	9.4897	8.0359	10.1936	8.4795	8.9367	10.1207	8.1633	7.26	7.5987	3.8847	4.9106	6.7945	9.7776	10.3218	9.589	10.3809	7.6928	10.0984	9.8055	9.8749	9.6983	10.182	9.6543	9.6136	9.1833	10.1242	9.5805	10.6572	8.8785	9.2543	9.8063	8.4464	10.4812	6.3059	8.3526	9.2052	9.2803	8.5398	9.1267	8.9771	10.6505	10.4237	9.2509	7.0542
TCEA1	9.8752	10.0821	9.007	9.8987	9.9888	10.0633	10.108	9.9062	10.601	9.9488	10.0733	9.9812	9.3651	9.5326	10.4506	10.8037	9.7496	9.9149	10.1242	10.1809	9.8518	10.7311	9.8737	10.8153	10.1535	9.9029	10.2173	10.2697	10.4426	10.1242	10.3884	10.6879	10.5678	10.2296	11.3116	10.0368	10.1227	9.4833	9.782	9.8705	10.0063	10.7986	9.9962	10.3406	10.2304	10.1731	10.0207	9.8644	10.7089
MGC57346	7.5501	7.9165	8.0492	7.6775	8.3198	8.012	5.9779	6.6476	8.0207	6.6224	7.7307	8.1136	8.4537	8.3349	7.8123	8.37	8.6907	7.8762	7.0071	6.8576	7.3242	7.7996	7.4333	9.129	7.4172	7.8552	7.7133	7.0016	6.2761	6.2641	7.3679	7.5567	7.4606	6.9916	7.3867	7.9688	8.1498	7.2878	6.8493	6.8353	7.7593	7.8121	7.8363	7.4648	6.028	7.9235	6.4786	7.4811	8.5724
COX4I2	3.8548	5.6405	3.7219	4.115	4.6233	5.0466	6.0494	5.5086	5.3007	4.4681	5.4201	5.6575	6.3757	7.1248	5.2417	2.0636	4.1107	5.1852	6.2026	4.716	4.3272	5.3077	3.5631	3.9465	5.0306	4.9114	5.445	3.7629	4.1881	4.7285	5.0328	3.8805	3.3417	6.0654	4.9742	2.8858	5.0393	5.7896	3.3491	5.4201	5.2607	4.3693	5.8645	4.0343	4.5358	4.5539	5.4848	4.3055	6.0482
COX4I1	12.3504	12.5989	12.6545	12.7684	12.9767	12.7834	12.3278	12.1434	14.0616	12.8998	13.2557	13.9256	12.3887	12.5719	12.607	11.9538	11.7533	12.9806	12.7954	11.8993	11.9488	12.1424	12.937	12.0948	12.168	13.1315	12.9846	12.9551	11.9415	12.5677	12.2349	11.9993	13.2371	12.6615	13.1094	12.9473	12.3593	13.3431	12.3615	12.9851	12.4147	12.8944	12.3836	12.6916	12.8036	12.9416	12.4944	12.5908	12.3775
BFAR	10.6096	11.092	11.4287	10.9782	10.7924	10.6564	10.3534	10.4195	10.2499	10.5366	11.077	10.0428	9.5865	9.7455	10.7995	9.559	10.012	10.9062	10.443	10.5167	10.4021	10.4574	11.2261	11.0083	10.3697	10.7137	10.4569	11.19	10.9619	10.8817	10.5399	11.224	11.2749	10.6692	11.0147	11.0434	10.4684	10.0386	11.2835	10.9179	10.406	10.6629	10.2869	10.7327	10.5308	10.985	10.7196	10.5909	9.5754
ZC3H18	9.5862	9.6457	9.9679	10.2678	9.8552	9.931	10.1038	9.9735	9.9955	9.934	9.713	9.693	9.7881	9.8026	9.9388	9.7153	9.5812	10.4458	9.6219	10.053	9.8655	10.2023	10.3371	9.8717	9.466	9.985	9.9517	10.5506	9.9328	10.0485	9.6857	9.9777	9.9556	10.0816	10.2804	10.0403	9.7148	10.0211	10.061	9.9175	9.8587	10.3522	9.7154	9.9209	9.9079	10.2992	10.0121	9.913	9.6016
TMEM212	0	0	0.9039	0.4466	0	0	0.6098	0.6946	0	1.6384	0.4722	0	0	0	0	0	0	0.6117	0.573	0	0	0	0.5019	0.4976	0.4814	0	0	0	0	0	0	0.3323	0.5923	0	0	0.5121	0	0	0.6548	0	0.5152	0	1.0293	0	0	0.5271	0	0	0
SNORD115-13	0	0	0	0	0.5159	0	0	0	0	0	0	0	1.653	0	0.7557	2.3474	0	0	0	0	0	0	0	0	0	0	0	0	0	0	0	0	0	0	0	0	0	0	0	0	0	0	0	0	0	0	0	0	1.3515
TCEB3B	0.8811	0.9561	0.5216	0	0.5159	0	0	0	0	0.5086	0.4722	0.6154	1.0513	0	0	0	0	0	0.9819	0.6157	0.7495	1.33	0	0.4976	0.8417	0.6218	0.4682	0.677	0.3391	0	0	0	0	0.523	0	0	0	0	0.6548	0	0	0.5891	0	0	0	0.5271	0	0	0
SIPA1	10.0899	9.649	10.0789	10.9911	9.2643	10.1914	11.4642	10.4926	10.3509	10.2084	10.2336	9.1391	9.3415	10.0434	7.695	7.9604	8.2403	9.6083	10.5752	10.0079	10.2188	10.4713	9.5267	9.4555	10.0972	10.2286	10.0747	9.0734	9.5462	10.3654	9.5212	10.1389	10.2197	11.3131	10.166	10.0467	10.5721	10.2554	10.4191	10.0637	9.9948	9.3432	10.6313	10.3798	10.229	10.3157	10.3883	10.4675	8.413
CRTAM	4.6911	4.4996	3.9423	2.7667	3.9248	4.0896	6.3484	5.386	3.3224	4.8737	3.5178	1.6452	2.249	3.5814	1.6162	0.5403	2.7252	2.8753	5.4402	5.9279	5.1868	2.8189	4.3617	2.1028	5.6585	3.6841	4.8952	2.8049	4.8627	4.5744	5.7482	5.8704	3.9273	5.2026	5.4465	4.2721	5.9893	2.9258	2.9805	3.7286	3.7945	3.7663	5.5163	3.6602	3.1032	2.6534	4.2389	4.6671	2.2081
EDA	5.789	5.613	6.1434	4.115	6.1943	5.6633	6.2422	6.3686	6.3369	5.784	6.2791	8.3838	9.7291	9.7299	7.0387	7.5768	9.9314	6.2677	6.4719	6.8968	5.9294	5.513	5.762	5.4129	6.7166	5.0818	7.1233	4.6411	7.3989	6.3849	6.5155	4.9802	5.4477	6.6016	4.412	5.4744	6.2934	5.8288	6.7058	6.3275	6.7927	7.6084	7.2176	6.451	6.3609	4.3191	5.6533	6.6777	7.8399
OR6P1	0	0	0	0	0	0	0	0	0	0	0	0	0	0	0	0	0	0	0	0	0	0	0	0	0	0	0	0	0	0	0	0	0	0	0	0	0	0	0	0	0	0	0	0	0	0	0	0	0
CCDC116	2.6941	2.5111	1.8533	2.4206	2.6227	1.38	5.2611	2.4139	2.2021	2.1313	1.1121	2.24	2.6695	2.4903	2.3593	1.8976	2.1268	1.6381	3.2893	1.5175	2.6892	2.9659	2.3678	0	0.4814	2.4088	2.2733	1.4836	1.0428	2.33	1.4412	2.363	1.011	2.6421	2.3385	1.6463	2.5775	2.0164	2.6251	2.2032	2.1484	1.8161	2.7498	2.1132	1.7383	2.5486	2.9603	2.2494	2.0369
CADPS2	9.058	9.1894	9.0773	9.2583	9.4549	8.7843	9.6506	9.7241	7.8092	9.0933	9.1582	6.2072	8.6949	9.4252	5.4605	10.3757	10.1054	10.1998	9.559	9.8337	9.6707	8.8822	9.1171	9.1366	10.2273	9.6135	9.8689	9.6871	9.7799	9.8757	10.0303	9.5702	9.5974	9.3896	8.8771	9.7185	10.1253	9.3925	9.4262	9.5314	9.3055	9.1467	8.7445	9.2081	9.0552	9.5028	9.6012	10.0598	9.3663
CCDC114	5.4007	4.6691	4.27	7.8361	4.5457	4.3945	1.86	3.9283	4.9266	6.3302	5.8365	4.8411	6.9704	8.4714	3.5018	6.2123	3.9628	6.1653	4.2874	2.6605	4.3754	6.9934	3.9212	8.0811	2.8752	4.4603	4.6307	3.4828	5.6294	4.5539	2.6197	5.5176	3.5436	2.8311	6.2872	4.207	3.5566	5.288	5.5173	5.1541	3.9628	4.438	3.6384	3.8798	4.4225	6.1874	6.1049	3.8219	2.9494
CCDC115	9.9166	9.9864	10.1481	10.252	10.1205	10.2419	9.9273	9.7616	9.6916	9.7781	10.7952	10.3098	9.2567	9.4938	10.0698	9.2284	9.1692	10.5966	10.1634	9.6732	9.5901	10.0039	10.068	10.021	10.0809	9.8099	10.2526	10.2075	10.9745	9.8896	9.7191	10.2138	10.7066	10.3157	10.0637	10.1031	9.58	9.9302	9.5463	9.6054	10.1125	9.747	9.9605	10.0901	9.8388	10.4216	10.756	9.8596	9.9323
CCDC112	7.2124	7.842	6.9773	6.1795	7.4628	7.3475	7.0269	7.4132	7.6415	7.3882	7.2842	7.6397	7.5556	8.3023	7.7788	7.9472	8.0789	6.7993	7.3817	7.6653	7.3618	7.5486	7.5014	7.4633	7.9412	7.9746	7.2916	7.8514	7.8848	7.5645	7.8958	8.3248	8.0274	6.8836	7.4257	7.0654	7.4159	7.1815	7.0502	7.4669	7.6387	8.1747	7.3152	6.6552	7.1999	6.9545	7.3059	7.2462	9.0319
CCDC113	7.0059	8.3247	6.9317	7.2814	7.0456	6.2078	6.8408	6.8736	7.2617	6.9833	7.7619	7.2737	8.1476	8.3355	7.2751	9.1382	9.049	6.2874	6.8466	6.9046	6.7266	6.7514	6.6445	8.293	7.2878	6.875	6.8654	7.0328	7.0114	7.6514	7.4451	6.9087	7.1664	7.2983	7.9012	6.4299	6.8645	7.1966	6.2848	6.3784	7.6815	7.2168	6.6723	7.4043	6.2981	6.1521	7.4194	6.8283	7.4324
CCDC110	4.8678	3.3786	3.9423	3.4802	5.7049	4.0896	2.7626	5.1799	4.8978	4.196	4.3476	5.064	5.6838	6.3947	4.547	5.7591	7.5538	3.6575	4.5799	6.1764	4.6347	3.7128	4.6987	4.4049	5.5407	3.6223	4.6529	2.9235	4.9269	3.8838	5.901	4.1142	4.4803	3.905	3.1057	3.6443	5.7214	5.1505	2.6251	2.9047	4.7871	3.4706	5.8773	3.92	3.4502	2.9287	3.5968	4.057	5.3876
CCDC111	7.2879	6.3866	6.477	7.4149	6.9041	7.0162	7.0511	7.5713	6.6499	6.8616	7.2811	7.8251	7.6831	7.5951	8.3317	8.5168	7.9071	7.0211	7.7013	6.9589	7.4306	7.0472	7.1288	8.0022	7.7763	6.7459	7.5842	7.4574	7.0107	7.4939	7.5203	7.4705	6.6742	7.3716	6.8312	6.9849	7.6062	7.3687	6.7447	6.543	7.4598	7.0406	7.5376	7.0358	6.3586	6.8226	7.1938	7.5765	7.3559
LEO1	8.9368	9.3786	8.2299	8.7635	9.338	9.7374	8.7079	8.939	9.2617	8.8873	8.9514	9.7855	8.9954	7.9071	9.4516	8.9228	8.2295	9.5352	9.0325	9.0413	9.0131	8.2069	8.8816	9.169	8.6953	9.2548	9.0025	9.5371	9.1603	9.0434	8.8665	8.9609	9.3838	8.9388	8.7503	9.4124	8.9109	9.5859	8.1994	8.8776	9.1883	9.2266	8.6145	8.7624	9.1187	9.3028	8.5637	8.1773	9.6273
ATP1A4	1.4241	2.7313	0.5216	1.0625	1.6552	0	0.6098	2.4139	0.6783	0.5086	0.8273	1.6452	2.5424	0.6575	0	0.5403	0	1.6381	1.5609	1.0458	1.2403	1.33	1.1689	0.4976	2.4214	1.0549	1.5446	0	1.0428	0.4176	0.8935	1.4922	0	2.3021	0.5919	0.5121	1.4094	0	0	0.7832	0.8941	0.5891	2.5072	1.4132	0	0	0.693	1.5247	0
ATP1A3	6.0947	5.2351	4.9965	1.8237	6.8871	5.7302	4.6552	6.1347	5.5428	6.4674	5.8365	11.8418	10.2339	10.7266	8.6722	10.9691	12.8793	5.6472	6.9526	6.1278	7.6383	5.8712	5.7284	4.0216	5.2863	5.7204	7.1352	2.5337	5.2112	4.7285	5.2916	4.5407	6.2311	5.1503	4.7478	5.5938	5.5148	2.6031	0.6548	3.3747	5.4984	6.202	7.1076	2.77	3.7919	6.6533	4.9641	7.5312	10.5828
ATP1A2	3.5263	7.1209	4.3645	2.604	5.1971	6.6832	2.6463	5.5663	5.1381	6.9929	6.2791	11.3903	4.0487	8.4761	6.3619	2.0636	4.4807	5.2265	7.2903	5.6809	6.3099	4.5206	3.9212	2.4676	4.2939	4.4603	10.8515	4.8046	5.0475	5.7103	5.4272	4.8822	4.4472	9.1543	3.1057	3.5943	7.3032	3.9746	4.1884	5.3453	6.0681	5.1819	9.058	5.5845	1.7383	5.2495	4.4971	11.3401	6.0482
ATP1A1	15.2733	13.7318	14.7379	13.7191	14.9658	16.4894	13.4704	15.2656	14.622	14.8656	14.8228	14.7976	13.7437	13.2674	14.3826	13.2779	12.8096	14.7948	15.1685	15.0899	15.311	14.3253	14.6736	15.3119	15.2257	14.8543	14.4702	13.6939	14.8082	14.5931	15.0509	14.5354	14.6705	14.3269	14.3088	14.8786	13.8221	15.2444	14.9034	14.7376	14.5358	15.6786	13.6447	15.1685	13.8187	14.1712	14.0667	14.2787	12.9517
KGFLP2	6.7133	4.4502	5.6506	6.9645	6.7934	5.2608	4.6062	5.5745	6.3872	5.7074	5.5107	7.5082	7.7899	8.0547	8.2559	9.0499	8.424	3.6653	6.3059	5.7369	6.6304	6.6013	5.8108	5.627	6.4927	4.9024	5.5154	6.5857	6.0877	5.2896	6.4325	5.7769	5.68	5.282	5.8942	5.1356	6.2903	5.4121	5.7979	5.7797	5.7314	5.5422	7.4406	5.3483	4.7156	5.2755	4.6445	5.3896	9.376
MGRN1	10.8241	10.7422	11.2204	11.358	10.9609	10.3784	10.7053	10.9078	10.1291	11.0497	11.1108	10.8292	11.3591	11.4935	11.6619	11.1841	10.861	11.2153	10.7131	10.8852	11.205	10.8044	11.503	10.615	10.8765	11.1504	10.8178	11.3887	10.8234	11.0505	10.205	10.8353	11.2516	11.0387	10.6473	11.0378	11.0141	10.8267	11.717	11.0713	10.9087	10.3092	10.6668	11.1083	10.9272	11.0644	11.2699	11.1004	11.0273
TCP1	11.4768	11.2468	11.0496	11.2759	11.4739	11.3038	12.4428	11.5779	12.0976	11.4418	11.2742	12.1322	10.5884	10.7312	11.3984	10.9863	10.4779	11.5859	11.4364	11.4957	11.1667	10.9692	11.5345	11.4987	11.5816	11.8099	11.3355	11.6384	11.5432	11.4064	11.7113	11.0171	10.9572	11.9698	12.1319	11.2999	11.5346	12.1723	11.06	11.4895	11.5533	11.9771	11.3718	11.7561	11.2272	10.7888	10.658	11.3084	12.2175
CRTAP	11.3619	12.0102	11.8462	11.5349	11.3719	12.0139	12.2483	11.8988	11.5866	11.7551	11.6988	11.7213	10.9174	11.6442	9.9464	9.806	10.7595	11.8794	11.9665	12.2877	11.8348	11.2603	11.4001	11.7981	12.1942	11.6991	12.7839	11.4076	12.0122	12.0955	11.9391	11.5276	11.1103	12.2738	12.1274	11.551	12.8352	11.3227	11.3687	11.3974	11.5625	12.0093	12.2145	11.9447	12.1403	10.8815	12.0267	12.7731	10.3493
CBLC	9.0117	9.7751	10.357	8.7957	10.3607	8.5607	0	8.7571	9.3586	9.9271	10.0608	8.4379	7.9142	8.218	6.7831	7.2678	6.7798	9.7415	9.9331	7.9416	9.1159	10.4418	10.4345	9.7235	7.4105	10.2331	8.167	11.1327	9.1603	8.0689	9.0759	9.9961	10.5596	8.6099	10.2869	11.0402	6.1908	9.4543	9.5262	10.7255	10.1657	10.0878	8.7144	11.4889	10.0688	11.7068	9.4769	8.6694	7.1779
SPHK1	9.3447	10.0033	9.2716	10.0728	8.4716	10.2584	11.9802	9.7886	10.4022	10.5521	9.4161	8.995	7.7591	7.8336	4.2449	4.1465	6.5207	10.4259	10.2709	9.8639	8.8394	10.5605	9.3203	9.574	10.1839	8.8331	8.2789	7.9872	8.6186	10.5263	9.0688	9.3717	7.5574	9.6029	9.061	8.8555	10.9241	10.2622	10.8795	8.997	8.9901	10.0656	9.4546	10.3931	11.4142	7.8786	9.8503	8.2482	5.1441
DPT	8.0742	8.1919	7.3412	7.9163	8.5738	9.424	11.8615	9.7367	9.0296	8.4604	7.2032	7.4855	6.9948	12.2968	5.7461	4.9953	4.6834	8.0758	10.6003	9.2328	10.1444	6.2753	7.9769	5.7364	8.2887	6.9461	12.0471	5.6119	7.9341	9.2846	9.6638	7.5626	6.3436	7.8882	8.4923	7.8916	11.1223	7.7291	3.6424	5.2664	9.2848	6.6846	10.6227	6.7136	10.6831	6.021	9.0979	10.3234	7.4281
BPESC1	0	0	0	0	0	0	0	0	0.6783	0	0	0	0	0	0	0	0	0	0	0	0.7495	0	0.5019	0	0	0	0	0	0	0	0	0	0	0.523	0	0	0	0	0	0	0	0.5891	0	0	0	0	0	0	0
CUEDC1	8.6916	8.4347	9.1957	9.6536	8.3901	9.439	8.5284	9.4547	8.2739	9.4781	9.7761	8.895	10.083	10.2242	9.2172	9.6161	9.7876	9.7741	9.0917	8.9308	9.4369	9.2464	9.0451	9.598	9.2754	8.7568	9.7678	8.8006	8.7975	9.4769	8.7289	8.472	8.6711	8.3833	8.9079	8.9532	8.9476	9.1264	9.4238	8.8166	9.3278	9.0038	9.051	9.7286	8.6625	8.7018	8.9183	9.4844	9.6764
CUEDC2	9.6481	9.509	9.72	10.3875	9.645	9.721	9.6258	9.6316	10.4214	9.5978	9.9046	11.6154	9.7482	10.0816	10.4766	9.3649	9.6001	9.6657	9.8433	9.5444	9.5356	9.3949	9.6439	9.4898	9.896	9.5213	10.1385	9.211	8.9751	9.466	9.6298	9.2415	9.8333	9.7214	10.0921	9.5582	10.0217	10.459	9.7273	9.6527	9.848	8.9752	9.7323	9.8635	10.0306	10.0326	9.7252	9.8654	9.9841
CBLB	9.4348	9.2882	9.571	9.3983	9.2171	10.0327	9.1134	9.594	8.7865	9.4807	8.7417	7.1763	8.6874	8.1286	8.28	7.9709	8.8563	9.1847	9.0244	10.3422	9.3791	9.2464	9.9283	9.3808	9.681	8.9718	8.8586	8.9496	9.8676	9.3734	9.5487	9.382	8.7884	9.6965	9.3153	9.1821	10.1938	8.7531	9.6816	8.9944	9.0209	8.3138	9.4589	9.7158	9.5232	8.5022	9.6695	9.4919	7.7969
CPEB4	9.9403	9.2904	9.435	8.1332	9.8464	8.4361	8.3949	10.2423	9.0817	9.3963	9.9994	9.1913	10.1417	10.1232	11.2649	11.5849	11.2344	8.8503	9.5985	10.9325	10.7068	9.1284	9.0932	9.7431	10.3471	9.2043	9.757	9.237	10.5018	9.5171	10.4212	10.0422	9.6845	9.1817	8.5423	9.78	9.9672	8.6198	9.5059	9.0795	10.0319	9.0649	9.8188	9.6276	9.466	8.9522	9.4581	10.3996	10.9782
CPEB1	4.4896	2.7313	4.1688	2.8417	4.3159	4.5992	5.8533	3.8684	3.486	4.9546	4.0433	7.2078	6.6923	7.0002	6.1334	7.802	4.1107	3.9316	4.5799	6.2183	5.3402	3.8705	3.9602	4.4327	4.2645	3.855	5.9712	1.4836	5.2817	2.6714	4.9945	4.3885	2.8262	3.905	3.4111	3.3143	5.9219	2.8261	2.7536	1.2881	4.6704	2.0092	6.6723	3.9972	3.6647	2.1788	1.5109	6.2849	6.7696
ZNF45	7.2568	7.8654	7.9335	7.2882	7.681	7.8465	7.5567	7.8864	7.4117	7.9309	7.4971	6.8896	8.5435	7.8612	8.28	8.2969	8.3683	7.2077	7.9834	8.2179	8.1993	7.7293	7.6876	8.4843	8.0444	7.9684	7.9538	7.8249	7.9818	7.2323	8.3698	8.275	7.5335	8.2046	7.2054	7.9475	7.848	6.9345	7.5343	7.3634	8.2702	7.279	8.0466	8.4812	7.5449	7.8082	7.8008	7.6883	7.6708
CPEB3	7.2488	7.0304	7.0549	5.783	7.4522	5.9518	5.8922	7.3102	6.5084	6.9293	6.8818	6.1543	7.1001	6.8129	8.5882	8.0911	7.6129	6.7435	7.3733	7.8211	8.0917	6.2468	6.9071	6.1669	7.6512	7.2051	7.1391	7.2413	7.7913	6.2451	7.0469	6.8645	7.2458	6.6958	6.8534	7.0188	7.4675	7.0329	6.9732	6.5097	7.1387	5.6414	7.2721	6.673	5.6457	6.3287	6.958	7.4866	8.1858
CPEB2	8.6193	8.7597	8.4417	7.3343	8.8661	8.296	7.7871	9.0047	7.9099	9.2437	8.7675	8.356	8.8268	9.5681	8.5752	9.074	8.8192	8.5605	9.0271	9.2544	9.156	8.7438	8.7371	8.9425	9.2103	8.1298	8.7027	9.2904	9.54	9.1824	8.8665	9.2278	8.0358	8.7216	8.65	9.1194	9.4477	7.9846	9.0577	8.6864	8.8286	8.8578	8.2178	9.0631	8.532	8.9574	8.7321	9.3566	8.5527
BEGAIN	6.7536	3.8239	5.0354	3.2243	5.8941	5.4682	4.2788	5.7433	8.0107	3.9018	4.4534	7.7437	5.3837	5.5953	9.9494	5.0556	6.5135	5.2265	6.2495	5.8568	5.9455	5.4643	6.2928	4.161	5.9815	5.7923	6.3559	5.5941	5.9346	5.5644	4.8731	6.0103	7.0824	4.9198	4.7478	6.2067	6.1661	7.0985	5.2167	5.0001	4.8528	6.4384	5.3421	4.9705	4.7069	6.1874	5.151	4.6311	4.5062
RBMXL3	0	0	0	0	0	0	0	0	0	0	0	0	0	0	0	0	0	0	0	0	0	0	0.5019	0	0	0	0	0	0	0	0	0	0	0	0	0	0	0	0	0	0	0	0	0	0	0	0	0	0
OSGEP	8.9998	8.5764	9.1675	8.2632	9.1737	8.4294	9.205	8.4881	8.9652	8.6499	8.3377	9.5971	9.16	9.2692	8.8191	8.6003	8.5841	9.0532	8.968	8.2231	8.4726	8.2325	9.1733	8.8682	8.7333	8.7782	9.1115	9.7028	8.7636	8.7638	8.4445	8.9481	9.3026	8.6792	9.1717	9.5516	8.7838	9.1039	8.4918	8.9883	9.0492	9.5982	8.8245	8.0432	8.8622	9.7296	9.0433	8.7152	9.2861
ABAT	9.3471	8.4502	10.0514	7.344	10.0456	9.4833	6.9055	9.2603	9.8322	9.9556	8.7547	11.8779	11.3957	11.4669	11.2148	13.612	12.1686	10.1617	8.8357	9.9155	8.9289	7.899	9.4862	8.4077	9.1032	9.0863	9.0377	8.8064	9.3908	7.9308	9.7753	8.5677	10.9988	7.9958	9.0814	9.3403	9.53	8.8906	7.7498	8.6989	10.0502	9.1493	11.401	8.5143	7.5981	8.5127	8.6767	8.6266	12.8623
LOC100129637	7.5226	8.2599	7.6475	8.2757	8.2891	8.2999	7.5491	7.5235	8.6638	8.0327	7.316	7.8136	9.1536	8.9969	7.8237	8.8708	8.6898	8.8404	8.7626	6.8435	8.5664	9.0079	9.2568	7.5766	7.4567	8.8544	8.2687	7.992	6.5492	7.2	6.9361	7.1682	7.7878	8.3046	7.8072	7.737	7.5047	7.6662	8.2064	9.2092	7.8002	8.5465	8.2711	7.6558	7.6859	9.3193	8.0182	8.3914	8.5572
ZNF780A	7.3037	8.096	8.0637	7.1586	8.0045	10.1329	7.0951	7.7313	8.0699	8.1656	7.8757	7.772	8.9414	8.4309	8.2991	9.1659	8.8084	7.4448	8.1412	8.2256	8.3544	8.3274	8.1706	8.6883	8.204	8.4317	8.1516	8.5563	7.9073	7.2892	8.6183	8.374	7.9962	8.4676	8.1134	8.6856	7.8006	7.8859	7.4228	7.8785	8.2316	7.7705	8.6467	8.297	7.5449	7.928	7.4298	7.8299	8.6338
ZNF780B	7.9298	8.1685	7.9715	7.3821	8.7237	9.5216	7.202	8.2627	7.1805	8.053	7.5576	8.1471	10.1769	9.4528	9.674	9.9958	9.7144	7.3452	8.3921	7.9664	9.0016	8.3068	8.7856	8.6897	8.1608	8.8406	8.128	7.9172	7.9057	7.2096	8.0578	8.193	7.861	7.9067	7.891	8.5658	8.4498	6.9989	7.6869	8.919	8.4859	7.7936	8.6335	8.3103	7.4613	8.0768	7.8324	8.0638	8.9497
TLN2	8.6944	10.4789	8.6702	7.9119	8.8661	10.026	10.1196	8.5702	7.8697	9.9727	9.1977	8.6303	7.8883	8.7939	9.0836	7.106	8.1319	11.355	8.9524	8.9277	9.0599	9.5281	8.765	9.0167	9.1084	9.5297	8.9642	9.7547	9.031	9.3668	9.1936	9.0023	9.2055	9.5811	8.4	9.9819	9.1484	8.0047	8.4162	9.1994	9.0861	9.8444	9.3923	8.6829	9.9331	9.6479	9.557	9.2524	8.2824
FRG1	9.0396	8.8358	8.6468	9.4709	9.2962	9.2258	8.9709	9.15	9.3266	9.2647	9.3181	10.0075	8.9445	9.2773	8.9851	9.4432	9.388	8.9553	9.3355	9.146	8.9127	8.4911	9.2453	9.3077	9.3863	8.4955	9.3292	9.389	8.9107	9.1816	9.1873	9.3202	8.9287	9.1185	9.346	8.9948	9.1282	9.7624	8.9478	9.2047	9.3094	9.3308	9.0651	9.1438	9.015	9.1555	8.9256	9.3607	8.9437
FRG2	0	0	0	0	0	0	0	0	0	1.1814	0	0	0	0	0	0	2.5972	0	0	0	0	0	0	0	0	0	0	0	0	0	0	0	0	0	0.5919	0	0	0	0	0	0	0	0	0	0	0	0	0	0
RHEBL1	5.6141	4.7215	3.4617	5.7445	3.8407	4.0896	6.8408	4.1455	4.3791	4.7658	3.6571	2.533	4.2245	4.4065	2.9792	2.7879	4.4807	3.7735	4.8956	4.0152	3.8014	3.4384	4.8931	2.6679	3.28	4.1891	4.1283	2.6756	3.6319	4.0683	3.9215	5.5094	4.606	5.3334	5.36	3.0432	5.0025	4.108	4.948	3.648	3.5521	4.9188	3.8088	3.9972	3.4502	4.2202	4.191	4.8026	2.742
ZNF41	7.2488	8.0301	7.8185	7.1512	7.6034	7.3404	7.3536	7.5623	6.5273	7.7244	7.3846	7.0775	8.2349	7.8286	7.8386	7.9177	8.4814	7.1498	7.5375	8.176	8.0953	6.8682	8.0512	8.1705	8.0226	7.99	7.6767	8.1109	8.1188	7.5773	8.2284	8.1981	7.1766	7.8173	7.1238	7.3136	7.8324	6.8608	7.5388	7.5414	8.2024	7.5592	7.9065	7.4184	7.4275	7.3934	7.6802	7.3604	8.2362
IFT80	9.2453	9.5129	8.8887	9.1595	9.3941	8.8818	8.5811	9.0929	8.7719	8.8609	8.9799	9.0685	10.1658	9.1713	10.4838	9.6765	9.6085	9.3311	9.2839	9.2732	9.4326	9.4653	9.4274	10.1492	9.4671	9.8091	8.8488	8.1116	9.2879	8.9934	9.062	8.9619	8.8855	8.754	8.8808	8.8102	9.6612	8.1024	9.1262	9.6673	9.331	9.0783	8.997	8.805	8.858	8.355	9.2523	8.7617	9.1517
FBRS	10.5256	10.6018	10.7497	11.6844	10.7727	10.5571	10.434	10.6295	10.7831	10.8428	10.7048	11.1884	10.8817	11.2587	11.4904	10.8302	10.3644	10.8842	10.6383	10.3934	10.8051	11.274	11.1182	10.7068	10.1955	10.9548	10.6984	10.5751	10.4432	10.6487	9.8616	10.8367	10.5673	10.8515	10.8224	10.8236	10.4839	10.7962	11.1374	11.1516	10.6354	10.7597	10.7118	10.9414	10.8204	11.0917	10.9416	10.7916	10.3635
ZNF414	7.6137	7.0408	7.453	7.6374	7.7887	6.9955	7.7664	7.805	7.7093	7.7416	7.4878	8.9285	9.7099	9.7609	8.0725	9.063	8.9543	7.2025	7.7999	6.601	7.5881	7.7138	7.7586	6.5046	6.97	7.3359	7.6103	7.5578	6.6945	6.6344	6.3434	6.5141	7.7999	7.1988	7.8941	7.2341	7.6717	8.1816	7.3837	7.8244	7.5222	7.5592	7.4065	7.5994	7.8671	7.5712	8.1468	7.5458	8.2631
IFT88	8.4986	9.0325	8.3845	7.8856	8.2666	8.3033	6.9492	7.8713	8.2313	8.0345	7.8804	8.429	9.065	8.5513	9.0845	9.7277	9.5415	8.3916	8.5222	7.7063	7.9518	7.5945	8.124	8.5634	8.0226	8.0411	8.0214	8.9461	7.7981	7.6847	7.9087	7.7037	7.9496	8.2856	7.0374	8.6432	8.0051	8.3164	7.6707	8.3237	8.5065	7.5592	8.2354	7.6087	8.0047	8.5573	8.1716	8.3643	9.3458
IL10RA	10.012	8.608	9.2106	8.5144	8.1116	7.9807	10.4905	10.2664	7.9629	9.3077	8.4884	6.9652	9.445	8.6787	7.4975	7.5904	7.9957	9.1435	10.1417	10.597	9.6671	7.3079	9.1888	7.4189	10.7358	8.9933	9.3163	7.5113	9.7855	9.8783	10.289	9.3143	9.0676	10.5405	9.1717	9.2218	10.2493	7.4353	9.1437	8.5817	8.79	8.5973	10.6806	8.9705	8.5274	8.8608	9.075	9.9976	9.1403
POU5F1B	5.8535	3.3786	6.0132	1.6495	6.362	5.8352	1.4876	5.5404	5.3651	3.8605	5.7034	5.1812	3.9012	3.51	5.0529	3.5173	3.544	5.8849	5.0309	2.4658	6.0381	7.617	6.709	4.6612	4.1076	6.6145	4.4653	4.4955	3.7085	4.0094	2.9749	4.2579	4.2302	4.1376	4.0639	5.6561	4.0648	3.4793	7.3177	7.9177	4.8741	5.8701	3.7107	4.5259	3.9637	6.8916	5.1758	4.8659	3.6633
SP1	11.5081	11.8813	11.1302	11.1569	11.4958	11.4287	10.4291	11.3237	10.9244	11.4283	11.7524	9.3689	10.43	10.412	9.9159	10.6636	10.6798	11.1966	11.0683	11.6332	11.7518	11.2784	11.7175	11.1917	11.598	11.112	11.261	11.4536	11.5706	11.1608	11.6028	12.0975	11.5442	11.3272	11.315	11.4214	11.0492	10.838	11.369	11.884	11.5043	10.7978	11.0047	11.5392	10.9551	11.4335	11.7735	11.3411	10.1197
SLC27A4	9.5025	10.2113	10.2651	8.7033	10.1938	9.648	10.7202	9.5951	10.1948	11.0714	10.3795	10.1608	10.1458	10.5248	10.1891	10.1369	10.4732	9.5757	9.5449	9.531	9.6427	9.6622	10.4038	8.2681	9.6322	9.5444	9.8522	10.8403	9.7628	10.5802	9.4055	9.9991	10.5822	9.695	10.1742	9.9191	9.6094	9.9716	9.7763	9.6833	9.4586	10.7613	9.8096	9.7236	9.984	10.0621	9.7768	9.7838	9.8336
SP2	8.8941	9.1589	9.2769	9.2812	8.4657	8.9984	9.0009	9.2877	8.5343	9.2235	8.9849	8.9719	9.8968	9.6533	9.5543	9.5441	9.8229	9.1286	9.2176	9.1145	9.0872	9.5207	8.8245	9.0005	9.3091	9.3098	9.2524	9.3271	9.0141	8.9378	9.0375	8.7755	9.0731	9.1621	9.1679	8.7297	8.8997	8.9832	9.067	8.2641	9.224	8.9665	9.2893	8.9451	9.1398	8.6054	9.2267	9.227	9.3366
OLA1	10.3991	10.6481	10.2676	10.264	10.6955	10.6391	10.413	10.1464	10.7121	10.0976	10.5606	11.2248	9.4349	9.5438	10.2941	9.6434	9.8919	10.3029	10.2783	10.2591	9.8823	10.5175	10.2818	10.1183	10.3458	10.3074	10.3178	10.6453	10.6673	10.3639	10.6598	10.6596	10.7193	10.3696	10.9328	10.1225	9.6962	10.5921	10.0048	10.5493	10.3591	11.9667	10.1951	10.1227	10.3934	10.3687	10.8769	10.2038	10.4092
PNOC	3.4726	6.1409	4.1688	5.0092	2.5183	4.8602	5.2611	5.0241	4.2933	5.223	3.5657	1.8718	3.4838	2.987	0	3.398	4.2449	5.872	3.7736	4.6865	4.2774	3.4384	3.2208	2.3559	4.6531	3.5578	3.9248	2.3762	4.9269	5.4692	5.7014	5.8117	2.187	7.0828	5.324	2.5076	7.4742	1.0109	1.953	4.7906	4.0401	2.4695	6.3148	2.936	3.5967	1.8662	5.9976	3.6164	4.3685
CNTF	2.2594	3.2419	2.421	2.8417	1.8398	2.0721	3.6522	3.6724	2.379	2.8455	2.3948	2.0676	2.8942	2.7599	2.3757	2.0636	2.9514	2.3854	2.7763	3.1674	2.8341	2.6551	1.4139	1.9573	3.4465	2.4088	3.1158	1.7787	2.4609	2.1232	3.1935	3.1327	3.3417	3.9472	1.3344	2.1403	3.3377	2.0164	2.3279	1.6612	2.0016	1.3294	3.1389	3.108	2.0321	2.3129	2.4104	3.287	2.6439
MCM10	6.2302	6.5982	5.9536	5.8481	6.5392	4.9377	8.0588	6.0294	6.2255	5.8276	6.7838	3.1667	2.7862	2.1584	1.6162	3.3344	3.1469	7.084	5.5938	4.5782	4.9208	6.203	5.8269	5.9629	3.5958	5.6755	5.3667	6.5425	5.2009	6.0831	5.653	5.7984	5.7357	5.7628	7.5905	5.902	3.5049	5.9283	5.5173	5.9608	6.0212	8.7969	3.8088	6.0685	6.8221	5.68	5.1257	5.2918	2.9494
PDIA5	9.955	9.562	9.5898	8.6045	9.5621	10.0338	9.7233	9.566	10.2255	9.4661	9.1405	7.1	8.4381	8.7995	10.1741	6.3948	9.1322	9.527	9.9143	9.446	9.4966	8.9957	9.3767	9.9555	9.9742	9.3988	9.6118	8.7148	9.3333	9.555	9.7718	8.9602	9.1212	9.7124	9.1134	9.5984	10.1753	9.3072	9.3896	9.3279	9.2178	9.4981	9.1133	9.4382	10.0836	9.101	9.4732	9.245	7.5683
SP4	7.093	6.4968	6.8138	8.0683	6.9234	6.9955	7.8931	7.8977	6.7608	7.3401	6.7889	7.5402	8.7853	8.331	8.8124	8.7139	9.2053	7.3913	7.3082	8.3823	8.0216	7.4521	7.0634	8.6983	7.9711	7.956	7.3057	7.5065	8.6482	7.5594	8.2201	7.2282	6.8797	7.4174	7.5559	7.1239	7.7122	6.7765	7.0058	5.7833	7.7721	6.5668	8.0237	6.8653	6.2981	6.4573	6.6915	7.1667	8.0232
TMEM38B	5.9151	5.9123	6.8082	5.0092	5.9352	5.4419	7.6198	6.7547	6.9194	6.8148	5.7968	5.9706	8.4043	8.9983	9.7648	9.249	10.0377	6.3447	6.564	8.1274	7.0643	6.3575	6.1731	6.4512	6.9424	6.2148	6.734	6.9373	7.4804	6.4856	7.7133	7.3862	7.9227	6.7079	7.9124	6.3188	7.3442	5.4807	6.0796	5.5809	6.621	7.8826	7.0407	6.3369	6.1277	6.3444	5.0472	6.8675	9.1795
THUMPD3	9.4435	9.135	9.4929	9.1464	9.3674	9.2955	9.6458	9.5266	8.9635	9.1232	9.6546	9.5219	9.662	9.1526	9.533	10.0149	9.9088	9.7055	9.3366	9.5648	9.2924	9.3588	9.2978	9.8035	9.5965	9.3304	9.6653	9.2211	9.5057	9.3872	9.6376	9.6185	9.3794	9.1343	9.7537	9.7053	9.5308	9.0204	9.1393	9.5001	9.2678	9.8237	9.2869	9.287	9.1487	9.4235	9.3734	9.6396	8.6543
IGFBPL1	3.1694	3.091	1.4553	0	1.8398	2.0721	2.5196	2.5723	3.6328	3.3039	2.165	4.5449	7.4969	7.361	0	4.191	7.237	1.3698	0	3.9913	1.6058	1.7097	0.5019	1.4047	2.0596	0.6218	4.7791	0	1.3731	3.6337	3.2596	0.8295	2.6032	4.0641	1.8222	2.1403	3.1485	1.0109	1.1035	1.6612	3.3238	1.8161	4.6407	2.2456	2.5041	0.5271	3.4417	4.2112	7.3616
SP5	3.2984	5.1612	4.2033	3.2792	4.2522	6.284	3.3136	4.1455	5.9313	5.6324	5.4963	8.528	2.4031	4.9282	1.9085	5.4795	4.619	6.2971	4.251	3.2504	4.5946	4.6567	4.6754	2.6679	3.3931	4.658	6.8197	4.8352	6.268	4.9166	5.142	5.4762	3.2675	5.7744	4.6048	3.9127	4.201	5.0655	3.8861	3.7286	4.8093	4.3336	4.2645	5.8363	4.2561	7.3394	8.5207	6.0324	2.742
ATG4C	6.8878	7.346	6.2627	6.3688	6.9587	6.9019	8.1631	7.3599	6.4795	7.1167	6.455	6.1967	6.7292	6.8495	7.1302	6.2898	7.3604	6.7506	7.6327	7.9571	7.1908	6.8775	6.8353	7.3586	7.9574	7.3786	7.4487	6.5425	7.8118	7.5645	8.0967	7.3152	6.9933	7.9014	7.1804	6.7879	8.012	6.6215	6.9863	6.7509	7.3919	6.504	7.3932	6.9551	6.792	6.2804	6.9933	7.21	7.3479
ATG4B	10.1472	10.4018	10.4431	10.7752	10.4635	10.5625	9.9343	9.8002	10.6986	10.2456	9.8912	10.8451	10.5323	10.4713	11.273	10.1129	9.4449	10.7535	10.5274	9.0673	10.3223	11.1048	11.043	9.822	9.6479	10.8151	10.2562	10.6377	9.5167	9.8607	9.1616	10.0114	10.3342	10.1978	10.3049	10.4253	9.9112	10.6138	10.7068	10.9529	10.2367	9.6516	10.1541	10.3111	10.4445	10.8231	10.5232	10.1388	10.2535
ATG4A	9.175	7.9446	8.3093	7.2982	8.6234	8.27	8.493	7.9126	8.4795	8.7581	8.0938	7.6702	8.7263	8.8199	9.3164	7.8792	8.9179	7.4963	8.5729	8.5267	7.9832	7.5544	8.3358	7.4999	8.3372	8.1627	8.3116	8.16	8.1873	8.4735	8.4463	8.1828	8.6943	8.4515	7.7855	8.2915	8.3081	8.2862	8.2134	8.1257	8.5318	8.207	8.1821	8.1121	8.3935	8.6038	8.046	7.8691	8.6818
THUMPD2	8.0261	8.3374	7.6347	8.1313	8.3882	7.9761	7.0951	7.2818	8.2906	7.4765	7.6987	7.7401	7.6777	7.4206	7.4386	6.7518	7.1989	7.9178	7.8526	7.5181	7.6915	8.2216	8.3302	7.8379	7.6483	8.1573	7.281	8.9478	6.9632	7.4165	7.4272	8.4271	7.5954	7.021	7.6788	7.9892	7.8813	8.0579	7.2431	8.1107	7.803	8.4132	7.9405	7.3936	7.5539	8.542	8.0291	7.6257	7.3524
LOC441208	5.8535	5.1986	6.6669	5.4653	4.6233	5.2117	5.5635	6.043	4.6786	5.911	6.0112	4.7298	7.2294	6.5089	7.2942	7.587	6.2304	5.4865	5.25	6.569	6.053	5.979	6.0875	5.714	5.5407	6.0486	5.9887	5.6976	7.4169	5.9087	5.653	5.5012	6.279	5.3946	5.7208	5.418	6.0715	5.3067	6.4644	5.2114	5.8493	6.864	5.4491	5.8467	5.4476	6.3365	6.0656	6.3962	6.6558
ATG4D	8.9695	8.6306	8.9525	9.0872	9.0019	8.213	8.2622	8.4367	9.116	9.15	9.2634	9.6351	10.1669	10.3	9.7493	9.7139	10.5173	8.2585	9.1049	8.1046	8.6563	8.8234	9.2123	7.6053	8.113	9.0122	8.5439	8.919	8.5867	8.0955	7.8866	8.4137	9.6966	8.2564	8.8383	8.9991	8.0153	9.2305	8.4357	8.7869	8.2907	9.3995	8.4082	8.7301	8.0489	9.1651	8.9495	8.749	9.1231
PHOX2A	1.178	0	1.8533	0	2.897	2.7244	0	2.0328	1.1378	3.3643	1.5538	0	0	1.45	0.4269	0	0.6427	0	2.5548	2.0682	4.7488	0.8131	2.8564	0	1.3698	0	4.1283	0	1.0428	0.4176	0	1.1986	1.5996	0.9059	0.5919	2.2734	0.8704	0.5923	0	0	0	2.0092	1.624	0.5016	0	1.2159	0.693	3.9442	0
PHOX2B	0.8811	0.9561	0.5216	0	2.8112	2.3238	0	1.1615	1.4858	4.9546	1.7325	5.8561	0.6194	1.45	0	0	0	0	2.6698	2.1569	4.7488	0.8131	3.0134	1.1607	1.3698	0.6218	4.8575	0	1.6417	0	2.1476	0.8295	0	0	0	1.6463	0.8704	0	0	0	0.8941	0.5891	2.0438	0.8731	0	1.4667	0	5.1207	0
SNORD114-31	0	0	0	0	0	0	0	0	0	0	0	0	0	0	0	0	0	0	0	0	0	0	0	0	0	0	0	0	0	0	0	0	0	0	0	0	0	0	0	0	0	0	0	0	0	0	0	0	0
SNORD114-30	0	0	0	0	0	0	0	0	0	0	0	0	0	0	0	0	0	0	0	0	0	0	0	0	0	0	0	0	0	0	0	0	0	0	0	0	0	0	0	0	0	0	0	0	0	0	0	0	0
LRGUK	2.493	2.5111	2.1649	2.3194	4.4638	2.7244	3.1523	2.964	2.5365	4.6969	2.9226	0	4.7408	5.6951	2.2591	4.9323	5.4847	4.1187	3.7213	2.1569	3.5728	4.4722	3.9212	3.6944	2.0596	3.8002	2.0241	2.1994	1.8681	3.4685	2.0007	1.1986	1.823	1.4581	3.1057	1.4353	3.5566	3.4793	3.0819	5.0945	2.6206	2.4695	2.5072	2.8554	2.6455	2.7512	1.5109	0.7011	4.0001
MPHOSPH8	9.534	9.9971	10.2635	10.0362	9.3342	9.4654	8.4306	9.4559	8.6975	9.501	9.312	8.9917	10.2581	9.3339	9.771	10.2559	10.3918	9.6657	9.6264	10.2084	9.7459	8.828	9.5485	9.8135	9.737	9.5255	9.9028	9.7745	10.6654	9.4363	9.8543	9.6052	9.931	9.8258	8.6094	9.5679	9.8595	9.0274	9.2752	8.9614	9.6868	8.9636	9.7894	9.5868	9.0725	9.2526	9.439	10.1178	10.139
UPK2	2.5971	0	1.668	5.783	0	3.4081	0.6098	0	0.6783	3.4782	2.3948	3.1667	0.6194	0	0.7557	0	1.0858	5.2667	1.5609	0.3404	3.6531	4.3165	4.3021	4.8989	1.1297	2.9002	0.8212	1.1359	1.6417	4.0094	0.5149	4.4581	4.8025	0.523	9.2006	3.5943	1.1649	0	4.0451	0	10.2464	2.3318	2.9574	3.562	4.9444	2.9287	1.5109	0.7011	0
CFH	11.4608	11.2147	11.3	12.1334	11.2135	11.6481	12.2428	12.9079	13.7745	10.7811	11.1213	7.171	10.3587	10.6938	8.1035	7.1249	9.6643	11.0583	12.246	12.6678	12.6088	10.4347	11.3321	13.0724	11.5299	10.9243	11.6277	10.2112	11.89	11.5298	12.2774	11.1718	9.906	12.2178	10.6437	11.5416	12.7277	10.6701	11.1549	11.1639	11.9562	10.4666	12.0293	10.9752	11.7335	9.5151	11.4971	10.7265	8.7597
CFI	12.1617	10.6053	11.7786	9.1473	11.3608	11.2706	10.9932	11.8719	11.445	10.0015	11.0008	8.6742	8.6818	8.1106	5.8271	5.795	7.8802	11.1116	11.7573	11.8608	11.6367	10.3552	11.445	11.341	11.8006	11.2173	10.7329	10.6181	11.3863	10.407	11.591	11.1531	9.7162	11.1695	9.1525	11.2238	11.3123	10.4787	10.2714	11.2713	11.1721	11.0169	10.4488	10.2528	10.5124	11.2106	11.1638	10.341	7.6634
PNP	11.1937	10.9803	11.6057	8.2936	11.4502	10.5308	10.8088	10.2416	10.9591	10.941	10.277	8.9535	8.5944	9.7161	8.7446	8.7914	8.9801	11.2498	10.7775	10.4383	9.8875	10.5852	11.6369	10.2795	10.0809	11.0218	10.2274	11.9424	10.403	11.0716	10.3135	10.9332	11.5207	10.6292	11.1315	11.887	9.9401	10.458	11.0788	11.1151	10.6075	12.3577	11.1571	9.6291	10.4518	11.5758	10.812	9.412	8.9376
ANKFY1	10.1695	10.2351	9.9252	9.7787	10.1912	10.1215	11.0332	10.4293	9.8945	10.407	10.044	10.2379	10.9584	10.675	10.7196	10.7567	10.911	10.3821	10.3523	10.9445	10.8317	10.0385	9.9969	10.6331	10.7405	10.0168	10.4799	10.235	10.4423	10.3107	10.7952	10.2216	9.8049	10.4915	9.9395	9.6597	10.7083	10.0593	10.0383	10.0578	10.4966	9.8027	10.5206	9.8852	10.2199	9.6978	9.9816	10.5891	11.0598
C1orf14	0	0	0	0.4466	0	0	0	0	0.6783	0	0	0	0	0	0	0	0	0	0	0	0	0	0	0	0	0	0	0	0	0.4176	0	0	0	0.9059	0	0	0	0	0	0	0.5152	0	0	0.8731	0	0	0	0	0
CFB	13.331	11.3749	13.4951	11.0893	12.6117	10.5224	9.1601	13.5248	14.387	11.3498	11.7496	5.354	8.6546	8.0396	7.0655	2.0636	12.6413	11.4857	12.4219	13.121	13.4785	11.5538	12.0353	11.4565	14.0511	13.0688	11.4547	11.3488	12.6824	12.8637	13.0886	11.8698	12.0154	12.4082	11.0782	12.0984	11.4926	13.098	13.2691	12.6752	12.5931	11.6097	11.2321	12.6699	11.8766	12.7966	12.6902	11.4276	7.4791
OR5P3	0	0	0	0	0	0	0	0.6946	0	0.5086	0	0	0	0	0	0	0	0	0	0	0	0	0	0	0	0.6218	0	0	0	0	0	0	0	0	0	0	0	0	0	0	0	0	0	0	0.6637	0	0	0	0
OR5P2	0	0	0	0.7872	0	0	0	0	0	0	0	0	0	0	0	0	0	0	0	0	0	0	0	0	0.4814	0	0	0	0	0	0	0	0	0	0	0	0	0	0	1.9575	0	0	0	0	0	0.5271	0	0	0
MLLT4	11.8049	10.7626	11.3522	10.5977	11.3332	10.7878	9.4772	11.7537	10.8689	11.3261	10.7731	9.4923	10.3809	10.5661	11.9911	11.6914	11.0316	11.4827	11.241	11.5096	12.0799	11.2802	11.5695	11.3433	11.9813	11.4087	10.7597	11.7228	11.7448	11.0621	11.4991	11.3088	10.8857	11.0974	11.2636	11.4597	10.8451	11.5559	11.1618	11.2506	11.8263	10.8205	10.9149	11.5819	10.8222	10.678	10.8683	11.1094	11.8673
SNORD115-6	0	0	0	0	0	0	0	0	0	0	0	0	0	0	0	0	0	0	0	0	0	0	0	0	0	0	0	0	0	0	0	0	0	0	0	0	0	0	0	0	0	0	0	0	0	0	0	0	0
CREBBP	10.6464	10.7912	10.859	11.0996	10.7513	10.2665	10.3655	11.1618	9.7956	11.1649	10.5513	10.2423	11.0756	10.8162	10.6576	10.8327	10.698	11.1006	10.75	11.5054	11.5897	10.3816	11.2259	11.0662	11.2611	11.0188	11.0176	11.0969	11.5781	10.9751	11.0189	11.0532	10.7413	11.451	11.4312	11.0544	11.0381	10.5458	10.7821	10.3389	11.134	10.0312	11.0358	10.7948	10.5353	10.671	11.0935	11.107	10.6646
PNN	11.3734	11.2339	11.2358	11.2402	11.4324	11.0131	10.6478	10.9194	10.8955	10.7713	10.4487	10.8292	11.491	11.1569	11.0447	11.0576	11.0489	11.8935	11.4213	10.6484	11.1836	11.1698	11.6625	11.2849	10.9261	11.1946	10.7568	11.806	10.8329	10.4408	10.3319	11.4767	10.4413	10.4609	11.0841	11.4623	11.1564	10.4146	11.156	11.683	10.9761	12.0331	11.1777	10.5097	10.9311	11.3891	10.9294	10.7753	11.1361
PHYHIPL	6.5858	5.2354	5.7371	4.3462	7.2984	6.1998	6.0467	7.0863	7.5176	7.941	5.7776	9.2939	6.7259	7.804	10.8854	7.0354	7.7908	4.4837	7.5803	7.7892	7.3619	5.4827	6.425	4.8867	6.6085	5.2192	5.9427	5.4787	7.6731	4.8136	7.5664	6.0277	5.8265	5.6152	4.4746	6.0445	6.4594	6.8941	3.748	5.377	7.2456	5.6228	7.4839	4.9445	4.7204	4.645	4.637	6.3035	7.899
ATP6V0E1	11.8451	11.9154	12.0009	12.435	11.8708	11.8887	11.7207	11.6279	12.4838	11.6235	12.1055	12.1706	11.2461	11.9544	11.8419	11.9307	11.4474	11.9281	12.0002	11.651	11.2472	10.9311	11.6615	11.6197	12.0522	11.7229	11.7421	11.6692	12.2333	12.1547	11.9076	12.0303	12.2306	11.929	11.5278	11.8189	12.2315	12.2553	11.9252	11.6278	11.7796	11.7695	11.8639	12.0091	11.867	12.0372	11.6018	11.4266	12.0913
ATP6V0E2	9.6578	8.354	9.3382	9.2208	10.0373	9.5008	9.0813	9.3895	10.7978	9.1063	9.2443	13.2822	12.7675	12.5741	11.7818	12.1247	12.2477	8.8893	9.4763	9.3743	9.5421	8.8422	8.8942	7.7243	9.6572	8.0732	9.6724	8.1418	8.5638	8.7344	9.4619	8.8339	11.1063	8.8727	9.7078	9.4638	9.5297	10.8271	8.4964	9.1797	9.7237	9.0035	10.652	8.2304	8.3732	9.1722	9.4065	9.4814	12.1159
RNF128	11.0154	9.9689	10.6152	5.0572	11.0171	10.4034	2.3808	10.2095	10.9931	10.7584	10.4447	8.0947	8.3997	9.5224	10.9607	6.5497	10.6265	10.355	10.7767	10.2178	11.0693	10.6147	10.6767	10.4717	9.4308	10.7389	9.8238	11.8266	11.1597	11.9259	10.3962	11.0392	11.3511	8.5838	9.4883	11.5198	7.7432	11.1703	11.5454	11.2243	10.9907	9.3263	9.3353	10.5702	10.8948	11.9794	10.4237	9.1764	10.3971
CFP	5.4709	4.5584	4.5095	7.5619	5.5546	5.7302	6.4387	6.955	6.0537	5.784	5.1323	3.3282	6.4484	5.6789	5.3059	3.7298	3.1469	4.2842	6.8466	7.0524	6.7079	4.0126	6.5956	3.2076	5.589	7.2415	6.8148	3.8848	7.1685	6.6344	6.2407	5.5736	4.606	8.6746	4.6923	6.7598	7.5008	5.0211	5.9108	5.0945	6.217	5.0563	7.509	6.753	4.3417	5.1274	6.5372	7.0074	5.0016
AAAS	9.0625	9.649	9.018	9.3054	9.6334	9.545	9.9793	9.4264	10.2117	9.3954	9.3705	9.8342	10.3942	10.3679	9.7059	10.0425	10.0958	9.2575	9.5608	8.773	9.3432	9.3488	9.6521	8.8934	9.3569	8.9293	9.2749	9.5394	8.6634	8.9574	9.1233	9.2228	9.1053	9.1664	9.7366	9.1522	9.056	9.7021	9.3558	9.9218	9.378	9.341	9.2516	9.3426	9.3167	9.5904	9.4581	9.4067	9.7293
HAMP	5.7669	5.3053	5.8265	1.6677	5.797	6.5782	4.9535	5.1041	4.3791	4.1624	5.2976	4.8937	1.3833	3.6493	1.0235	0.9326	1.4242	5.6623	6.7055	5.2973	4.422	3.7128	5.5857	4.5641	6.2824	4.4952	4.5853	3.4034	5.7265	5.0686	6.4534	4.6036	5.1912	5.2026	3.1057	4.423	6.3604	6.8858	5.3446	6.7118	5.1254	4.7398	4.1423	3.6602	1.9711	3.478	3.1725	6.2378	2.2081
ZNF394	8.9843	8.6626	8.9636	9.4724	9.5744	9.0208	8.4888	8.753	9.1715	9.5891	9.1105	8.8788	9.5154	9.591	8.6939	8.7795	8.351	8.9675	9.0054	8.5015	8.751	9.0316	9.3667	10.8255	8.6042	9.0949	8.8273	9.0718	8.9872	8.5595	8.5816	9.1893	8.8968	9.0689	9.0444	8.9631	8.85	8.8813	8.9377	9.2152	8.8808	9.1822	9.204	9.1007	8.967	9.5646	8.9474	9.1702	8.7528
SIDT1	7.8479	7.7692	7.4422	6.0193	8.1048	7.5085	5.4978	8.2539	5.386	7.1167	7.013	2.9847	6.8548	7.1008	4.1027	7.0278	6.8587	8.0299	6.964	8.2748	8.9167	5.908	7.6905	7.809	7.3557	5.8062	8.4525	6.4167	7.5777	6.9407	7.7133	8.1049	8.9891	8.0539	8.178	8.7239	7.5779	6.5134	7.2862	7.0856	7.6293	5.7125	8.7497	8.004	6.5793	7.5779	8.5255	7.1025	4.6319
SERPINA10	4.1903	0	3.4035	1.8237	5.3569	3.6109	0	4.9682	6.46	1.6384	4.4015	7.7437	10.0701	9.725	2.6239	11.0668	11.4413	1.3698	2.9683	5.8097	3.0863	2.0101	2.5835	2.4676	3.8146	2.5482	2.9822	1.4836	4.3655	1.005	4.6198	1.3528	3.4121	1.4581	2.0156	3.3749	4.2952	4.1905	0	0	5.5121	3.333	7.0577	2.4787	1.1165	2.031	2.8412	0	11.3507
SIDT2	9.983	10.117	10.4592	9.8669	9.5748	9.9183	10.1368	10.113	9.5824	10.8229	9.538	10.3323	10.5912	11.0235	10.8171	10.8172	11.2049	10.0329	9.7774	10.1181	10.217	9.8593	10.1431	9.9031	10.3836	9.8359	10.318	10.2211	10.4583	10.2379	10.3458	9.9662	10.3025	10.8069	9.8999	10.0236	10.5279	10.3533	10.0838	10.0295	9.7862	9.7106	10.7366	10.2869	10.2485	9.8081	10.3662	10.5647	11.0754
SNORD115-7	0	0	0	0	0	0	0	0	0	0	0	0	0	0.6575	0	0	0	0	0	0	0	0	0	0	0	0	0	0	0	0	0	0	0	0	0	0	0	0	0	0	0	0	0	0	0	0	0	0	0.6015
TAF8	8.8552	8.7248	9.31	9.2008	9.034	9.0208	9.2114	9.1964	8.6808	8.994	8.6845	8.3792	8.6912	8.3592	8.6975	8.5626	8.0052	8.6448	8.851	8.9773	9.1867	8.692	9.1193	8.4525	8.8244	8.9531	9.1255	8.8669	9.0742	8.5178	8.5054	8.7384	8.0133	9.4646	9.0541	9.229	9.0413	9.0302	8.8326	8.6864	9.1376	8.8196	9.116	9.0608	8.2788	8.5556	8.7995	9.0979	9.0919
PISRT1	0	0	0	0	0	0	0	0	0	0	0	0	0	0	0	0	0	0	0	0	0	0	0	0	0	0	0	0	0	0	0	0	0	0	0	0	0	0	0	0	0	0	0	0	0	0	0	0	0
SIX4	6.4751	6.5982	7.0737	8.0167	6.1773	7.2672	7.8008	6.6957	6.7924	6.7426	5.533	0	5.2065	7.9946	8.9762	6.0034	9.3414	7.1711	6.382	7.098	6.1668	9.2625	7.027	8.6144	6.297	6.8072	6.4475	6.3334	6.8317	6.7424	7.4092	7.7974	7.4354	6.6337	8.476	7.163	7.3588	6.1814	7.9937	7.8829	7.085	7.9723	6.0345	7.3648	6.7767	7.6807	6.5657	5.8251	6.248
LOC283070	8.3613	7.1013	7.8705	9.5217	7.7227	7.8058	7.8345	9.1198	7.8511	8.1971	7.4435	10.0638	7.6664	8.1136	10.4125	6.5497	7.9669	6.8061	8.6309	9.0992	8.6396	6.7715	8.0603	8.6897	9.9639	7.3972	8.4173	6.4368	8.1063	7.7379	8.9676	7.8917	6.7082	8.6637	7.9365	7.07	8.8921	8.9569	7.1293	7.6438	8.4597	7.0837	8.8162	8.1442	7.9028	6.1431	7.5438	7.9109	5.9551
SIX6	0	0	0.5216	0	1.6552	0	0	0	0	0	0	0	0	1.9586	0	0	0	0	0	1.0458	0	0	0	0	0	0	0	0	0.3391	0	0	0	0.5923	0.523	0	0	0	0	0	0	0.5152	0	0	0	0.6637	0	0	0	0
PM20D1	2.9512	0.9561	4.8075	2.7667	4.6727	3.5131	1.6342	5.3427	4.8385	1.8221	2.4973	2.3939	0	1.9586	6.3918	1.2406	1.4242	1.3698	5.6509	7.6054	5.6839	2.2585	3.7971	2.4676	4.5833	3.4902	4.0636	1.7635	5.8175	1.744	1.4412	4.9321	6.0328	2.5374	0	5.2825	4.3549	7.9196	1.1035	2.413	1.4419	2.4695	0	2.77	1.7383	4.6071	1.1591	0	7.4708
MR1	8.0308	7.8712	8.4198	8.2835	8.1859	7.8615	6.9244	7.9953	7.7339	7.7726	7.2553	5.4968	6.6233	7.2004	4.8523	4.261	6.422	7.9304	7.9354	8.6086	7.701	6.8588	8.1685	8.2681	8.2942	8.1491	8.0064	7.87	8.5749	8.3836	8.502	8.0181	7.9227	7.8229	8.0346	8.3937	8.1509	9.0552	7.8996	7.4432	7.9479	8.7755	7.4285	7.8092	7.5313	7.6682	8.441	7.8535	7.0373
MGC4473	0	0	0	1.6677	1.1952	1.38	2.3808	0.6946	0	1.4279	0	0	0	0	0	0	1.0858	0	0	0	0.7495	0	0	0.4976	0.4814	0	1.3412	0	0.3391	0	0	2.2098	0.5923	1.4581	1.0104	0	4.201	0	0	0	0.8941	0	0	0	1.9711	0.5271	2.2326	0	0
SIX3	4.9487	0	4.0218	1.2936	7.4906	4.2802	1.0371	3.4456	5.5052	0.8839	3.8631	0.6154	0	6.1351	8.5752	0	3.9099	0.6117	2.5548	6.0546	3.1976	1.7097	2.7711	2.4676	2.5243	0.6218	0.8212	2.3762	2.8799	2.5108	2.9749	1.9446	4.0205	1.2083	1.5988	2.8001	3.7014	2.1869	0	0	6.4962	2.8179	6.4669	2.2456	1.1165	2.5486	1.5109	0	2.3612
SNORD115-4	0	0	0	0	0	0	0	0	0	0	0	0	0	0	0	0	0	0	0	0	0	0	0	0	0	0	0	0	0	0	0	0	0	0	0	0	0	0	0	0	0	0	0	0	0	0	0	0	0
WASH3P	8.9055	9.0531	7.964	9.6333	9.1346	9.4087	8.8544	8.5981	9.6695	9.1111	9.1814	9.8476	10.0651	9.7513	10.0418	9.0813	8.2023	8.7388	9.3571	7.8006	9.655	8.8682	9.8801	8.8269	8.4213	9.0069	8.7159	9.4107	8.8432	8.141	7.8722	8.3467	8.6124	8.8931	8.6645	8.957	8.7946	10.3437	9.1186	8.9944	8.8951	8.8002	8.9376	8.6887	8.2734	9.0175	9.1567	9.0729	8.9391
CNPY4	8.2381	9.1033	8.327	8.4364	7.8598	9.2064	8.6647	8.2184	8.685	9.1524	8.0669	8.7003	8.8754	8.995	9.4984	8.9509	9.7249	8.5565	8.5161	8.3719	8.0881	8.3103	7.4405	9.6574	8.9418	8.2849	8.8111	7.1285	8.0072	8.6871	8.4067	8.5328	8.0605	8.7643	7.8344	7.932	9.5227	8.3637	8.3001	8.1069	8.5318	7.3873	8.916	8.9474	9.7486	7.3117	8.6745	8.0262	9.074
CNPY3	11.0997	10.3826	10.7442	10.3812	10.5908	10.8802	11.3179	10.8524	11.2483	10.5427	10.4427	11.4412	10.9293	10.9619	10.3793	10.4581	10.6168	10.9918	10.7727	10.7817	10.6559	10.3232	11.1873	10.1151	10.9293	10.9227	10.421	10.7382	10.955	10.8434	10.6234	10.3862	10.3623	11.0444	10.8728	10.6833	10.7477	11.7371	10.5117	11.0562	10.4971	10.89	10.8481	10.8772	10.8403	10.7144	10.8583	10.4502	11.2754
CNPY2	10.3946	10.7053	9.8228	9.7498	10.8046	10.5746	11.1278	10.6826	12.2563	10.4266	10.9387	11.6716	12.6357	12.5914	10.7389	11.9686	12.1301	9.8781	10.4961	9.9597	9.8927	9.9463	10.4581	11.3029	10.3637	10.588	10.1753	10.8889	9.5167	9.9373	10.2994	10.7602	10.4834	10.4849	10.5772	10.1856	10.3084	11.9236	9.9573	10.8675	10.3335	10.7916	10.2748	10.2767	10.4103	10.7911	10.2694	9.6874	12.451
CNPY1	0.5068	0.9561	0.5216	2.9808	2.5183	0.849	0	0	1.1378	0	1.8915	0	0	0	0	0	0	1.6381	1.3002	0.8467	0	0.8131	0.5019	0.4976	0	1.0549	0.4682	1.1359	0	0.741	0	0.6022	1.011	0.523	0	0.5121	0	0	0	0	0	0	0	0	0.6637	1.2159	1.5109	0	0
NODAL	1.8177	2.7313	2.421	4.0845	2.2837	1.7671	2.2272	2.964	1.1378	2.8757	2.165	1.6452	2.4031	2.1584	1.2492	0.9326	2.5972	2.651	2.4298	1.7635	2.6892	2.4704	1.6233	0.8669	2.4214	2.5482	2.4857	2.5337	1.6417	2.7455	1.4412	2.363	0.5923	1.8565	1.3344	2.8001	2.6742	0.5923	2.8715	4.0757	2.0016	1.5932	3.2217	4.1401	3.0017	3.359	2.5687	2.7294	1.6178
SYNJ1	8.0003	7.6794	8.1167	6.9415	8.1795	7.4502	7.3992	8.4631	7.5975	8.3711	7.6907	8.599	8.908	8.4549	9.2462	8.7155	9.0582	7.3311	8.6273	9.1006	8.9667	7.5369	8.0029	7.5547	8.535	8.1816	8.3272	8.0371	8.3832	7.7826	8.539	8.4249	7.4055	8.3196	8.0402	8.3529	8.4222	7.3346	7.7916	8.2229	8.7168	7.9282	8.4842	8.0409	7.585	7.8195	7.6671	8.1136	8.869
KNDC1	7.1019	6.9668	6.8632	3.2243	7.7943	6.2078	1.86	6.043	9.623	5.8906	7.2985	10.5818	9.4067	9.132	10.0385	10.4141	8.7093	1.04	6.6645	5.8831	5.6452	5.0354	4.5529	5.6911	4.5833	6.4989	5.6572	5.3191	7.1738	3.1243	5.3229	6.1272	7.3572	5.4533	3.1057	5.2982	6.9779	4.3783	6.3472	4.7134	7.0986	7.0179	8.0913	4.912	5.6457	7.3157	7.5907	5.8251	9.5155
HMG20A	9.7233	9.9319	9.3286	9.8581	9.8288	10.1785	10.0009	9.7911	9.3103	9.4276	9.5111	9.8274	10.3205	9.4349	9.4143	9.2757	8.9801	10.1423	9.5849	9.936	9.904	9.3704	9.6174	10.0084	9.9719	9.4586	9.5311	9.7069	9.7557	9.5355	9.9029	9.6166	9.133	9.9431	9.1187	9.709	9.795	8.9151	8.8471	9.3959	9.698	9.5456	9.9067	9.4269	9.1649	9.5081	9.3312	9.2479	9.3098
HMG20B	10.4503	10.5816	10.5332	10.4115	10.5347	10.3715	10.3962	10.3799	10.7442	10.5415	10.9293	9.3	9.8201	10.0379	9.7336	9.2915	8.6298	10.2865	10.6057	9.7299	10.2287	11.2692	10.6837	9.8487	10.0741	10.6464	10.8974	10.4608	9.8672	10.1427	9.5051	10.4141	10.6232	10.2201	11.0344	9.9892	10.1022	10.8922	10.6173	11.1342	10.1695	10.5072	9.5206	10.7843	10.4661	10.7511	10.6449	10.6267	9.7222
PHOSPHO2	5.4207	6.2339	5.0161	5.8831	6.3083	5.7631	3.7682	5.6575	5.9733	5.3493	5.6409	6.6121	5.994	5.6315	6.8791	6.2814	5.3719	4.8836	5.8591	5.0062	5.6452	4.5674	5.9191	5.9046	5.7248	4.8381	6.5652	6.6496	6.3575	5.436	5.8589	6.696	6.6799	5.096	5.7208	6.5693	5.0752	5.7079	3.7694	5.3707	6.0117	6.089	5.5961	4.7872	4.1173	6.985	6.0523	5.4447	6.8318
AAGAB	10.4125	10.5155	9.7495	9.8198	10.0706	11.1235	10.6128	9.961	10.5125	10.156	10.7141	10.5987	10.6462	9.5371	10.7992	10.0041	9.7803	10.9585	10.1701	9.6713	9.4802	9.4014	9.7516	9.9555	9.8966	9.8466	9.987	10.2257	9.8754	10.2372	10.0722	10.1252	10.392	9.9431	9.9056	10.7045	9.9088	10.0525	9.3161	9.6552	10.3638	10.3399	9.9732	10.174	9.6659	10.455	9.417	9.3316	10.3116
C4orf19	9.8396	8.0212	9.6776	5.676	9.6454	9.2723	3.0003	9.5978	8.8851	8.3543	9.669	5.2368	8.0073	7.8419	8.7988	9.3926	8.2268	9.394	9.8303	9.2354	9.7436	8.7014	9.6369	9.3383	9.526	10.2018	8.9746	10.3841	9.3965	8.765	9.5822	9.5464	9.6837	8.2004	9.228	10.0036	7.0291	9.9287	8.4791	8.8705	9.5448	8.5672	8.3265	8.9764	8.8167	9.3011	9.6836	8.7167	7.7902
C3orf79	0	0	0	0	0	0	0	0	0.6783	0.5086	0	0	0	0	0	0	0	0	0	0	0	0	0	0	0.4814	0	0	0	0	0	0	0	0	0	0	0	0	0	0	0	0	0	0	0	0	0	0	0	0
SLC7A6OS	7.2926	7.1745	7.4923	7.8606	6.9791	7.3295	7.6149	6.9587	6.7304	7.521	7.6584	7.4829	6.3753	7.1499	6.7302	6.8778	6.4216	8.1533	7.3252	7.3666	7.553	7.9806	7.4701	7.6438	7.3359	7.3578	7.2052	7.4391	7.6647	7.7112	7.1852	7.8864	7.9384	8.0324	8.4958	7.5132	7.5558	6.8863	7.4038	7.1111	7.6591	7.4578	6.9078	7.582	7.2301	7.516	7.2623	7.5723	6.8633
C3orf77	0	0	0	0	0	0	0	0	0	0	0	0	1.0513	0	0	0	0	0	0	0	0	0	0	0	0	0	0.4682	0	0	0.741	0	0	0	0	0	0	0	0	0	0	0	0	0	0	0	0	0	0	0
C3orf75	8.4068	8.3077	8.5679	8.1406	8.8091	8.597	9.3574	8.5632	8.4625	8.4021	8.4101	9.9317	9.2428	8.6929	9.6024	9.2479	8.4423	8.8219	8.4814	8.025	8.3241	8.3443	8.5907	8.4077	8.673	8.7167	8.8775	8.0952	8.0641	8.3572	8.4212	7.9412	8.3505	8.6449	8.7366	8.0438	8.7523	8.4914	8.0697	8.7934	8.7183	8.5935	8.7445	8.605	8.1806	7.8138	8.3729	8.6012	8.2991
C3orf74	0	1.9336	0	0	0	0	0	0.6946	0	0	0	0	0.6194	0	0.4269	0	0	0	0	0	1.6058	0	0.5019	0.8669	0.4814	0	0	0	0	0	0	0.6022	1.011	0	1.0104	0	0	0	0	0	0	0	0	0.5016	0	0.5271	0	0	0
C4orf10	9.0667	8.0329	9.3483	10.883	8.0827	8.147	7.9633	8.1271	7.2151	8.2162	8.8751	8.9772	8.7957	9.1055	9.1765	9.5999	8.6361	8.2384	8.1708	7.7923	8.1201	9.1434	8.3771	8.3482	7.8235	7.2797	7.9001	8.3109	8.2741	9.2275	7.4001	8.5036	8.3066	7.9254	8.7053	9.077	8.0316	8.4042	8.4092	8.0815	8.4481	8.6523	8.3743	8.6616	8.2819	8.9171	8.584	8.1801	8.6271
C3orf72	0	5.0427	0	0	1.1952	0	2.2272	0	1.766	0	0.4722	0	0	0	0	0	0	3.8281	0	0.8467	0.7495	2.6551	0.5019	2.6679	0	0.6218	0.8212	0	0	1.4213	0.5149	4.3885	0.5923	1.2083	1.3344	0.5121	0.8704	1.823	1.1035	0.7832	4.6945	2.0092	0.6046	0	1.1165	3.9175	0.693	0	0
C3orf71	5.1576	4.4996	5.1517	5.8317	5.4017	4.5992	4.7463	4.509	5.088	4.819	5.1069	7.2553	6.8726	5.9474	6.3812	6.9013	6.0749	5.1938	4.8787	4.3896	5.4112	4.5674	4.6517	5.1236	5.3437	4.7245	5.1251	3.6978	4.8627	4.5744	4.3433	4.2023	4.8119	4.6739	4.8063	3.9609	4.8143	4.9753	4.9209	4.0126	4.9251	3.9232	5.1056	4.3349	4.7734	4.6607	5.0307	4.9955	5.4572
C3orf70	5.5764	7.7504	6.3189	4.9255	6.362	7.737	7.3442	6.5026	6.6005	8.1549	6.0622	7.8737	6.2694	7.6535	6.3859	5.9932	6.13	6.8129	6.8344	6.9381	6.7359	7.044	5.2493	6.4238	7.2988	5.9389	10.1915	7.3722	7.1844	7.2226	7.5934	6.3219	5.8289	7.7862	7.0318	5.5287	7.9238	8.2649	5.6553	6.8713	7.2486	5.845	7.2525	7.1064	6.2097	6.3444	6.7255	10.3603	6.0255
ZNF285	4.8885	5.4674	6.3189	5.7248	6.1338	5.8751	4.8255	5.2283	5.5975	6.0463	4.5279	6.8435	6.7581	4.9819	6.3002	3.9578	3.855	3.1573	5.9415	5.0647	6.2723	6.9499	5.6824	3.5496	5.6357	6.4641	5.4576	4.3335	6.2631	5.2577	5.9215	6.4514	5.9042	5.2694	6.0972	5.2505	5.7438	6.4139	5.5353	6.3145	6.3746	3.8695	5.3605	5.4809	5.4084	6.5754	5.9116	5.564	6.0706
MRO	3.9364	3.8239	4.7386	3.0456	5.0172	4.156	6.2621	4.6147	5.6843	6.8148	3.9379	6.6885	5.5079	5.5779	6.3918	0.9326	5.1158	4.8575	5.2126	5.5801	5.0746	2.0101	3.1549	2.5712	4.6756	3.0948	5.2697	4.7087	4.2497	5.1113	4.1124	2.7985	2.6032	5.3643	3.0181	2.8001	6.0626	3.4793	4.1422	4.3035	5.0148	3.333	6.0459	4.3605	3.5253	1.6802	2.4104	4.057	2.8494
ZFP82	5.6017	5.5565	5.3752	4.7025	6.0706	6.0597	5.6263	5.4889	5.4665	6.2443	5.3117	7.3177	7.5265	6.0746	6.7921	4.5399	3.7385	4.4676	6.154	6.9096	6.3706	4.6567	5.5087	5.0679	6.871	5.5812	6.5573	3.7629	5.8772	6.1931	6.4882	5.6574	5.6939	7.2822	5.8907	6.3264	6.8798	4.8539	5.8969	4.3035	6.3214	4.5036	6.9825	5.5465	5.7898	2.7512	5.3819	6.0462	7.3108
CHFR	8.6438	8.7408	8.6961	7.5197	9.0053	9.2808	8.4589	9.0526	8.8118	9.6088	9.2147	8.5301	9.709	9.3	9.2371	9.0981	8.5904	9.2537	9.1877	8.9894	9.2364	9.7649	9.7826	8.2211	9.4636	9.6253	9.3137	9.5359	8.2413	9.0212	7.8212	9.0692	9.2142	9.333	8.7159	9.327	9.7346	8.6272	9.7602	10.0382	9.0457	9.4365	8.9784	9.8164	9.2656	9.2887	9.2356	9.3906	9.67
EFHA1	9.6488	10.1143	9.4122	8.9832	10.0124	9.8865	8.9091	9.4698	9.5382	9.5417	9.7691	9.9574	9.978	9.3658	9.5934	9.631	10.1488	9.5727	9.9882	9.2232	9.2719	9.4952	9.4316	9.7375	9.7222	9.3591	9.4063	9.9296	9.7654	8.9854	9.6298	9.2166	10.0198	9.6612	8.4406	9.5768	9.8024	9.4792	9.1827	9.5059	9.9264	9.5982	9.7826	9.0754	9.322	9.6223	9.4869	9.5771	10.3481
RTBDN	4.4061	0.9561	4.5095	1.6677	6.6359	4.7356	1.6342	2.5723	6.0006	3.1056	4.9272	6.4721	9.2261	8.0044	7.8981	8.3541	9.9907	1.3698	3.7213	4.4078	3.4877	5.3881	2.3678	2.9242	2.1905	1.0549	2.6709	3.9422	3.2042	1.005	2.0007	0.8295	4.1906	1.4581	6.3242	3.5425	3.0071	3.7206	2.1526	1.2881	4.6458	3.5963	6.0114	1.1683	1.7383	6.3906	2.9603	1.8086	7.8334
EFHA2	5.4007	5.001	4.237	3.2243	6.3993	5.617	5.4113	6.3901	5.7819	6.1952	5.3533	5.9334	7.4266	7.8323	6.8535	8.9522	8.2187	4.4676	6.6365	7.1064	6.7542	5.7546	5.7509	7.4223	7.4952	5.4271	6.3008	5.7467	6.0372	5.9563	6.3884	6.0672	4.1906	4.9609	5.5594	6.0392	7.3032	4.9037	6.0297	7.015	6.5166	4.8699	7.1292	5.5075	6.1752	3.7384	5.7557	6.1259	8.9512
AAA1	0.5068	0.9561	1.8533	0	1.4434	1.38	0	1.1615	2.0004	0.5086	2.9226	0	4.0947	1.9586	0	3.4588	1.0858	1.04	0.573	1.3767	1.6058	0.8131	0.5019	0.8669	0.4814	1.0549	0	1.9978	1.6417	1.5916	1.1932	0.8295	1.011	0	0.5919	0	0	0	1.7214	4.0126	0.8941	2.7109	2.2153	2.1132	0	2.1788	0	1.5247	1.0247
GPR75	3.7231	2.7313	4.0972	5.1632	4.9385	3.87	2.7626	4.7322	3.5612	3.5319	4.2335	4.4776	5.8405	4.6248	5.0543	5.6251	4.7451	2.57	3.0555	4.6564	4.6737	3.7128	4.3021	3.3888	4.3511	4.0078	3.9028	3.9973	3.956	3.2313	4.2489	3.4727	2.9259	3.7729	2.9249	3.5943	4.9062	2.2156	4.3994	2.7587	4.609	4.1409	5.4143	3.0123	1.4606	2.9287	3.5214	4.2591	5.1826
NUDT9P1	2.381	0.9561	2.421	3.2243	3.1967	0.849	2.7626	2.0328	2.8078	2.2642	1.8915	3.6055	3.9521	4.4453	3.5018	2.6898	1.9284	1.3698	2.5548	2.1569	1.2403	2.4704	2.3678	1.7956	2.5243	2.2545	2.0241	1.1359	2.715	1.2281	2.5154	2.7438	1.5996	2.4246	2.1861	2.2734	2.6742	1.5996	1.7214	2.5962	2.5163	2.1795	3.6384	1.6225	2.1714	1.2159	2.4104	2.8595	4.1336
SYPL2	5.133	4.2374	5.2652	2.604	5.2139	6.0246	7.4991	5.9304	4.1543	5.333	4.2629	4.1718	4.2653	4.1954	3.4114	3.125	2.7252	5.5034	5.6509	7.0867	5.3879	4.8584	5.1172	4.7741	6.6498	5.0112	6.6971	3.8848	5.4747	4.817	5.901	4.9074	2.9259	5.2857	3.0181	4.423	5.5407	5.5449	5.0008	4.4534	5.8167	4.7123	5.7152	5.8979	4.1173	3.0869	4.6466	7.0074	4.2162
RFX8	2.1266	4.5584	3.3429	3.9213	3.1967	4.0201	7.0727	3.1763	5.0095	5.421	4.7517	2.533	2.6695	2.7599	0.4269	0.9326	2.5972	3.8281	2.8755	1.6457	2.3469	5.0683	2.2465	5.3989	2.8752	2.9002	1.7227	2.9235	2.0637	3.5535	1.6527	3.0894	2.9259	3.4657	3.3406	2.7091	2.9308	3.3416	3.2654	4.9672	3.0524	3.8695	3.3744	2.5825	6.3298	2.9287	3.8021	1.171	2.8494
ZNF222	5.1037	6.3605	6.2307	5.6343	5.3686	6.2803	5.8473	5.6217	6.2965	5.6946	5.5437	6.9279	6.8681	6.798	6.3128	7.0771	6.384	5.5296	6.1833	6.0136	6.0231	6.2096	5.8272	6.4575	6.3748	6.138	6.0743	5.2062	5.9716	5.6124	6.3357	6.6939	5.6939	6.1702	5.3188	5.7127	6.3455	5.8349	5.7784	5.6133	5.8782	5.87	6.4897	6.4126	5.6952	5.9416	5.8246	5.6879	6.5566
RFX4	1.4241	0	0.5216	0.7872	0.5159	0	0	2.4139	0	1.1814	0.8273	0	0	0	0	0	0	1.04	1.9728	1.2208	1.2403	2.2585	0.8737	0	3.28	1.6577	0	1.1359	1.5136	0.741	2.0007	0	0	0.9059	0	0.5121	1.4094	1.335	0	0.7832	2.5163	0	2.2153	0.5016	1.1165	0.9122	1.1591	1.171	0
OR2C3	0	0	0.5216	0	0	0.849	0	0	0	0	0	0	0	1.1075	0	0	0	0	0	0	0	0	0	0	0.4814	0	0	0	0.3391	0	0	0	0	0.9059	0	0.5121	0.4999	0.5923	0	0	0	0	0	0	0	0	0.693	0.7011	0
AVPR2	3.4726	3.091	2.5338	2.3194	3.0546	3.2949	4.1984	4.0942	4.4201	3.774	3.2507	4.407	6.0061	6.2599	3.7059	3.1982	0	2.5243	5.1346	3.7558	4.7488	3.2214	3.0134	2.6679	3.498	3.8002	5.4194	2.5337	3.4338	4.5744	3.2596	2.1267	2.4774	5.096	2.8251	2.8001	3.9144	4.5444	1.7214	3.9467	4.0772	1.8161	4.8109	3.5103	4.0168	4.5539	2.2326	4.8966	5.2176
RFX7	8.4139	8.6726	7.9964	8.5385	8.6835	8.7817	8.0842	8.8701	8.1604	8.6859	8.5832	8.0891	9.0254	8.0709	9.0753	8.3994	7.983	8.9085	8.5126	9.2946	9.08	8.2289	8.747	9.3754	9.2371	8.8304	8.6375	8.9583	9.3208	8.4951	9.1031	8.9773	8.4012	8.4888	8.4553	8.5313	8.7272	7.3346	7.7382	8.791	8.7517	8.6196	8.6855	8.1757	7.9816	8.5283	8.3321	8.1426	8.3707
NRXN3	5.9646	6.3876	5.7815	4.2029	6.3004	6.6944	6.0834	7.1371	4.7447	7.9334	5.5921	9.0949	6.7072	9.1701	2.8474	5.1136	10.1367	4.3228	6.365	6.7967	6.3223	5.1005	5.3558	6.1503	6.3748	5.2133	8.9808	3.5581	7.4653	5.7736	6.7805	5.7436	4.3427	7.0403	4.446	5.7954	6.3676	5.5759	5.7038	4.3035	5.8277	5.7935	6.023	6.451	4.2995	3.5879	4.4571	10.172	6.3703
GPR77	4.3772	4.4384	3.7219	4.6617	2.4058	2.3238	5.5635	4.1455	2.6786	2.6992	4.4787	1.3763	2.9947	3.1832	3.1	0	3.0525	4.2446	3.6105	4.5124	3.3974	2.0101	4.8931	5.3704	4.406	3.4902	3.9958	3.6296	4.54	4.3788	2.9749	6.0616	2.187	4.9609	3.4783	4.0674	5.3921	3.1067	5.0008	3.7286	3.0524	5.7125	4.1423	4.9896	5.1718	2.4355	4.876	5.1464	0
NRXN1	6.6546	6.719	6.4104	1.0625	7.9454	7.3332	1.0371	6.652	7.1503	6.2603	6.6622	10.2499	8.5014	9.0321	10.1801	9.9098	8.5904	1.6381	6.0517	7.9648	6.2205	4.5206	6.3081	4.2573	6.0348	4.3116	8.0592	2.8049	6.7943	4.2825	7.1464	4.8307	5.8919	8.3469	4.0194	6.0942	7.0014	3.2674	5.324	2.413	7.4175	5.6559	8.9724	5.8363	2.1714	4.254	4.0902	6.9933	10.3612
RFX3	6.0495	5.1986	5.1101	6.1281	5.5937	4.2194	4.5937	5.8554	3.486	5.6076	5.2833	3.6055	6.385	5.2015	5.9038	7.587	6.5657	4.5349	5.1741	6.8207	6.3824	5.0683	5.1344	6.6418	6.1599	5.2546	5.0367	5.6294	6.2278	5.3673	5.9717	5.902	4.4132	5.6164	4.9973	5.739	5.7438	4.5755	5.4991	4.4534	5.7834	5.919	6.0345	4.9705	4.8006	5.3308	3.9817	5.0678	6.6632
SNORD104	0	0	0	0	0	0	0	0	0	0	0	0	0	0	0	0	0	0	0	0	0	0	0	0	0	0	0	0	0	0	0	0	0	0	0	0	0	0	0	0	0	0	0	0	0	0	0	0	0
RFPL2	0.5068	0	2.0175	1.0625	2.8112	3.0376	2.0553	2.0328	3.3224	1.1814	0.4722	6.761	4.5883	3.51	4.1313	6.9182	4.3676	1.6381	1.3002	1.0458	2.1395	3.0993	1.1689	1.9573	1.5755	1.0549	0.8212	1.4836	1.5136	0.741	4.5945	1.1986	0.5923	2.9171	2.1861	1.4353	1.801	0	0	1.9575	0.8941	1.3294	3.051	1.1683	0	0.5271	1.5109	1.5247	5.3145
VPS37D	7.1709	4.868	5.9637	5.4414	7.5213	6.3704	4.4273	6.9975	7.3007	5.6926	6.363	8.4879	8.8704	8.281	7.4613	8.766	8.2187	5.7499	6.9752	6.3227	6.9012	6.1881	5.5981	6.3745	6.97	5.0586	6.4601	5.5579	5.8902	5.7195	5.7014	6.874	5.6508	5.096	6.1903	6.2876	6.3085	7.2065	5.2606	5.4679	7.2405	6.7804	6.1126	6.2763	5.559	7.0679	5.8357	5.9762	8.9131
NLRP13	0	0	0	0	0.8951	0	0	0	0	0	0	0	0	0	0	0	0	0	0	0	0	1.33	0	0	0	0	0	0	0	0	0	0	0	0	0	0	0	0	0	0	0	0	0	0	0	0	0	0	0
APC	9.2665	9.5275	9.5119	8.7575	9.3786	9.0319	9.0024	9.6327	8.7305	9.5907	9.2907	8.8257	10.2713	9.5593	9.8108	11.0883	10.4369	8.9902	9.1938	10.1944	9.9122	8.5212	9.2805	9.6691	9.893	9.5895	9.6584	9.6766	10.1351	9.5729	10.1484	9.7182	9.4596	9.3868	8.7772	9.0305	9.8269	8.3571	8.4779	8.812	9.8812	8.9489	9.5559	8.8019	8.7473	8.766	9.3747	9.9214	10.4663
TMEM179B	10.3973	9.6708	10.2676	10.2631	10.2049	10.0382	10.0274	9.9717	10.3308	9.8624	10.6886	9.972	9.4293	9.7041	9.7254	9.0408	8.738	10.2457	10.1071	9.4399	9.8875	9.9792	9.7523	10.5531	9.8651	10.6041	9.9622	10.2185	10.695	10.2654	9.8293	9.3172	10.6934	9.7524	10.2728	10.2471	9.4596	10.8134	10.0841	10.4789	9.946	9.3069	9.9044	10.1372	9.9714	10.6222	10.0503	9.5688	9.8021
ABCE1	9.5372	10.3826	9.9419	10.0692	10.2975	9.7346	10.8938	10.2267	10.1926	9.9126	10.2201	9.0377	9.7731	9.6779	9.1792	10.4441	10.256	9.9812	10.0033	10.5501	9.875	10.5419	10.3565	10.8288	10.166	10.4149	10.2028	10.8317	10.2048	10.4529	10.3994	10.4472	9.8333	10.0373	10.5329	9.8522	10.5403	9.8388	9.9295	10.1246	10.095	11.1633	10.3155	9.7286	10.3984	10.117	9.7241	9.9445	9.8715
UQCRC2	11.4539	11.7835	11.5523	12.0131	11.5742	11.1598	11.1214	11.252	11.3286	11.8547	11.7483	11.5512	10.5861	10.5123	11.1529	10.3732	10.3669	12.0749	11.7366	11.3895	11.0748	10.5078	11.3256	11.4831	11.5059	11.4479	11.9751	12.0158	11.585	11.3278	11.4451	11.5527	12.0308	11.4011	12.2628	11.6134	11.3827	11.3236	11.0845	10.9825	11.2888	11.9045	11.3102	11.0789	11.166	11.6897	11.5194	11.9996	10.9944
XPNPEP1	10.6805	10.7828	10.6675	10.4765	10.8263	10.4782	10.1986	10.283	10.2176	10.9172	10.6933	9.4741	9.2768	9.3105	8.9841	9.3718	9.2379	11.0569	10.6984	10.5654	10.4902	10.1666	10.9011	10.4925	10.5848	10.5491	10.4768	11.6204	10.4747	10.3738	10.578	10.5791	10.8619	10.5599	10.532	11.2533	10.4755	10.6924	10.9797	10.6197	10.6405	10.1228	10.2559	10.7467	10.8352	11.0319	10.3777	10.4083	10.0255
XPNPEP2	1.9804	2.7313	1.4553	1.2936	2.4058	3.87	9.1093	4.8801	4.0005	11.7878	2.9945	0.6154	0.6194	3.0884	0.4269	0	0.6427	5.819	4.5198	4.0388	4.3754	0	1.4139	1.4047	4.1404	2.9002	7.3334	5.4235	2.8799	6.0396	2.4029	2.4338	5.1087	8.2653	2.9249	1.6463	7.8402	2.6031	2.9805	3.2708	3.1252	2.9176	6.6121	2.5825	4.0168	1.2159	2.0297	6.3962	3.689
TIGD4	3.2353	1.5261	3.7219	3.4802	4.3159	3.7026	2.0553	3.6007	2.2021	3.9421	3.8242	4.084	5.7427	6.1112	4.3172	5.3408	5.1842	3.0693	4.1356	3.124	4.422	3.0993	3.6131	4.2881	3.9316	6.6992	4.1596	4.29	3.398	3.282	4.0009	4.3524	3.9747	3.2835	3.1883	3.4329	4.0648	3.6639	3.5745	4.0126	3.7491	3.259	3.7542	3.2197	1.4606	4.3191	3.3575	3.4611	4.5062
ZNHIT3	8.6796	8.9326	8.7708	9.6765	8.89	9.6673	8.8025	8.7085	9.3371	8.8446	9.0721	9.873	9.7262	9.7581	9.1765	9.3318	9.7124	9.1918	8.9478	8.5276	8.5119	9.1123	9.1564	9.1149	8.8908	8.9388	8.8953	8.8063	8.2606	8.8801	9.0298	8.8379	8.1889	8.9098	9.4686	8.7788	8.7704	9.1778	8.586	8.8539	8.9676	8.9267	8.9521	8.7085	8.9013	8.7714	8.828	8.6718	9.5901
GGCX	9.5413	8.8239	9.1642	9.2609	9.2803	9.4638	9.4263	9.6704	10.0348	9.204	9.1513	8.0169	8.3197	8.549	8.4838	8.0766	8.0669	9.3052	8.8202	9.6307	9.2861	9.2265	9.0245	9.3355	9.63	9.6661	8.8951	9.2512	8.956	9.276	9.6477	9.6388	8.5955	9.3707	9.5305	9.0994	9.2322	9.857	9.4201	9.4915	9.7522	8.6776	8.8573	9.6819	9.4837	9.5107	9.3229	8.7844	8.8722
PAPLN	9.5183	8.2058	8.9972	9.4145	8.5409	8.7498	8.0673	10.2125	8.6808	8.6114	8.3446	7.7472	7.726	8.4643	5.8183	5.8067	6.3642	8.5402	9.7074	10.4461	9.9425	8.055	9.5517	8.356	10.4009	9.3744	9.2532	7.6381	9.1258	8.747	9.5553	9.3775	7.2361	10.3523	9.0975	9.0008	10.4014	7.3924	8.5571	8.3107	9.7741	9.0676	9.9886	10.582	8.6749	8.1254	8.1561	9.8586	6.3971
ADNP	10.4783	10.9179	10.586	11.1837	10.6219	10.8008	10.818	10.883	9.8558	10.8915	10.5705	10.2982	10.9665	10.8377	10.8638	11.9686	11.607	10.8475	10.5839	10.9875	10.9094	11.1093	10.7687	11.1674	10.9072	10.8655	10.8503	10.877	10.9834	10.5498	11.0675	11.1684	10.7318	10.9693	11.1529	10.7115	10.7989	10.4507	10.558	10.5304	11.0089	10.482	10.8213	10.5583	10.6749	10.5557	10.5888	10.7747	11.2211
TMEM218	8.0215	8.0301	8.0256	8.4796	8.1026	8.4658	7.851	8.0469	8.3972	7.7387	8.0096	8.008	7.9769	7.825	8.0294	7.9068	7.9989	7.8368	8.207	7.4428	7.7057	7.7396	7.1921	8.4233	7.9505	7.8147	7.8449	7.8883	7.6249	7.6777	7.9139	7.8174	7.7599	8.1301	7.7176	7.5017	8.093	8.5512	7.7878	7.7587	8.1641	7.9694	8.2625	7.63	7.6619	7.6108	8.0257	7.7815	8.0822
STXBP6	9.0917	6.1409	8.0135	4.7421	8.7542	8.2663	6.0608	8.605	8.0174	6.7081	5.6818	4.9935	6.1869	7.1833	1.2492	6.6181	7.5794	5.1427	7.7386	9.1392	9.2591	6.2468	7.409	6.9704	8.4897	7.8318	8.2106	8.157	7.693	7.9108	8.2771	8.3886	7.4689	6.8013	5.9152	8.6355	7.8402	8.9495	5.9381	6.5097	8.5566	6.901	6.9706	7.1493	4.7069	8.4739	6.4175	8.4674	5.1769
KHDRBS1	11.5216	11.8672	11.3732	11.6384	11.6904	11.6934	12.0236	11.6715	11.3665	11.4847	11.66	11.8171	11.0622	11.1983	11.6942	11.6172	11.3758	11.6481	11.6057	11.4224	11.3228	11.6935	11.3796	11.9457	11.8263	11.4604	11.4895	11.2327	11.6089	11.5784	11.7493	11.7483	11.5518	11.4269	11.8287	11.5531	11.5284	11.4919	11.632	11.4681	11.7001	11.2806	11.4862	11.3472	11.6093	11.7276	11.6596	11.4762	11.2431
RUNDC2C	5.1309	5.3084	5.7479	5.1873	5.2738	4.7783	2.9706	5.2964	3.6495	5.6449	4.9138	4.684	3.4495	4.5837	5.5523	3.7109	3.319	5.298	5.3564	4.3335	5.8762	4.4722	6.9832	4.8857	5.3291	5.8709	4.828	6.2043	3.9884	4.7316	4.1341	5.4423	4.7215	6.7076	4.6381	5.7479	5.714	3.7751	4.8399	5.9218	5.1282	4.3864	6.1745	4.9588	4.8006	5.7377	5.3385	5.311	3.3661
KHDRBS3	7.1194	7.4963	8.325	5.0092	8.2767	7.4235	7.4608	7.6844	8.2683	7.2981	8.0669	9.3526	6.8141	7.7379	5.3059	9.305	6.75	7.4622	7.8373	8.2982	7.2757	7.5486	8.98	7.513	8.1447	7.2312	7.3538	6.3963	7.9341	7.7626	8.09	7.4324	6.1815	7.7919	7.9864	6.311	8.3544	8.4248	7.5253	8.2909	7.5423	8.73	7.7583	7.0441	7.6024	7.4491	8.0325	7.5602	9.9715
GGCT	9.8589	10.6	9.1265	9.5953	9.9716	9.4914	10.8058	9.1516	10.4377	9.4391	10.1081	9.1033	8.9664	8.6664	7.9553	8.8691	9.1249	10.0155	9.7549	9.3551	8.9249	9.3454	9.3731	9.4204	9.2919	9.9062	9.739	9.8019	9.3439	9.2555	9.4009	9.6128	10.3387	9.5546	10.0129	9.592	9.6977	9.7153	8.9462	9.7343	9.7092	10.0074	9.4012	8.9354	9.9288	10.1731	9.1473	9.2088	9.7971
VPS37C	9.7616	9.6131	10.0038	9.9403	9.5398	9.2103	9.4152	9.566	9.3612	9.5844	9.6223	9.1459	8.7976	9.0511	8.8698	8.7929	8.6071	9.7715	9.5125	9.4013	9.3835	9.8573	9.9072	9.3547	9.5215	9.6439	9.4887	9.8173	9.9903	9.8891	9.5643	9.1596	10.1716	9.2793	9.5285	9.456	9.2262	9.9302	9.6208	9.6488	9.5687	8.4174	9.3388	9.9234	9.6334	9.6808	9.7778	9.8808	9.5114
STAC2	4.8041	8.3034	2.6384	5.2345	10.5161	3.7887	2.8704	6.3248	2.2021	1.985	5.0503	5.4092	2.0763	2.7599	0.4269	3.0478	2.1268	2.2317	3.8242	5.4368	4.5109	2.6551	3.7532	7.755	4.3511	2.2545	4.0963	1.9978	5.7265	2.4232	3.3228	2.9988	4.065	5.096	4.1895	2.3953	4.8658	6.3525	3.5745	6.3145	4.0019	3.0983	2.9574	3.7521	2.1714	2.9287	3.9243	3.8219	1.6178
LOC283404	1.178	0.9561	0.9039	3.4802	1.4434	1.7671	0.6098	0.6946	1.4858	1.1814	1.8915	1.0454	0.6194	0	0	0	0	0	0	0	0	0	1.1689	1.4047	1.1297	0.6218	0.4682	0	0.3391	1.2281	0.5149	1.4922	2.0165	0.523	1.3344	0.8892	0.8704	0	0.6548	0	1.4419	0.5891	0.6046	2.1132	0	0.9122	0.693	0	0
ZNF395	10.6853	9.4978	9.989	11.571	10.6391	9.9392	8.0701	10.0377	9.4849	10.5021	10.33	11.2672	10.5228	10.6669	10.5295	11.0246	10.7799	10.6821	9.8217	10.715	10.6944	11.7399	10.5455	11.8819	10.2898	9.8767	9.7259	9.3709	10.5984	10.2464	10.4171	9.6844	10.436	10.1431	9.7996	9.6913	9.923	10.2306	10.2999	9.8364	10.1147	11.072	10.8755	10.2423	10.0883	11.0741	9.6217	10.246	11.2562
STAC3	6.4396	6.7943	6.0229	5.8229	6.5696	4.8995	7.9798	6.8649	7.1889	6.5215	6.2501	4.2942	5.7135	5.7426	5.4337	3.7865	6.5168	5.8589	7.0723	6.4394	6.3466	4.7408	7.1137	5.2164	7.2725	6.1713	6.3547	6.1461	6.8529	6.6586	6.7329	7.437	6.9263	6.8125	6.2198	6.311	6.719	5.8288	6.5015	7.2507	5.5906	6.5896	5.6569	6.6433	5.9483	6.4519	7.1712	6.3192	4.439
TBL1Y	2.5971	0	2.421	0	1.8398	1.38	0	0	1.1378	0.8839	0	1.6452	0	0	0	4.6485	0	0.6117	1.3002	2.5985	1.8972	0	0	0	0	1.0549	0.4682	0	0	0	0	0.3323	0.5923	0	0	0.8892	0.4999	0	0	0	2.718	0	0	0.5016	0	0	1.1591	0	0
LHCGR	0	0	0	0.4466	1.6552	0	0.6098	0	0	0	1.1121	0.6154	0	2.1584	0	0	0	0	0.573	0	0	0	0.8737	0	0.4814	0	0.8212	0	0.3391	0	0	0.3323	0	0.9059	0	0	1.1649	0	0	0	0.5152	0	0	0	0	0	0	0	0
TMEM211	3.1003	1.5261	1.4553	1.0625	2.6227	0	0	0	0	0.8839	3.8242	0	1.0513	1.1075	0	1.8976	1.0858	4.5674	2.5548	0	0.7495	0	1.4139	0	0	1.8852	3.3509	0	3.9614	1.5916	0	0.6022	0	3.4657	0.5919	0.5121	0	0	0	1.6612	0	1.0062	0.6046	2.8554	3.0017	2.6534	2.9603	2.0458	0
OR1Q1	0	0.9561	0	1.2936	0	0	1.3663	0	0	0	0.4722	0	1.3833	0	1.4443	0	0	0	0	0	0	0.8131	0.5019	0	0	0	0	0.677	0	0	0	0	1.011	0.9059	0.5919	0	0	0	2.3279	0	0	0.5891	1.0293	0	0.6637	0	0	0.7011	0
TMEM127	11.3805	11.4722	11.7014	11.6566	11.2272	11.4433	11.4919	11.4069	11.0632	11.5404	11.8242	11.3926	10.508	11.0459	11.0916	10.0823	10.9186	11.5889	11.2468	11.4932	11.4265	11.4075	11.3502	11.1805	11.5665	11.0706	11.8464	11.2748	11.6234	11.7375	11.5363	11.7824	12.1992	11.5299	11.0838	11.8691	11.2884	11.378	11.4354	11.1639	11.486	11.1595	11.2884	11.5552	11.4385	11.382	12.0739	11.5875	10.4934
GPR78	2.3202	1.9336	2.5338	0	1.1952	2.3238	0	0	0	0	0.5275	0	0	0	0.4269	0	0.6427	0.656	0.573	0	0.7495	1.7097	0.8737	0	0	0.6218	0.8212	0	0	0.4176	0.8935	2.5456	1.4224	0	0	2.0527	0	0	1.7214	2.7587	0.8941	2.7761	0.6046	2.9477	1.4606	2.9941	3.1823	0	0
TRPA1	2.1266	3.5142	1.862	3.0005	1.6591	1.3888	4.6918	2.9708	3.3224	7.3308	2.1687	0	9.588	1.4531	0	2.3474	2.4568	3.6015	2.9683	2.6042	2.6892	3.112	2.5924	4.3794	2.9577	7.8982	4.7791	1.7635	2.2399	3.3783	4.3221	4.2001	3.1068	2.306	4.0717	3.9529	3.5106	2.9258	1.7214	1.2923	2.1554	1.0098	1.3571	2.5885	5.0351	3.0131	4.3738	2.8682	0.6015
VPS37B	10.2683	9.8578	10.5268	10.4959	11.1187	11.3679	10.2018	10.7766	9.9498	11.0936	10.8948	9.2927	10.6754	10.5389	10.0007	9.7726	9.5812	11.0346	10.9291	9.98	10.5693	12.0797	11.8799	10.8992	10.1867	10.8965	10.5189	11.3748	9.4603	10.5264	9.7774	10.5432	11.3325	10.7187	11.2663	10.7718	9.7829	10.9908	11.3526	11.6298	11.3487	11.4617	10.4563	11.3361	10.7773	11.6095	11.3498	10.6477	9.5715
TTC7A	10.6441	10.2124	10.8301	12.4655	10.2294	11.2021	9.9846	10.4706	9.9242	11.0333	10.8255	7.8802	9.1408	9.503	8.9521	8.7531	8.7437	11.2581	10.0813	10.507	10.6714	10.9317	10.9689	10.4083	10.243	10.3086	10.0134	10.4839	10.3178	11.7261	10.2397	10.9187	11.2599	10.3471	10.5039	11.0325	10.6157	9.7299	11.1607	10.4337	10.5712	10.8899	10.4353	10.9282	10.5943	10.3101	10.6471	10.4611	9.1096
UQCRHL	8.9504	9.0531	8.418	8.683	9.034	8.9548	9.5996	8.3851	9.0263	8.7006	9.5571	9.5135	8.1117	8.6395	8.1877	7.9204	8.0789	9.2068	9.2057	8.1123	7.3618	7.5602	8.3039	8.5365	8.3669	9.2962	8.9419	8.5073	8.1899	8.3617	8.5357	8.5647	9.4586	9.05	9.6663	8.4668	8.3471	9.1715	7.5477	9.2239	8.3783	8.4635	8.4737	8.4727	9.2267	9.0928	8.9438	8.8027	8.8722
ZBED4	8.7923	8.7502	8.7771	8.8478	9.0376	8.4494	9.6684	9.0185	9.2911	9.0376	8.4378	7.213	8.7372	8.2012	8.488	8.7944	8.3108	9.2171	8.8974	9.2756	8.9349	9.9025	9.3803	9.9567	9.3665	9.4171	8.8297	8.6518	8.7732	9.5485	9.1354	8.8184	8.3095	9.582	8.3381	8.6945	9.1878	8.9976	9.2067	8.8864	9.182	9.6159	9.0224	8.9006	9.3661	8.3131	9.1707	8.8776	8.3156
C11orf2	10.4294	10.1588	10.9815	12.2445	10.8591	10.7614	11.0956	11.0993	11.6916	11.574	11.1103	12.1225	11.3236	11.2155	11.8869	11.1923	10.4778	11.1023	11.1374	10.7302	11.0262	11.2616	11.454	10.8537	10.7203	11.0911	11.1982	10.7786	10.279	10.732	10.4891	10.6033	11.5494	11.4745	11.2971	10.7996	11.3212	12.3783	10.8895	11.1698	11.1502	10.5926	11.0315	11.2085	10.7725	11.658	11.2663	11.4506	11.5436
C11orf1	8.3143	8.14	8.2001	9.8122	8.7148	8.4193	6.1597	7.4391	8.2485	7.6682	8.6148	9.2849	7.6835	7.4813	8.6222	7.124	7.5875	7.5583	7.7583	7.2007	7.2501	8.1153	7.8576	8.6561	7.3966	8.3696	7.5921	8.373	8.8922	7.9987	7.7337	8.0282	8.78	7.428	9.4173	7.6466	7.1048	8.231	7.1411	8.1841	7.8571	8.3432	8.2274	7.6745	7.5714	8.6504	8.005	7.9443	8.4722
DPYSL5	2.493	0	1.8533	0	3.5544	4.5005	2.5196	3.2717	2.2021	4.0564	4.0433	8.4922	0	3.51	5.4378	2.4708	6.1755	0	4.0103	4.1511	4.5946	0.8131	3.9212	0.8669	2.3106	1.6577	4.3343	1.1359	1.8681	1.2281	3.0515	2.363	2.187	1.2083	0.5919	2.7091	3.4513	0	0	0	1.6535	1.3294	4.4818	0.8731	0	0.5271	0.693	5.2685	0.6015
DPYSL2	11.2773	11.7442	11.1659	10.3394	11.0963	11.885	11.3259	11.5053	10.8814	11.4404	11.1899	12.7687	11.1228	11.5705	11.618	12.6445	10.7548	11.0385	11.3441	11.7467	11.7637	11.7067	10.5999	10.6036	11.3119	11.6257	12.2573	10.3009	12.0084	11.9917	11.5013	10.5225	11.9979	11.6386	10.8461	10.976	12.1624	10.968	11.6704	11.286	11.5911	11.0256	11.9486	11.5516	11.1453	11.4879	11.3881	12.2446	12.5476
DPYSL3	11.5844	13.1594	11.9291	11.8589	10.8634	13.0125	11.6944	12.2383	11.4824	13.1853	11.7925	12.5897	10.5643	11.2267	12.9945	7.7328	10.9852	12.9433	12.4347	12.6539	11.6284	11.9125	10.9782	12.6276	13.0814	11.6257	13.7797	10.2767	12.0748	13.5094	12.9201	12.3242	10.6068	12.9931	11.3769	12.7963	14.0917	10.9588	12.8186	12.1034	11.7509	10.9774	12.8369	12.7491	13.3307	10.0698	12.469	14.0901	8.6909
OSTM1	8.9855	9.5053	8.5191	8.1826	9.0645	9.0186	9.7977	9.61	9.6577	9.4618	8.6501	8.9917	9.445	9.3671	8.7755	8.695	9.4297	9.2081	9.5784	10.0249	9.2908	9.0127	8.6856	9.17	9.8809	9.3791	10.1801	9.0814	9.7321	9.5079	10.0479	9.5038	8.6854	9.8223	9.0582	9.2125	10.3944	9.0552	9.437	9.1435	9.1087	9.5745	9.7287	9.3277	9.3989	8.4845	8.9618	10.2137	9.9116
RUNX2	7.8213	9.849	7.6936	8.8329	7.4975	8.9241	9.9838	8.6457	7.7621	9.7011	8.3515	5.8021	7.128	6.2708	3.6673	3.398	8.1115	9.6496	8.8796	8.8162	8.4503	9.7923	7.4335	9.3538	8.9864	8.0789	7.245	7.6596	8.707	9.6043	8.3261	9.3848	6.9105	9.0175	9.0759	8.2273	9.7637	7.0877	8.4709	8.6059	7.852	8.001	8.3617	8.9548	10.4354	7.5745	9.3707	8.2999	5.3515
C11orf9	12.4632	12.0462	12.5182	7.8656	11.9377	12.5238	7.05	11.6887	11.6529	11.7189	13.2496	8.6591	10.98	10.2463	13.2468	10.8933	10.512	12.4035	11.6532	11.276	12.349	12.206	13.1029	11.6577	11.691	12.1819	11.0303	12.7558	12.4292	12.4738	11.491	11.5179	12.8594	11.042	10.5981	12.622	9.2598	11.9397	13.0029	12.8129	12.4589	11.3195	10.8602	12.4656	12.3179	12.632	12.2027	10.8417	10.6316
KRTAP10-12	0	0	0.5216	0	0	0	0	0	0.6783	0	0	0	0	0	0	0	0	0	0	0	0	0	0	0	0	0	0	0	0	0	0	0	0	0	0	0	0	0	0	0	0	0	0	0	0	0	0	0	0
KRTAP10-11	0	0	0	0	0	0	0	0	0	0	0	0	0	0	0	0	0	0	0	0	0	0	0	0	0	0	0	0	0	0	0	0	0	0.523	0	0	0	0	0	0	0.5152	0	0	0	0	0	0	0	0
KRTAP10-10	0	0	0	0	0.5159	0	0	0	0	0	0	0	0	0.6575	0	0	0	0	0	0	0	0	0	0	0	0	0	0	0	0	0	0	0	0	0	0	0	0	0	0	0	0	0	0	0	0	0	0	0
IGFBP2	11.6161	10.6191	11.0893	12.0127	11.0786	11.5821	13.1391	12.3739	10.7787	10.8717	11.4492	11.7663	12.433	14.7472	7.661	14.6173	12.4637	10.0052	11.4563	11.466	10.5017	9.4584	11.2788	11.0775	11.1108	11.772	11.0932	12.3497	12.4975	9.6753	11.2867	11.2357	12.404	11.9873	9.7689	10.1622	10.1586	12.6003	9.9589	10.6672	10.0093	13.8401	9.5459	11.0515	12.6248	11.7451	10.7519	10.7472	13.8471
IGFBP3	14.1163	14.6974	12.6856	13.8684	12.0388	14.6662	14.0878	12.2475	11.9322	13.2452	13.6918	9.1405	11.5841	11.9549	8.9127	14.1554	14.3967	13.7461	13.7247	13.169	11.7558	14.3012	11.9926	14.8779	13.3525	12.9598	12.3115	12.4236	13.3819	13.7337	13.8015	14.4366	12.5552	13.4364	14.0212	13.9504	13.1835	13.1887	13.3481	13.5602	14.0109	13.4655	12.6325	14.0252	13.7865	12.418	13.4998	13.2572	8.9361
IGFBP1	6.5155	8.7752	4.06	3.2792	2.6227	1.38	3.3136	7.7059	9.3171	7.9458	6.6287	3.2497	4.0012	4.4453	0.7557	9.1335	4.5166	5.4694	6.5263	6.6515	2.3469	7.1477	2.7711	7.21	2.3106	6.4194	3.505	3.5581	2.6555	8.1393	5.9717	5.094	5.9284	2.1683	4.9973	6.5788	3.5566	11.9219	8.2134	9.5716	5.9124	7.4089	3.8614	7.3428	4.4225	8.741	6.907	7.4916	3.1308
BOP1	7.2528	7.0714	9.6205	8.8947	7.681	6.8923	9.0731	7.813	9.9463	7.5302	9.3604	8.575	7.7973	8.1136	7.1721	7.8049	4.8329	8.0182	7.3943	7.1036	7.9399	7.7344	8.0006	7.6989	6.5619	8.3022	8.4446	8.06	7.2932	8.5388	6.6994	7.1488	9.0247	8.6838	10.3256	8.6089	8.1676	7.5724	8.1823	7.3443	7.5588	10.3235	7.4285	8.5691	8.401	8.8771	7.5628	8.2444	8.2848
IGFBP7	13.8808	14.4296	13.5977	13.7081	13.2546	14.2317	14.119	14.3473	13.3134	13.7607	13.7717	13.1689	13.5475	14.46	12.6029	12.2867	12.4873	13.8127	14.7156	14.8489	13.7721	13.5411	12.9449	13.7003	14.701	14.0098	14.0088	13.3244	14.4765	14.1695	14.6245	14.2976	13.0615	14.5796	13.2703	13.6544	14.9535	13.8076	13.4785	13.5009	14.3053	13.6825	14.3481	14.3144	13.966	12.6286	14.2283	14.0271	12.8809
IGFBP4	13.6299	14.1939	14.3224	15.1126	13.2932	14.636	14.9227	14.3225	14.0754	14.0285	13.6503	12.868	12.541	14.9328	10.978	11.259	14.0572	14.2582	14.4708	14.7018	14.022	13.6163	12.7404	13.9441	13.4686	13.5631	15.7314	12.6635	13.2623	13.9835	13.6414	13.4563	13.533	14.9654	13.9932	13.7821	15.946	13.5756	13.4821	13.587	13.8586	13.167	15.1876	13.8466	14.7683	13.3308	13.9848	14.5498	11.9749
IGFBP5	15.0398	14.2928	15.4212	14.4977	12.819	15.9846	15.501	14.8643	12.4103	14.8597	15.0185	13.0668	11.5641	13.4592	10.1668	10.927	13.1101	14.6202	15.2837	16.6506	14.0182	14.2009	13.8231	15.5296	16.3297	13.8923	14.7748	13.5563	16.904	14.7172	15.7544	14.8588	13.8241	14.7555	12.4639	14.3651	14.4557	13.5467	14.5888	13.435	14.8671	14.886	14.7152	14.3651	14.1392	11.1374	14.0603	15.0423	12.553
SKP2	6.1035	6.2339	6.6293	7.1364	6.3392	6.254	8.1255	6.1599	4.8079	6.3968	6.2279	4.5449	6.0061	5.8903	5.3308	6.0437	6.6488	6.9487	5.7972	6.5568	6.2849	5.335	6.2852	6.9751	6.1837	6.5244	6.4973	6.7169	6.4452	6.7242	6.6448	6.1056	6.5452	7.2618	6.2966	6.1472	6.5823	4.8284	6.3059	5.7057	6.8094	6.2506	5.9398	6.0231	6.8369	4.9119	5.9263	6.5867	6.4747
TTC4	8.7361	8.9278	8.5958	8.5791	9.0481	9.0088	10.0288	8.9784	8.8536	8.7866	8.6472	9.4387	9.0648	8.8264	8.8125	8.5557	8.0364	9.082	9.0591	8.5627	8.6005	8.8891	8.939	9.3154	8.8028	8.9043	8.9704	8.2704	8.7701	9.2102	8.8263	8.5911	8.834	9.0272	9.0894	8.9282	9.0727	8.5667	8.8106	9.0945	8.869	8.3873	9.068	9.0198	8.74	8.8066	8.7405	8.718	9.0628
CYP2R1	7.6106	7.7186	8.1099	7.5367	7.8837	7.6648	7.4949	7.4646	8.0699	8.0461	8.0052	7.6512	6.7934	7.5055	4.7077	7.1847	6.2412	7.9115	8.038	6.8609	8.1517	7.9036	8.3616	7.7877	7.7893	8.0674	7.5672	8.2816	7.2486	7.1965	6.8248	8.6056	7.9789	7.6327	7.8118	7.4107	7.5205	8.0797	8.1965	8.0053	7.6664	7.0235	7.639	7.8357	6.9088	7.6493	7.6671	8.3169	7.4062
CKLF	9.9514	9.7086	10.4148	9.2377	9.4531	10.1493	9.2935	9.1718	9.6989	9.1286	10.0707	9.0244	7.8008	7.7688	8.6251	7.9993	7.1879	9.7109	9.6291	8.6693	8.4945	9.6756	9.8387	10.0946	9.3385	9.4508	8.7701	9.2779	9.5146	9.9825	9.0257	10.0616	9.9175	9.0296	10.0249	10.1962	8.9208	10.4781	9.7744	10.0878	9.2476	9.8404	9.2905	9.4226	9.8397	10.4983	9.5487	8.4021	8.8037
ZNF193	7.02	8.101	7.3944	7.2301	7.8993	8.0124	6.8275	7.4747	7.9904	7.5302	6.978	8.0109	7.2448	7.6618	8.0198	7.3505	6.9466	7.7686	7.918	6.8968	7.46	7.5072	8.2036	7.3622	7.6225	7.9591	7.4424	7.9937	7.1005	6.9986	7.2758	7.6452	6.1815	7.443	7.2685	6.737	7.3877	8.0985	7.2266	7.8829	7.8085	7.563	7.4966	7.2394	7.6785	7.3197	7.7888	7.6257	7.9314
C15orf26	0.8811	0	0.5216	1.4927	0	0	4.2788	1.1615	1.766	0.8839	0	1.8718	5.6987	5.0337	5.0896	5.4795	2.4568	0.6117	1.3002	1.2208	0	1.33	0.5019	4.0929	1.3698	0	1.1045	1.4836	0.3391	1.2281	1.8372	0.6022	1.5996	1.4581	0	0.8892	1.6184	0	0	0	1.1938	0.5891	1.3571	0	1.4606	0	0.693	1.8086	1.3515
C15orf27	4.2868	4.2374	3.9423	4.115	4.2522	5.2426	4.2392	4.6507	4.3368	4.4403	3.4168	3.9414	3.7938	5.3721	2.9792	3.9578	3.9628	4.1187	4.7723	4.3711	4.9529	2.9659	5.2335	3.5496	4.3511	4.5292	3.7301	4.2452	4.7393	2.8831	4.7405	4.1567	3.8784	4.6704	4.107	4.3036	4.4671	4.7489	3.5032	3.7286	3.6039	4.3336	3.9612	3.7521	3.8515	3.9994	4.0902	4.3504	4.9543
C15orf24	10.4351	10.4048	9.8407	10.0658	10.207	10.9584	10.4831	10.0103	11.107	10.061	10.6097	11.3705	10.9761	9.9871	10.1476	10.5401	10.248	10.3509	10.2276	10.1726	9.6851	9.7229	9.9827	10.5855	10.1404	10.128	10.1671	10.2343	10.3771	10.6481	10.1275	10.17	10.2483	9.8783	9.863	10.4702	10.2532	10.6138	9.8164	10.4071	10.2119	10.5082	10.1127	10.3429	10.4739	10.4372	9.8227	9.7412	11.0212
GJA3	4.2553	6.3713	3.2134	5.3545	3.2628	5.0112	4.1565	3.074	6.2022	2.7902	3.5178	1.3763	5.1854	5.5779	3.3148	6.5911	5.2281	2.2317	1.7815	3.9913	4.5533	2.9659	3.2838	4.4867	2.3106	4.0553	0.8212	2.6756	3.5029	1.8817	4.3125	3.2551	6.4395	2.9171	2.4764	3.3749	2.6742	3.6639	2.8715	2.7587	4.5165	3.333	5.165	2.3668	2.1714	3.9175	1.7935	1.5247	8.2087
APLNR	8.4491	9.9635	9.5988	9.4914	9.3953	9.6494	11.216	10.3932	9.2855	9.1111	10.3916	6.7179	8.4247	10.5152	9.3172	4.7736	7.4088	9.9812	11.2078	10.0381	9.5448	8.8471	8.8085	7.5324	10.4314	10.2064	10.0906	8.787	10.563	10.5962	10.7685	8.6341	8.0274	10.7581	7.9215	9.4595	11.0359	9.8688	8.9843	9.6027	11.0238	8.8213	10.6701	7.9947	8.4257	7.11	9.8029	9.437	8.1909
C15orf23	7.4841	8.3034	6.7912	8.4258	7.9148	8.4057	8.928	7.3435	7.9171	7.4027	7.3473	7.2934	7.0367	6.3028	6.4723	7.0328	7.4603	7.9178	7.1086	6.6323	6.8252	7.628	7.3732	7.801	6.7166	7.6618	7.2486	7.5301	7.0752	7.868	6.6199	7.9949	7.7767	7.1058	8.1981	8.5625	7.527	6.8671	6.7294	7.6593	7.775	8.7058	7.9405	7.8643	7.6826	7.1819	6.6915	6.6953	6.4407
C15orf21	6.787	5.001	5.146	7.2474	5.5414	6.7915	5.7861	5.2043	5.7501	5.3177	5.7968	6.1967	5.4021	5.2461	5.9607	5.0945	3.7385	6.3163	5.895	5.489	5.1868	3.7128	6.0607	6.1996	6.1915	7.3739	6.2362	5.059	5.6825	6.6098	5.6653	5.5736	5.4137	5.5097	5.9977	6.4511	5.8304	5.6507	5.4239	6.5547	5.9923	5.455	5.2661	5.9278	5.8199	6.088	4.8141	4.7699	5.4741
GJA8	0	0	0	0	0	0	0	0	0	0	0	1.0454	0	0	0	0	1.4242	0	0	0	0	0	0	0	0	0	1.3412	0	0	0	0	0	0.5923	0	0	0	0	0	0	0	0	0	0	0	0	0	0	0	0
CYP8B1	2.381	0.9561	1.668	0.4466	0.5159	1.7671	0	2.4139	2.0004	2.2642	1.3498	3.2497	2.5424	3.6493	1.0235	3.2679	1.9284	1.8642	3.2155	2.6605	3.1976	1.33	1.8061	0.8669	1.9156	3.6223	3.2381	1.1359	2.0637	1.2281	1.4412	2.5659	1.3351	2.6421	0.5919	2.8001	4.4121	3.605	2.6251	1.6612	2.1484	1.5932	2.9574	3.9591	1.4606	1.2159	0.693	2.2494	2.9494
C15orf28	2.6941	2.7313	3.2134	3.1671	2.897	2.8895	0.6098	2.2359	0.6783	0.8839	2.2845	0	3.5514	2.1584	2.3593	0.5403	1.0858	2.8753	3.0555	2.7772	3.9359	1.7097	3.708	3.2706	2.8752	3.3448	2.3834	3.5581	1.7593	1.4213	2.0007	2.6869	2.8262	2.1683	1.8222	2.9667	3.2773	1.5996	1.4452	1.6612	3.2606	2.0092	2.0438	2.1132	1.9711	2.031	3.0703	2.2494	1.3515
C15orf29	8.6054	9.048	7.6536	8.2902	9.1168	9.1424	7.851	8.4881	8.5249	8.4003	8.3919	8.2159	8.6202	8.3154	8.5222	8.2759	7.6855	8.5625	8.8045	8.3473	8.4945	8.7077	8.8285	8.6997	8.4753	8.9341	8.3477	9.1575	8.2068	8.6526	8.216	8.673	8.2042	7.845	7.9275	9.0008	8.7101	8.5394	8.7561	9.2187	8.6659	8.9445	8.6183	8.6475	8.8144	8.7305	8.4538	8.0262	8.7785
STMN1	11.4765	10.9864	10.2014	10.7965	11.018	11.2031	12.6662	10.664	11.5995	10.8573	10.654	13.8427	10.755	9.9547	12.2736	11.3562	11.3431	10.8741	10.8236	10.1964	9.979	11.6487	10.5503	11.2768	10.8414	10.4542	10.7232	9.6649	10.3664	11.512	11.116	11.1239	10.6689	11.5379	11.4657	11.4079	10.1476	10.4237	10.959	10.6659	11.2557	10.5793	10.4917	11.1309	11.4257	9.8112	10.7031	10.3706	11.4316
S1PR2	7.8452	8.2012	7.6936	8.9434	7.5906	8.4461	9.2241	8.7426	8.3044	8.4164	8.2395	7.6963	8.0834	9.3144	5.1882	7.7048	8.8156	7.7545	8.5729	8.7473	8.0736	8.4259	7.5662	7.222	8.1305	7.7938	8.4462	6.9926	7.9696	8.2814	8.3698	8.0138	6.7012	8.9643	7.4923	8.0012	9.4443	9.0634	8.3441	7.9091	8.3913	8.0757	9.2027	8.3531	8.6246	7.485	8.3182	7.8883	7.5406
KDM3B	10.934	10.9491	11.5081	11.2465	10.7801	10.6054	10.1059	11.1255	10.2844	10.8544	11.0958	10.1555	11.4011	11.0236	11.1254	11.6616	10.9808	10.8355	10.7409	11.2829	11.3461	10.2843	11.3829	11.486	11.1435	11.095	11.0736	11.5318	12.0828	11.1369	11.3945	11.5763	11.1334	10.8765	10.8021	11.005	10.6399	10.5296	11.1016	10.5863	11.1774	11.0336	10.9227	10.9245	10.4697	11.1169	11.0584	11.1757	11.1532
REG1P	5.8743	0	7.203	0	8.874	8.1035	0	9.1563	1.4858	2.2642	1.8915	0	0	0	0	0	0	0	9.2721	9.2045	8.321	3.0993	10.2628	0	7.913	6.6458	6.8536	0	7.4479	2.0075	9.3554	7.1302	6.1915	0	3.5425	5.061	5.6754	12.2294	0	0	0.8941	3.333	0	5.325	0	0	1.1591	0	0.6015
STK17A	9.9166	9.644	9.0276	9.5817	9.8625	9.5247	10.2178	10.2267	9.5147	9.4985	9.2509	9.5802	8.3026	8.1136	7.7352	7.6141	8.1995	9.1246	10.3582	9.6727	9.4622	10.1222	9.3177	10.5921	10.123	9.4329	8.8846	8.5517	9.6195	9.952	9.7928	9.7208	9.3628	10.3824	10.0575	9.8348	10.0973	10.399	9.625	9.7729	9.7579	9.2543	9.9161	9.0964	9.6555	9.8762	9.3033	9.358	7.4453
KDM3A	10.7491	10.1032	10.3088	11.0302	10.4631	10.4936	8.5927	10.0068	9.4763	10.3692	10.8604	9.8224	9.4181	9.5758	10.5576	9.9381	10.3377	10.775	9.8341	10.3581	10.5112	11.345	10.6601	10.5122	10.3084	10.3202	10.051	10.2837	10.4886	10.4523	10.2423	11.0042	9.7119	10.1848	10.5594	10.4289	9.969	10.1198	10.5695	10.3785	10.2024	9.898	9.9384	10.1243	10.1482	10.8384	10.2773	10.7303	9.6273
LOC401387	1.2563	0	1.0323	0.4466	1.6552	0	1.3663	1.7362	0.6783	1.4279	1.7325	2.6599	3.1067	5.0493	0.4269	1.71	3.0525	0	1.085	1.0916	0	1.33	1.4139	1.4047	0.8417	0	0.6485	0	1.0428	1.2073	0	1.1302	0	0.9059	1.0104	0.5753	1.7802	0	1.1035	1.6612	0.8941	0.5891	1.3571	0.5016	0	0.9122	1.1591	0.941	1.0247
S1PR1	9.0648	8.312	8.265	7.6479	9.5857	8.9847	9.955	10.5006	8.6226	8.9154	8.808	8.075	10.1902	10.2968	8.0944	7.9942	7.9862	8.2954	10.1695	10.7644	10.0456	8.8565	8.586	7.2728	9.0231	9.501	10.4186	7.9172	9.2616	9.595	9.6329	8.4825	7.8891	10.964	8.1729	8.5706	10.6081	7.9406	8.6914	8.7602	9.6534	8.428	10.8317	8.8918	8.1423	7.8223	8.3403	9.9825	8.9648
ZNF642	6.2543	6.6532	6.0798	6.1206	5.8836	6.398	6.8408	6.5605	6.0537	6.3823	6.7374	6.3457	5.8132	6.238	5.6991	2.0636	4.7451	6.1864	6.8095	6.5155	6.1939	6.1731	6.5894	6.4782	6.722	6.9587	6.8536	5.4434	6.0372	6.6441	6.651	6.4428	6.2695	6.7079	6.2396	6.3033	7.0785	6.0549	6.7137	6.6715	6.5434	6.0345	6.1234	6.4303	6.2656	6.2134	6.575	6.428	6.6183
TMC4	11.6957	10.9193	12.4077	10.7401	11.2129	11.0204	5.5635	11.053	11.9255	11.3041	11.9597	10.4972	10.7269	10.6363	10.7981	10.1669	10.8452	11.2801	10.9658	10.5292	11.5948	11.2338	11.8757	11.3596	10.623	11.1155	9.9388	12.102	10.6555	10.4725	10.8468	10.9514	11.4024	8.2259	11.3631	10.9539	8.5504	11.6818	11.5468	11.412	11.5185	11.3032	9.7314	10.4501	10.1949	12.045	11.6372	9.8102	11.1096
MYO3A	6.9481	4.4384	5.9936	3.4802	7.7227	5.7302	0	6.0961	6.8978	5.3024	5.3937	10.1568	2.249	7.8896	0	9.979	8.5105	3.8808	5.0092	6.7583	5.1868	4.3703	6.4315	6.6887	6.4421	3.4193	4.1283	4.3335	6.0137	4.7822	5.8801	4.9198	7.2361	2.1683	5.1699	5.2505	6.3085	5.5449	3.8861	2.7587	7.6785	4.5968	8.3754	5.3979	5.0999	3.5879	4.5359	3.3767	9.2535
TMC6	10.6076	9.6524	11.4563	11.5826	9.645	10.6904	9.5879	10.6034	11.0636	10.6552	11.4952	9.3954	7.8586	8.3818	6.5591	5.0157	5.9712	12.0377	10.8387	10.093	10.2619	11.2049	10.8415	10.2034	9.9157	10.8437	9.7861	9.9835	9.5979	10.9722	9.6645	10.1976	11.1918	10.7665	11.0572	11.1072	9.7596	13.1378	10.9834	10.8355	10.2606	10.8908	10.4643	11.4734	11.2277	10.7208	10.5876	9.8041	6.9674
KIAA1958	5.5114	5.2706	5.2153	4.4859	5.0172	3.947	4.4273	5.3645	2.8078	4.3233	4.9455	4.1718	5.1854	6.6648	5.0147	9.4822	7.4695	4.1187	3.966	6.0488	5.7217	4.7408	5.2493	5.3118	5.4651	4.3503	4.3881	5.3406	5.9898	5.193	5.0138	5.179	4.8285	4.3989	4.9973	4.5596	3.8743	3.1893	4.3186	2.5962	5.1254	5.8195	4.9631	4.1738	3.2871	3.534	4.5738	4.8346	6.5641
APIP	8.6055	8.5223	8.5991	8.4517	8.8234	8.5691	8.7606	8.4648	8.6877	8.063	9.619	9.6874	7.9057	8.7636	9.208	9.0369	8.8496	7.9277	8.9008	8.3696	8.7864	8.7197	8.3786	8.4506	8.4122	8.3532	8.5082	9.1577	8.3946	8.2793	8.3778	8.9342	9.8658	8.371	8.3516	8.8415	8.5037	8.3339	8.2473	8.5398	8.6889	6.914	8.3611	8.1101	7.6617	9.0239	9.0858	8.3927	9.8781
TMC1	0	0	0	0	0.5159	0	0.6098	0.6946	0.6783	0.8839	0.8273	0	0	1.45	0	0	0	0	0.9819	1.2208	0	0	0.8737	0.4976	0.4814	1.0549	0.8212	1.1359	0.8441	0.4176	1.4412	0.6022	0	1.4581	0	0	0.4999	0	0	0	0.8941	0.5891	0.6046	0	0	0.5271	1.5109	1.171	0
GPR15	2.5971	0.9561	0.5216	1.0625	1.4434	0	0	2.964	0	4.2611	0	0	0	0	0.4269	0.5403	0	1.04	1.9728	1.9736	2.1395	0	0	0	1.5755	3.6841	0.8212	0	1.2174	2.4232	4.6198	2.9022	0	2.0208	2.1861	2.6119	3.8329	0	0	0.7832	0.5152	1.0062	1.3571	1.9674	1.1165	1.2159	1.7935	1.5247	0
TMC3	0.5068	1.9336	0.5216	1.2936	0.8951	1.7671	1.0371	1.7965	0.6783	2.9565	1.5538	1.6452	2.249	1.9586	1.7697	1.4944	1.0858	1.04	2.5548	1.3767	2.6892	0	2.1141	0.4976	1.5755	0	2.0241	0	2.3898	1.2281	0.8935	0.8295	0.5923	1.671	0	1.4353	1.1649	0	0	0.7832	1.4419	0.5891	0	0.5016	0	0.5271	1.1591	4.1102	1.3515
PKLR	0	0	0.7253	1.1734	2.1349	1.9518	0	1.3829	7.3112	4.6231	1.4836	4.2809	1.9971	3.5426	1.9694	3.1968	0.738	0	1.3915	1.4318	1.7876	0	0.6961	0	0.5726	2.1533	1.4984	2.1535	0	0.5721	0.6112	1.1904	0.7355	0.6081	0.7954	0	0.6597	1.8167	0	0	1.5684	0.8126	1.5794	1.0688	2.1658	1.7367	0.9121	1.4474	3.2127
TECRL	0	0	0	0	0	0	0	0	0	0	0	0	0	0	0	0	0	0	0	0	0	0	0	0	0	0	0	0	0	0	0	0	0	0	0	0	0	0	0	0	0	0	0	0	0	0	0	0	0
EIF2B4	9.0373	9.3887	9.5955	9.8805	9.9289	9.9614	9.8479	9.5434	9.9099	9.5506	9.4509	10.102	9.5591	9.6082	9.8092	9.0131	8.9817	9.5945	9.5664	9.4851	9.5061	9.6783	9.8909	9.3763	9.2717	9.2725	9.7409	9.5862	8.8605	9.6074	9.3881	9.6726	9.934	9.3745	9.686	9.9456	9.6246	10.0442	8.8596	9.7282	9.5719	9.6723	9.6107	9.7594	9.1969	9.9235	9.5236	9.8232	9.6092
EIF2B5	9.8868	10.3192	10.046	10.4573	10.2641	10.1277	9.998	9.9761	10.3023	9.9691	9.8609	10.9132	10.378	9.8275	10.3102	10.1583	9.4461	10.5265	9.8856	9.5613	9.8792	9.9953	10.3213	10.0842	9.7734	10.2739	9.9178	9.491	9.5374	9.952	9.7575	9.5263	9.8907	10.2525	10.3307	9.8955	9.7849	9.7548	9.9606	10.3171	9.8884	10.4774	10.2324	9.7194	10.0152	9.9807	9.9242	9.9735	9.4119
EIF2B2	9.0817	8.969	9.4998	9.2913	9.3533	9.8853	9.644	9.0693	9.7431	9.2347	8.7365	9.418	8.8588	8.7148	9.3908	8.7061	9.4691	10.3161	9.4201	9.2818	8.8818	9.4127	9.3186	9.3923	9.2708	9.0145	9.0143	9.5382	9.2063	9.2412	8.8572	9.5212	9.2228	8.9668	9.7426	9.4656	8.9894	9.4033	9.3994	9.3215	9.5256	10.4733	8.7126	9.4639	8.6009	9.6885	9.1027	8.956	9.1469
EIF2B3	8.5481	8.5513	7.8129	8.0819	8.8963	8.456	9.9397	8.5322	8.6049	8.1867	8.5238	9.0907	8.3172	8.2347	9.0199	7.8568	8.6977	8.3314	8.7435	8.5637	7.8618	8.192	7.9358	8.4677	8.5023	8.3096	8.6664	8.1479	8.2287	8.8481	8.5407	7.9397	8.446	8.6945	8.6056	7.8838	8.7509	8.7047	7.9937	8.1912	8.4702	8.5916	8.669	8.1632	8.4208	7.959	8.3321	8.6448	8.6909
EIF2B1	9.2616	9.5674	9.3586	9.6921	10.0403	10.1277	10.4842	9.6638	9.28	9.8558	9.5437	9.663	10.0766	9.9838	9.8778	10.4679	9.9055	10.1483	10.0923	9.3813	9.567	9.9629	10.0641	9.5281	9.826	9.8099	9.8865	9.857	9.0792	9.4803	9.4983	9.4444	9.731	9.8013	10.1416	9.5101	9.9684	9.56	9.7895	10.191	9.9245	10.0038	9.9792	9.8706	9.7661	9.9248	9.8315	9.8202	10.0454
PRKAR2A	7.3416	7.0408	7.9514	6.2431	6.5852	6.5782	7.2072	8.0299	4.4201	8.0415	7.6384	5.6876	7.8077	7.2776	8.016	9.2946	8.0021	7.671	6.7256	8.8885	7.8405	6.7412	7.2406	8.0657	8.1058	7.3263	8.2692	6.4268	8.435	7.6941	8.689	7.6893	7.8227	8.0937	8.0319	6.8425	7.7708	5.4643	6.6899	5.6446	7.6293	7.6988	7.5735	7.6239	6.792	6.5687	7.2776	8.2826	7.0028
CSNK2A1P	8.0538	8.4029	8.1852	8.9035	7.7632	9.7086	8.6951	8.422	6.9407	8.4447	8.6993	6.9652	7.8317	7.401	7.983	9.2436	8.5564	8.4051	7.9553	9.1345	8.3783	8.0385	7.829	9.1356	8.756	8.2055	8.2181	8.8199	9.1656	8.1289	9.2877	9.3662	8.5764	8.659	7.598	7.9648	8.1255	7.9584	8.1506	7.1747	8.6194	8.7005	7.9344	8.4018	8.2652	8.5674	8.2261	8.2855	8.4835
XRRA1	9.3874	9.2092	8.5129	9.5544	8.6657	9.3594	8.5641	8.4017	9.2095	8.0711	9.0798	9.2439	8.4348	8.6149	8.2229	8.0479	9.3156	9.0179	9.2842	8.0168	8.1069	8.3777	8.7559	8.2711	8.3685	8.8657	8.5679	8.2674	8.7924	8.9454	7.9007	8.9987	8.0745	8.6675	8.5029	8.7192	8.3861	9.6327	8.1484	8.6973	9.0001	7.6249	9.4924	8.2711	8.3855	9.2474	8.4835	8.8661	7.9095
C20orf56	8.1574	6.3876	8.2024	7.0243	9.6121	7.1901	0	9.2805	9.1023	8.1115	7.2107	11.3239	9.9296	12.9011	13.8658	10.1093	12.7659	4.4676	9.0432	8.3556	10.0069	6.203	8.3779	6.7172	9.2559	8.9357	9.0303	7.367	8.8745	6.0099	8.8384	7.0564	9.4334	7.1816	10.4407	8.2395	7.0153	9.4689	3.5745	8.2909	9.0918	6.6917	8.8028	6.5694	3.371	10.6869	7.7355	4.5942	9.2163
C20orf54	8.6664	8.7248	7.8731	8.4927	8.1071	10.3513	7.1602	7.7563	9.0769	8.9128	9.2091	5.1744	5.3837	6.249	2.6239	1.4944	3.1469	8.7964	8.2446	6.9813	7.9034	9.0021	7.2166	8.5107	7.0412	9.053	7.6631	8.9052	7.8669	7.9048	7.438	8.9706	9.7851	8.569	7.0149	8.1053	6.2469	9.0048	9.1841	8.648	9.1398	8.2095	7.4544	8.5879	8.5944	10.1731	8.8467	7.7938	4.0001
TXNIP	14.0771	14.8791	15.6296	14.9647	13.9631	13.8497	12.4902	13.9175	12.8944	13.6485	13.9422	10.4633	12.7664	13.9648	12.3632	12.0797	13.9519	13.8026	13.8029	14.129	14.9334	14.0606	14.5638	14.0671	14.0345	13.847	14.5206	13.735	15.1604	14.4174	14.0835	14.7588	13.792	15.0673	13.9247	14.0557	14.3193	13.2065	14.7217	14.1723	13.8357	14.4909	14.6414	14.8232	13.0339	14.2817	14.7655	14.9028	12.569
SLC36A4	7.4601	6.3043	6.311	6.8537	7.2429	6.8628	7.1708	7.276	7.2332	7.1123	7.8613	9.1213	8.4292	8.6121	9.1576	8.6903	9.1678	6.8596	7.0777	7.918	7.6234	7.6058	6.6324	7.9503	7.3417	7.1785	7.3334	6.4368	6.763	7.8	7.2995	7.3682	6.9759	7.2494	7.0429	7.2136	8.0327	6.8981	7.1469	6.7984	7.1387	6.7333	7.8939	6.7968	6.9706	6.2966	6.877	7.5312	9.5277
LOC389791	5.0253	5.5851	6.0229	7.1401	3.8834	3.172	1.0371	3.2717	4.8978	3.4224	4.1095	4.038	6.1546	5.9043	4.2139	3.9578	5.4294	2.651	4.2135	2.2406	5.1034	5.3077	5.0822	4.2881	3.6873	3.9586	4.3343	3.2301	3.4688	2.5933	2.0007	4.0925	5.1087	2.4246	4.878	4.0674	3.7904	4.7214	4.4381	4.7134	4.5697	3.0108	4.7283	4.2702	2.8924	5.0334	6.7423	4.8026	4.1755
ZNF876P	3.8548	3.2419	2.5338	3.4802	4.5979	3.7887	1.3663	4.3778	3.4065	3.9812	3.6122	4.5775	6.03	5.5426	4.4136	4.6744	2.5972	4.3228	4.9191	4.1725	3.9988	3.334	4.1749	3.9845	4.3228	2.4088	3.9248	2.5337	4.6658	4.2059	3.3834	3.2938	2.8262	3.2835	3.1057	4.207	5.0928	2.6031	3.3491	3.1588	4.2499	3.0108	4.3031	3.1538	4.4225	3.959	2.7114	3.1914	5.2375
MLF1	8.2855	8.699	7.9514	8.8613	7.8625	7.5888	8.7331	8.116	5.9313	8.0758	8.4962	8.7687	8.6024	8.8455	10.4015	9.9421	9.3414	8.8519	7.4874	8.246	7.2883	7.7749	7.3696	10.017	8.04	7.7868	7.9583	5.7942	8.3272	8.0062	7.754	7.6729	7.6402	7.713	9.0705	6.9258	8.8067	5.8669	8.5875	7.2721	8.294	7.8132	8.2771	8.4558	8.616	6.4057	8.1778	8.1005	7.7936
QPRT	7.5981	6.2518	6.7451	6.4247	6.1249	8.495	7.7803	7.5764	10.3823	7.9458	6.2863	6.6959	6.2794	7.1947	4.8523	2.9663	4.444	10.7393	7.6256	7.8826	7.5361	6.4603	6.6324	7.1274	8.1244	6.765	8.9453	5.7467	7.1711	9.6581	7.3421	7.6911	6.3436	8.8308	9.2991	10.5739	8.3249	8.8355	6.1744	5.5367	10.1341	7.8919	7.5173	8.3346	7.5268	7.7294	8.6145	7.3101	6.0482
IFT140	9.3207	9.6149	9.3861	10.6517	9.4889	8.6923	8.3304	9.416	8.3422	9.2306	9.4268	10.0067	9.4147	9.28	9.9499	10.1252	9.2053	8.9917	9.3646	8.9402	9.7263	8.7641	9.7284	9.5615	9.3208	9.7416	9.6357	9.4994	9.1979	8.8227	8.9376	9.5156	10.1107	8.7555	9.2203	9.5647	9.0092	9.4647	9.3187	9.4682	9.7173	8.1024	8.6635	9.6123	8.8144	9.6109	9.9877	9.0113	9.615
MLF2	11.315	11.8057	11.7965	13.2915	12.1068	11.8046	11.724	11.4611	12.2214	11.8006	11.5819	12.5953	12.2988	12.3753	11.9047	12.2893	12.193	11.2397	11.2072	11.1876	11.3844	11.4986	11.7061	11.5248	11.5684	11.5049	11.7794	11.4916	11.3652	11.8017	11.3272	11.7564	11.3576	11.2722	11.9325	11.7245	11.4632	12.148	11.5704	12.2815	11.4985	11.5366	11.4539	11.8721	12.7281	12.018	11.7086	11.7686	11.9624
TMEM14C	10.417	10.8556	10.5754	10.7882	10.8297	10.9648	10.7443	10.7343	11.1876	10.8727	10.8942	11.0763	9.8664	10.2518	10.5487	10.1861	9.8609	11.0544	10.9836	10.2497	10.4556	11.4083	10.927	10.5704	10.9732	10.1596	10.7173	10.9807	10.8766	11.2856	10.8721	10.6112	10.3898	10.8576	11.1131	10.4235	11.0955	11.4681	10.5151	10.512	10.927	10.9643	10.6318	11.1853	10.8743	10.4048	10.9078	10.5744	11.2544
FAM157A	5.6748	4.772	3.144	3.7761	4.1511	2.538	2.8704	4.0942	1.4858	3.6336	3.7431	3.541	5.7713	3.6493	5.6701	5.4041	5.2495	5.0072	3.0555	3.3666	4.5946	4.0787	5.028	4.0216	3.0918	4.5292	3.2956	4.9791	4.54	3.0088	1.8372	2.8513	3.1068	4.3064	2.6022	3.6927	3.5566	1.823	3.8861	5.3956	2.9758	4.8192	2.9574	5.4942	2.1714	3.8748	2.0297	4.7364	2.3612
FAM157B	1.6343	1.9336	1.2058	1.4927	1.8398	0	0.6098	0	0	1.1814	0	1.0454	1.653	1.1075	2.541	2.7879	0.6427	2.0596	1.7815	2.2406	1.2403	2.4704	2.2465	1.6133	1.3698	1.3876	1.7227	2.9235	1.8681	1.4213	0.5149	0.3323	1.011	1.2083	2.3385	0.8892	1.6184	0	2.7536	1.6612	0.5152	2.1795	1.0293	1.9674	0	1.4667	2.4104	0.7011	1.0247
FANCF	8.6377	8.6011	8.5036	8.7992	8.7938	8.9802	7.0093	8.3112	8.8233	8.9441	9.0305	8.8018	8.6241	8.7443	8.925	8.6631	9.2499	8.4902	8.5729	8.4908	8.8838	9.0625	8.9106	8.8592	8.9336	9.2253	8.4398	9.1484	8.4839	8.0397	8.6875	8.9594	8.9272	8.8528	8.8183	8.5899	8.2366	8.7598	8.729	8.3431	9.3584	7.5397	8.7842	8.7857	8.3295	8.9701	8.8848	8.2651	9.0657
MECOM	9.41	10.3	10.5187	8.7957	10.7193	9.8717	8.1418	9.6259	8.7038	9.8871	10.5928	4.7298	7.5556	8.2594	6.2024	5.8864	7.137	10.0432	9.9317	9.6365	9.2623	10.5448	11.4145	10.5503	8.8788	11.3539	10.2	11.4424	10.2491	10.0599	10.314	10.2008	11.4188	9.6689	10.0664	10.0344	8.1718	8.9789	9.9983	11.039	8.8925	12.0047	9.0005	9.6694	9.8071	10.2971	10.6805	10.4751	6.8494
ITGA2B	2.2594	1.9336	1.4553	2.3194	3.2628	1.38	3.5262	2.5723	4.2933	2.3858	2.0347	4.9692	5.268	6.1586	1.0235	2.9663	3.6765	2.0596	2.7763	2.4658	2.6892	5.2798	2.3678	3.3309	1.5755	3.0008	2.2733	2.1994	1.3731	2.2303	1.4412	2.363	0.5923	2.1683	2.6022	1.8305	2.9308	1.0109	1.7214	2.5962	1.4419	2.0092	2.0438	1.9674	2.3473	1.6802	2.0297	2.8595	4.93
RSPH1	8.228	7.2777	7.1014	6.3172	7.3981	6.9116	1.6342	6.3686	7.3912	7.8929	7.9155	9.0507	7.8752	8.9885	8.7189	7.9258	7.7357	7.2927	6.4153	6.2689	6.5173	5.56	6.4453	6.6654	6.1599	7.287	6.8148	7.3564	7.5309	7.1219	6.2076	6.5741	7.4098	6.9512	7.2732	6.7823	4.6207	7.7221	6.2741	7.1308	7.5977	6.1517	7.1505	6.3517	7.9063	7.1687	7.0548	5.9905	8.1755
IFI16	11.2727	12.2637	10.9418	11.1056	11.6757	11.4429	12.4331	11.7793	10.3234	11.3691	11.1904	9.2237	9.2105	9.7838	7.858	6.6705	9.2867	11.0469	11.7405	12.1841	11.3267	10.7221	11.5199	11.4622	11.7915	11.2578	11.5364	11.1423	11.6461	11.4725	11.8883	12.3666	11.0027	12.1115	11.1022	11.3902	12.213	11.4764	11.458	11.2785	11.0407	11.4633	11.7199	11.082	12.0346	10.5141	12.293	11.2066	8.2187
SOX6	8.712	7.1594	7.9488	6.6654	8.5738	7.3332	2.2272	9.3601	8.0207	7.6625	8.1499	4.9444	9.1077	8.0044	3.3639	7.0378	7.9041	5.3437	8.5393	9.4657	9.3141	6.7514	8.1913	8.4042	9.6155	8.0262	7.4954	7.5113	8.9963	7.1631	9.0632	8.8495	6.5608	6.2994	6.0091	8.1515	7.8032	8.3255	5.8969	7.5414	9.3317	6.7936	8.0034	8.1922	5.4857	7.5812	7.7187	7.0557	9.1639
LOC440944	8.228	8.0301	8.5629	8.6139	8.6266	7.7424	7.9798	7.8482	8.1329	7.629	8.2814	7.6436	8.9648	7.9312	9.1886	8.1007	8.1261	8.3664	8.1635	6.841	8.7257	8.7766	8.8324	8.8045	7.5235	8.9795	7.8782	8.0404	6.8909	6.6586	6.3957	7.8024	7.5571	6.9817	7.8817	8.6539	8.0776	8.077	8.6528	8.919	7.6511	7.5592	8.3595	8.0226	7.6024	8.2308	8.5916	7.7357	7.3108
TTC1	9.6928	9.973	9.769	9.9698	9.9007	9.9649	9.6468	9.6483	10.3765	9.5708	10.0893	10.1986	9.8464	9.3721	9.7504	9.7354	9.0228	9.7982	9.9992	9.426	9.3981	9.0337	9.5185	10.1511	9.884	9.7959	9.8372	9.6882	10.4832	10.2316	9.8971	10.0461	10.0113	9.9723	9.6345	9.6063	9.6553	10.1172	9.8062	9.9035	10.026	9.6426	9.7163	9.6986	9.5583	10.0044	9.6922	9.7807	10.117
C9orf128	0.5068	2.2511	1.668	1.9645	2.5183	0.849	0	0	0	0.5086	1.7325	0.6154	1.8801	1.7266	1.0235	0.9326	1.0858	2.0596	1.7815	0.8467	3.3009	0	0.8737	1.6133	0.4814	2.7922	0.4682	1.1359	0.3391	0	1.6527	1.0258	1.011	3.075	1.3344	1.4353	0	1.0109	0	2.413	0.8941	0	0	1.8052	0	2.031	2.4104	2.0458	0
C9orf129	6.5855	6.4633	7.3364	6.492	6.0793	5.613	4.9527	6.7154	4.0102	6.4207	6.6644	2.5658	5.9998	5.7838	6.445	6.9416	7.1901	6.6417	5.7613	7.4831	6.5772	5.9738	6.5389	5.9684	6.5934	5.9786	6.7028	6.6139	7.6452	7.0116	6.8971	6.727	7.4063	6.2064	6.9474	6.0812	6.11	3.8941	5.7951	4.4969	6.2161	6.3136	5.8933	6.3007	5.6225	5.7018	6.6307	7.1272	6.3708
MYT1L	4.6911	0.9561	4.8517	0	6.0332	4.3945	0	4.6858	5.5052	1.985	4.1415	8.3011	3.6159	6.5976	10.09	2.5844	0.6427	0.6117	3.9202	4.7592	3.9988	1.33	3.3441	2.8437	4.1404	1.3876	3.5529	1.1359	3.6624	1.8817	4.1478	2.2884	2.9259	1.2083	1.3344	3.5943	5.766	1.823	1.953	0	5.9124	3.8695	7.3104	2.4787	0	2.5486	2.0297	2.2494	8.2287
C9orf125	9.3207	9.4028	10.4281	8.3508	9.3274	9.4155	6.6271	9.3174	8.9807	8.6177	9.56	10.8663	9.5196	9.7279	9.5811	10.4605	10.5003	8.3219	8.8186	9.1835	9.7076	8.9849	9.84	8.8071	8.6447	8.8235	9.0934	10.671	9.6724	8.6918	9.1873	8.473	10.5879	7.2117	9.4022	9.1554	7.6511	9.4237	8.2022	8.0053	8.696	9.0402	9.0324	8.9031	7.7029	9.6847	9.272	9.2598	9.4814
C9orf122	6.1725	5.613	6.089	3.7761	6.3392	4.9749	0.6098	5.7598	6.4795	5.2711	6.9956	6.9529	7.06	7.4963	1.2492	6.3712	7.6334	5.5366	5.9068	5.1537	6.6795	5.583	6.3891	4.4867	6.347	5.4976	5.0198	6.9583	4.4201	4.0094	5.1065	5.3352	6.2114	3.9464	4.8529	5.8064	4.3254	6.2503	5.3648	5.8569	6.1662	6.172	4.9631	5.1502	3.5253	5.8984	5.8967	3.6882	6.0024
CEPT1	9.292	9.1613	8.6901	8.7719	9.054	9.2469	9.3469	8.9426	8.6466	9.1275	9.2619	9.1213	8.5904	8.7674	9.0074	8.7645	8.9493	8.8781	9.4912	9.3563	9.2299	8.7464	8.9043	9.5694	9.2333	9.487	8.9101	8.7909	9.6706	9.4158	9.1637	9.1278	9.47	9.6209	9.4781	9.0056	9.1641	8.6272	9.5474	9.1287	9.1798	8.4738	9.1335	9.1887	8.9138	8.8635	8.1839	8.8067	9.2897
KIAA1267	10.2147	9.9997	10.4893	9.9776	10.0438	10.4855	9.0432	10.3232	9.6906	10.1866	9.8853	9.4955	10.7886	10.4589	10.2765	10.6652	10.4675	10.3101	9.97	10.3425	10.7283	10.7822	10.591	10.5828	10.5013	10.2479	10.1127	10.3912	10.1014	9.9652	9.9686	10.3061	9.4323	10.0474	10.1736	9.8942	10.0742	9.7974	10.2388	9.9558	10.4349	10.0574	10.2965	10.0138	9.2738	10.0573	10.3015	10.1892	10.2975
RTCD1	9.3387	9.4188	8.6562	8.2952	8.9761	9.4671	10.0928	9.0775	9.1579	9.5796	9.8305	10.4124	8.7624	9.0713	9.3488	9.6127	9.1278	9.2919	9.5326	9.0044	8.9978	9.6184	9.165	9.2296	9.0865	9.6699	9.1741	8.6773	8.6849	9.6907	9.1873	9.0913	9.471	9.5885	9.5025	9.5516	9.4087	9.0784	9.8383	9.5272	9.0185	8.9071	9.002	9.4639	9.2126	8.9118	8.5399	9.1272	9.5958
CFHR2	0	0	0	0	0	0	0	3.4456	1.1378	0	0.4722	1.3763	0	0	0	0	0	0	0	0	0	0	0.5019	0	0	1.6577	0	0	0	0	0	0	0	0	0	0	0	2.3394	0	0	0	0	0	0.5016	0	0	0	0	0
CFHR3	2.5971	2.2511	1.2058	2.9808	1.4434	3.5131	0	2.964	4.5734	1.6384	1.3498	1.6452	0.6194	1.45	0	0.5403	0.6427	2.0596	3.0555	3.4735	3.6531	1.33	3.0134	4.3766	2.4214	1.3876	1.8813	1.4836	2.827	2.5108	2.0007	2.2884	0.5923	5.2026	3.0181	3.0432	3.8329	1.823	2.6251	1.9575	2.6206	1.5932	3.4179	0.8731	2.1714	0	2.8412	2.2494	1.3515
CLIC4	11.2133	12.5366	10.7975	10.7983	10.9631	12.0811	12.4229	12.0245	10.6049	12.2895	11.7763	10.6574	10.653	11.436	9.8571	8.5434	10.6793	11.9009	11.8482	12.8052	11.7273	12.076	10.494	12.5392	12.6303	11.4782	13.1702	10.2393	12.2922	12.7946	12.8196	12.3749	10.9585	12.6203	11.1669	11.2899	13.1211	10.6245	12.6525	11.242	11.8128	11.0031	11.6106	12.4645	12.4298	10.4368	11.7492	13.1792	9.976
CLIC5	9.1367	9.3225	9.7698	6.3237	7.5281	9.1321	5.5635	8.4427	7.21	8.6755	8.9948	5.8692	6.1328	9.1275	5.3308	4.7973	7.0045	7.4794	8.7711	8.345	9.2052	7.3554	7.1249	5.9243	7.5079	7.9961	7.8876	6.916	9.3805	8.0175	8.8902	7.6766	9.3915	9.0642	9.0746	7.9299	7.3107	8.1381	9.0086	7.015	11.0104	6.3697	8.1454	7.3428	6.2435	7.2834	8.8811	8.5872	7.9284
CLIC2	7.9594	7.6392	6.9317	6.7408	7.8967	8.2282	10.3551	8.9335	7.0296	7.6745	7.8922	5.7882	7.7586	8.7731	6.8578	5.2576	5.9841	7.2231	9.0095	9.3362	8.3812	6.7815	7.4474	6.6178	8.9533	8.044	8.5895	6.789	8.7387	8.3951	9.4654	8.1062	8.5841	9.0452	7.108	7.876	9.1599	6.8225	7.4034	7.2586	8.5418	7.4046	9.0983	7.8251	6.8733	6.4931	7.2603	8.7365	7.306
CLIC3	9.8681	8.0405	10.7936	10.0292	7.2264	10.0093	5.0934	6.3024	9.0296	9.1652	11.6686	3.541	4.4536	4.6908	3.1568	0.5403	3.544	10.0504	8.6397	4.1511	7.866	9.308	8.6154	8.2131	4.7197	7.7547	7.3873	7.7863	9.9363	9.1203	5.8482	8.0953	9.9941	7.361	9.4924	8.0919	6.6788	4.6934	10.8184	8.6506	7.4673	10.2187	7.5008	8.4694	10.2835	9.3803	9.8461	7.5886	2.6259
CFHR4	0	0	0	0	0	0	0	0.6946	0	0	0	0	0	0	0	0	0	0	0	0	0	0	0	0	0	0	0	0	0	0	0	0	0	3.4657	0.5919	0	0.4999	0	0	0	0	0	0	0	0	0	0	0	0
CFHR5	0	0	0	0	0	0	0	0.6946	0	0	0	0	0	0	0	0	0	0	0	0	0	0	0	0.4976	0	0.6218	0	0	0	0	0	0	0	0	0	0	0	2.0164	0	0	0	0	0	0.5016	0	0	0	0	0
KRTAP2-2	0.5068	0	0.5216	0	0	0	0	0	0	0	0	0	0	0	0	0	0	0	0.573	0	0	0	0	0	1.1297	0	0	0	0	0	0.5149	0.3323	0	0.523	0	0	1.4094	0	0.6548	1.2881	0.5152	0	0	0	0	0	0.693	0	0
KRTAP2-1	0	0	0	0	0	0.849	0	0.6946	0	0.8839	0	0	0	0	0	0	0	0	0.573	0.3404	0	0	0	0	0.4814	1.3876	0	0	0	0	0	0	0	0.523	0	0.5121	1.1649	1.0109	0	0.7832	0.5152	0	0	0.5016	1.1165	0	0.693	0	0
CXorf1	0	0	0	0	0	0	0.6098	0	0.6783	0.5086	0	3.9906	0	0	3.545	1.2406	0	0	0.9819	0.3404	0.7495	0	0	0	0.4814	0	0.4682	0	0	0.4176	0.5149	0.6022	0	1.671	0	0	0.8704	0	0.6548	0	0.5152	1.0062	0	0.5016	0	0	0	0.7011	3.5683
KIAA0020	9.1559	9.0221	8.6453	9.045	9.719	8.7869	10.2025	9.323	8.9669	8.6725	9.2315	8.5071	8.6968	8.1016	6.4268	8.0045	7.9506	8.4119	9.0982	9.0985	8.6713	8.6244	9.195	8.9389	9.1612	8.6467	8.6595	9.8154	8.669	8.8152	8.8	8.6967	8.5552	8.729	9.0988	8.569	9.4715	8.821	9.1215	9.1526	9.0065	10.5027	9.186	8.4489	8.9687	9.0394	8.3403	8.6082	8.3797
KRTAP2-4	0	0	0	0	0	0	0	0	0	0	0	0	0	0	0	0	0	0	0	0	0	0	0	0	0	0	0	0	0	0	0	0	0	0	0	0	0	0	0	0	0	0	0	0	0	0	0	0	0
TMEM147	10.2947	10.4177	11.183	9.5707	10.806	11.0176	11.0963	10.1581	11.507	10.1735	10.5738	11.3958	11.5155	10.829	9.5155	11.1337	10.972	10.3422	10.4551	10.0142	9.8603	10.0985	10.3556	10.3215	10.1449	10.5329	10.0855	10.6868	9.8815	10.0961	10.4735	10.2948	10.6241	10.4587	10.7388	10.5799	10.2054	11.1715	10.0594	10.6944	10.3885	10.7929	10.1686	10.3224	10.7205	10.6108	10.4715	10.1713	11.3108
ASGR1	4.4896	5.001	4.3947	4.6617	4.7439	3.5131	6.3943	5.3205	10.7821	5.5951	4.9989	5.2163	7.4311	5.7426	4.3172	5.6589	5.9583	5.3437	5.6226	4.8684	4.2258	3.5358	5.4273	4.7523	6.1599	3.855	5.6351	4.6753	5.4042	5.0686	4.9147	4.9802	3.605	5.6418	4.5116	5.2343	5.9021	6.5294	4.6836	5.8924	4.4614	5.2974	5.1225	4.83	3.7297	4.5266	5.9552	5.3146	5.0699
ASGR2	2.785	2.7313	2.736	2.604	2.6227	1.38	5.7861	5.5473	12.3354	2.3858	2.3948	2.7765	3.6159	2.7599	1.2492	0.9326	6.0344	2.0596	3.6105	4.2145	3.9359	0	3.8396	2.3559	5.3153	4.4603	4.3881	1.7635	3.8331	3.0677	4.894	2.4338	2.0165	4.7428	2.3385	3.7847	5.2265	6.6065	3.2654	4.2498	3.3238	1.5932	5.0336	3.92	4.3417	1.8662	1.1591	3.6164	2.2081
PCDHA1	3.934	2.53	3.2449	0	6.3043	4.2225	2.2593	4.6078	7.0646	4.5126	2.419	8.6215	8.128	8.8439	7.7883	6.8727	8.7995	3.8125	2.3242	4.6521	4.5966	3.7186	3.8329	2.3075	3.8154	4.5376	3.5477	4.6011	4.2523	2.2649	3.7903	1.3262	3.841	3.8276	6.6639	3.3395	5.3114	4.1391	2.8208	0	3.4258	4.182	6.4366	2.1501	2.9622	4.3538	4.138	3.6896	8.1184
FOXL2	0.8811	4.0037	0.5216	1.8237	0.5159	1.38	3.9263	2.8448	1.1378	1.1814	1.1121	0	0	1.7266	0	0	0.6427	4.3228	1.9728	1.0458	0.7495	3.4384	1.4139	3.0729	1.1297	0.6218	0.4682	0.677	0.8441	1.005	1.8372	4.7216	2.0165	2.1683	2.1861	2.5076	1.6184	3.8783	2.4842	1.2881	4.9361	1.8161	0	1.9674	1.1165	4.3191	1.1591	1.171	0
RIT1	9.6728	9.3498	9.219	9.4114	9.9193	9.4556	9.4074	9.0288	9.5953	9.1122	9.6601	8.4379	8.4426	8.5016	8.3148	8.1102	8.205	9.6477	9.28	9.5684	9.1141	9.4738	9.7785	9.4325	9.3956	9.6253	9.2194	9.3014	9.0332	9.6259	9.6188	10.079	8.4206	9.6329	8.65	9.7546	9.3875	10.0926	9.5835	9.2361	9.6763	9.3149	8.9664	9.37	9.1911	9.3426	9.2178	8.9972	8.5367
TMEM141	10.8018	9.8387	11.097	10.6255	10.8607	10.2656	9.0885	9.7606	11.1176	9.9818	11.2153	11.066	10.2998	9.503	10.8566	9.1647	10.1054	10.9318	10.109	8.9433	10.075	10.6203	10.6873	9.5631	9.4415	9.2109	9.5556	11.1941	10.661	11.2268	9.6737	10.2182	11.0501	9.0979	11.3139	10.219	9.0616	11.1202	10.8379	10.5761	9.7792	9.758	9.5579	10.3562	10.2325	11.4806	11.2459	9.7714	9.8603
FOXL1	10.0904	9.4846	9.8455	10.7764	8.4918	8.9938	5.0483	8.1697	6.861	8.9217	10.6774	2.9847	8.24	5.5953	4.6886	4.1547	6.0589	8.8169	8.4456	6.9032	9.4255	12.2664	8.3689	10.2437	5.9905	8.7019	8.1593	10.0551	8.9948	7.3792	8.2222	9.5907	10.2179	6.7139	10.1022	10.3482	6.0892	10.2786	10.4784	10.9587	10.056	10.2411	8.5815	8.7147	8.1122	11.9827	9.9085	7.6026	5.776
SF1	11.7841	11.877	12.0747	12.4019	11.8542	11.9736	12.1183	12.0506	11.8128	12.0209	11.6814	12.3616	12.5606	12.5026	12.8341	12.3615	11.6401	11.7485	12.0686	11.85	12.1317	12.0195	12.1418	12.0714	11.7641	12.0113	11.9907	12.1735	11.995	12.0354	11.6066	11.6314	11.9521	12.0513	12.185	11.8704	12.1395	12.1091	11.9705	11.6674	12.0592	11.683	12.4019	11.6824	11.6552	12.0015	12.0919	12.125	12.001
PCDHA6	5.7768	3.8055	4.8992	3.0161	6.2608	4.9627	0	5.9249	4.6389	4.8841	5.0613	6.6431	6.4586	7.15	6.6837	5.6833	6.7519	5.6082	4.8336	6.687	5.3837	4.6541	4.2741	8.5654	6.3185	4.5463	4.6229	6.1139	6.1379	4.7173	6.2454	4.3754	3.4128	5.1766	2.4605	4.3249	5.7352	3.373	4.3978	0	5.987	4.5859	6.9666	4.9004	5.0868	4.023	4.5986	6.4847	10.3784
PKIB	9.1258	5.7453	6.7741	5.5119	7.7859	8.6177	4.7985	8.0196	7.8623	6.9092	6.2501	11.1256	8.5497	9.4528	4.2921	9.7949	9.5885	7.5863	7.5261	7.8397	6.3587	6.8206	6.985	8.2487	7.4205	7.6997	6.0146	6.6752	6.7874	7.9088	7.5144	7.0394	6.6066	5.6669	6.7348	7.115	7.4842	9.4585	7.0186	8.5093	7.6009	5.5039	8.2601	9.5505	7.6619	5.8441	7.4349	5.4026	5.9789
TMEM149	7.5766	5.8193	7.7762	7.5507	6.971	6.9601	8.3937	7.6038	7.7274	7.8778	5.7346	6.3442	7.42	8.6563	6.1971	5.9909	7.2762	7.4972	8.2939	7.8782	7.4266	5.66	7.8196	6.0044	8.3114	7.5579	7.5361	6.2161	7.6151	7.6843	7.7897	6.5262	6.9843	8.7974	7.2765	7.344	8.2248	8.0423	6.8539	6.5907	6.8169	6.827	7.6261	7.1891	7.2701	6.359	7.1515	7.561	5.8393
API5	10.5219	10.8019	10.5725	10.7653	10.7854	10.8092	10.9065	10.8043	10.7593	10.7942	10.9658	10.6516	10.6258	10.6205	11.1021	11.2339	11.2471	10.4561	10.6476	11.1181	10.7508	11.2749	10.6993	11.3013	11.0539	10.8211	10.9532	10.8265	10.9862	10.9579	11.2304	11.0183	10.903	10.8152	10.903	10.834	10.8245	10.4848	10.7435	10.4307	10.8932	10.9007	10.8117	10.6854	10.4391	10.6039	10.4075	10.8397	11.1251
KRTCAP3	8.8474	8.7876	10.2466	9.7739	10.2433	8.7255	2.2272	8.8853	10.519	9.2617	10.3812	4.2942	6.2893	4.6582	5.3793	1.8976	1.0858	10.245	8.6468	8.0983	9.3642	9.1284	9.5794	9.7787	8.3944	8.8906	7.6631	10.3016	7.8405	9.8006	8.3242	8.9337	10.6608	7.3988	9.7554	10.1487	6.2469	10.976	8.9428	9.8827	9.4029	9.2375	8.2723	9.5915	9.4026	11.2058	9.9816	8.0873	8.7853
NUMBL	8.8394	9.0429	9.4753	9.7905	8.7741	11.34	10.064	9.2115	9.7927	9.7974	9.4325	8.6108	10.5961	9.503	7.5751	8.2546	8.5456	9.1873	9.8271	10.1643	9.8677	9.9463	8.8829	9.6291	9.1371	9.4751	9.5154	8.8006	8.5948	8.9681	8.9969	9.958	8.7801	9.5562	8.947	9.1811	11.256	8.6029	9.7923	9.0267	9.4202	9.5907	10.2255	9.676	10.2787	8.7275	9.24	9.4013	8.613
RTKN2	7.3822	7.3708	8.3132	5.9949	7.3109	8.7896	6.745	6.2564	6.6616	7.5002	8.3186	4.2546	3.7938	4.6582	2.453	3.3344	6.0344	8.0094	7.0672	5.0181	7.8533	7.6822	7.5113	7.7356	6.5001	6.8882	6.2581	8.2017	7.3005	7.2259	8.1802	8.6369	6.6066	7.0546	7.4718	7.5286	6.1066	7.7428	7.3073	8.3041	7.5522	7.8919	7.3524	6.2685	8.5568	10.1031	8.7693	6.0998	4.9543
RNF180	7.0247	6.7696	6.2296	4.4141	7.7518	6.2987	4.9288	7.3653	7.0688	6.3676	6.4927	7.9061	8.4043	8.7069	6.9848	9.7254	8.8977	5.7917	7.5185	8.0814	7.4544	6.6463	6.0697	6.3745	8.3876	6.3256	7.2774	5.9699	8.0411	6.7196	7.901	6.7887	5.6362	6.6273	4.9269	6.6417	7.8506	6.161	5.1247	5.8569	7.6935	6.3068	7.8458	6.4916	6.3403	4.6071	6.2868	7.4458	8.6963
P2RX7	5.945	4.958	5.9536	4.4859	4.0424	4.156	5.7998	6.4216	2.6786	5.5951	4.6882	4.1718	5.327	6.2599	2.9792	3.3344	5.3913	5.0307	6.1638	7.4863	6.4514	2.0101	6.015	4.6135	8.0487	4.8854	5.7931	3.9973	7.6556	5.8843	7.4905	6.9211	4.9754	5.9478	4.9508	5.2505	6.7855	3.5435	5.2388	5.0637	5.3545	5.0119	5.4318	5.6337	4.1651	2.6534	6.3317	6.4996	5.5715
SECISBP2L	9.6706	9.9594	9.4076	9.4943	9.8598	10.0048	8.5488	10.0844	8.7668	9.9445	9.946	9.2729	10.6331	9.7923	10.0036	10.1051	10.4664	9.6238	9.5562	10.7508	10.2442	9.4444	9.6424	10.4871	10.1739	9.6898	9.9393	9.9287	10.4939	9.9574	10.5332	10.1355	9.5474	10.0403	8.8708	9.9487	10.1902	8.7135	9.4817	9.6745	10.3746	9.6362	9.9755	9.8954	9.6937	9.3298	9.5839	10.029	10.1949
SBF1P1	0.5068	0	1.4553	0.4466	0	0	0	1.7965	0	0.8839	0.8273	0.6154	0	0.6575	1.7697	0.5403	0	0.6117	0.573	1.5175	0.7495	0	1.8061	1.1607	2.5243	0.6218	0.8212	0	0	0	0.8935	2.363	1.011	1.4581	0	0.5121	0	0.5923	1.4452	0.7832	0.8941	1.0062	0	0.5016	0.6637	1.4667	1.1591	0	0.6015
LOC100128811	1.098	0	0	0	1.5341	0	0	0.9141	0.9217	0	0	4.5684	3.0349	2.0459	2.2009	0	2.8817	0	0.9819	0.44	0	0	0	0	0	0	0	0	0.4441	0	0	0.3876	0	0	0	0	0.9561	0	0	0	0	0.9318	0.8577	0	0	3.0581	0	0	3.2696
HAS2	5.2767	7.3765	8.4366	5.3376	4.5121	6.6466	7.9542	7.9436	5.1624	7.3915	6.4211	4.6092	6.9455	6.954	2.1514	1.8976	4.0243	6.6222	6.924	8.3441	6.3803	8.0254	4.5782	8.4054	7.0301	6.6133	6.3617	4.1511	5.7164	6.9535	7.6573	6.512	4.3355	8.009	8.7895	5.4465	7.9642	6.5246	7.302	5.7981	7.0746	5.0119	9.1616	5.7497	7.0276	7.5252	7.1353	5.945	1.8425
KIAA1199	10.4205	11.6341	9.9628	5.884	10.761	11.0637	10.4596	10.4273	7.5704	9.1884	10.7211	8.5113	3.9012	7.3042	4.9519	3.5173	9.1465	10.4973	10.9324	7.843	10.1886	9.8407	10.7923	10.5191	7.5141	9.5329	8.8478	9.8265	13.1494	11.1322	9.9355	10.4631	11.8084	9.5206	9.1409	11.824	10.1418	11.4876	11.0933	11.2213	7.9479	10.2879	8.124	11.1194	11.2791	12.7951	11.9516	7.9221	7.5446
HLA-DPA1	13.2085	11.8939	11.7841	12.3966	12.057	11.8007	13.8783	12.9643	10.9163	12.5933	11.9957	9.9246	12.0124	11.9433	10.0959	9.0776	11.8074	11.4981	13.1268	14.1721	12.9078	9.2137	12.3188	10.8706	14.1928	12.5951	12.2313	11.1234	13.2897	12.7065	13.9873	12.2993	12.1773	13.3212	12.5641	12.0504	13.7177	11.1958	12.4005	11.7312	11.8889	11.2779	12.9924	12.6184	11.2061	10.2336	12.1642	13.1304	9.9848
ZSWIM3	6.2383	6.1409	6.3268	6.9157	6.5325	7.6818	6.854	6.3136	7.2786	7.6805	6.7838	7.4332	7.3096	7.3761	7.6708	7.1482	6.2304	6.6404	6.964	6.3745	6.6698	6.6571	7.0362	6.6239	6.8563	7.5293	7.4102	6.8944	5.9716	6.2829	6.6935	7.9427	6.055	7.7719	6.8534	7.2941	6.5635	7.2164	7.6378	7.6848	6.8039	7.2119	7.2024	7.1619	6.5881	6.837	6.5936	6.9207	7.6224
FAM32A	10.603	10.7996	10.9765	10.3014	10.8406	11.0243	10.7474	10.568	11.0983	11.0224	10.8667	10.7378	10.5916	11.0689	10.4971	10.5645	10.8091	10.5582	10.8072	10.2688	10.4	11.0753	10.9223	10.4228	10.8637	10.5774	10.8799	10.8543	10.7145	10.5707	10.7201	10.8617	11.0563	10.6548	10.8175	10.8212	10.6772	10.7603	10.7512	10.6875	10.6225	10.848	10.4222	10.9493	10.944	10.6996	10.5696	10.569	10.0553
KIAA1191	11.5701	10.8939	11.5233	11.4037	10.9828	10.8666	10.5735	10.9327	10.5949	10.8763	11.3232	10.7759	11.0532	11.1905	11.0622	12.0307	11.4089	10.7571	10.7807	11.2177	11.0477	10.7964	11.1385	11.4129	10.9997	11.0214	11.118	11.1628	11.8971	11.2711	11.3139	11.3609	11.4586	10.6339	10.8728	10.8627	10.8103	10.7144	11.1589	10.1385	11.0342	10.9192	10.7848	11.1876	10.7807	10.9053	11.0109	11.3525	11.3395
FER1L6	9.4073	5.6405	10.7872	1.0625	6.5787	6.3278	1.3663	2.715	0.6783	6.6726	7.5033	0.6154	0.6194	1.7241	0.4269	0	2.1268	4.7484	7.4027	7.1823	6.3941	5.4394	9.6143	6.2551	0.4814	9.7325	8.346	9.0475	7.5268	3.6337	8.9626	6.9636	10.7667	4.3022	10.2179	9.5631	1.963	1.0109	6.8348	7.7491	4.4614	10.7672	7.4153	9.8596	8.2788	7.8882	7.9377	4.5563	0.6015
ALOX12P2	5.3717	5.9997	4.5095	1.0625	6.744	1.7671	0.6098	5.0513	6.4501	4.2289	6.1901	4.9193	3.2599	7.2936	0	1.4944	7.5836	6.3818	4.1356	4.2145	6.3099	6.0631	3.8396	6.9892	4.2645	6.9834	4.7382	5.9836	4.0096	2.2303	1.6527	6.0103	4.8025	3.8183	3.1057	5.1845	3.4513	6.6798	6.3873	6.6613	4.9361	4.5036	3.445	5.3979	5.3057	7.0584	1.7935	1.171	6.9555
FER1L4	10.112	8.5905	9.9866	9.7528	8.5123	7.7041	6.5882	7.7768	9.1273	8.5164	9.1757	3.3282	5.1423	4.1954	3.545	1.71	3.7979	10.1301	8.4476	4.5291	6.6006	11.811	12.1789	10.1662	3.6873	10.8207	7.4424	10.276	4.7816	7.5439	4.9351	9.7244	9.3728	6.7436	10.2405	10.965	5.71	7.8063	9.5705	12.4823	8.3078	11.4265	9.7225	10.2484	10.3169	11.6231	10.4263	7.7057	2.4996
FER1L5	3.5781	4.0859	3.0711	1.2936	3.4447	0.849	1.6342	2.715	3.4065	0.8839	1.7325	2.9847	2.4031	2.6314	0.7557	0.9326	0.6427	2.5243	3.2893	2.3946	4.059	0.8131	4.1413	3.6477	3.1573	3.0948	2.2733	0.677	1.3731	1.744	1.4412	1.3528	0	0.9059	1.0104	2.9667	2.362	3.7751	0.6548	2.2032	3.1252	2.7109	2.2153	1.6225	0	1.4667	2.7114	0.7011	2.4996
CA5B	7.2998	7.8828	7.0214	7.505	7.3711	7.4414	7.0658	8.1021	6.7826	7.5414	7.4691	6.9115	8.0429	8.5586	7.4776	6.4666	9.0807	6.6468	7.6736	8.3767	7.7343	7.2915	7.2576	8.135	8.0079	7.3111	7.7739	6.657	7.8875	7.6198	7.744	7.4084	6.4025	8.2405	6.8407	7.0716	8.5067	7.0359	7.052	7.142	7.6678	6.8866	8.2915	7.513	7.4078	7.0804	7.62	7.7763	7.1694
ZNF559	7.7522	7.2777	7.5454	7.9225	8.234	7.8465	8.6524	7.8361	5.5428	7.375	7.2231	8.2055	9.3754	9.1035	8.1742	9.2883	9.0072	7.3648	8.3716	8.0057	8.1017	7.9442	7.3654	7.967	8.5008	7.3786	8.2063	7.0718	8.2231	7.6407	7.2188	6.7921	7.0371	7.4137	7.5213	7.3286	8.4929	7.9089	6.9194	7.8873	7.6104	7.0277	8.6833	7.5156	7.7541	7.1283	7.5486	7.9692	8.3296
VWA1	12.3948	10.4471	11.773	10.0584	11.8925	10.871	11.7553	12.5287	12.1974	11.5283	12.168	11.6135	12.7983	11.6751	11.9258	10.9672	11.9102	11.576	12.3939	11.9538	11.8604	11.6208	11.8478	11.306	12.527	11.7709	12.003	10.6603	11.7119	12.1095	11.6643	10.4128	12.3972	11.9568	11.0076	11.7666	11.3275	12.7922	12.0926	12.1952	12.03	10.8108	11.1018	12.0766	11.3743	11.8193	12.3251	11.5066	11.8128
C19orf22	11.583	11.4077	11.5053	10.7419	11.8538	10.9584	11.1001	11.2981	11.6106	11.0221	10.9475	10.396	10.3528	10.954	11.124	10.5945	11.2836	10.7019	11.3616	10.7401	11.0911	11.7568	11.8315	10.5475	10.7482	11.336	10.6766	11.4792	10.8862	10.9479	10.5257	10.918	11.1428	10.9376	11.4886	11.313	10.968	12.0018	11.6999	11.976	10.7969	11.5619	11.0714	11.7428	11.0243	11.8396	11.5407	10.8651	10.6833
C19orf23	4.2232	5.1612	4.7149	4.0533	4.8765	5.0466	7.8042	4.6858	5.4665	4.9741	3.8631	5.257	6.9137	5.8762	4.6094	4.3917	5.3913	4.3228	4.8476	2.9361	4.5533	5.0683	4.5008	3.8259	3.3931	4.5292	3.7712	4.7087	3.2849	3.3783	3.2596	2.6277	3.8784	4.2075	3.1057	3.4887	4.2645	4.928	3.994	4.1361	3.9628	3.9657	4.4477	4.1738	3.7297	4.4703	4.2389	3.8843	4.5704
C19orf20	6.2543	6.5411	7.606	7.4822	6.9234	6.3843	7.372	7.5857	7.5194	7.9359	7.7014	8.8558	8.9319	9.321	8.4866	8.1102	7.9669	7.2927	7.5488	5.4009	6.3466	6.2324	6.5579	5.7252	6.0607	7.4559	7.7505	6.6323	5.0004	5.0541	2.6197	7.0165	7.8292	7.1816	7.48	6.8899	8.3654	8.6475	6.5015	6.8977	7.4985	8.0429	6.1234	7.4599	6.8146	7.4454	7.8127	7.4663	7.475
C19orf21	10.9503	12.4654	12.6153	9.9615	12.232	12.3768	3.3136	10.1448	12.244	12.4091	11.7266	9.1648	8.7462	7.9946	9.9403	10.2713	8.9246	11.8752	11.8284	9.5158	10.9053	11.876	12.3861	10.1651	6.9609	11.2543	10.9156	13.2379	10.9401	10.8729	10.5589	11.9079	13.1089	10.1972	11.873	11.7227	7.8914	10.1401	12.159	12.1079	11.8478	12.491	10.4391	11.9172	10.7691	13.2444	11.821	11.1164	10.2705
C19orf26	3.2984	4.0037	3.4617	5.5459	4.2844	4.3385	6.5723	4.3342	4.8978	4.2925	2.6827	5.9208	7.7869	5.8903	5.505	7.5664	6.9982	3.9807	4.5799	5.3453	3.7292	4.2606	3.1549	4.6612	3.22	3.183	3.5529	2.1994	3.1621	4.9793	3.3834	5.179	3.1894	3.4075	5.1494	3.1851	5.687	5.0211	3.7694	2.9047	4.217	4.5036	6.4412	4.7431	5.0242	4.4703	4.037	4.4775	7.082
ZMAT4	1.8177	1.9336	1.2058	0	3.326	2.3238	1.0371	1.1615	3.4065	1.8221	1.1121	4.4776	0.6194	4.0521	8.5489	0	0	0	2.2929	1.8724	1.8972	2.0101	1.1689	2.1028	2.3106	1.0549	1.8813	1.1359	1.3731	2.2303	1.8372	1.4922	1.5996	0.9059	1.0104	1.4353	2.1086	1.335	0.6548	0	2.5163	1.5932	3.3001	1.1683	3.0017	0.5271	2.2326	1.171	0
C19orf24	8.9711	9.3725	9.6348	9.6665	9.5662	9.429	10.3294	9.0874	10.6466	9.4531	9.2782	9.5691	10.4556	10.1911	9.09	8.8845	9.6979	9.6373	9.8294	8.7765	8.9608	9.617	9.8129	8.7978	8.8642	9.642	9.1913	9.7059	8.997	9.2211	8.8451	8.455	9.6292	9.6455	9.6056	8.6136	9.2925	10.5206	9.5628	10.0849	8.998	9.6187	9.1415	9.5271	9.1487	10.1026	9.5187	8.8148	9.0559
C19orf25	9.0408	8.6592	9.4727	8.8306	9.3207	8.9984	9.4493	8.6765	9.6895	8.9441	8.5419	9.9473	10.1472	10.8267	10.0964	9.8975	10.4986	8.4186	9.0788	8.4287	9.2001	9.6142	9.6831	7.9162	8.5549	9.0472	8.6853	9.3204	8.8415	8.6247	7.9618	8.6104	9.2933	9.2266	9.4151	8.3808	8.536	9.6245	9.0592	9.3584	8.8025	8.8531	8.3572	9.2861	8.2923	9.3774	8.7089	8.7471	9.2075
MYBL1	5.7216	5.2706	5.1811	6.2362	5.4162	5.933	7.4991	6.7464	5.7501	6.6485	5.3804	5.9208	5.7713	5.6951	6.1544	7.2678	6.1067	5.121	5.9977	6.7077	6.5802	9.372	5.1344	6.3745	5.9541	6.2356	6.896	4.6753	5.2009	6.1044	5.3685	6.2403	5.0436	6.7727	5.9629	5.8064	6.2857	4.6356	6.2848	5.8021	6.73	6.3251	5.952	6.1212	4.9715	5.1091	5.4239	6.6865	5.6774
NR1D1	10.6038	10.2787	9.9918	10.6577	10.0069	9.0505	8.4203	10.1171	8.5357	10.3759	9.3905	10.813	9.1705	9.669	9.4424	11.2747	11.1713	10.4566	9.6952	8.6413	8.1028	10.1451	9.0142	10.3806	8.3944	9.1244	8.2239	9.1392	9.5717	9.4932	8.8698	10.2362	9.7788	9.1427	9.9921	9.6201	8.6448	10.7592	10.21	9.9468	7.9162	9.3753	9.5121	8.8845	10.8533	11.3223	9.287	9.4832	10.1139
C19orf28	11.087	10.4674	10.1054	10.0317	10.3583	10.2514	11.3496	10.5347	10.9747	10.3627	11.3844	9.8241	10.5401	11.111	10.4763	10.1973	10.886	10.5373	10.543	9.9929	10.1702	10.7032	10.506	9.4325	10.4227	10.4957	10.276	9.8792	9.6102	10.9099	9.5635	10.0598	10.6711	10.4932	10.3655	10.0754	10.6035	10.9377	11.3608	10.742	9.9995	10.9139	9.9932	10.7429	10.585	10.3052	10.5171	10.4372	10.3262
C19orf29	8.4919	8.7408	9.0855	8.9306	8.874	8.7948	9.4063	8.9995	9.0753	9.1045	8.9435	8.8223	10.1472	10.0923	9.1945	9.305	9.4668	8.9766	9.2282	8.5718	9.0432	9.5296	9.4736	8.4693	8.5534	9.4171	9.2129	9.1129	8.6821	8.6198	8.2691	8.8736	9.3096	8.9781	9.3164	8.444	9.2051	9.3049	9.1568	9.21	8.899	9.5329	8.7216	9.0842	8.8513	9.2038	9.1815	9.0527	8.6244
ITGB1BP1	9.2286	9.7689	9.7582	9.7479	9.5785	10.6742	10.0718	9.6594	10.2739	10.0087	9.8051	10.2618	8.8983	9.8584	9.5635	8.8593	8.8138	10.2944	9.9623	9.6428	9.5061	10.4108	9.165	9.6771	9.7497	9.9078	10.1915	9.5429	8.76	10.0873	9.7984	9.7222	9.8984	10.1041	9.6726	9.5663	10.657	9.68	9.5835	9.6821	9.8547	9.923	9.9199	9.9035	9.8652	9.4834	9.6206	9.6587	9.5428
ITGB1BP3	0	0	0	0	1.8398	0	0	0	0.6783	0	0	0	0	0.6575	0	0	0	0	0.573	0	0	0	0	0	0	0.6218	1.3412	0	0.3391	0	0	0.3323	1.011	0	0.5919	0	0	0	0	0	0	0	1.0293	0	0	0	0	1.5247	0
ITGB1BP2	3.628	4.3075	2.9132	4.7996	2.7201	4.0201	3.1523	3.4456	2.379	4.5485	3.3635	1.3763	3.0886	4.1015	1.4443	0.9326	0	3.6575	4.4888	3.0793	2.9657	3.627	3.1549	3.0729	4.4847	3.855	6.5748	2.9235	1.9692	4.447	3.8374	3.368	2.3395	3.7729	2.6022	2.8001	6.0536	3.605	2.9805	3.805	3.4983	4.0991	3.051	4.1401	3.4502	3.7853	4.037	6.9057	1.3515
ZNF7	8.4141	8.6006	10.0537	9.3336	8.7941	8.6259	8.7438	8.4085	9.0566	8.523	8.8794	8.6755	8.9255	8.491	8.6269	9.4257	8.3544	8.264	8.6925	8.328	8.6535	9.0822	8.971	8.8882	8.5404	8.7369	8.5041	9.0669	8.8547	8.2958	7.8477	9.1462	8.0822	8.4261	9.5892	8.138	8.5564	7.8581	8.7004	8.6249	8.641	9.7166	8.5877	8.424	8.6637	8.9392	8.5734	8.5952	8.8242
ZNF2	6.278	6.57	6.403	7.3946	6.6108	7.4502	6.7091	6.3686	6.7608	6.8784	6.7736	7.2026	6.9392	6.6483	7.3531	6.4707	6.5571	6.4959	6.549	6.9096	6.6307	6.6463	6.5387	6.3235	6.9609	7.0612	7.2667	6.4368	6.2531	6.3197	6.8572	7.1749	6.2884	7.2494	6.2778	6.2638	7.0291	6.1404	6.6656	6.5983	6.6521	6.1921	6.765	6.5757	6.46	6.4057	6.5276	6.9355	7.3248
ZNF3	8.9672	9.3977	9.2274	9.8424	9.4689	9.3303	8.4213	8.7731	9.2376	9.9939	9.2118	9.7425	10.26	10.1038	9.2185	10.4098	9.9868	9.1107	9.3165	8.9324	8.9591	9.5667	9.2268	11.4931	9.3975	8.9499	8.9884	9.6012	9.0797	8.9657	9.235	9.792	8.8814	9.0664	9.1338	8.9939	8.8412	9.0834	9.1958	9.0119	9.3567	9.0789	9.1555	9.5066	9.0784	9.5601	9.2385	9.3858	9.7151
CTCFL	3.7391	4.0625	4.1572	4.4602	3.993	3.9013	3.4372	3.779	3.4476	3.5943	4.3988	3.3167	3.644	2.3004	2.9979	3.5081	2.6355	4.484	3.5937	3.7651	3.3643	2.9839	3.7979	3.7941	3.9308	4.2639	3.6587	4.2825	3.7689	3.8686	3.8178	3.9133	4.0001	3.832	4.0669	4.2137	3.5159	3.7272	3.1866	3.5757	3.9592	4.3756	3.4151	3.385	4.5197	3.5001	3.0682	3.6606	3.9111
PHLDA1	11.6215	11.6048	11.4034	11.8494	11.5277	11.9993	12.3091	12.2497	10.2563	11.686	12.2476	11.0172	11.0898	10.7315	8.4629	8.3975	10.2685	11.519	11.8325	10.9912	10.9841	12.6156	11.387	11.9469	10.4139	10.8034	10.1929	10.6603	11.4203	11.1893	10.7502	11.7592	11.0873	11.278	11.6585	11.9959	11.612	12.5128	11.2831	12.8297	11.4362	13.3861	11.3243	11.8266	11.9581	12.125	12.4747	10.5256	9.7476
RPL31	13.3987	13.6686	13.6796	14.4282	14.2545	13.4824	13.5992	13.2413	14.1756	13.4781	13.5282	14.5355	13.2879	13.6752	13.4449	12.2658	12.7611	13.8663	13.877	13.3153	12.5513	13.0745	14.1178	13.429	12.9905	13.8405	13.4132	14.3775	13.1138	13.4953	13.4675	13.3127	14.1156	13.9266	14.8514	13.4716	14.0629	14.5679	12.5455	13.9594	13.1666	13.8114	13.7157	13.1933	13.799	13.8805	13.7022	13.4611	13.5116
ZNF8	6.0618	7.0848	6.9094	5.7747	6.6791	6.1507	6.2922	6.4177	6.3167	6.1751	6.3597	6.5352	7.7855	6.7723	6.9386	6.7306	6.5085	6.0464	6.5869	6.8337	6.2429	7.2834	7.1236	7.3526	6.635	7.3053	6.1717	6.4114	5.8343	5.8309	6.5644	6.9665	5.9802	6.6131	6.2259	6.2053	6.5201	5.679	6.3089	6.0882	6.8139	6.5831	6.4619	6.0427	6.8373	6.4836	6.648	6.4342	6.7496
PCP4L1	1.4241	2.7313	3.3429	1.9645	4.0424	3.172	1.0371	3.074	1.766	5.4492	1.7325	1.6452	1.653	3.1832	0	1.8976	2.8427	1.3698	3.6105	2.4658	1.6058	2.0101	1.8061	3.0729	1.3698	2.0816	8.7752	1.4836	0.6136	2.0075	2.0007	0.6022	1.011	1.671	1.0104	1.6463	3.6547	4.4471	1.1035	1.2881	1.6535	2.7109	3.5124	1.6225	3.8515	1.4667	0	8.7066	1.3515
C11orf17	8.4175	8.4228	8.7394	8.6378	8.2361	8.579	8.6505	8.409	9.0624	8.1377	9.0035	9.2878	8.0546	7.9815	8.0025	8.15	8.0084	8.1312	8.8387	8.2498	8.2192	7.7699	8.2517	8.3433	8.8617	8.3578	8.8309	8.328	8.0176	8.418	8.0273	7.9742	8.5629	8.2897	8.4698	8.5867	8.4361	8.6674	8.8069	7.989	8.3291	7.9311	8.1401	8.3234	8.6913	8.139	8.4714	8.8871	8.645
C11orf16	0.8811	0.9561	1.4553	0	2.0034	0	0.6098	0.6946	0	3.6336	0.8273	2.24	2.4031	2.4903	0.7557	6.9766	0	0.6117	0.9819	0	0	0	1.8061	2.8437	0	3.7433	0.8212	0.677	0.6136	0	1.4412	0.3323	0.5923	1.4581	0	2.1403	1.1649	1.0109	0	3.9467	1.1938	0	0	0.8731	1.7383	0	0.693	0.7011	0
ZAP70	6.7479	6.2158	5.7113	6.7457	6.2605	6.0423	8.0271	8.5632	6.6955	7.9409	5.2396	3.3282	6.0181	6.4718	5.0601	3.5173	3.0525	5.764	8.1586	6.6168	7.9278	4.8584	6.8141	4.0216	7.46	6.8483	6.7597	5.4235	4.6199	7.0212	6.4176	6.9962	5.3964	8.5805	8.1187	5.8174	8.6489	5.1297	5.3648	6.0576	6.6397	5.455	8.7019	5.6695	5.7115	5.8661	5.6883	7.4354	5.2571
SNORD115-9	0	0	0	0	0	0	0	0	0	0	0	0	0	0	0	0	0	0	0	0	0	0	0	0	0	0	0	0	0	0	0	0	0	0	0	0	0	0	0	0	0	0	0	0	0	0	0	0	0
C11orf10	10.1354	10.3011	10.5289	10.4754	10.3654	10.4587	10.6326	10.1113	11.8329	10.2431	10.5833	10.6935	10.0337	10.2081	10.4756	9.4432	9.9197	10.3404	10.6326	9.9735	9.5129	9.796	10.6508	10.8186	10.1459	10.4984	10.2853	10.8613	10.6493	10.8695	10.341	9.7402	10.6334	10.4822	10.8623	10.3397	10.4872	11.9251	10.1772	10.8142	10.2787	10.0361	9.4222	10.4756	10.6958	10.714	10.1445	9.6098	10.8791
ZCCHC13	0	0	0	0	0	0	0	0	0	0	0	0	0	0	0	0	0	0	0	0	0	1.33	0	0	0	0	0	0	0	0	0	0	0	0	0	0	0	0	0	0	0	0	0	0	0	0	0	0	0
UFSP2	9.0762	8.5622	8.5356	9.3005	8.8668	8.6384	8.6604	9.0395	8.6497	8.9783	9.0811	9.9984	9.1851	9.3134	9.295	9.578	9.0728	8.7763	9.111	9.1965	8.8957	9.0354	8.5829	9.2118	9.1877	8.1873	9.4879	8.6391	8.9158	9.179	9.1954	8.9805	8.4638	8.8398	8.9054	8.7301	9.2851	9.3425	8.9492	8.557	9.0609	8.8753	8.5176	8.9579	9.0934	8.9021	8.6855	9.1694	8.9491
OGFR	10.4757	10.1905	11.1263	11.6226	10.5301	10.3299	11.1687	10.511	11.5144	10.7838	10.7941	11.5614	11.1489	11.838	9.835	10.8465	10.6504	10.8567	10.897	9.9956	10.7176	10.7061	11.331	10.1447	10.0708	10.8697	10.4169	10.4208	9.9315	10.1677	9.629	10.7479	11.1906	10.9561	11.4273	11.0906	10.8453	11.2956	11.1751	11.0606	10.3554	10.9572	10.2305	10.7007	10.976	11.353	10.687	10.5317	10.056
EPM2AIP1	9.6825	9.4559	9.5858	9.4702	9.9839	9.1362	8.8313	9.4936	8.7038	9.064	9.2518	10.6208	11.0326	10.0058	10.396	10.8717	10.3003	8.7861	9.234	9.4081	9.8347	9.1914	9.4761	9.7361	9.8266	9.4564	9.5341	9.1514	10.2028	8.9844	9.5371	9.3808	8.8829	9.0126	9.0305	9.5816	9.7534	8.4934	9.0341	9.7964	9.4048	8.8309	10.0915	8.939	8.9312	8.6693	9.5212	9.4919	9.3954
CDC5L	9.7146	9.8328	9.94	9.2946	9.702	9.7615	10.0921	9.9229	9.3821	9.5152	9.3587	9.8027	9.2731	9.1585	9.9599	9.6564	9.5927	9.4701	9.5515	10.1799	9.5965	9.5818	9.6588	9.5521	9.8341	9.5128	9.7735	9.9455	10.0842	10.0716	10.0462	9.9398	8.7834	9.9723	9.8321	9.3028	9.8137	9.8048	9.5606	9.2361	10.0859	9.6426	9.8163	9.5758	9.6334	9.5755	9.4644	9.6052	10.4731
RAC2	10.7919	9.544	9.0855	11.0372	9.9174	9.8456	10.4574	10.6772	10.8404	10.4724	10.2243	6.3645	8.2804	7.799	8.1532	5.1874	6.4593	10.7465	10.349	9.9115	9.9877	9.9127	10.2417	10.0381	9.735	10.1932	9.668	9.2959	10.4695	10.875	10.2731	9.8287	9.8845	11.7229	10.4125	10.5875	10.0479	10.4637	10.0193	10.299	9.7084	10.3098	10.9896	10.1693	10.8886	10.3002	10.9179	9.8041	7.3885
RAC3	5.6141	6.2158	5.7929	7.7092	6.6484	7.5523	8.9496	5.6034	7.5194	6.8836	6.2427	8.4772	7.1876	8.6949	8.8344	8.3073	7.9142	7.7006	5.895	5.7538	6.1531	7.8287	5.3704	7.8274	5.9633	6.3638	5.8227	5.9836	4.8091	6.7333	5.5379	5.635	5.7357	6.2256	7.2494	5.7843	8.1169	7.1249	6.7831	5.8021	6.2581	6.504	7.052	6.8705	7.1234	5.5772	6.1305	5.6742	9.2789
RAC1	13.251	13.16	13.3901	13.3062	13.0381	12.8758	13.1496	12.5664	12.6236	12.5943	13.2215	12.4219	12.1188	12.4791	12.0542	12.0113	12.6381	12.8642	12.8078	12.2749	12.4062	13.3405	12.9151	13.0853	12.7323	12.8733	12.4529	12.7829	13.0445	13.2243	12.6633	13.004	13.4537	12.4784	12.905	13.2207	12.4539	12.7001	13.6385	13.045	12.8528	12.7475	12.3477	13.1751	13.0768	13.8591	12.8143	12.6712	12.2296
SBDS	10.8294	11.1409	11.0492	10.9694	11.2803	10.9911	11.1015	10.5756	10.668	11.5336	11.0443	11.3682	11.2669	11.1858	10.7978	11.1998	11.0944	11.0515	11.0768	10.96	10.4716	10.8805	11.0504	10.877	10.5001	10.5517	11.7875	11.4576	10.9311	11.2268	10.9134	11.3815	11.0795	11.1736	11.1959	11.1704	11.2716	10.9189	11.0929	10.7069	11.0709	11.4477	10.9624	10.9674	10.7754	11.0127	10.6789	11.9256	11.2799
RCL1	8.1993	7.9224	8.0232	7.7632	8.3239	8.0346	9.1685	8.4427	7.6885	7.507	8.0917	8.2839	8.092	8.4807	6.6559	8.2438	6.8517	7.6254	8.0326	8.4552	8.0845	8.1732	8.626	8.2468	8.1845	7.8655	7.8059	8.5723	7.9216	7.7759	8.4212	8.1776	7.7395	8.464	8.0121	7.7009	8.5424	8.1664	7.8609	8.0648	8.0542	9.3069	8.8459	8.0613	7.7931	8.2539	7.7807	7.6573	7.6998
SBK2	2.381	0	2.2986	0.4466	4.4638	1.38	0.6098	1.7965	0.6783	0	1.3498	7.2836	8.1692	5.5426	0.4269	2.2125	7.4557	0	1.9728	1.6457	1.2403	0	0	1.1607	1.3698	0	0.4682	0	1.6417	0.741	1.1932	0.3323	1.5996	0	0	0.5121	4.2645	1.0109	0	1.2881	2.1484	2.0092	3.6384	0	0	0.9122	0	0.7011	2.0369
MRPS18A	9.4453	9.4808	9.764	9.3227	9.6034	9.4155	9.3781	9.282	10.4112	9.2407	9.3848	9.9191	9.1627	9.43	9.0418	8.6171	8.47	9.7137	9.5345	8.9014	9.0188	9.1726	9.6265	8.7884	9.0802	9.4194	9.403	9.9577	9.4044	9.5748	9.1841	9.2829	9.2922	9.1936	10.0617	9.2523	8.6871	10.4637	9.2455	9.4929	9.4328	9.6426	9.2626	9.3682	9.5094	9.9863	9.3422	9.3497	9.4856
CPLX2	9.5719	0.9561	9.8475	1.0625	10.5981	9.3301	0	9.4277	10.6686	6.1271	9.2006	14.4675	14.3165	13.9159	13.2809	13.9322	13.5459	3.3932	7.5451	10.2815	9.2135	7.1477	7.7669	6.9939	8.8788	5.1046	7.4264	6.151	8.8979	5.0097	9.0458	6.3724	8.4935	2.9982	6.5283	7.876	8.808	7.1815	2.4842	0	10.475	8.6794	12.2609	8.1548	4.3827	7.46	7.1828	6.3637	14.4509
CPLX3	0.8811	0.9561	0	1.4927	1.8398	1.38	0.6098	0	1.766	1.6384	0.8273	4.7843	1.653	2.4903	1.7697	0	0	1.3698	0.573	0.6157	2.6892	0	0.5019	0	0.4814	2.6458	0	1.1359	0	0	0.5149	0.3323	0	1.2083	1.8222	0.8892	0.8704	0	0	2.0382	0.5152	1.5932	2.0438	0.5016	1.7383	0.9122	0	0	1.0247
ORC3L	8.5514	8.5221	7.9076	8.6599	8.5575	8.3782	9.0229	8.4427	8.5296	8.1528	8.3886	9.2902	8.6339	8.595	9.0577	8.6647	8.47	8.4839	8.5164	8.3485	8.3959	8.1388	8.6123	8.5556	8.7117	8.9578	8.2835	8.4467	8.8564	8.2783	8.9275	8.3751	8.1867	8.7438	9.0486	8.4119	8.5231	9.0033	7.5521	8.6762	8.5401	8.8625	8.5071	8.6756	8.2761	7.872	7.9449	8.439	9.1535
CPLX1	6.0947	6.0414	6.6853	7.1549	7.5213	6.465	6.0721	6.7381	7.1503	5.6201	7.0173	6.7891	9.4316	8.9093	9.6062	11.2285	10.0973	6.7435	7.4796	5.6658	6.2336	5.7945	5.762	7.1816	5.3577	6.6766	7.2703	7.6467	4.3655	4.7645	4.3125	6.3173	6.066	6.1915	6.7754	7.7331	6.7359	6.7081	6.0548	8.1876	6.6885	7.7092	7.7161	4.6976	5.6117	7.2165	6.7993	6.4592	9.8055
AP2A1	10.6957	11.2029	11.7517	11.5214	10.7097	11.2013	11.759	11.1582	11.4791	11.4283	11.1656	11.25	11.2186	11.2104	10.8669	10.5516	11.1258	11.4403	11.219	11.3894	11.2539	11.6104	11.3883	11.4075	10.9083	11.1842	11.299	11.1886	11.0143	11.134	10.9869	11.1898	11.6685	11.6862	11.5251	10.8379	11.5236	11.9389	11.6315	11.5283	11.1067	11.4431	11.0469	11.2018	11.6481	11.603	11.5337	11.3849	10.7974
CPLX4	0	0	0	0.4466	0.8951	0	1.86	0	0	0	0.4722	0	0	1.1075	0.7557	0	0	1.3698	0	0.3404	0	0.8131	0	1.1607	0	0	0	0	0.6136	1.005	0	0.6022	0.5923	0.9059	0	0	0	1.0109	0.6548	0.7832	0	0	0	0	0	0	0	0.7011	0.6015
AP2A2	10.9032	10.4578	10.8087	11.1468	10.8551	10.8239	11.5446	11.0907	11.2642	10.8244	10.8432	11.5157	11.0035	10.9657	11.0298	10.583	10.4975	10.7571	11.0091	11.1032	11.425	10.4858	11.0945	10.6162	10.9977	10.7489	11.0731	10.8613	10.3295	10.5633	10.5515	9.9785	10.8631	10.7686	10.6909	10.9501	11.3561	11.0798	10.8298	10.9482	10.9671	10.0757	10.9114	10.7689	10.5285	10.8588	10.8863	11.0048	11.1837
LOC389333	5.9151	5.4674	6.3031	6.0824	4.9979	5.0812	6.7307	5.386	4.7767	5.6201	5.407	5.8692	5.932	6.4144	4.6886	5.795	4.9941	5.1641	5.5343	5.782	6.4058	5.1628	5.784	5.8946	4.5593	6.1062	5.4949	5.6119	6.2877	5.4135	4.8083	5.5338	6.1405	5.4818	5.528	6.4927	5.6985	4.3061	6.5554	5.3707	5.6541	6.0674	5.0336	6.3294	6.0787	5.5503	5.7557	5.6918	4.5062
LILRB3	7.0961	6.8371	7.1343	6.6445	4.1757	6.202	8.032	7.7317	6.708	6.5707	6.0523	4.7585	5.7965	4.6522	2.5512	6.0652	5.3803	7.0976	7.5947	8.7299	7.2648	2.3997	8.0292	5.7436	8.4771	6.4858	7.0491	5.7094	8.1617	8.0436	7.9138	7.891	5.6577	7.7208	6.8232	6.4745	8.463	6.6667	8.4562	7.7423	5.5378	7.2111	7.4109	7.767	6.6446	4.6232	6.7467	8.2205	5.634
CADPS	9.7552	6.082	9.3335	4.5765	9.3294	8.6669	2.5196	9.0203	8.2513	7.0721	8.3819	12.0053	10.5112	10.1022	13.2179	12.6087	11.7024	4.0282	9.1412	9.1662	8.8608	6.203	8.279	7.7103	9.2465	7.7183	9.0802	6.5049	9.1306	5.1797	9.1343	7.1671	8.7066	6.8729	7.2153	8.2375	8.4498	7.557	3.7073	8.3008	9.0655	8.0811	10.6045	7.0577	4.1651	8.6568	7.4554	7.7314	10.9124
FIGNL1	6.8088	7.3871	6.5034	8.4942	7.214	7.0662	8.3491	7.1931	7.1319	7.4523	6.9284	6.3645	7.3529	6.5976	6.4211	7.587	7.0783	8.1661	7.4356	6.841	7.0043	7.1782	7.5047	8.2191	7.1895	7.5951	7.1624	7.7863	6.9509	7.7058	7.2104	7.456	7.4141	7.3417	7.5084	6.6961	7.4975	6.9345	7.4131	7.1675	7.3734	7.4635	7.1663	6.7475	7.3521	7.3589	7.0813	7.2342	7.5486
KDM4DL	0.5068	0	0.9039	0	0.8951	0	0	1.5136	0.6783	1.1814	0.8273	2.3939	0	1.1075	1.6162	0	0	0.6117	1.3002	0.8467	0.7495	0	0	1.7956	0	0	0.4682	0	0.3391	0.4176	0	0.6022	0.5923	0	0	1.1879	0.4999	0	0	0.7832	0.8941	0	0.6046	1.4132	0.6637	0	0.693	0.7011	0
PBX3	9.5972	8.7783	8.5778	8.179	9.4389	9.0141	9.1985	9.4003	10.5649	9.8205	8.7273	11.5038	7.8719	9.958	11.6949	11.3244	9.3111	8.4987	9.3635	9.6273	9.2413	9.2283	8.6812	8.5681	10.4573	8.6014	10.5283	7.4826	9.655	9.1453	9.7907	8.825	9.2531	8.8825	7.9661	8.465	10.0405	8.9302	8.088	8.3685	9.2588	8.8672	9.643	8.9366	8.6749	8.0215	8.2986	10.5944	10.625
PBX1	10.8915	10.4197	10.6299	9.6313	11.0352	9.7508	9.0403	11.26	8.685	10.7598	10.6557	11.1927	9.7985	10.1418	11.298	10.489	10.6132	10	10.5696	11.4086	11.0943	10.3914	10.7079	10.8489	11.554	10.457	11.6502	9.684	11.3499	10.0319	11.5708	10.9042	10.7847	9.499	10.0143	11.0489	10.8772	10.2542	9.2067	9.941	11.1586	10.1011	10.4786	9.8763	10.1467	9.9832	10.8115	11.2089	10.5968
AIRE	0.8811	0.9561	0.9039	1.8237	1.1952	2.0721	0	0.6946	1.1378	0.5086	0.4722	1.8718	1.653	0	1.7697	0	0	0	1.9728	1.5175	0.7495	1.7097	0.8737	1.1607	1.3698	1.8852	0.8212	0	1.3731	1.005	0.5149	1.0258	1.3351	2.1683	2.1861	1.4353	2.362	1.0109	1.1035	0	0.8941	1.5932	1.624	1.6225	1.4606	2.031	0.693	0.7011	0
TMOD2	8.7757	8.0811	8.0939	7.7042	9.1134	8.3642	8.8363	8.7715	8.7548	8.2759	8.6192	10.8237	9.7246	9.878	10.9451	10.2623	10.3239	8.2734	8.4293	9.6471	9.3234	8.2506	8.1045	8.4337	8.9005	8.6944	9.2203	6.7086	8.4602	8.1698	9.1659	8.5438	9.4012	10.1291	7.4129	8.4875	9.2172	7.6727	7.7916	8.381	9.2466	7.4961	9.7145	8.6609	7.3878	7.11	7.4554	8.8718	10.3372
MFSD11	8.5431	8.7346	9.1223	9.4454	8.6546	9.8057	8.6878	8.9087	8.5567	9.066	9.0783	9.6727	9.3169	9.0981	8.8887	9.038	8.7681	9.823	9.1963	8.7038	8.6054	9.2348	8.9687	9.085	8.9696	9.2048	8.7572	9.0711	8.5596	9.3971	8.8885	8.8779	8.1221	8.7939	9.175	9.339	8.9566	8.7947	9.2877	8.8972	8.793	8.9573	9.1973	9.1383	9.0147	8.6285	8.5985	8.667	9.6383
NSUN2	10.0691	10.6044	10.3073	10.567	10.2727	10.2543	11.3943	10.2908	10.0165	10.1687	10.5665	9.9341	10.4539	10.1594	10.055	10.6648	10.2347	10.4962	10.4561	9.7814	9.9294	9.977	10.6968	10.6678	9.7877	10.5439	10.306	10.8636	10.0565	10.4824	10.2103	9.6648	10.6444	10.7383	10.5095	10.4896	10.2414	9.8475	10.5403	10.5472	10.4893	11.1941	10.5654	10.3676	11.1326	10.688	10.3703	10.138	10.9951
NSUN5	9.1875	9.0884	9.297	9.9947	9.7438	9.4638	9.2703	9.0373	10.1815	9.4444	9.6483	9.8674	9.7491	8.0428	8.7618	4.3601	6.1977	9.6788	9.6933	8.6116	9.0282	9.2767	9.6955	8.9182	8.8568	9.5742	9.0781	9.666	8.7153	9.3624	8.5556	9.179	9.6476	9.6072	10.3009	9.8389	8.9585	10.4033	9.4262	9.5044	9.3864	10.0172	8.8638	9.4749	9.7219	9.9565	9.2906	9.4434	9.1014
NSUN4	8.8059	9.1801	8.8306	8.5371	8.9761	8.9893	9.0646	8.8548	8.2399	8.6755	9.0952	8.6147	8.9617	8.4381	9.7475	8.7615	8.9345	9.1636	8.7069	9.3008	8.8859	8.7489	8.8624	9.3189	9.0791	9.1642	8.972	8.2192	9.0171	9.2915	8.7972	8.7401	8.8032	9.0712	8.9602	8.8086	8.9776	8.6493	8.611	8.8798	8.649	8.3786	8.9724	8.9329	8.6416	8.782	8.8563	8.7513	8.9752
NSUN7	8.4885	6.57	7.453	6.7699	8.2727	6.0068	3.2352	7.2352	7.738	6.5737	7.7924	7.0888	6.3379	8.5084	8.5343	7.6731	6.5398	5.2265	7.5261	7.0811	7.8189	7.6769	8.0892	7.1359	7.3902	7.42	6.9462	7.6934	7.2078	6.0902	7.1594	7.502	7.0661	6.8675	7.5244	8.2836	5.1942	7.1354	6.4923	7.6228	7.5881	7.4385	6.352	6.9791	4.9167	7.5201	7.266	7.3439	7.3479
NSUN6	7.9022	7.961	7.5832	7.2335	8.4622	7.1901	7.6578	7.6133	7.899	7.4627	7.4209	8.008	8.8671	8.7384	7.7445	7.9993	7.5879	7.3913	7.9972	6.916	7.7198	6.9232	7.821	6.7115	7.067	7.4995	7.3906	7.9904	7.1711	6.7825	6.7054	7.2081	7.7188	7.541	7.7519	7.7475	7.4876	7.7699	6.8276	7.8562	7.7834	7.5121	7.9405	7.5426	7.068	8.4774	7.0548	7.3327	8.28
PRAMEF4	0	0	0	0	0	0	0	0	0	0	0	0	0	0	1.2492	0	0	0	0	0	0	0.8131	0	0	0	0	0	0	0	0	0	0	0	0	0	0	0	0	0	0	0	0	0	0	0	0	0	0	0
PRAMEF5	0	0	0	0	0	0	0	0	0	0	0	0	0	0	0.4269	0	0	0	0	0	0	0	0	0	0	0	0	0	0	0	0	0	0	0	0	0	0	0	0	0	0	0	0	0	0	0	0	0	0
PRAMEF6	0	0	0	0	0	0	0	0	0	0	0	0	0	0	0.4269	0	0	0	0	0	0	0	0	0	0	0	0	0	0	0	0	0	0	0	0	0	0	0	0	0	0	0	0	0	0	0	0	0	0
TUBG2	8.151	8.0301	8.4013	9.5638	8.3297	8.2512	8.1064	7.931	8.7963	8.3711	7.9248	9.7087	10.0851	9.8054	9.4881	9.2479	9.2776	8.2436	8.5711	7.902	8.5741	9.0748	8.6709	8.2429	7.5481	8.229	8.9565	8.3989	7.0173	8.2324	7.4627	8.2184	8.4439	8.3077	9.1015	8.5658	8.4257	8.1118	8.085	8.6864	8.1001	7.9809	8.3011	8.2065	8.4668	8.6152	8.2261	8.889	9.4615
FAM71F1	0.8811	0	0.5216	0	1.8398	0.849	2.5196	0.6946	1.1378	0	0	2.0676	3.6159	3.9481	4.1869	2.5844	4.4807	0.6117	0.573	0	2.1395	1.33	0.5019	1.4047	1.5755	0	0	0	0.3391	0	0	1.0258	0.5923	0.523	1.0104	1.1879	1.1649	0	1.1035	0	0	0	1.3571	0.5016	0	0.5271	0.693	0	1.0247
PRAMEF1	0	0	0	0	0	0	0	0.6946	0	0	0	0	0	0	1.0235	0	0	0	0	0	0	0	0	0	0	0	0	0	0	0	0	0	0	0	0	0	0	0	0	0	0.5152	0	0	0	0	0	0	0	0
PRAMEF2	0	0	0	0	0	0	0	0	0	0	0	0	0	0	1.7697	0	0	0	0	0	0	0	0	0	0	0	0	0	0	0	0	0	0	0	0	0	0	0	0	0	0	0	0	0	0	0	0	0	0
FAM71F2	3.4726	3.9166	2.421	2.5153	3.7968	2.8895	4.0688	3.1763	3.6328	3.5836	3.0629	1.6452	5.7282	4.5906	5.1041	4.8887	4.8611	3.6575	4.5799	1.3767	3.4877	4.1419	3.9212	3.0005	2.8752	5.0818	2.7552	2.3762	2.0637	2.6714	1.8372	3.2551	2.719	3.2835	2.718	3.0432	3.9535	2.1869	4.0451	4.5454	3.4983	2.5952	3.6384	2.5825	1.9711	4.254	5.4239	3.287	4.439
PTCH2	6.2058	5.4977	7.0597	7.0323	5.5009	6.0597	4.4962	6.0294	4.5366	5.3629	6.3965	3.9414	6.8278	8.3387	6.4094	7.0868	6.6325	6.0664	7.24	7.2966	6.6602	5.56	6.3602	5.8946	7.3239	6.8816	6.0567	6.0106	7.032	5.4248	6.5881	6.4768	4.4803	7.1816	4.6048	5.9723	6.719	5.5132	5.883	6.2612	5.8167	6.241	6.9884	6.0414	4.1651	4.3191	5.3385	7.6484	6.6484
OR7G1	0	0	0	0	0	0	0	0	0	0	0	0	0	0	0	0	0	0	0	0	0	0	0	0	0	0	0	0	0	0	0	0	0	0	0	0	0	0	0	0	0	0	0	0	0	0	0	0	0
PCDHGA2	5.3691	6.0022	4.8946	3.4325	4.572	3.947	2.7626	5.6924	3.8284	4.9741	5.6514	5.6003	7.9149	8.6534	6.5536	6.1779	7.3351	4.3604	4.7723	6.7506	5.5435	3.7938	4.5271	5.1868	5.5529	4.6268	6.353	3.8251	6.34	7.125	6.617	4.8437	3.7752	5.096	3.5425	5.8084	5.909	2.1869	4.7155	3.3747	5.7025	5.3158	6.5087	5.3836	6.4259	4.4703	5.151	6.0571	6.3117
PRAMEF9	0	0	0	0	0	0	0	0	0	0	0	0	0	0	0	0	0	0	0	0	0	0	0	0	0	0	0	0	0	0	0	0	0	0	0	0	0	0	0	0	0	0	0	0	0	0	0	0	0
PRDM9	0	0	0	0.4466	0	0.849	1.0371	0	0	0	0	0	0	1.45	0	0.5403	0	0	0	0	0	0	0	0	0	0	0	0	0	3.979	0	0	0	0	0	0	0	0.5923	0	0	0	0	0	0	0	0	0	0	0.6015
SGK269	10.052	10.5448	9.7399	9.963	9.5793	10.3091	10.622	10.3691	9.0991	10.1996	9.8675	7.4421	9.5855	10.0259	9.292	9.0169	9.2325	10.3077	9.9324	11.1054	10.5359	9.8324	9.6204	10.3554	10.8115	10.2221	10.4158	10.0064	10.4979	10.5684	10.7216	10.302	9.4617	10.9443	9.3026	9.9147	11.4185	8.7274	9.7204	10.1255	10.3774	9.4375	10.3336	10.3158	10.2451	9.1171	10.0411	10.6014	9.1324
FAM108B1	7.7525	7.9986	7.9765	7.7966	8.4427	8.1326	8.8027	8.4831	7.8511	8.7609	8.0607	7.6702	8.0948	8.7788	8.2379	8.7108	9.0703	7.1711	7.9267	8.5204	8.6567	8.2577	7.9864	7.8037	8.4591	7.6425	8.2994	8.7453	8.2159	8.0904	8.6402	9.0016	8.3794	8.1875	7.9631	7.9795	8.4566	7.7187	7.9674	7.4008	8.3175	7.9694	8.265	7.6659	7.4324	7.9148	8.0257	7.9147	8.1256
TBC1D1	10.812	10.3361	11.1645	10.8933	10.3161	10.9136	11.3589	10.9472	11.3045	11.0168	11.2089	8.6685	10.2675	11.233	8.2542	9.9874	10.4891	10.4419	10.817	10.9411	10.9846	10.692	10.6448	10.4426	10.9343	10.5661	12.0519	11.237	10.9673	11.2136	10.7046	10.7262	10.8556	11.4221	10.2892	10.8912	11.1153	10.3141	11.0556	10.7328	10.5791	10.6643	10.5599	10.864	10.772	11.1911	10.3527	12.2249	9.4272
ZXDA	5.789	5.1986	6.4104	5.6434	5.8624	4.5506	4.9778	5.9157	4.9548	5.4631	5.2976	5.8293	5.8672	4.9819	5.7181	1.4944	6.809	4.5674	5.0092	6.1711	6.2205	5.1005	6.2382	6.0817	6.0435	6.1174	5.9799	5.6468	6.0078	5.5948	6.1738	5.4508	6.055	6.0176	5.3953	5.8282	5.6157	5.3963	5.8688	4.6732	6.0307	5.7803	5.9151	5.6576	5.0242	5.4808	5.8512	5.9618	6.014
PAMR1	9.1226	7.9556	7.1286	7.2948	6.5722	7.6418	9.2165	8.63	6.3581	7.626	7.1994	5.3351	8.1449	7.9481	4.4367	4.1174	6.5911	7.015	8.2469	8.4376	8.3959	8.1883	6.7653	7.3404	9.0854	9.2763	10.0049	5.8847	8.1487	8.9729	9.1702	8.242	5.5606	6.9767	6.16	7.6313	8.8578	7.6763	7.2485	5.8569	8.3746	6.9838	7.5537	9.6928	7.0554	7.1008	8.1655	9.1369	5.3876
RAD9A	8.1311	8.6439	8.2369	8.592	8.3739	7.9312	8.3438	7.7236	8.6936	8.6259	8.2052	8.3752	7.8153	8.7838	8.5909	7.088	7.6236	7.8295	8.352	7.2879	8.4466	9.2718	9.0036	7.8881	7.434	8.8673	7.9876	8.8835	7.0478	7.7929	7.0965	8.2125	8.2003	8.162	8.5015	8.0753	7.5564	8.6287	8.6435	9.1653	7.9487	8.0343	8.0492	8.5	8.2257	8.9487	7.9589	7.8532	7.2976
ERGIC2	8.8167	9.3622	8.8848	10.3559	9.1423	9.3193	9.0969	9.3749	9.4243	9.1177	8.7246	8.7932	8.7871	8.6726	8.0669	9.1195	8.7513	8.641	9.0379	9.368	8.8047	9.165	8.703	9.7787	9.2209	8.787	9.1235	8.9478	9.6455	9.6381	9.6607	9.6972	8.047	8.993	9.449	9.0411	9.2724	9.4055	9.0561	9.2969	9.4391	9.3161	8.8686	9.0484	9.7986	9.0175	8.7446	8.956	9.6507
ERGIC3	12.1565	11.8548	12.0201	12.4785	12.0051	12.2254	12.8577	11.9128	12.9426	11.9176	12.3649	12.4119	12.0126	12.5525	11.4981	12.2697	12.481	12.5737	12.0794	11.6643	11.7942	12.1514	12.0884	12.742	11.7364	12.102	11.7239	12.038	11.8865	11.7478	11.8459	12.0084	12.2086	12.3839	13.1112	12.3302	11.8987	13.448	11.8609	12.3029	11.9858	12.1049	11.9639	12.2355	12.3742	12.5442	12.1374	11.5137	13.206
CDR2L	9.7782	10.4018	10.6901	8.5043	10.207	11.3511	10.0201	10.1675	11.7196	10.8853	11.2466	8.0891	8.1932	9.4106	6.801	5.0752	8.8084	12.0438	10.9338	9.8421	9.9213	10.8868	11.6558	9.7617	9.5184	11.2569	10.1276	10.3321	9.1313	10.8605	9.6022	9.7319	10.867	9.8526	10.6762	11.005	10.0956	8.8403	10.89	10.8171	10.3959	10.8393	9.7749	10.5167	11.1954	9.6985	9.8039	10.2106	7.4281
ERGIC1	12.5328	11.9987	12.8254	12.7904	11.9627	12.2237	11.6058	12.3093	11.9518	12.0531	12.4154	11.3594	11.0905	11.2068	10.3188	11.3572	10.8514	12.3369	11.9045	12.3797	12.5277	11.5318	12.2593	12.7773	12.3878	12.2176	12.5763	11.8967	12.9359	12.3568	12.399	12.2695	12.8268	12.0172	12.1837	12.1965	12.0834	12.2232	12.4524	11.8107	12.2006	11.7904	11.9603	12.5556	12.0221	12.1413	12.3052	12.3338	11.1338
CLEC14A	8.3029	8.4189	8.4124	7.3695	8.9399	8.6498	10.5229	9.573	8.9738	8.886	9.1013	8.8541	9.8107	10.5965	8.4025	7.9735	7.8559	8.2808	10.1853	9.6048	9.2623	8.9434	7.7193	7.355	8.7848	9.1884	9.788	8.1661	8.8712	9.5697	8.8784	8.1116	7.9731	9.7018	8.1931	7.9147	9.8296	9.0104	8.5875	8.6864	9.4942	8.4089	9.8071	8.7638	8.5746	7.8584	9.0314	9.1655	9.1363
PDF	6.9734	7.1038	7.09	7.3676	7.2578	7.311	7.1785	7.1406	8.207	6.9899	7.0718	7.0105	6.0385	7.4577	6.5156	6.0964	6.1182	7.9712	7.2815	6.3269	6.2409	6.9235	7.2196	6.9972	6.8387	7.0954	6.7027	7.8911	6.1758	7.0359	6.0446	7.2599	7.5609	7.3701	8.0546	7.8053	6.9091	8.0603	6.7789	7.2324	6.9113	8.022	6.8031	7.1046	7.2665	7.5035	6.8995	6.8905	7.1543
B3GAT3	10.2918	9.7086	9.8826	10.8963	10.0063	9.9333	11.0006	10.0495	10.1529	9.6834	10.2779	11.4658	10.7016	11.1367	10.7796	10.2835	10.4612	10.1544	9.9453	9.3159	9.7367	9.855	9.4168	10.3182	9.4668	10.1252	9.7735	9.1067	9.7672	10.8408	9.1277	8.9221	10.1614	9.8756	9.8895	9.8469	10.0228	10.6128	10.4502	9.9154	9.4488	8.7588	10.0454	10.3479	10.3495	9.7695	9.6363	9.3933	11.0957
B3GAT2	4.3004	3.1774	3.8651	2.7575	4.6885	2.1235	2.8164	3.6506	2.9824	3.731	2.5536	1.093	3.4559	2.8528	2.8875	2.9263	2.4946	4.3194	3.7757	2.7715	3.9126	3.8956	4.4651	3.6358	3.4312	4.5668	3.0392	4.9169	3.1689	2.8466	2.3074	2.924	1.6448	2.5781	2.6543	3.4157	3.4091	2.5591	3.921	4.46	3.0131	4.3048	4.2777	3.3942	2.9459	2.3495	3.5791	3.2552	3.4422
B3GAT1	4.5427	3.5035	3.9826	5.2205	5.2305	4.0201	5.3193	5.4072	8.2711	4.6969	4.5988	10.8015	7.4622	4.6582	12.006	8.763	2.4568	1.6381	4.7199	4.9576	5.5223	2.4704	3.8396	1.1607	2.7952	3.4193	4.6082	3.2301	5.0241	3.7819	3.7481	4.2964	4.5445	5.9881	3.6629	3.3749	6.2704	7.753	2.8715	4.5892	5.1604	3.6552	5.6717	3.7069	2.3473	3.7853	2.8412	4.2112	9.0809
FAM66E	1.6343	0	1.4553	2.6877	0.5159	1.7671	0	1.5136	0	1.8221	0.4722	2.533	3.6777	0.6575	0	1.4944	0.6427	1.6381	0.573	1.3767	2.3469	1.33	0.5019	1.9573	1.5755	0.6218	1.3412	1.1359	0.6136	0.4176	0	0	1.3351	0	0	0.8892	0	1.335	1.7214	0.7832	1.838	0.5891	0.6046	1.9674	1.7383	1.2159	2.0297	0.7011	2.3612
FAM66C	4.1566	5.001	4.2033	6.9669	5.2139	4.5506	2.0553	4.2893	4.5366	4.4954	3.3082	6.3921	6.7794	6.6566	5.2806	6.083	6.5311	3.4639	4.4888	4.4257	5.0451	2.9659	3.708	4.0929	4.7833	4.8042	4.6307	4.6411	4.3839	3.6722	4.6934	5.1157	3.1894	3.9464	3.8266	4.777	4.8658	4.3426	3.8289	4.8991	4.7645	4.7398	5.0105	4.331	5.1482	5.1984	4.4161	4.4775	7.4106
PER1	11.6327	10.4703	11.4416	11.9417	11.0432	10.5935	12.1868	12.4663	11.5888	9.3754	11.0486	10.6203	11.9698	12.9047	11.3084	11.3697	12.7694	10.6093	11.6266	11.9356	11.4589	10.95	11.1157	11.6119	11.701	10.3856	11.1213	9.3204	11.1066	10.408	10.7531	11.1942	9.5736	11.5537	10.0582	10.3397	11.8676	11.188	11.5677	11.65	10.472	11.4344	11.9391	11.3279	10.9521	11.1419	11.5081	12.1358	10.6064
CPPED1	8.2699	9.0117	8.6231	6.8263	9.2582	9.0818	9.0112	9.0659	9.0736	9.5587	8.6078	8.7131	7.6278	8.6206	9.5195	8.6631	8.7093	8.9568	9.1236	9.0837	8.8523	8.8135	8.1954	8.3155	9.5861	8.6506	9.3438	8.5378	9.3515	9.1924	9.3113	8.8315	8.5336	9.8451	8.9033	7.698	9.1703	9.3935	9.1856	8.7384	9.3084	8.2046	8.148	9.253	9.0834	7.7174	9.5535	9.3538	8.8071
OR10A2	0	0	0	0	0	0	0	0	0	0.5086	0	0	0	1.1075	0	0	0	0	0.573	0	0	0	0	0	0	0	0	0	0	0	0	0	0	0	0	0	0	0	0	0	0	0.5891	0	0.5016	0	0	0	0	0
UXT	10.0145	10.029	10.0307	10.6495	10.267	10.2536	10.9635	9.8539	10.6582	10.0311	10.1115	10.7105	10.7828	10.6225	10.056	9.3962	10.3949	9.9492	10.0351	9.6486	9.3655	9.1336	10.229	10.3377	9.7774	9.988	9.7585	10.1226	9.6689	9.9686	9.725	9.6502	10.3917	10.248	10.2648	9.9978	10.0867	10.9392	9.5729	10.3787	9.9159	10.0537	9.9965	9.9796	10.1239	10.3973	9.7779	9.5424	10.1428
CALM2	13.5731	13.5257	13.5081	13.207	13.5794	14.2112	12.9999	13.0935	13.3683	13.4868	13.5529	13.6827	12.6409	12.7211	13.9297	12.5834	12.8075	13.4591	13.1813	12.9513	12.7888	13.1603	13.2557	13.2838	13.4594	13.0573	13.4901	14.0257	12.8456	13.9912	13.5194	13.6506	13.639	12.82	13.413	14.0128	13.4558	13.5751	13.4815	13.1309	13.7621	13.4235	13.1503	13.4909	13.3047	13.5575	13.1519	13.466	12.9279
CALM3	12.3116	12.4828	12.8624	11.7076	12.423	11.9685	13.179	12.2798	12.5692	12.3445	12.6155	13.3994	11.9555	12.3055	12.3593	11.2451	11.3215	12.7376	12.5632	12.3398	12.3671	12.3853	12.1829	13.0847	12.4403	12.1752	12.63	12.3167	12.0276	12.1314	12.5686	12.3971	13.011	12.6929	12.2405	13.0863	12.4563	12.6763	12.1606	12.4314	12.5882	12.0779	12.6131	11.8398	12.6864	12.4043	12.0358	12.31	11.7837
SPG21	11.162	11.0568	10.5458	10.8905	11.0555	11.0637	11.724	10.5365	11.0296	10.7256	11.0672	10.5339	10.7758	10.0426	9.6119	9.9587	10.0899	11.314	10.7723	10.8925	10.6522	10.2878	10.714	10.9888	11.1643	10.8194	10.956	10.8341	11.1135	10.8347	11	10.8911	11.1	10.9376	10.9433	11.2561	10.8629	11.1346	10.288	10.6717	10.9634	10.6298	10.5589	10.979	11.1091	11.1291	10.8626	10.4953	10.1581
CALM1	12.9873	12.7388	12.8468	11.7688	12.9947	13.1336	12.8305	12.6972	12.9806	13.1507	12.9089	14.0923	13.7195	14.2497	14.7657	14.8403	14.4154	13.0304	12.9297	13.0313	12.6241	12.6241	12.6844	12.5452	13.0329	12.6361	14.1084	12.7709	13.4641	13.2675	13.1067	13.2587	13.0934	12.8723	12.697	12.7408	13.0791	12.7905	12.7784	12.9695	13.2924	12.9699	13.2815	12.9611	12.8507	12.8203	12.7353	13.6673	14.8494
GSDMA	5.0253	4.3744	5.7113	6.1723	5.0736	4.2194	7.8477	4.0942	4.5734	4.4119	3.5657	0	2.9947	1.9586	0.7557	1.2406	3.9099	1.04	4.4248	4.1937	3.9359	0.8131	4.5271	2.9242	4.5593	1.6577	4.9853	6.641	3.4338	2.9473	4.0009	4.5407	4.4803	6.4512	2.718	5.704	3.1485	7.9613	1.4452	4.8277	3.3238	4.5968	3.5124	4.83	2.1714	5.7526	6.0252	4.6671	1.3515
GSDMB	10.8972	11.0043	10.844	9.9047	10.8891	10.0805	6.3761	8.605	8.9443	10.492	9.8058	4.7298	5.3651	7.6903	5.3308	3.4588	5.2495	9.9423	10.6057	7.5695	8.9862	9.2889	11.4727	9.2639	6.6441	11.5561	8.1881	11.0311	8.5061	10.0815	8.7889	9.2415	11.1726	8.7081	10.2513	10.5225	7.1768	9.0288	10.9764	11.2654	9.2073	8.4573	8.9129	9.1203	10.4892	11.6278	9.8548	9.794	4.8286
GSDMC	4.5427	3.5035	4.3645	7.5254	3.4447	2.0721	6.2422	5.6217	3.7661	4.383	5.8267	1.3763	1.653	2.6314	0	1.71	1.4242	2.651	4.7723	2.4658	3.0863	7.2517	1.9683	6.1419	1.7555	4.2311	2.5813	1.1359	3.9614	4.1794	4.9551	5.1157	1.011	3.5755	4.446	3.1159	4.7595	2.7189	4.8933	3.5625	5.2445	3.4035	2.3686	3.1538	5.6288	3.1599	5.1758	2.2494	2.742
GSDMD	11.2663	10.194	12.2289	11.9661	10.9634	10.3618	10.3557	10.8286	12.4245	10.8802	11.3407	9.3736	10.3041	10.3647	9.9494	9.7098	9.3136	9.8186	11.3267	10.0123	10.6788	10.666	11.4147	10.0638	10.4198	11.0954	10.4737	11.4375	10.226	10.4526	10.1961	11.0004	11.4923	10.187	11.8652	11.1667	10.4164	10.9865	11.2182	11.3145	10.7347	11.5676	10.4189	10.3721	10.9255	11.5868	10.7085	10.5577	9.1257
HRH4	0.5068	0	0.5216	1.4927	1.4434	0.849	1.0371	0.6946	0	1.8221	0.4722	0.6154	3.1768	5.7269	0.4269	0.5403	2.5972	0	2.4298	1.9736	1.8972	0	2.4796	1.7956	2.0596	3.183	1.7227	1.1359	4.6354	1.8817	0.8935	2.4338	0	2.9171	0.5919	4.3344	0.8704	0	1.1035	0.7832	0	1.5932	1.8491	3.5103	1.7383	0.5271	4.8454	2.2494	0.6015
UPK1B	6.9869	10.1106	6.3805	2.7667	6.4779	7.3404	0	7.6844	7.6673	8.5958	4.2035	0	2.5424	0.6575	0.4269	0	0	2.2317	9.8593	8.6589	7.8448	3.0993	4.9329	2.1028	6.354	7.0843	8.881	5.0328	5.7762	6.2258	8.2305	4.1775	4.2687	0.523	2.9249	11.6494	6.6846	10.2367	2.1526	2.9047	8.8327	9.6038	4.5475	9.2192	11.6957	4.2869	3.8645	5.013	5.1561
DLGAP2	1.6343	0.9561	2.1649	1.4927	3.0546	3.2949	0.6098	2.715	0.6783	3.1056	2.593	2.7765	3.413	2.987	9.0074	0.5403	1.4242	2.7675	3.0555	2.4658	4.2774	2.0101	2.6803	2.2349	3.5477	2.7922	3.5993	2.5337	3.1187	1.744	1.8372	2.6277	1.3351	1.4581	1.0104	2.2734	3.5049	0.5923	1.1035	0.7832	2.6206	2.5952	3.1389	0.8731	2.5041	2.8427	2.2326	3.1914	7.6486
DLGAP3	4.5938	3.091	4.1688	3.9888	5.5937	3.5131	5.0251	4.9682	5.2785	4.0564	3.8631	8.9457	8.3603	8.3893	6.3002	9.1382	7.617	3.6575	3.6669	5.132	3.3009	2.0101	3.1549	4.9382	4.406	3.7433	4.3066	2.1994	4.1455	3.0677	3.7013	2.6869	5.7219	4.2412	3.0181	3.9921	4.8861	3.605	1.1035	2.413	4.8528	4.0116	6.3612	3.0123	3.1032	3.7853	4.2389	3.5408	8.5306
DLGAP1	1.178	1.9336	2.2986	0	2.0034	1.38	1.3663	1.7965	4.2485	2.8757	1.7325	6.6584	3.3385	5.108	9.1026	0	5.7025	0.6117	1.9728	1.9736	5.5007	4.8203	2.2465	0.4976	1.1297	4.5292	3.9958	0	2.9309	1.4213	2.2809	1.3528	4.6357	5.6792	1.3344	1.4353	1.963	6.0101	1.1035	2.413	2.4038	1.0062	2.2153	2.4787	1.4606	4.8248	1.1591	2.4277	0.6015
DLGAP4	11.3037	10.9601	11.2024	11.7142	10.784	11.2804	12.1145	11.1684	11.2824	11.2522	10.9273	10.6819	11.5587	12.2058	11.6158	11.7359	11.9894	11.2413	11.0197	11.1455	11.2342	11.4956	11.1738	11.0817	11.2588	10.8788	11.2825	10.8179	11.1676	11.0528	10.7333	11.0768	10.8175	11.2524	11.4298	11.1694	11.2003	11.4958	11.6497	11.3638	11.02	11.2794	10.9889	11.4278	11.7071	11.1797	11.3205	11.4948	11.2796
DLGAP5	7.7887	7.4032	7.1902	7.2611	7.5646	7.4032	9.7098	7.1498	7.4268	7.0167	6.6456	1.8718	2.7862	2.8779	1.0235	4.261	6.7872	8.7099	7.5108	5.9089	6.0381	8.789	7.4847	8.2701	5.3008	7.8043	6.6261	7.4434	6.9875	8.3046	7.1065	7.6131	8.0162	6.8513	8.6771	8.0108	4.9455	5.8669	7.6949	7.5075	7.6876	9.0635	5.0564	7.6659	7.3156	7.5166	6.6742	6.4489	1.8425
BRDT	0	0.9561	0	0	0.5159	0	0	1.7965	0	0	0	0	0	0	0	0	0	0	0	1.3767	0	0	0	0	0	0	0.4682	0	0	0	0	0	0.5923	0.9059	0	0	0.8704	0	0	0.7832	0	0	1.0293	0.5016	0	0	0	0.7011	0.6015
HRH2	3.8122	4.0859	4.59	3.8138	3.1967	3.172	5.8134	5.4889	2.379	4.9147	4.4534	1.8718	4.9047	2.8779	4.2139	5.5512	5.9052	2.9756	4.5198	6.2438	5.1034	2.2585	3.2208	3.498	4.9404	4.1459	4.7588	2.5337	5.1799	4.2825	4.9351	3.7196	3.1894	5.998	3.2665	6.3417	5.9608	2.1869	4.2331	4.2498	4.2821	4.0991	4.4477	4.331	6.1156	2.4355	4.6107	4.7364	2.742
MBNL2	10.5702	11.3293	10.7693	9.9993	10.5238	11.1099	10.0142	10.6535	10.3328	10.8207	10.6453	9.5508	10.5775	10.3854	11.149	10.219	12.44	10.5301	10.9128	11.3347	10.8664	11.1137	10.5362	11.2256	10.8686	10.6303	10.679	10.4651	11.9298	10.4187	10.9106	10.9034	10.5396	10.9194	10.317	10.6721	11.4541	10.2042	10.7835	10.9206	10.8428	10.5476	10.555	10.7805	10.8513	10.678	10.5905	10.9986	10.9789
MBNL3	5.8949	5.2706	6.4824	4.2587	5.7858	4.5992	3.7114	6.2564	3.7661	5.9411	6.2935	3.2497	4.2653	4.4453	5.3553	4.1174	4.4063	5.399	4.5198	7.4582	6.5386	3.5358	6.2461	6.4376	6.6668	6.4989	5.7423	6.9583	8.2235	6.2641	7.622	6.5222	6.6727	6.0654	5.36	5.9624	5.6754	4.928	4.8071	4.4534	6.0495	6.1414	5.5805	5.5465	4.77	5.9196	5.8817	5.6918	4.1755
PLK3	10.3819	9.4732	8.7365	9.138	9.4889	8.936	10.1332	10.0621	8.71	8.8147	9.9873	8.4965	8.1853	9.2142	7.9732	6.7819	7.3751	9.7636	10.3947	9.8801	8.6881	10.4092	9.7968	9.3861	9.1462	8.884	8.5866	8.0983	9.4401	9.7743	8.5223	9.3588	10.1304	9.398	9.4108	10.0565	10.597	9.8743	10.0702	10.0243	9.9175	8.7622	9.7001	9.7321	10.0844	9.4861	10.0258	9.006	6.9615
A1BG	5.8519	5.8563	5.7435	6.273	6.8072	5.9656	5.76	6.6954	7.3166	6.0972	6.4959	9.3367	9.5013	9.6873	7.9941	8.5327	9.0108	5.1888	6.9178	6.2777	6.4101	6.2016	6.2373	6.0208	6.3995	7.1833	6.0543	5.4793	5.816	5.5704	5.7033	5.8831	5.1506	8.0818	6.2672	5.9612	7.6991	6.342	5.282	6.2025	6.6516	6.308	7.088	6.6862	7.9092	6.0624	6.3292	5.4771	8.5709
TTC8	8.4698	8.587	8.2194	7.6764	8.908	8.9265	8.3927	8.5912	8.5938	8.2974	8.1558	8.5071	10.4643	10.1337	10.0822	11.6099	10.9663	8.9053	8.6728	8.5463	8.5215	8.4635	8.3395	8.9771	8.7951	8.2367	8.7952	8.0888	8.8009	8.2892	8.5357	8.9283	8.4355	7.9014	9.015	8.3567	8.9776	7.7598	8.3027	8.454	9.0398	8.8687	9.4706	8.7458	8.1122	8.1922	8.587	8.4927	11.5323
PLK2	10.3663	10.5948	10.169	9.936	10.8229	10.9444	9.9535	10.6267	10.9914	10.6392	10.0934	12.7281	14.0123	12.5729	7.1582	13.4443	10.2784	9.8878	10.7031	10.4272	10.1829	10.519	9.3585	11.2345	9.896	10.114	9.655	9.6184	10.5115	11.124	10.2796	10.3583	9.5908	9.8796	10.8029	10.1411	10.3612	10.0379	11.3984	10.7697	11.4689	10.4349	10.8827	10.8537	11.3094	10.6286	10.7795	9.2933	13.7317
ZNF720	8.0675	8.4268	7.979	7.8812	8.2747	8.0695	7.1495	8.0469	7.7176	8.1334	8.2096	8.9332	8.0223	8.1016	8.1671	8.1221	8.2642	7.9147	8.111	8.2835	7.9597	8.3775	7.8343	8.3414	8.4769	8.1949	8.1937	8.2677	8.5648	8.1799	8.3679	8.4625	7.7153	7.834	8.3313	8.4316	8.4082	7.4183	8.0758	8.0254	8.4241	8.3566	8.2178	7.8923	8.2036	8.1094	7.9485	7.937	8.4603
OIP5	6.2255	5.7679	4.0528	6.2017	5.8648	6.0601	6.917	4.7485	6.1327	4.9078	6.0781	1.9233	2.4591	1.1865	2.3919	3.3627	3.0661	6.2885	5.4716	1.946	3.5112	5.4631	4.7545	5.38	3.6559	6.21	5.0327	5.2794	5.566	6.194	4.1404	5.3201	5.8912	5.4825	5.6249	6.3688	4.0551	5.1929	3.9127	5.3276	5.8931	6.5353	3.2201	5.5376	5.5042	4.9281	3.9778	3.309	2.213
CLCN3	10.5383	9.6558	10.8515	10.14	10.3701	9.685	8.7907	10.6712	9.5052	10.5444	10.7756	9.2555	10.0454	10.1882	10.6126	11.4812	11.7329	10.4664	9.9295	11.1165	11.0096	10.0915	10.5843	11.3334	10.9241	9.8584	10.3546	10.9048	10.7611	10.9581	11.0893	11.2338	10.2332	9.986	9.9283	10.8327	9.6796	9.9962	10.0008	9.6147	10.485	9.6453	9.943	10.2611	9.8787	10.5957	10.7005	10.108	10.3163
CLCN2	8.0377	7.5908	7.7472	6.9373	7.7746	6.3704	6.0379	7.7768	7.5659	7.6625	7.7174	6.8234	8.4821	7.1008	8.0871	7.8253	6.9597	7.671	8.0513	7.224	8.7093	7.14	7.5913	6.932	7.8048	7.8284	7.5961	6.2336	7.3005	7.4991	7.3908	7.062	9.5445	7.2781	7.8786	7.5647	5.9986	7.5801	7.1114	7.9475	7.4673	8.0263	6.8258	7.0622	7.5629	7.9122	7.2544	6.8675	5.9185
CLCN1	5.098	2.5111	5.8915	1.0625	3.5544	3.172	1.0371	3.1763	1.4858	4.4119	5.6818	0	0.6194	0	0.4269	0	0.6427	2.3854	3.873	2.2406	4.8201	7.5544	4.1068	2.3559	0	5.9133	3.5993	1.7635	1.6417	3.2313	2.0007	4.992	8.2863	3.7729	4.6637	5.4323	0	4.7759	3.994	6.6613	3.1252	3.259	4.1842	6.322	5.5044	6.9597	4.6107	3.8219	0.6015
HRH1	8.9306	8.4885	9.2348	9.0637	7.9019	8.5453	10.4493	8.2363	6.8759	9.0201	9.345	4.8937	6.6155	6.9806	5.6306	5.7711	5.6551	9.2235	7.7872	8.5004	8.0102	9.8252	8.2097	9.9148	7.3096	8.0499	8.9971	7.6596	9.0862	8.9739	8.4534	9.3859	8.096	8.1635	8.941	9.4152	9.0265	7.6216	9.4274	8.8665	8.2459	8.7127	8.601	8.7458	8.9015	8.8064	8.9935	8.7323	7.6224
CLCN7	10.4147	10.5913	10.8731	11.4646	10.4827	10.1624	11.6502	10.7052	10.5915	10.9153	10.6771	11.7481	11.2773	11.3758	10.9748	10.592	11.0125	11.2063	10.6335	10.5483	10.8451	10.6258	11.0436	10.3891	10.8934	11.0326	10.8058	10.7747	10.5134	10.6953	10.2144	10.8318	11.1912	10.8022	11.121	10.7253	10.9931	10.8972	11.3364	11.065	10.4854	10.013	10.6454	10.887	10.7374	11.0503	11.2764	11.1584	10.4429
CLCN6	9.0187	8.7312	8.6071	8.6325	8.8146	8.3323	8.8528	8.7488	7.9524	8.8402	8.4728	10.4541	9.2618	9.1275	9.6202	9.6244	8.9689	8.8253	8.9092	9.1907	9.4397	9.0127	9.0843	9.402	9.1967	9.1697	8.9631	8.0567	8.812	8.6478	8.2611	8.8839	8.7498	8.9693	8.5886	8.5723	9.3227	8.0047	8.6549	8.1515	8.7358	8.0066	9.1428	8.8599	8.6811	8.072	9.1027	9.5759	9.2151
CLCN5	8.2541	9.0169	8.5662	6.519	9.034	8.1035	8.5222	8.3984	8.3869	8.3619	7.1372	8.8821	10.9146	9.725	7.4892	9.5546	10.7197	7.8892	8.2446	9.2731	9.585	7.1554	8.1067	7.2612	8.4769	8.6736	8.8394	8.9391	8.5739	7.9873	8.7734	9.0312	9.0247	8.3585	7.9893	7.659	8.5584	8.4791	8.5124	8.2942	9.1254	7.9192	8.2428	7.5807	7.9715	8.6329	8.1468	8.2621	9.659
CLCN4	8.081	8.0507	8.1392	8.0348	8.1093	8.6295	8.2994	7.856	8.004	7.6413	8.2246	9.7431	9.9517	9.8602	10.2405	9.7613	10.2978	6.5859	7.8827	8.3742	7.6868	7.5602	7.4301	7.8738	8.6447	8.2495	7.4102	7.4826	9.3232	8.1949	8.5881	8.617	6.4053	9.0308	8.1678	7.9916	8.0553	9.4955	8.4639	6.6406	9.0077	7.0401	9.0846	7.942	8.3477	8.4098	7.9735	7.6618	9.7476
FBXL19	9.2051	9.3968	9.8564	10.3579	9.7359	9.0603	9.0389	9.3257	9.2952	9.5219	9.6813	9.2199	8.5844	8.7462	9.0045	7.689	7.617	9.8059	9.5627	8.3567	9.2135	9.8191	9.8794	9.1782	8.5149	9.7766	8.9487	9.651	8.4239	8.8334	8.1035	9.3786	9.1421	9.5008	9.8622	10.1466	8.8706	9.4554	9.543	9.7196	9.5298	9.5774	8.7671	9.4975	9.5013	10.0786	9.5151	9.0183	8.4835
BRD8	9.6252	9.9305	9.7185	10.1419	9.7102	9.6115	9.5202	9.778	9.4848	9.4303	9.5195	10.6967	11.1145	10.8874	10.7484	11.5328	10.8172	10.1795	9.9215	9.5085	10.3307	9.0106	10.1794	9.9621	9.6852	10.2651	10.053	9.7335	10.4426	9.6321	9.5093	9.8576	9.3199	9.8567	9.9778	9.326	9.8342	10.0062	9.6092	9.5258	10.0039	9.1557	9.8468	9.5344	9.3737	9.2682	9.8596	9.8311	11.1779
BRD9	9.4145	9.3435	9.8557	10.0828	9.2511	9.3426	9.8949	9.2991	9.2476	9.3419	9.974	9.8384	9.6668	10.0638	9.3141	9.679	8.9961	10.2926	9.4374	8.9134	9.3234	9.2137	9.7785	9.6923	9.4579	9.715	9.7003	9.6892	9.1127	9.5918	9.0632	9.1171	10.0394	9.695	9.2898	9.876	9.6752	9.748	9.9363	9.8046	9.8037	9.7127	9.6107	9.6643	10.4481	9.9037	9.7959	9.5521	9.4065
PCDHGA1	3.1003	4.0037	5.5597	4.0214	2.5183	3.5131	2.6463	3.6724	3.2332	3.8605	2.6827	2.8844	5.4021	4.9819	4.5039	2.7879	5.9583	3.5314	2.4298	3.8115	3.6135	2.6551	4.1413	3.2706	2.6204	2.5482	3.7301	4.3758	4.4893	3.0677	3.8447	6.7794	3.9747	4.6455	3.604	4.4792	3.2144	1.823	4.1884	4.194	4.4892	4.5354	4.2645	4.3605	2.3473	5.0334	3.5214	3.1914	4.2558
FBXL18	7.5632	8.3374	7.964	9.3389	8.1138	8.9664	9.2088	8.1973	9.4592	8.9039	8.2115	8.6284	9.9626	9.0113	9.203	8.8983	8.8754	9.4946	7.7936	8.0672	8.2614	9.25	7.948	8.7871	8.4801	8.2546	8.8052	7.177	7.6688	8.5671	8.3472	8.2665	8.4227	8.9567	8.8802	7.8281	8.4836	8.429	8.4355	7.5745	8.8925	8.3981	8.748	8.9427	8.1542	8.9445	9.05	8.9154	9.3932
BRD4	10.8224	10.6061	10.9202	10.7974	10.6045	10.3618	11.0426	11.1434	10.0859	10.9106	10.4115	10.0844	11.0319	10.672	10.4004	10.7426	11.0538	10.3197	10.4779	11.2575	10.9252	11.0884	11.0555	10.3177	10.684	10.589	10.6204	10.6967	10.9701	10.5152	10.2499	10.4171	10.3926	10.6208	10.934	10.6584	10.9458	10.3409	10.723	10.4561	10.3563	10.8492	10.5535	10.8042	11.0324	10.4587	11.0647	11.0468	10.0276
BRD7	10.1826	10.2935	10.2056	10.506	10.2866	10.1705	9.6897	9.9893	10.048	9.9842	10.2689	10.7115	9.9177	9.7338	10.2805	10.4492	10.0454	10.2987	9.8676	9.9278	9.7402	10.1609	10.0363	10.2145	10.0096	9.855	9.9376	10.1202	10.275	10.0953	9.9834	10.4174	10.1206	10.0486	10.4258	10.2781	9.8963	10.1639	9.7438	10.0471	10.2851	9.9781	10.0721	10.015	10.0937	10.2675	9.9947	10.1348	10.6405
BRD1	9.7461	9.3288	9.4522	9.4672	10.0225	9.0297	8.8675	9.8866	9.8669	9.9599	9.332	9.8442	10.2027	10.0001	10.6034	10.8136	9.7571	9.9461	10.0365	9.9466	10.4359	10.645	10.2172	10.0875	9.9216	10.4833	10.1896	9.8401	9.9764	9.4605	9.2094	9.7222	9.7743	9.9978	9.4924	9.6972	10.1597	9.5136	10.0064	10.1577	10.026	10.1241	9.9059	9.8342	10.0209	9.573	10.221	9.8998	10.2018
BRD2	11.9311	12.0717	12.137	11.8981	12.2645	12.1966	11.8062	12.2643	11.9031	12.1118	11.6764	12.1967	12.1275	12.1902	12.8371	12.1438	12.1178	12.1233	12.1541	12.4667	12.504	12.4367	12.5075	11.8011	12.2426	12.2395	12.1714	12.2022	12.3692	11.9555	12.1045	12.3411	11.4503	12.4095	12.1787	11.9263	12.1488	12.1966	12.0451	11.907	12.4215	11.9154	12.3519	12.1788	11.6706	12.2692	12.1465	12.0036	12.8161
BRD3	9.9783	10.0062	9.905	10.3235	9.7452	9.7207	9.6078	10.1137	9.4659	9.9355	10.1009	9.3798	10.4147	10.6835	10.909	10.7124	10.8697	9.4547	9.4792	10.5071	10.3391	10.2328	10.0499	9.3361	10.2627	9.4822	10.2449	10.0152	10.6221	9.7569	9.9399	10.2783	10.0259	10.0353	10.1761	9.3303	9.8782	9.581	10.1878	8.8168	10.1183	9.5058	9.762	9.6228	9.5578	9.3191	10.0026	10.4025	9.4939
DNAJA2	10.4377	10.739	10.4111	10.5916	10.6379	10.8085	10.311	10.3664	10.5131	10.4385	10.8078	10.94	9.8354	9.8655	11.0712	10.2354	10.0719	10.653	10.5326	10.5421	10.1269	10.4797	10.4915	10.7691	10.3637	10.5631	10.7044	10.7158	10.7873	10.5132	10.5666	10.7775	10.8619	10.6018	11.0344	10.9117	10.5177	10.4338	10.5202	10.5374	10.5831	10.6997	10.4584	10.4484	10.379	10.5628	10.4652	10.7623	10.4678
DNAJA3	9.6571	10.1373	9.9672	10.375	10.3993	9.6436	10.1882	9.7688	9.4763	10.0063	10.1357	10.234	9.9454	9.7724	10.0735	10.1811	9.7812	10.4583	10.1572	9.7217	9.9838	9.7112	9.8394	10.0347	9.5423	10.0228	10.0108	10.326	10.0286	10.0448	9.8327	10.0038	10.5683	10.2159	10.7554	9.7323	9.6193	9.9377	9.7687	9.7941	10.0687	9.7445	9.9292	9.8577	9.6077	10.3811	9.87	10.1767	10.1878
DNAJA1	11.3722	11.1032	11.4006	10.5886	11.5475	11.3705	12.299	11.4749	11.9765	11.2728	11.6669	12.012	10.8506	10.7256	11.2754	12.4026	11.3456	11.0947	11.0535	11.541	10.8045	10.052	11.1942	11.0246	11.032	10.9892	11.0828	10.8557	11.2166	11.2908	11.6484	11.0006	10.5635	12.9186	11.801	10.8181	11.2453	10.9143	11.4402	10.8513	11.53	10.9996	11.3331	10.8245	10.7902	10.6612	10.8693	10.8569	11.9409
TGFBR3	8.7632	9.2329	8.4507	6.2705	10.0654	9.0119	9.2368	10.1806	8.8832	9.072	9.3225	10.7265	8.7245	10.0638	7.799	10.529	6.5657	8.5504	10.1883	10.7852	10.5366	7.8806	8.6154	7.542	9.1552	8.1573	10.9383	7.4334	10.0881	9.385	9.733	8.6602	8.9991	9.8729	8.0008	8.7034	9.7917	9.3572	7.843	8.2263	10.0956	7.9548	11.3702	8.6172	7.8082	8.5741	9.3973	11.4612	7.3841
DNAJA4	10.1579	10.6549	9.3758	9.9275	10.1682	10.3199	7.3674	8.8758	7.8623	9.7788	10.1628	10.513	10.2197	9.0321	11.0791	7.4736	10.5562	10.6268	9.4475	8.9379	8.9882	9.6649	10.3859	10.2747	8.2252	10.3111	9.7383	10.5361	10.5516	9.9169	9.3554	9.7463	10.0512	9.8594	9.65	10.4051	8.9269	8.8641	9.3406	10.0763	9.6239	10.1163	9.7559	10.0601	9.7139	10.3007	9.3284	9.464	11.1914
GLG1	12.5805	12.6567	12.4852	12.741	11.9016	12.6582	12.494	12.5465	12.1498	12.4352	12.5212	12.6288	12.3511	12.656	12.4525	12.3974	13.0055	12.5099	11.9563	12.6748	12.3081	12.5748	11.9784	13.2939	12.6023	12.0107	12.3155	11.9468	12.6174	12.7488	12.5191	12.561	12.1065	12.6003	12.3968	12.5415	12.697	12.7309	12.2321	11.8173	12.4449	11.9581	12.5397	12.5958	12.5365	11.869	12.5267	12.4887	12.7625
LOC643387	5.2652	5.4364	4.8733	4.9596	5.8624	5.4682	5.7584	5.2519	5.344	4.8315	5.3396	5.6111	4.7975	4.8144	5.0749	5.2053	5.312	4.8575	5.6923	5.1429	5.3402	5.2798	5.2012	5.7803	5.4257	5.2748	4.6962	5.059	5.2009	5.8427	5.3982	5.6275	5.2693	5.2026	5.5438	5.581	5.3041	5.5132	5.282	4.7906	4.9157	4.5036	5.3605	5.325	5.195	5.3149	5.4239	4.9559	5.5398
PTPN12	11.0704	11.3851	10.6303	10.8733	11.0317	11.007	10.4714	11.0013	10.3719	10.8943	10.7702	9.2365	9.6045	10.0418	9.0418	9.3479	10.1381	11.2117	11.1979	10.9443	10.9362	11.707	11.0439	11.7608	10.8814	11.1467	10.8291	11.1339	11.5572	11.2221	10.7766	11.6455	10.4185	11.118	11.3815	11.6511	10.9623	10.9522	11.465	11.2922	10.9437	10.7128	10.8325	11.1963	11.1524	11.5268	11.2717	11.1025	9.813
PTPN11	10.5794	10.7603	10.62	10.1326	11.1692	11.0425	11.4316	11.0792	10.232	11.1686	10.7978	10.7405	11.223	11.2374	10.8363	12.5292	12.3302	10.5156	10.629	11.6829	11.1983	11.0206	10.7162	11.0348	11.3432	11.1436	11.8508	11.2018	10.9342	10.7096	11.4053	11.1359	10.997	11.1923	11.1509	10.5192	11.2292	10.0176	10.8105	11.034	11.4869	11.3402	11.1452	11.1373	10.68	11.0283	10.8288	11.9307	11.8237
LOC84931	0.5068	0	0	0.4466	0	0.849	0	0	1.1378	2.1313	0.4722	0	0	0	0	0	0	1.04	0	0	0.7495	0	0.5019	0	0.8417	0	2.0241	0	1.8681	1.4213	0.5149	0.8295	0	0.9059	1.0104	0	0.8704	1.0109	0	1.6612	0	0	0	1.1683	0	0.5271	0.693	0	0
LOC100192379	0	0	0	0	0	0	0	0.6946	0	0	0	0	0	0	0	0	0	0	0	0.3404	0	0	0	0	0	0	0.496	0	0	0	0	0.3323	0	0	0	0	0	0	0	0	0.5152	0.5891	0	0.5016	0	0	0	0.7557	0
LOC100192378	0.5068	4.0037	1.8533	2.2105	0.5159	2.7244	4.9778	2.5723	1.766	3.4224	2.165	2.0676	1.0513	2.987	0	0	1.9284	3.0693	2.7763	2.3946	2.1395	3.4384	0.8737	2.3559	3.4465	1.6577	1.7227	1.7635	2.5287	3.2313	3.3228	3.0448	1.5996	3.905	1.8222	1.8305	5.1778	3.2674	3.5745	2.5962	2.4038	1.0062	2.6336	2.77	3.1032	0	3.0703	2.0458	0
MYCBP	9.2675	9.2751	8.6167	8.1394	9.3602	9.1978	8.9107	8.8548	8.7037	9.0394	9.7424	8.2061	8.1745	8.2675	8.9943	9.1347	8.3974	9.1136	9.2511	8.6636	8.6976	9.1127	8.9812	9.1752	8.629	9.09	9.0586	8.6815	9.2623	9.5657	9.1562	9.0681	9.2355	9.5218	9.0651	9.389	8.1764	8.6401	9.1756	9.2166	9.0978	8.8722	8.3201	9.3174	9.2815	9.3198	8.8907	8.9388	9.1756
PTPN14	8.0238	7.2864	8.2066	8.9444	6.866	7.0576	5.8533	7.4184	7.5147	7.3809	7.5782	2.9847	5.8935	6.4338	3.5018	6.1675	6.2937	6.5127	6.4719	8.4812	7.6772	8.2362	6.9466	8.7294	7.8022	7.2969	7.1073	6.8501	8.3319	8.0062	8.0648	7.8486	6.7496	7.4823	7.3335	7.3441	7.2571	7.4353	7.0186	6.8353	7.7114	7.1721	5.9275	7.3793	7.6154	7.1553	7.4705	7.9034	3.2918
GALR3	0	0	0	1.8237	0.5159	1.38	0	0	0	0	0	1.0454	0	0.6575	4.6296	0	0	0	0.573	0	0	0	0.8737	0	0	0.6218	0	1.4836	0	0	0	0	0	0	1.0104	0	0.8704	1.823	0	0	0.5152	1.3294	0	0	0	0.5271	0.693	0	0.6015
GALR2	1.4241	0	1.8533	3.0456	0.8951	0	1.3663	1.5136	1.1378	2.6021	1.5538	0	1.653	3.5814	1.2492	1.71	0.6427	1.6381	0.9819	1.5175	1.6058	0.8131	1.4139	0.4976	0.4814	1.0549	5.9623	1.9978	1.3731	0.4176	1.1932	1.0258	2.3395	2.6421	3.2665	2.9667	1.1649	3.4121	1.7214	1.6612	1.1938	1.8161	1.3571	2.3668	0.6637	1.4667	1.1591	5.1965	1.0247
GALR1	0.5068	0.9561	0	0.4466	1.6552	0.849	1.3663	3.074	2.0004	2.7902	1.5538	1.6452	1.8801	5.833	5.1185	0	4.0631	0	0.9819	2.3196	3.0863	0.8131	1.6233	1.4047	0.8417	0.6218	2.9822	0	1.7593	0.4176	1.6527	0.8295	0.5923	0	1.0104	1.6463	1.6184	0	0.6548	1.2881	0	0	2.2153	1.6225	0	0	0	2.5865	4.4042
SETD1B	9.1006	9.4598	9.6784	9.2385	9.7781	9.5876	9.1297	9.9164	8.8423	10.4438	9.4039	9.4458	10.9517	10.5428	10.8675	10.5966	10.1736	9.0872	9.6916	10.0374	10.4737	9.6212	10.099	9.2006	9.745	9.9919	10.1102	9.992	9.3908	9.2064	9.2798	10.0269	9.4844	10.1843	9.6851	9.3703	10.0113	8.8419	9.7716	9.9186	9.7486	9.7317	9.8918	10.0488	9.6947	10.1654	10.1578	10.525	10.1344
LYAR	7.5406	8.1303	7.8812	8.4559	8.5191	8.0522	9.7753	8.0933	7.6716	7.8165	7.7148	7.4243	7.29	7.5987	9.6365	7.1296	7.048	8.0415	8.3561	8.1573	7.7151	7.7848	8.5448	8.5445	7.6597	7.5707	8.2728	8.8798	8.1701	8.1272	7.9139	8.5012	7.813	8.7858	8.6445	8.7569	8.3994	7.8735	8.0353	8.5708	7.8085	9.9304	8.2478	7.8797	8.4572	8.3584	8.0594	8.2826	7.0429
PCDH20	5.2809	8.1448	8.7365	5.4048	8.1183	6.3278	0	5.8399	5.9733	7.3846	5.533	5.316	9.2593	4.9553	0	10.3018	0.6427	2.651	5.488	6.2438	6.6985	6.8493	9.1085	3.7396	5.7674	9.1327	7.8133	8.6899	9.1169	5.7824	7.2475	3.8023	8.813	4.0641	5.3421	4.4792	4.7373	5.8669	2.4842	7.3443	5.726	8.0648	6.3884	4.83	6.5346	7.5476	4.3302	7.4916	7.5122
C8orf30A	9.1377	8.9554	9.8945	8.9155	9.5197	8.9524	10.3062	8.8758	9.9533	9.0177	9.5966	8.5425	8.0777	7.9782	9.1646	8.6775	8.1519	8.9781	8.9623	8.6899	9.0245	8.7362	9.2796	8.2429	8.6939	9.1911	8.7599	9.6052	8.863	9.2532	8.5257	9.1285	9.1792	9.5704	10.0603	9.002	8.804	9.1588	8.9035	9.4067	8.945	9.814	8.7893	9.0709	9.38	9.1908	9.0979	8.8679	8.6092
CH25H	6.9183	7.1499	4.9566	4.8549	6.6359	5.8751	9.6181	8.2971	4.8685	7.5629	5.894	9.1834	8.6024	8.4309	4.6495	3.6274	7.2845	6.5699	8.2212	7.0232	6.0079	5.2515	6.8819	6.734	6.4021	6.6766	6.4912	6.3441	6.9196	6.7469	7.1851	6.9636	5.9404	6.7899	6.1289	6.8795	6.5121	8.1118	5.622	6.2338	7.085	6.9191	8.4177	5.9376	7.1884	5.6295	7.4655	6.9791	5.1136
C16orf74	4.7144	5.6939	2.736	10.7734	5.0172	7.6986	5.3002	6.0564	4.7447	6.2918	6.0025	5.7882	3.9012	4.2402	1.6162	0.5403	1.6982	5.8324	3.4904	3.6679	4.7488	8.6382	3.2838	7.0262	4.5348	3.8002	5.3396	3.6978	4.1881	8.0286	3.7481	6.0616	1.823	6.4512	8.6807	4.3344	5.4342	3.7206	6.5197	5.183	5.9923	7.9548	5.6268	6.0323	7.0805	5.1091	5.2478	5.583	2.3612
C16orf75	8.0607	8.1638	7.5127	9.2745	7.5481	7.5337	9.4252	7.8864	8.1755	7.4731	8.0417	6.5479	3.4838	4.9819	3.9179	3.7298	5.0923	9.0286	6.8648	6.0604	6.1252	7.5012	7.1921	8.4233	7.4825	7.619	7.2916	7.9172	7.2907	8.571	7.2146	7.829	7.79	8.0539	9.3392	8.0484	5.5787	8.4311	7.7265	7.496	7.4175	8.3808	6.2172	7.3242	7.2996	7.3858	7.2071	7.1792	4.5387
MRPL27	9.2764	9.5727	9.151	9.7141	9.7668	10.0622	9.8853	9.3883	10.9341	9.5812	9.5549	10.0731	10.6824	10.3641	9.6588	9.6645	9.7803	9.5737	9.9595	8.8043	8.8713	9.8714	9.6984	9.6351	9.2846	10.9988	9.604	9.8681	8.3308	9.3951	10.29	8.868	9.4617	9.3697	9.9033	9.4863	9.4537	10.3398	9.3672	10.0293	9.5881	9.5707	9.4101	9.5376	10.1242	9.6985	9.3381	9.1981	10.0538
CSF2RA	8.1869	6.4354	7.8101	7.4822	6.2925	7.0662	8.3114	8.5889	6.8079	7.4383	6.7216	5.0174	5.8935	6.9673	4.9679	3.2679	6.7273	6.4443	8.3774	9.7349	8.4863	4.3165	8.0715	5.4405	8.8054	8.0262	7.6604	6.3009	8.794	7.9169	8.7592	8.5328	6.7291	8.6018	7.8941	8.0438	8.8578	6.161	8.133	6.9824	8.6304	7.2837	7.5173	8.9859	8.0658	6.1786	8.619	8.1103	2.9494
DMD	8.2178	8.101	7.4919	7.9902	8.564	7.7152	8.1337	8.3851	7.8169	8.2621	9.2546	8.2133	8.2829	8.3868	10.5688	7.834	7.1312	8.1741	8.5241	9.6671	8.2258	6.4727	9.6699	7.9382	9.1269	8.5546	10.9835	7.7305	10.426	7.5257	9.321	9.7186	6.7152	8.8043	7.0035	7.7446	9.3467	7.5374	7.1759	8.3747	7.7579	9.1467	8.624	7.5681	7.3573	7.3628	8.2555	11.4117	8.4938
C16orf71	3.3589	3.5035	3.2796	4.2311	4.2193	3.87	2.0553	3.2717	3.0361	4.6246	3.5657	5.2966	5.7427	6.5539	5.0749	4.6998	7.0602	4.2842	4.0533	2.72	4.3754	3.0993	3.2208	4.5641	3.8936	3.0008	4.2202	2.5337	4.2696	4.4019	3.5511	2.5014	3.1068	4.1376	3.6629	3.5425	3.9535	3.7206	3.0819	3.2708	4.1135	2.1795	3.3001	4.2702	2.8924	2.6534	3.8021	3.287	3.8003
C16orf72	9.8036	10.3652	9.9835	10.168	10.3383	10.2371	9.8471	10.1959	10.2328	10.2516	10.2543	9.9063	9.5037	9.9714	10.1131	9.4319	9.7608	10.036	10.2392	10.4188	9.9945	9.8167	9.7832	10.2393	10.2705	9.9167	10.031	9.8363	10.1354	10.0576	10.292	10.6235	9.6702	10.6351	10.0942	10.2415	10.5099	10.014	10.1722	9.4973	10.3014	10.1377	10.2529	10.1141	9.6055	9.8182	9.6911	10.0351	9.9551
C16orf73	1.178	0	0	0.7872	1.475	0	0	0	0.6783	0.9198	1.1121	2.8163	2.1125	1.1305	0.7616	0.5539	1.9284	0	0	1.0458	0	0	0	1.1949	0	0	0	0	1.2174	0.741	1.6527	0.8421	0	0.523	0.5919	0	0	0.5923	0	1.9575	1.6827	0	0.6046	0	0	0.5446	0	0.7448	3.0707
GAB4	0	0	0	0	0	0	0	0	0	0	0	1.6452	0	1.1075	0	0	0	0	0	0	0.7495	0	0	0.4976	0	0	0.8212	0	0	0	0	0	0	0.9059	0	0.5121	0	0	0	0	0	0	0.6046	0	0	0	0	0	0
LRFN4	9.6374	8.9932	9.4149	10.4204	8.614	9.2239	10.0157	7.9813	9.8473	9.0165	10.1112	7.8671	9.1313	7.6822	9.328	7.8511	6.6964	9.8362	9.4873	7.4626	8.0845	10.1173	9.4787	9.2916	8.1407	10.2441	9.1578	9.1192	7.1685	9.0361	7.5212	9.7191	10.2018	8.8958	10.5628	9.7061	8.7757	10.1911	10.0992	9.9346	8.681	9.5841	8.2771	9.4278	9.7179	9.6343	8.1593	8.6082	7.0259
C16orf78	0	0	0	0	0	0	0	0	0	0	0	0	0	0.6575	0	0	0	0	0	0	0	0	0	0	0	0	0	0	0.3391	0	0	0	0	0	0	0	0	0	0	0	0	0	0	0	0.6637	0	0	0	0
C16orf79	5.2517	6.1025	4.7517	4.9205	5.535	5.6415	4.5558	4.9476	6.6148	5.9079	4.7621	6.8702	8.0579	7.6341	6.5713	6.3164	6.2781	5.5999	6.0886	3.6712	5.7348	5.314	6.386	3.2089	3.9431	6.4997	5.1348	5.3385	2.9384	4.4089	2.5219	5.1529	5.3182	4.9988	5.6845	5.6665	5.5061	5.5157	6.0589	6.7593	5.2009	4.8916	4.9667	5.8439	4.4757	5.7071	5.3297	4.8758	6.217
GAB1	9.0187	8.5835	8.7599	8.5567	9.015	8.5607	8.2579	9.1278	7.8246	9.1567	8.4101	7.9717	8.1394	9.0321	6.3619	9.193	8.321	8.5279	9.1186	9.6452	9.7193	8.9322	8.5639	8.6767	9.5292	9.0205	9.3849	9.0941	9.6924	9.0895	9.3229	9.3987	8.1741	9.1795	8.6735	9.1629	9.614	7.8859	8.6089	8.9169	9.2888	8.0512	8.9035	8.7118	8.2514	8.7215	8.7342	9.8799	8.8351
C2orf81	7.1794	7.0042	7.4688	8.0609	7.3155	7.4936	6.1372	6.6634	7.8966	7.7562	7.2375	9.2547	9.3271	9.5854	9.0504	9.069	8.3034	7.0819	6.834	6.0898	7.3017	7.1461	6.919	7.4658	6.9927	7.5662	6.9695	6.1103	6.0568	6.8703	6.3022	6.8156	8.7747	7.1989	6.9475	6.6436	7.4179	7.5966	7.6415	7.8096	7.1377	6.4566	7.2315	6.9582	7.4011	7.6704	7.3137	6.8134	8.4594
C2orf80	0	0	0	0	0.8951	0	2.0553	0	0	0	0	0	1.653	0	1.2492	0	0	0.6117	0.573	0.3404	0	0	0	0	0	0	0	0	1.2174	0.4176	0	0.6022	0	0	0	0.5121	0	0	0	0	0.5152	0	1.0293	0.5016	0	0	0	0	0
C2orf83	0	0	0	0.4466	0	0	0	0	0.6783	0	0	0	0	0.6575	0	0	0	0	0	0	0	0	0.5019	0	0	0	0	0	0	0	0.5149	0	0	0	0	0	0	0	0	0	0	0	1.0293	0	0	0	0	0	0
C2orf82	2.2594	0.9561	3.2134	2.7667	6.052	2.0721	1.86	2.2359	3.486	2.6021	1.7325	2.3939	2.4031	3.9481	2.2591	1.4944	0.6427	2.0596	2.7763	0.3404	0	1.7097	1.6233	1.7956	0	3.0948	1.5446	2.5337	0.8441	1.005	0	2.7985	3.5436	2.5374	3.4111	2.6119	1.4094	11.6273	1.4452	3.3747	1.4419	3.333	1.3571	1.9674	2.1714	3.959	3.5214	0.7011	1.3515
C2orf85	1.178	0	0.9039	1.6677	1.1952	1.38	2.5196	3.4456	2.2021	1.4279	0	3.8379	0.6194	0	0.4269	0.5403	0	0	2.2929	1.0458	2.9657	0.8131	1.1689	0	1.5755	0.6218	2.0241	0	0.3391	1.4213	1.6527	1.0258	0	2.9171	1.3344	0	3.7466	0.5923	1.1035	1.6612	1.1938	0.5891	3.5124	0.8731	0	0.9122	0	1.171	2.742
C2orf84	1.6343	4.3744	4.0972	2.0927	4.0043	2.8895	2.9706	4.2429	1.766	4.2289	2.0347	3.4027	3.0886	5.4312	1.0235	2.0636	1.9284	4.3604	3.7736	1.9736	4.1168	2.6551	1.6233	2.5712	4.3788	3.183	4.4653	2.5337	1.8681	2.33	0.5149	2.7438	0.5923	2.6421	1.5988	0.8892	5.3778	1.0109	3.5032	2.2032	3.2606	2.4695	2.5072	3.6602	2.8924	1.6802	3.3575	4.1102	1.3515
HABP2	12.1651	4.6691	10.4764	3.1076	10.6328	6.1601	0.6098	11.2628	11.6983	9.0831	9.4061	3.9414	9.0544	8.5557	0	6.2898	10.9569	10.7393	10.5204	10.6731	11.0532	9.2228	10.3064	8.6839	11.6028	9.8657	8.7026	8.4216	10.2214	7.1697	11.1268	8.6929	9.1699	7.439	7.6424	10.6484	7.1766	10.4106	7.9739	9.739	9.0652	7.7901	4.9142	8.9606	2.8924	8.048	11.0558	8.5249	7.0028
C2orf86	6.0218	5.3392	5.8702	5.9532	5.372	4.8602	4.9535	5.5281	5.0095	5.4904	5.2098	3.4027	5.268	5.7111	6.1474	6.2814	6.4685	5.9965	5.2865	6.4201	5.8293	5.56	5.3848	5.9533	6.347	5.4451	5.6789	4.6753	6.0137	5.8511	6.0485	6.2303	5.1912	4.8989	5.4797	5.6438	6.5572	4.7489	5.5173	5.4679	5.8812	5.4878	5.7985	5.8571	5.8348	5.2495	5.9695	5.1464	5.1136
C2orf89	7.9788	6.5842	8.79	5.5901	8.1249	6.2234	6.367	5.9594	6.6871	6.5015	6.64	2.533	2.8942	4.2836	2.7023	1.2406	2.3012	5.872	6.0195	5.3167	6.3941	6.8109	7.7996	6.7115	4.9217	7.619	6.9417	7.7627	5.4918	6.1184	6.4951	7.441	8.9482	8.3255	8.8424	8.5346	6.3676	3.7751	7.0313	6.7509	4.9562	7.8826	7.5295	6.2993	6.7535	10.1615	8.0694	7.7978	2.3612
C2orf88	6.6425	7.7122	6.9572	4.4624	9.3571	9.0119	6.0945	6.9835	6.0923	8.7776	5.3937	7.3604	5.7571	6.3444	6.1334	6.1305	3.544	5.3437	8.4735	7.5695	8.0366	6.2753	10.7615	7.7046	5.9995	8.9902	8.6513	7.9208	5.3395	6.9641	8.5357	6.1111	10.2129	8.3489	6.4128	6.9105	6.0355	5.8918	7.4935	9.1024	6.1662	7.6561	6.3884	4.7872	5.9754	8.3777	8.9492	7.8959	6.9911
FLJ46361	0	0	0	0	0	0	0	0	0	0	0	0	0	0	0	0	0	0	0	0	0	0	0.5019	0	0	1.0549	0	0	0	0	0	0	0	0	0	0	0	0	0	0	0	0	0	0	0	0	0	0	0
NDRG3	9.8836	9.7151	10.1185	9.8777	9.822	9.6807	10.1719	9.4698	10.0931	9.6655	9.9403	11.2197	10.1424	10.3495	10.4485	11.2076	10.9541	9.8153	9.7887	9.8429	9.7887	9.3505	9.4159	9.4487	10.0156	9.8542	9.7188	9.4753	9.779	9.5524	9.7525	9.8418	10.3739	9.9866	10.0773	9.2361	9.8024	10.0161	9.3884	9.446	9.6348	9.2132	9.8121	9.8789	9.847	9.6311	9.4943	9.5315	11.2742
NDRG4	8.2718	6.8541	8.1458	7.184	9.4173	7.9104	7.1495	7.5191	9.1745	8.3109	8.4281	12.7152	9.6668	11.4572	6.0307	12.0432	11.5633	6.9731	7.8767	8.1288	8.5375	8.8135	7.3329	8.7544	7.8251	7.4155	8.3679	5.5207	6.8583	7.5773	7.7103	8.6518	10.562	7.581	7.1754	8.1471	7.7952	6.1508	7.0377	6.7984	8.7183	7.6196	9.859	7.2234	8.6708	6.6969	6.0919	8.1458	11.2465
TBC1D9	9.9557	9.4865	9.161	9.8117	10.1454	9.4865	9.6515	10.0959	9.1365	9.4062	9.8651	10.6626	10.8193	10.6326	10.4563	12.2994	11.3934	8.9797	10.0975	10.807	10.2336	9.4646	9.0199	10.0644	10.4585	9.8659	9.8159	7.8551	10.1059	9.5729	10.4172	9.2159	9.7843	9.9897	9.1931	9.8864	10.2065	9.5156	9.4921	7.8472	10.2586	9.5151	10.6184	9.2422	8.9754	8.2828	9.1815	9.583	11.9303
ZSCAN2	7.5503	7.4349	7.4313	8.2094	7.3833	8.2398	8.0588	7.6801	8.1963	7.7387	7.688	9.0406	8.9445	8.2347	8.8751	8.7155	8.2132	7.5903	7.6077	7.7173	8.014	7.0848	7.3769	8.1392	8.3652	7.4426	7.6549	6.8122	7.6249	7.4222	7.8402	7.8058	6.8483	7.9558	6.6055	7.3366	7.4675	7.8828	6.7058	6.9407	8.1335	6.8577	7.9886	7.4802	7.4661	7.3551	7.5486	7.293	8.5566
PRAP1	6.1725	7.9446	7.2979	1.6677	8.7251	7.7261	0	3.1763	12.1143	11.7009	4.5988	1.8718	0	2.3339	0.7557	0.9326	0.6427	6.7717	7.3775	1.2208	2.1395	4.1419	7.2759	0	0	6.4284	6.8773	11.3521	4.4898	10.776	1.1932	8.145	6.0769	9.5377	5.6642	8.2108	6.4451	2.6031	8.546	1.9575	7.3882	4.2211	3.6384	7.1619	8.6542	9.2927	2.0297	9.2803	0.6015
CHD1L	9.6646	10.4977	10.3192	8.8478	11.2913	9.6189	9.7745	9.3976	10.2683	9.8709	9.1611	9.8641	8.5702	8.9231	10.3499	8.8207	8.865	9.6926	9.7934	9.5592	9.3879	9.1108	10.2352	9.6887	9.5568	10.3686	9.7062	11.1639	9.2703	9.3023	9.6125	9.9133	9.9459	10.0528	9.1793	9.9499	9.8831	10.6977	9.3265	10.0992	9.6262	10.5486	9.7663	9.3836	9.9114	10.3633	9.9405	9.8021	9.8699
HOXA6	1.6343	1.7881	0.5216	0.7872	2.2837	2.7244	3.4323	0.2379	1.1378	2.0424	3.9342	0	0.6194	1.45	0.4269	0	0	4.4028	2.7722	1.3767	1.0156	3.9433	3.6613	3.304	0.4814	3.9491	3.2533	3.4828	1.7593	1.8817	1.6527	4.97	2.6032	4.3064	3.4848	3.6443	2.7684	0.5923	0.6548	1.2881	3.9225	0.5891	2.0438	1.3056	2.3473	5.4478	4.0938	0.7011	0
HOXA5	4.8678	5.0427	3.6735	3.3832	6.2524	6.2388	6.507	5.4689	5.7661	6.4396	5.9219	2.533	4.7975	5.108	2.7767	0.9326	3.7385	6.6017	5.7845	6.3465	5.5223	5.335	5.5731	5.9437	4.1076	6.4284	7.573	5.5207	5.851	5.1252	5.4128	6.6653	5.3612	6.4512	6.3333	5.9723	6.3963	4.8284	4.2765	3.8776	6.5098	4.0116	6.1763	4.8716	5.0242	7.1775	6.1432	6.9428	4.2944
SNORD38A	0	0	0	0	0	0	0	0	0	0	0	0	0	0	0	0	0	0	0	0	0	0	0	0	0	0	0	0	0	0	0	0	0	0	0	0	0	0	0	0	0	0	0	0	0	0	0	0	0
DNAJB13	9.5241	4.958	6.4683	1.0625	6.1249	4.4485	1.3663	4.4612	6.2255	4.9348	4.0768	1.8718	0.6194	2.4903	1.6162	0.9326	1.6982	8.1924	5.5938	4.3711	6.4626	8.0468	4.7216	8.1889	3.1573	5.4803	3.85	2.5337	3.1187	7.2161	1.8372	4.1567	4.9519	0.9059	6.5123	6.7823	1.963	2.1869	2.8715	6.3404	5.2768	6.3697	2.5072	4.1401	5.0751	7.959	4.9924	4.7699	1.0247
DNAJB12	10.2003	10.2441	10.5832	12.0462	10.2371	10.3521	10.3458	10.2744	10.37	10.3802	11.5772	10.8572	10.5509	10.426	10.7905	10.5602	10.4421	10.2171	10.2299	10.2941	10.4288	9.7612	10.5048	10.1348	10.3236	10.0273	10.3448	10.7688	10.3874	9.799	10.2701	10.0972	10.8151	10.1924	10.4232	10.5998	10.3244	10.7891	10.2565	10.1504	10.421	10.3477	10.3957	10.4004	10.4733	10.4645	10.3609	10.2266	11.0129
DNAJB11	10.9074	11.2446	10.7599	10.8705	10.4879	11.0867	10.8566	10.3085	12.288	10.6869	10.8031	10.1413	10.1161	9.68	10.2437	9.4041	9.6583	10.8388	10.2732	10.3854	10.0594	10.2982	10.3231	11.0374	10.2528	10.6776	10.2715	10.3247	10.4747	10.9454	10.4248	10.3272	10.5552	10.7104	10.8984	10.8354	10.3415	11.2798	10.6568	10.7649	10.9705	10.6692	10.211	10.4827	10.9354	10.5184	10.4218	9.7817	9.3686
HOXA4	5.9627	6.1876	4.8695	4.8586	6.0237	6.5022	7.2524	5.619	5.4916	7.0989	5.7942	5.0289	5.5804	5.8716	3.4409	2.7832	4.5515	6.6525	6.2629	6.3724	6.1923	5.6318	5.1831	5.9824	5.8376	6.3122	8.0303	5.5745	6.1175	6.342	5.8534	6.7114	4.9133	5.9213	6.9834	6.0144	6.3917	5.2443	4.8852	4.705	5.653	4.9075	6.0764	5.9569	5.8149	7.2223	5.9999	8.6236	4.2558
HLA-DQB1	10.9199	11.3118	8.6374	11.9581	10.2525	10.2467	12.017	10.7903	9.4702	11.3489	10.349	6.9279	11.7666	11.1312	7.4557	7.0126	10.04	9.4198	11.963	11.2441	12.0591	7.6554	9.6348	10.1826	12.2178	13.2991	12.4311	10.612	11.4862	10.0305	12.083	9.9621	9.5688	12.6757	10.0705	11.5264	11.0284	9.2054	12.5461	9.7953	11.5825	11.5206	12.3188	12.6733	9.984	8.3506	9.2706	12.6805	7.5163
MSMB	4.1566	2.7313	7.1815	1.8237	4.3467	2.0721	0.6098	2.715	2.5365	6.7139	7.4499	1.6452	0.6194	5.8762	0	0	7.9441	1.8642	4.7723	4.745	2.3469	0	5.2012	2.3559	5.9905	9.053	6.8343	5.3406	1.6417	0.4176	2.4029	0.6022	4.3427	2.4246	3.1057	4.6358	1.6184	6.6582	3.1765	9.0948	1.1938	6.1517	0	7.7323	6.4212	5.9813	0.693	2.5865	0
UPF0639	1.8177	1.5261	0.9039	0	0.5159	0	1.0371	0.6946	1.766	0	0	1.8718	0	1.9586	0	0	1.9284	1.8642	2.1418	0.3404	0.7495	1.33	1.9683	0.8669	1.1297	3.0948	1.8813	3.6978	1.2174	0.4176	1.1932	0.3323	6.066	0	1.0104	2.3953	0.8704	1.335	1.953	1.9575	0	2.4695	0.6046	1.4132	0.6637	1.2159	0.693	0.7011	1.3515
DNAJB14	8.2137	8.2103	8.2003	7.6967	8.1448	7.4369	6.596	8.2598	6.7608	8.1203	8.4167	6.2977	7.9365	7.5507	8.0141	9.0921	9.1874	7.1336	7.8797	9.1735	8.6689	8.0134	7.9456	9.0292	8.4477	8.3242	7.8688	9.0011	8.9629	8.3951	8.8598	8.9877	7.8515	8.0348	8.0458	8.6462	8.3175	6.8482	8.1564	7.8472	8.026	8.6066	7.5931	8.1034	8.1091	8.3271	8.0154	8.0537	7.6634
RNF138	8.3049	7.8712	7.3217	7.6295	8.3938	7.6007	9.0127	8.8853	8.6638	8.6725	8.3549	8.0228	8.8336	9.0573	9.2849	9.2141	9.7524	7.726	9.071	9.2681	9.0016	8.6409	8.8324	8.5914	8.983	8.4294	8.6513	9.4753	8.5789	8.3908	9.0481	8.3213	8.253	8.1052	9.9929	8.1165	8.9999	8.7394	8.1709	8.0918	8.9575	8.361	8.9961	8.2465	7.6494	8.8594	7.9341	10.0908	9.0247
HOXA3	6.7078	8.329	6.3189	9.4878	7.681	7.2521	9.0646	6.3024	6.9194	8.5296	9.1215	3.8906	6.1217	5.3921	3.3148	2.3474	4.9158	8.1394	7.1537	6.7864	7.1429	9.0585	8.0692	7.8687	5.9262	7.8488	8.092	7.7746	6.2975	7.7649	6.3735	9.034	8.096	7.1859	7.721	7.2177	7.7235	6.8734	7.6168	6.7018	7.7232	6.7126	7.1452	7.1535	7.731	8.873	8.2022	8.638	4.7195
ENOSF1	9.5167	9.2219	8.6344	8.5375	9.4807	8.7771	8.2833	8.2969	9.2974	9.4224	8.8103	8.2607	9.1944	9.8721	10.0068	8.5958	9.9029	9.7814	9.4318	8.2543	9.6372	8.7287	8.8667	9.8057	8.8279	10.8407	8.7643	10.0517	8.5645	8.0049	7.6102	8.2053	8.9257	7.7564	7.8819	8.8286	8.579	9.2433	8.6864	9.8494	8.4744	8.8931	8.7361	8.7986	9.8352	8.9047	9.5371	9.0518	9.1292
HOXA2	5.217	5.2706	2.9132	5.9866	4.8975	5.2117	7.9464	4.1455	4.0005	5.5306	5.6376	2.9847	3.8485	4.2402	2.9148	0.9326	2.8427	4.3228	4.9872	5.1962	4.8545	4.6567	5.265	4.3182	4.2645	5.6602	6.2141	4.9232	4.4554	4.469	4.5945	6.2744	4.1499	4.1376	5.4296	5.0793	5.0752	4.3061	3.9411	3.805	4.5433	3.7663	4.8635	4.3895	4.6067	6.1521	4.8454	6.66	2.6259
CISD2	9.4712	8.7937	9.0276	9.1137	9.2182	9.2024	9.6055	9.107	9.2645	8.7956	9.713	9.7041	9.009	9.3784	9.2649	10.1861	10.1609	9.0928	9.3774	9.1501	9.0543	9.5918	8.7202	10.2334	9.1053	9.6184	8.8162	9.5884	9.0707	9.5479	9.4407	9.4025	8.8891	9.026	9.2733	9.6344	8.8213	9.7725	9.0639	9.6846	9.0422	9.4354	8.5458	9.5181	9.5616	9.4383	8.983	8.4312	10.1417
CISD3	10.1546	10.1311	10.5579	9.5675	10.8805	10.4552	9.7434	9.8324	11.3633	10.3014	10.2453	11.3698	11.2854	10.6379	10.6647	10.246	10.5194	10.2355	10.6592	9.3244	9.9246	9.9866	10.3571	9.6353	9.4619	9.9906	9.9108	10.7802	8.9422	10.1373	10.2157	9.6393	10.7054	9.4132	10.3999	10.5716	9.2919	11.0784	9.9169	10.0365	9.6506	10.5248	10.044	9.9271	10.2025	10.709	10.0815	10.009	10.5395
CISD1	8.3277	8.8089	8.1787	8.9476	8.7074	8.6726	9.0745	8.369	9.1211	9.2174	8.8364	9.9948	8.5661	8.7009	10.2355	8.6204	8.8789	8.3242	9.1436	8.5329	7.9075	8.0955	7.9186	8.1413	8.4737	8.713	9.0843	8.2046	8.2426	8.4776	8.8042	8.6142	9.2887	8.6291	8.891	8.9508	9.1745	8.9302	8.2735	8.5871	8.6257	9.0498	8.656	8.646	8.5044	8.9118	7.97	9.0459	9.8055
CLNS1A	10.3764	10.3877	10.6027	11.4676	10.5706	10.3583	10.3827	10.208	10.7603	10.0604	10.3365	10.9489	9.8011	9.3946	10.0493	9.5899	9.9811	9.9492	10.2033	10.1816	9.9365	10.0271	10.5547	10.7728	10.1003	10.4342	9.7892	10.9747	10.5139	10.2388	10.3552	10.6628	10.545	10.4778	10.9136	10.2003	10.2009	10.5468	9.9975	10.3015	10.3068	10.1345	10.0728	9.8362	10.096	10.6234	10.3071	9.9582	9.7734
HOXA1	3.5263	5.2706	3.5715	5.289	3.9651	4.7356	7.1812	4.2429	4.6094	5.0861	4.8126	1.8718	2.4031	2.4903	1.6162	0	2.5972	6.4267	4.5198	4.9327	4.6347	5.908	5.6824	5.3704	5.1799	5.4451	5.1186	4.1511	4.3087	4.9483	4.7405	5.8768	3.9273	6.2834	6.9572	6.6539	5.3041	3.1893	4.5835	3.0373	4.9361	3.0983	5.7985	4.7205	5.3268	5.8769	5.02	4.5174	2.3612
FLJ44635	3.8962	3.7247	3.9826	4.4859	3.7968	3.7887	5.7157	3.9857	5.0095	4.5222	4.3748	4.1718	4.0012	3.8359	4.0735	3.398	2.7252	4.1619	4.3577	4.4955	3.9359	3.7128	5.2012	4.6612	6.7647	5.0351	5.1961	5.1347	4.2696	3.7819	6.2407	6.3543	4.5128	4.7662	4.6637	4.1036	4.9838	5.1709	3.9411	4.7525	4.0401	4.5036	3.6384	3.6602	4.5717	4.6071	3.1725	3.7566	4.93
R3HDML	1.6343	0.9561	1.668	0	0	0	0	0.6946	0	0.8839	0.8273	0.6154	0.6194	0	1.6162	1.2406	0.6427	1.04	0.9819	0.6157	0	0	1.6233	1.1607	1.1297	1.0549	1.1045	1.7635	1.0428	0.4176	0.5149	0.6022	1.5996	0	0.5919	1.4353	0.4999	1.335	0.6548	0	1.4419	1.3294	0.6046	0.5016	0	1.4667	1.1591	0.7011	0.6015
TSHZ2	8.1553	7.1013	7.918	6.1355	6.3392	7.5148	5.0483	8.5702	5.4468	7.2266	8.2975	5.8157	6.5006	6.871	7.05	7.394	6.5046	7.0267	7.3902	10.2497	8.4305	6.9142	6.7926	9.0718	9.2314	8.0789	8.4141	6.0503	9.3874	7.4446	9.3064	8.094	8.2017	8.2468	5.9977	7.9843	8.9134	7.2743	7.302	6.1038	7.7608	6.7057	8.1795	8.0658	5.9483	6.3677	7.6495	8.6627	4.439
TSHZ3	7.6595	8.6253	7.4386	7.4822	8.3181	8.4494	11.1637	8.5819	7.5567	9.072	7.494	8.2616	7.704	8.1755	7.6338	6.7148	7.3897	8.6198	8.2969	9.8793	8.4587	8.1465	8.6215	9.9362	8.7158	8.312	9.4708	6.8426	9.0037	9.0259	8.6009	8.4918	8.0771	8.5739	7.7451	7.6437	9.6803	6.7495	8.5811	7.5414	8.5183	8.2144	8.9991	8.8817	9.6875	8.1231	8.7467	9.583	5.5073
EIF4E1B	2.1266	0	3.0711	0	3.7968	0.849	0	2.4139	3.6328	0	1.1121	6.5147	0	4.483	1.2492	2.0636	1.0858	0	0	1.6457	0.7495	0.8131	1.1689	0.8669	0.8417	0	1.1045	0	0	0	1.8372	0	1.3351	0	0	0.8892	1.4094	0	0	0	3.6039	1.5932	4.4129	0	0.6637	0	0	0.7011	5.3876
MRC2	11.372	12.4067	11.3507	13.9067	9.7446	12.994	12.8738	11.7596	11.6028	12.8266	11.2286	7.1167	9.5945	11.3193	5.8954	7.3665	10.568	12.6836	11.8107	12.5789	11.8278	12.2446	11.126	12.3867	12.4298	11.7954	12.4538	10.4448	11.4522	12.7241	11.9678	11.6746	9.6366	12.649	11.2326	11.3019	13.8568	11.3443	12.4087	11.3189	11.6073	11.2187	12.1819	12.5505	13.8833	9.7746	12.235	11.9268	9.372
FOXS1	7.9123	7.7692	7.4989	7.2439	6.8713	8.255	8.1997	7.4596	7.742	6.5991	8.4345	4.9692	6.5426	7.4108	7.2525	4.1547	6.7798	7.3868	9.0552	7.3866	7.1704	8.1958	7.4981	6.0905	7.397	7.4426	6.5395	7.7305	8.4913	7.1597	8.1695	7.3727	7.5453	8.1052	6.3333	7.4708	7.2687	7.4893	6.5641	7.5358	8.2357	8.2021	8.0237	6.4022	6.431	7.1553	6.8694	6.4175	6.1357
PABPC1P2	1.4241	0.9561	0	1.2936	0	0.849	0	0	0	0.5086	0.4722	0	0	0	0	0	0	0	0.573	0.6157	0.7495	0	1.4139	0.4976	0.8417	0	0	0.677	0.3391	0.4176	1.1932	0.3323	1.5996	0	1.0104	0	0.4999	0	1.4452	0	0	1.3294	0	0	0	0	0.693	0.7011	0
ZNF581	8.3068	8.3416	8.7757	9.3999	8.5414	8.392	9.3561	7.8713	9.3021	8.5618	8.4538	8.593	9.2906	9.3026	8.5182	7.9007	8.3486	8.5524	8.4692	8.3363	8.4475	9.4263	8.7978	9.2577	8.3121	9.3122	8.0362	8.2303	7.7571	8.0886	8.5621	8.9632	8.6585	8.9979	9.7495	7.8274	8.7509	9.1523	8.3744	8.4853	8.3233	9.0471	8.2254	8.3549	8.618	9.263	8.4814	8.4101	7.7835
IGLL1	0	0	0	0.7872	1.1952	0	0	0	1.766	0	0	0	1.3833	0.6575	0	0	0	1.04	0.573	0.6157	0	0	0	0	0	0	0	0	0.3391	0.4176	0.8935	1.736	0	0.523	0	0	0	0	0	0	0	0	0	0	0	0	0	0	1.0247
MCOLN1	8.6842	9.0557	9.3955	8.6881	8.9932	8.3886	9.8087	8.989	9.9126	9.0855	9.0046	10.8996	10.983	10.4392	9.2624	10.1287	9.513	8.6731	9.5193	9.1742	9.1595	9.2081	9.1085	8.0811	9.3163	8.9609	9.2231	8.7271	9.2814	9.3297	8.9663	9.0204	8.9091	9.1979	9.2423	8.865	9.5113	9.4924	9.6735	9.091	8.766	8.7937	9.4948	9.3881	9.3558	9.0187	9.4694	9.2375	10.3338
ZNF582	4.4061	4.6148	5.612	3.5711	5.5414	4.3945	3.5262	5.1551	4.4988	4.9348	3.7431	6.2977	7.2801	6.8495	6.3252	6.5215	6.3244	3.6575	5.1741	5.9529	5.1595	3.7128	4.2713	3.8259	6.0945	4.5292	5.5898	4.4168	4.9884	4.5121	5.0701	4.2183	2.9259	5.1853	4.9269	4.6603	5.8718	5.6796	3.8289	3.5625	5.4847	3.0108	6.2958	4.1401	3.371	3.2956	4.876	5.2209	6.9674
TIPARP	10.4834	10.1114	10.1302	9.4683	10.1954	9.7655	8.4479	11.2298	8.7787	9.1534	10.2561	6.896	8.4681	9.3313	9.8051	6.9603	7.7162	9.7609	9.4951	10.1812	10.1295	10.318	10.0352	10.0496	9.4619	9.1871	9.7929	9.1238	11.0542	10.172	9.7625	10.1313	9.8203	10.1945	9.2825	9.7771	10.5298	8.6217	10.4544	9.9304	10.3666	10.464	10.0623	9.5473	9.4187	9.6399	9.6429	10.5249	8.6963
ZNF584	6.9869	7.5479	7.9488	7.2577	7.1586	6.7055	8.0953	6.9693	7.742	7.5002	7.2914	7.9156	8.2629	7.8176	8.2012	8.2198	8.024	6.8129	7.7053	7.7622	7.0643	7.6114	7.5756	8.197	7.5016	7.9684	7.7298	6.9016	6.5591	7.0507	7.7907	8.1764	8.2337	7.6296	7.1186	6.5528	8.0327	7.3254	7.1873	7.5908	7.3956	8.073	7.8844	7.2747	7.8563	7.3236	7.225	7.3768	7.5081
ZNF587	9.186	10.1328	9.872	8.4485	9.9394	9.0529	8.7172	9.5731	8.5009	8.9701	9.1648	7.9348	9.9947	9.5787	9.0856	9.385	9.5939	9.618	9.4952	9.0403	10.0791	9.862	10.1422	10.0153	8.9211	10.4737	9.0782	10.2733	8.7547	8.419	9.2959	9.7581	8.7873	9.455	8.8128	8.9624	9.1866	8.2503	9.4598	8.9301	9.5693	9.0171	9.3067	8.6503	9.4525	9.6736	9.6916	9.415	8.8954
HAPLN4	5.8885	4.6961	6.147	3.826	7.6082	5.1479	2.9706	5.2055	6.2201	8.3717	5.2248	3.9414	2.249	7.4822	0.4269	0.5403	3.374	4.2038	4.0605	6.0337	5.1317	3.8705	4.5792	4.2777	5.3295	4.8175	4.5945	6.7681	4.9096	4.6233	5.9235	4.4132	6.1313	3.4075	3.5425	5.1787	5.597	4.4803	4.2829	4.2498	7.6151	5.0214	8.0607	5.0232	5.8636	4.1857	4.6817	4.3741	1.8425
ZNF589	8.4902	7.5908	8.0613	8.5258	8.3122	7.4369	7.8177	7.7271	7.4665	8.0803	7.7437	8.2184	8.9144	8.7227	8.453	8.5901	7.6293	7.9582	8.6184	7.4949	8.5349	7.3079	8.4484	8.2777	8.451	8.7764	8.7407	7.5113	7.6912	7.4884	7.5144	8.0481	7.8356	8.4094	7.9185	7.7417	9.3236	7.8578	7.7652	8.9593	7.7319	7.4174	8.503	8.0545	6.9158	7.8802	8.9091	8.554	7.093
U2AF2	11.2807	11.4698	11.7365	11.3043	11.6966	11.483	12.8226	11.5728	11.4775	11.5271	11.454	11.7492	12.0996	12.0692	11.7528	12.089	11.84	11.6929	11.6489	11.2836	11.2883	11.7495	11.9366	12.1881	11.1785	12.239	11.5538	11.8808	11.1495	11.2095	11.6502	11.4614	11.8944	11.6635	11.7594	11.3348	11.4095	11.5259	11.3347	11.8453	11.5231	11.9358	11.3687	11.1986	11.7668	11.8298	11.4368	11.4992	11.3063
THSD1	5.3421	6.5265	5.7113	7.9611	6.8119	6.8528	7.8995	6.7874	6.1544	6.8887	6.455	5.5137	8.1692	7.8684	5.8183	5.5925	5.7782	6.2677	7.4274	6.5811	6.8847	6.1881	6.5387	4.8169	6.7594	6.9207	7.5228	6.2564	6.1968	6.7196	6.4534	5.4929	4.5445	7.5067	6.2493	5.7843	7.4675	6.2503	6.0796	6.3013	6.7241	5.767	7.052	5.7385	6.7996	4.9329	6.4278	6.4385	7.1361
SGK494	5.3421	6.1215	5.469	6.2952	6.362	6.0597	4.5937	5.1799	6.0274	5.739	5.0716	5.3351	5.7938	4.9282	5.9366	4.261	4.8042	5.0989	6.2309	4.4072	6.2073	7.0767	6.3819	4.2881	4.7055	6.7961	5.2552	6.4268	2.9802	4.9483	4.6198	5.4929	4.854	5.1679	5.6496	5.5018	5.6086	5.6938	5.5692	7.0468	5.3393	6.1881	5.4491	5.227	5.4476	6.6773	6.2868	5.5955	5.5871
TMEM115	10.1563	9.8058	10.6453	10.187	10.2361	10.0751	10.8138	10.288	10.2051	10.4275	10.5356	11.0075	11.1025	10.9178	11.0719	10.626	10.1581	10.6392	10.0352	10.117	10.4458	10.293	10.428	10.0493	10.0998	9.7569	10.3834	9.8077	10.1862	10.2599	9.9094	10.0588	10.5884	10.1794	10.6122	10.0536	10.4277	10.5001	10.4449	10.2791	10.0876	10.0305	10.2492	10.7474	10.1615	10.1448	10.6326	10.3458	9.5997
ZFP161	7.892	8.2948	8.5001	8.7647	8.0683	8.7712	8.5709	8.2714	7.9454	8.5313	7.9132	8.2962	8.4581	8.6582	8.223	8.4014	8.6339	8.0843	8.4436	8.5453	8.7257	8.3709	7.9721	8.6354	8.9487	8.6525	8.4462	8.5215	8.7333	8.2689	8.5206	8.5287	8.0162	8.7364	7.6427	8.1319	8.7523	8.0217	7.9031	8.2505	8.4313	7.7672	8.8798	8.4018	7.715	7.872	8.3756	8.3084	8.3617
RELA	11.4494	10.9655	11.7244	11.8303	11.0379	11.1638	11.494	11.2284	10.862	11.0271	11.5706	10.148	10.4638	10.4841	10.3718	9.3924	9.6351	11.2429	11.0865	11.0551	11.0638	11.7008	10.9024	11.387	10.8695	11.1556	11.4773	11.4505	11.2879	11.36	10.8794	11.2684	11.3128	11.0115	11.353	11.3417	10.8645	11.4157	11.6615	11.2918	10.9174	10.5996	11.096	11.2297	11.3844	11.7363	11.4174	11.3907	9.5597
?|26823	0.8811	0	1.2058	1.4927	0	0	1.0371	0.6946	0	0	1.1121	0.6154	1.653	0.6575	1.4443	0.5403	1.0858	0	1.3002	0.6157	0.7495	0	0.5019	0.8669	0.8417	0	0.4682	0	0.3391	0	0	0.8295	1.011	0.9059	1.3344	0	0	0	0	1.2881	0.5152	0	1.0293	0	0	0.9122	0	1.171	0.6015
LPAR6	9.2527	9.7921	8.5378	10.5349	9.8485	9.5105	9.0504	9.6428	8.4352	8.9329	8.5905	6.9089	8.1639	9.0064	7.5057	5.5229	7.9108	10.5161	10.0878	9.0479	9.7379	10.1388	10.1506	9.5552	10.194	9.5075	9.3965	9.389	9.5041	9.0507	9.2177	9.2641	8.1459	9.1332	8.9893	9.3106	9.9261	9.5266	9.4712	11.1698	9.5456	8.9881	9.4632	8.7679	10.0601	10.2304	9.5594	9.5509	7.357
LSM12	9.9223	9.9984	9.7429	10.1937	10.517	10.212	9.9435	9.6077	10.4446	9.4223	9.9116	9.6011	9.4626	9.4203	9.0512	9.2883	9.9528	9.6797	9.8525	9.4968	9.2607	10.0113	9.911	9.8919	9.4948	9.9013	9.5673	9.856	9.0988	9.9632	9.7243	9.8381	9.4874	9.6153	10.2881	10.0167	9.5493	9.9628	9.5835	9.663	9.6495	10.2218	9.7783	9.4287	10.1812	9.7695	9.5127	9.4173	9.5124
PSD	8.301	7.0408	7.8944	7.3343	8.7882	9.9844	6.8864	8.0367	8.861	9.6111	7.7721	11.6896	11.575	10.7572	11.7243	10.1973	10.2946	7.0499	7.8434	8.1971	7.5519	7.6608	6.798	8.9522	8.3841	8.7675	11.9643	6.8045	7.2611	7.047	7.2516	7.6207	7.3164	7.6168	6.16	7.876	8.8909	7.7428	5.978	6.3784	8.7969	7.9222	9.8822	9.1363	8.6139	7.3667	8.3265	12.0573	12.3007
UXS1	10.1429	9.9851	9.4341	9.9823	9.1737	10.6282	10.0547	9.8474	9.9454	9.5899	10.1998	9.1978	8.2426	9.2323	10.6132	8.781	8.9444	9.9415	9.7043	9.4824	9.3791	9.2589	8.8598	9.8377	9.9742	9.5995	9.3624	9.8183	9.8487	10.1895	9.9506	10.5552	9.9355	10.1458	9.235	9.7338	9.6759	9.78	9.8785	9.1851	10.1765	9.4666	9.4812	9.8217	10.1317	9.3964	10.4146	9.4212	9.1872
CAMKK2	10.0887	10.0581	9.8123	9.914	10.0497	10.3468	10.148	10.2238	9.4129	10.7191	10.0296	8.3035	9.2718	9.8965	8.61	8.2589	8.8405	10.0221	10.1664	10.3813	10.4542	10.6091	10.367	9.8422	10.6644	10.3733	10.5223	9.9835	9.7894	10.2324	10.231	10.1635	10.3142	10.4025	10.12	9.8509	10.7115	9.6986	10.2579	10.5049	10.4367	10.5422	10.2773	10.7606	10.5353	10.1731	10.5555	10.4789	8.5205
CAMKK1	7.4908	7.0095	8.1302	7.0122	8.6187	7.5399	8.3699	7.8598	8.3555	7.7614	7.6689	10.8186	10.5054	9.8691	7.0612	8.7735	9.36	7.7928	8.4109	8.1425	8.4418	7.1631	7.5693	8.3118	7.9847	7.8454	8.346	7.0195	7.408	7.68	7.8643	7.9993	6.6655	8.2216	6.7484	6.8951	9.3273	7.6511	7.8681	7.2922	8.0331	7.3297	9.3664	7.5618	7.3469	6.3444	7.4246	8.2621	9.4498
P2RX2	2.9512	0.9561	1.668	2.4206	3.326	3.0376	1.0371	1.7965	3.3224	3.3039	2.0347	0	1.0513	4.6582	7.0043	0	0	1.04	3.2155	3.4392	3.8014	0.8131	2.1141	0	1.9156	1.8852	2.0241	0.677	1.9692	0.4176	2.717	1.8441	0.5923	3.4657	1.0104	2.3953	2.6742	1.0109	0	0.7832	3.7491	3.1809	5.6268	1.4132	0.6637	1.4667	1.1591	2.4277	2.8494
HOXA9	3.8122	4.8208	2.0175	3.0456	5.841	3.172	3.7682	2.964	3.138	1.985	2.4973	1.8718	2.7862	2.4903	2.2591	0.5403	1.4242	4.3604	4.0951	2.6605	3.6531	3.4384	2.4796	3.9845	2.8752	5.3144	2.8349	4.1989	2.3898	2.1232	3.6029	6.2403	2.0165	4.6704	3.6629	5.1845	3.2773	0	2.9805	1.9575	3.2606	1.3294	3.5124	2.1132	3.2871	7.0915	4.191	2.9789	1.8425
LOC84856	3.8548	5.0427	4.3022	3.4802	5.8624	3.947	8.4845	4.3778	5.3225	3.1056	4.1095	7.464	4.4179	6.3748	1.4443	4.1174	1.4242	4.7764	4.2874	4.4955	4.1168	3.5358	3.3441	4.0929	4.4847	3.2661	6.2362	3.2301	2.9802	5.8427	2.6197	4.6638	2.4774	4.2742	6.6278	3.2512	5.7549	2.4773	2.7536	4.5454	4.4892	2.8179	5.8253	3.7521	6.7219	1.6802	3.9243	4.7022	1.6178
OR8U1	0	0	0	0	0	0	0	0	0	0	0	0	0	0	0	0	0	0	0	0	0	0	0	0	0	0	0	0	0	0	0	0	0	0	0	0	0	0	0	0	0	0	0	0	0	0	0	0	0
LPAR5	7.5242	9.1156	9.556	8.9035	8.4374	8.5045	7.4822	6.8963	7.0623	8.7915	8.7841	5.2769	5.164	6.0622	4.9195	3.8254	6.0589	8.3595	8.1536	7.4516	7.5308	8.0955	9.0451	6.8416	7.8048	8.6602	8.1975	9.8983	8.6242	8.4488	7.9241	8.9818	8.7066	8.6402	8.2277	8.7948	7.6088	8.4934	8.8381	9.1324	7.9124	8.7755	8.3153	7.854	9.3416	9.6166	8.235	7.9109	4.3319
ZP3	6.6072	6.57	7.7457	8.8431	7.9151	6.077	4.6956	4.6507	8.6488	6.5536	5.6097	6.2866	8.545	8.6663	4.3172	6.7334	4.4807	7.5863	6.9233	6.2464	5.4513	8.5879	7.5731	6.8821	5.3177	6.9645	6.6543	7.7897	4.8717	6.9367	4.6934	7.3907	7.0913	6.889	8.6275	6.7326	5.473	6.1671	6.5287	6.9322	6.2277	7.2611	6.7991	6.1848	7.3926	8.3434	7.0728	7.8135	7.0251
LOC441046	2.785	3.5035	3.7688	3.5711	3.9248	3.0376	4.0228	4.0942	2.5365	2.6992	3.7842	3.2497	5.456	3.8359	2.8474	5.3886	4.8887	2.5243	3.4264	3.7839	3.3974	2.2585	3.8396	2.8437	3.8146	2.5482	4.5853	3.9422	3.2042	4.4246	3.7935	3.368	4.3062	2.6421	3.8266	2.5076	4.1345	2.7189	3.2654	3.7286	3.8384	4.4041	3.9612	2.77	3.6647	2.6534	3.9243	3.0891	4.4042
ZP2	0.5068	0	0	0	1.1952	0	0	0	0	1.1814	0	2.7765	1.0513	1.9586	0.4269	0.9326	1.4242	0	0	0.6157	0	0	0	1.6133	0	0	0.4682	0	0	0	0	0.3323	0	0.523	0	0	0	0	0	0	0	0	0.6046	0	0	0.9122	0	0	4.473
TMEM123	12.8038	12.4369	12.0722	12.32	12.2486	12.4647	12.2128	12.6401	12.4093	12.0548	12.786	10.6421	10.4495	10.9489	8.3101	10.6588	10.8141	12.525	12.2707	12.5088	12.4002	12.8737	11.4154	13.88	12.6999	12.4775	11.8683	12.5257	12.8468	12.6725	12.8976	13.2835	12.5546	12.2006	12.4367	12.4207	12.0999	12.3848	12.5141	12.3535	12.2126	12.5174	12.0214	12.5061	12.4771	12.8384	12.4697	12.2139	10.3573
MTRF1L	8.0308	7.686	7.6691	7.2747	7.9428	7.4699	8.3791	7.931	8.2627	7.8486	7.4878	7.9029	7.3763	7.4871	7.8537	7.4625	7.8348	7.3959	7.712	7.918	8.0478	7.8045	7.6671	7.7687	8.0849	7.9466	7.9516	8.0306	8.199	7.6941	8.1478	7.9683	7.3793	8.1166	7.8971	7.7273	7.8402	7.8258	7.4703	7.7148	7.7778	8.3023	7.8813	7.565	7.1415	7.2079	7.4655	7.9296	8.7493
MYO1H	1.178	1.9336	0.5216	1.0625	2.0034	2.7244	5.1586	2.2359	2.379	1.4279	2.4973	1.3763	2.4031	1.9586	1.7697	0.5403	2.5972	0	2.6698	0.6157	2.1395	2.6551	1.6233	1.4047	1.3698	0.6218	1.5446	1.4836	1.6417	2.33	1.8372	1.736	0.5923	0.523	2.3385	1.1879	2.6742	2.0164	1.953	2.2032	1.6535	0	2.0438	1.9674	1.1165	1.8662	3.1725	1.171	0
MYO1G	7.9643	7.02	6.9773	8.3249	6.7613	6.2078	8.328	8.35	6.4795	8.3711	7.5216	5.1312	7.4666	8.0802	5.1745	3.6274	6.5742	7.9734	8.2046	8.2231	8.0845	5.4643	8.1831	6.458	8.0637	7.7583	7.8569	6.0633	8.3284	8.3031	8.3242	8.0816	6.6066	9.2011	8.3471	8.2954	9.1154	6.6582	8.2022	7.9134	6.6704	7.943	8.7001	7.7519	7.5584	6.87	8.7632	8.1168	5.7345
MYO1F	9.001	8.2554	8.8593	8.9708	8.0614	7.9056	10.4075	9.9493	8.7885	9.2276	8.2284	6.5314	8.4202	8.652	6.8833	5.3408	7.4041	8.8634	10.2317	9.8866	9.839	7.0848	9.6273	7.6613	10.4811	9.4114	9.3215	7.8736	10.016	9.7798	9.828	8.9152	8.5016	10.2068	8.7159	9.0982	10.1825	8.0634	10.1217	9.2378	8.5908	8.7504	9.4134	9.3023	8.5635	7.1283	9.4955	9.7704	6.6778
MYO1E	11.4955	11.6687	11.431	10.1279	10.5783	11.8334	10.7327	11.225	10.696	11.2319	12.5057	8.8541	9.3223	9.622	7.9692	7.5836	8.9229	11.8547	11.0026	11.7184	11.314	11.3758	10.9844	11.3827	11.5618	11.0281	10.7209	11.5139	11.8935	12.2763	11.7958	11.9396	11.1582	10.9282	10.4135	11.516	11.5818	10.5512	11.6453	10.7892	11.6823	10.9691	10.6613	11.8817	11.5504	11.5011	11.4348	10.5102	8.4282
MYO1D	12.0155	12.3736	13.3631	12.4783	11.436	11.6075	11.6934	11.8833	12.0094	12.2204	12.1434	11.5995	11.0152	11.8999	11.4945	10.5188	13.2066	12.4013	12.0821	12.3412	12.2437	12.7687	11.9281	11.9957	12.0298	11.685	11.8102	12.4542	11.9836	11.8183	12.29	12.1974	12.3534	11.8125	12.4421	11.9799	12.3282	12.6818	12.3195	11.7263	12.2155	12.0953	11.9833	12.6024	11.9999	12.5202	12.4753	11.6899	11.9929
MYO1C	12.3814	12.5024	12.7818	12.8545	12.2383	12.2755	12.6825	12.5255	13.0303	12.5489	12.7118	10.2774	11.5551	11.7868	10.4843	10.2134	11.8927	12.9925	12.3002	12.3226	12.6728	12.6421	12.3449	12.6553	12.4812	12.1639	12.7871	13.2173	12.2065	12.8157	12.5686	12.1705	12.0047	12.3152	11.9762	11.7033	12.4077	13.3012	12.7225	12.5704	12.4528	11.9914	12.2526	12.7131	12.7585	12.1549	12.5285	13.0979	11.5786
MYO1B	11.5064	10.7446	10.5659	11.5766	11.2987	11.0353	11.156	11.8092	11.0736	10.5957	10.3858	10.6612	11.3457	11.0176	12.0105	10.6628	11.5821	9.6591	10.9467	11.982	11.3907	10.9143	10.3085	10.8595	12.2937	11.0971	10.708	10.8473	11.3697	11.1674	11.9026	10.9312	11.5165	10.9343	10.5618	10.7885	11.7682	10.8384	10.3497	10.2932	11.9734	11.1643	11.3371	10.7751	11.2614	9.9863	10.9672	10.2106	12.4283
MYO1A	7.4003	9.7828	7.4494	1.2936	10.2535	7.1418	2.0553	6.7874	5.9313	12.5984	7.6523	1.0454	2.7862	2.8779	10.5317	3.4588	0.6427	8.9383	8.3604	7.4647	8.4248	2.0101	9.7647	4.7075	2.7104	9.6728	9.3292	11.691	4.8495	5.9247	6.351	7.7286	9.9159	7.9884	5.0424	8.8912	6.8542	4.0204	5.5531	10.4494	8.4385	9.0123	6.0459	6.753	7.2506	8.6281	6.1927	9.416	3.2135
GRN	13.8434	13.2932	13.8492	13.0612	13.0165	13.4548	14.3988	13.3396	14.4295	13.6225	13.8048	13.0324	14.9943	14.1085	11.9223	12.9815	14.1465	13.8008	13.9135	13.463	13.3318	13.3786	14.0244	13.5356	13.8663	13.318	13.3512	13.2435	14.144	13.9119	13.4134	13.566	13.6014	13.6518	14.1417	14.0522	13.6017	13.9513	14.2408	13.0155	12.9391	13.5644	13.2196	14.1646	13.6077	13.462	14.2259	13.7233	14.3485
LCN6	0	0.9561	1.8533	0	3.0449	2.7244	1.6342	2.1481	2.5109	1.5927	1.3498	2.7765	2.0466	3.0213	0.4269	0.5403	0	0.6117	3.966	2.6894	2.6892	0	1.4139	0.4976	1.1297	0	4.2701	1.1359	0.3391	3.0088	0.5149	0	0	3.1927	0	0.5121	2.3976	0.5923	0.6548	0.7832	0.3742	0	2.4872	0	0	0	0	1.8086	3.0716
LOC100128640	4.7373	4.4996	4.3337	5.6434	4.1158	4.156	4.7429	5.1041	3.0361	3.3643	4.6442	6.6885	5.268	5.1555	6.5749	5.4195	6.3642	4.0282	3.6669	4.3335	4.2258	4.7811	4.3617	4.8989	5.2863	4.2311	4.6529	2.9235	5.1799	3.7819	4.0009	4.0021	3.7207	2.9982	5.5594	5.3742	3.4513	3.9746	3.4282	3.805	3.7945	4.2971	4.1842	4.2387	2.8924	3.9994	4.7494	5.0407	3.2918
RPL36AL	11.7046	11.3937	11.648	11.3601	12.005	12.2293	11.5332	11.5102	12.5955	11.7624	11.3899	12.7144	11.9469	12.9422	11.5682	11.4729	11.8591	12.0791	11.91	11.2723	11.1126	11.6163	11.5884	12.1259	11.5858	11.511	11.6576	11.9741	11.1964	11.9981	11.755	11.8136	12.1764	11.2602	12.3639	12.1566	11.8681	11.6993	11.4396	12.0549	11.698	12.4156	11.9429	11.3627	11.762	12.1681	11.2728	11.3611	12.3594
RAET1G	4.5938	3.091	1.4553	3.1003	3.0546	5.0812	4.852	4.4477	2.7212	3.1748	5.5174	2.0676	2.1071	3.0069	1.1385	0.5403	3.398	5.0989	3.4264	2.72	1.6058	3.4384	2.4796	3.6944	1.9156	2.0816	4.5145	2.2869	5.1904	4.1524	2.5154	4.471	5.2881	4.2412	7.5865	2.9667	3.2773	3.4121	1.953	3.2708	2.1484	4.6557	4.1842	2.5825	4.3417	3.6398	3.6685	1.8086	3.3661
KIAA0391	8.8497	9.1735	9.0414	8.0415	9.09	8.971	9.0576	8.8625	8.9154	8.8571	8.2826	8.0837	8.7641	7.9327	8.4202	7.8397	8.5301	9.2252	9.0979	9.0076	8.5746	8.8877	8.6961	8.8163	8.9428	8.8434	8.7958	9.1357	9.2528	9.3097	9.0352	9.1682	9.0017	9.0559	9.2918	8.7092	9.1636	8.3527	9.0644	8.7258	8.8968	9.6979	8.5913	8.5349	8.6116	9.0149	8.9074	8.8086	8.9903
CHMP7	9.6854	9.7263	10.2051	10.8074	10.141	10.4504	10.0983	10.2993	9.8407	10.2779	9.8841	10.6266	9.5069	9.9821	9.2164	10.5405	9.6553	9.9125	10.0019	9.8612	10.0604	10.6091	9.9839	10.2733	9.921	10.031	10.3242	9.2269	9.733	10.5188	10.1247	9.239	10.4212	10.9194	9.6816	9.8301	10.1912	9.9825	10.1143	9.94	9.9746	10.6367	10.6947	10.6187	10.2624	10.3763	9.5224	10.4566	10.5196
CHMP6	8.5818	8.5764	9.3824	9.3693	8.7383	8.8026	9.1921	9.225	9.1579	9.2716	9.0111	9.9758	9.6696	9.3442	9.549	9.53	9.049	9.322	9.2021	8.388	9.0131	9.0788	9.4946	8.9206	9.1073	8.8938	9.0822	8.9548	8.308	9.3887	8.6072	8.365	8.7013	8.6622	9.0458	9.0642	9.2332	9.857	9.5341	9.4097	8.9968	8.9867	8.7774	9.568	9.1172	8.6864	8.8015	9.0407	9.4562
BCR	11.6674	10.8651	10.7758	11.6469	11.5373	11.1099	10.718	11.0936	11.0983	10.6449	12.3415	11.235	11.4652	11.287	11.4978	12.1076	10.2514	11.0605	11.5204	10.7878	10.9342	12.0313	11.0701	11.6498	10.7663	11.2248	11.0677	10.1062	11.2105	11.4856	11.4185	10.6526	11.3438	11.3166	10.705	11.1863	10.6503	11.1016	11.5281	11.9744	11.1494	11.6564	11.6287	11.4459	11.5957	11.8052	11.6863	10.5421	11.573
OR52N4	1.8177	0	1.4553	1.4927	2.0034	1.38	0	0.6946	0	1.8221	1.7325	0	0	1.1075	0	0	0	0	0.9819	1.3767	2.6892	0	1.1689	0.4976	1.3698	2.0816	1.5446	0.677	0	1.005	0.5149	0.8295	0	3.1479	1.3344	1.1879	1.963	0	0	1.2881	0.8941	1.8161	3.2217	0	0	0	0	1.5247	0
OR52N5	1.6343	0	0.5216	0	0	0	0	1.1615	0	0.5086	0	0.6154	0	0	0	0	0	0	0	0	0	0	0	0.4976	0	0	0	0	0	0	0	0	0	0	0	0.5121	0	0.5923	0	0	0	0	0	0	0	0	0	0	0
OR52N2	3.1694	0	2.421	0	0.5159	0	0.6098	2.4139	0	0	0	1.3763	0	0	0	0	0	0	1.7815	1.0458	2.5282	0.8131	2.2465	2.3559	4.1404	1.6577	1.3412	0	0.8441	0.4176	2.1476	0	1.823	1.2083	0.5919	0.8892	1.1649	1.5996	1.953	2.2032	2.1484	0.5891	0	0.5016	0.6637	0	1.5109	0	0
CTPS2	8.8979	9.3725	9.2678	9.025	9.0065	9.0818	8.0007	9.0357	9.21	9.0035	9.2062	8.7914	9.1573	9.0852	9.0512	8.6435	9.3313	8.329	9.0013	8.8382	9.0908	8.448	9.1639	9.7569	9.2427	9.1465	8.8273	9.7765	9.2409	9.0644	9.3704	9.4119	9.1955	8.8677	8.7987	9.6016	8.4968	9.7607	9.0467	9.0346	9.391	8.9056	8.6145	9.1149	8.9466	9.6182	8.9689	8.8909	8.7476
NDC80	7.9545	8.8652	7.641	7.7895	7.0269	7.4634	8.641	6.8194	7.6673	7.1769	7.61	2.6599	3.8485	4.8437	2.7023	5.2915	7.3555	7.6177	7.4274	6.337	5.9294	7.8899	6.8248	7.4293	6.7328	8.3975	7.1391	7.4384	7.0949	7.242	7.1244	7.829	7.5096	7.8962	7.2446	7.6681	7.3442	6.5762	6.6409	7.4845	6.9711	8.2242	6.0345	7.0073	8.6708	7.0049	6.7001	6.5678	2.742
OR52N1	0	0	0	0	0	0	0	0	0	0.5086	0	0	0	0	0	0	0	0	0	0	0	0	0	0	0	0	0	0	0	0	0	0	0	0.523	0	0	0.4999	0	0	0	0	0	1.624	0	0	0	0	0	0
SULT6B1	0	0	0	0	0	0	0	0	0	0	0	0	0	0	0.4269	0	0	0	0	0	0	0	0	0	0	0	0	0	0.3391	0	0	0	0	0	0	0	0	0	0	0	0	0	0	0	0	0	0	0	0
LY6G6C	1.6343	3.9166	4.7849	1.0625	2.8112	1.38	0	0.6946	0.6783	3.2408	2.165	0.6154	1.0513	3.435	0.4269	0	0	4.0741	2.4298	0.3404	1.8972	2.4704	3.4578	2.6679	0	2.2545	2.1541	1.9978	3.7216	1.005	0.8935	4.5083	5.1506	2.5374	3.1883	2.9667	0.8704	0	1.4452	3.7286	2.9758	3.4035	3.3001	3.9591	3.7297	4.633	4.716	3.3767	0.6015
HOXA13	5.6508	6.2695	2.1649	0.4466	6.7324	2.7244	2.7626	3.6007	0	1.4279	3.6122	0	0	0.6575	0	0.5403	0	8.073	0.573	0.6157	6.2336	6.1881	5.4821	4.9952	0.4814	6.4374	6.2508	6.0633	0.3391	3.1243	5.3535	9.0262	4.4472	6.8069	7.8817	7.5319	0	0	0	2.2032	6.7182	1.5932	4.4818	3.562	1.7383	9.5554	6.9508	5.3372	0.6015
LY6G6E	0	0	0	0	0	0	0	0	0	0.5086	0.8273	0	0	0	0	0	0	0	0	0	0	0	0	0	0	0	0	0	0.6136	0	0	0	0.5923	0	0	0	0	0	0	0.7832	0	0	0	0	0	0.5271	0	0.7011	0
HOXA11	6.3542	6.2695	0.5216	1.4927	5.7858	6.077	6.6271	1.5136	1.1378	2.2642	4.1095	0	0	1.45	0	1.2406	1.0858	6.5538	4.323	2.0682	5.5007	6.4099	6.0057	5.2191	0.8417	6.9896	4.44	6.114	1.8681	2.5108	4.403	8.1371	3.8277	6.7199	2.1861	6.8743	0	0	1.1035	2.413	4.8528	2.5952	4.515	1.4132	3.8515	8.335	6.1681	3.3767	0
HOXA10	8.3687	8.8269	0	7.5948	7.4837	6.2691	5.7443	4.4612	7.4763	5.4492	3.0629	1.6452	2.5424	2.8779	1.0235	1.2406	1.0858	9.3374	4.693	4.3896	6.5386	7.4707	7.2759	8.7911	2.4214	8.746	4.3343	8.9034	1.7593	4.0391	6.0854	10.106	3.2675	7.9405	8.4258	8.7753	2.362	2.4773	5.9648	3.2708	8.2066	3.1809	6.5967	4.7653	4.1651	10.1101	8.6392	6.3416	2.742
KRTAP19-2	0	0	0	0	0	0	0	0	0	0	0	0	0	0	0	0	0	0	0	0	0	0	0	0	0	0	0	0	0	0	0	0	0	0	0	0	0	0	0	0	0	0	0	0	0	0	0	0	0
KRTAP19-3	0	0	0	0	0	0	0	0	0	0	0	0	0	0.6575	0	0	0	0	0	0	0	0	0	0	0	0	0	0	0	0	0	0	0	0	0	0	0	0	0	0	0	0	0	0	0	0	0	0	0
PPIAL4C	4.5685	5.4047	4.7149	4.7224	5.6065	5.2728	5.5795	4.6147	5.4268	4.4954	4.5519	4.084	3.0886	2.987	4.2139	2.8798	4.5515	5.3057	4.6375	4.235	3.8014	4.1419	5.0643	4.8585	4.8443	4.937	4.3066	4.9514	4.8495	5.0686	5.1243	5.3897	5.1506	4.7892	4.878	5.0237	4.4121	5.3788	3.6424	5.0001	4.6209	5.1819	5.0336	4.1401	5.3268	5.3149	4.2389	3.9442	4.1336
KRTAP19-1	0	0	0	0	0	0	0	0	0	0	0	0	0	0.6575	0	0	0	0	0	0	0	0	0	0	0	0	0	0	0	0	0	0	0	0	0	0	0	0	0	0	0	0	0	0	0	0	0	0	0
KRTAP19-6	0	0	0	0	0	0	0	0	0	0	0	0	0	0	0	0	0	0	0	0	0	0	0	0	0	0	0	0	0	0	0	0	0	0	0	0	0	0	0	0	0	0	0	0	0	0	0	0	0
KRTAP19-7	0	0	0	0	0	0	0	0	0	0	0	0	0	0	0	0	0	0	0	0	0	0	0	0	0	0	0	0	0	0	0	0	0	0	0	0	0	0	0	0	0	0	0	0	0	0	0	0	0
KRTAP19-4	0	0	0	0	0	0	0	0	0	0	0	0	0	0	0	0	0	0	0	0	0	0	0	0	0	0	0	0	0	0	0	0	0	0	0	0	0	0	0	0	0	0	0	0	0	0	0	0	0
FAM188A	8.4334	8.7597	8.4417	7.2054	8.5342	8.4394	8.4972	8.5866	7.836	8.2501	8.5404	9.0111	8.222	9.0448	9.3078	8.8465	9.4576	8.4775	9.0683	8.4209	8.6197	8.279	8.3923	8.4827	8.7809	8.5169	8.7316	8.6983	8.9413	8.1393	8.833	8.7083	9.0785	7.9709	8.5617	8.7019	8.7286	7.9613	8.4307	8.7409	8.912	9.5717	8.6542	8.5404	8.5274	8.542	8.6592	8.6105	9.5104
FAM160B1	8.8683	9.3477	8.6778	8.6045	9.0399	8.709	8.4502	9.253	8.8214	9.7076	8.9771	8.8475	9.1063	9.3249	9.5337	8.838	9.3941	8.5605	9.1261	9.8894	9.5566	8.9322	8.8701	8.8308	9.8133	9.3768	9.4046	9.4496	9.3742	9.1289	9.6857	9.6463	8.5395	9.3563	8.7872	9.1282	9.9856	8.3683	9.3747	8.9821	9.2466	8.4153	9.2663	9.3108	9.5848	8.7733	9.1891	9.4742	9.6618
KRTAP19-8	0	0	0	0	0	0	0	0	0	0	0	0	0	0	0.4269	0	0	0	0	0	0	0	0	0.4976	0	0	0	0	0	0	0	0	0	0	0	0	0	0	0	0	0	0	0	0	0	0	0	0	0
FAM160B2	10.0394	10.4568	10.4208	11.2559	10.5355	10.4578	10.0098	10.5037	9.9733	10.6304	10.0862	10.6875	10.5981	10.6179	9.3086	10.8	9.7105	10.443	10.3202	9.8061	10.6473	11.3324	11.3787	10.2378	10.2556	10.7583	10.6596	9.8635	9.1861	10.6572	9.6902	9.5692	10.4951	10.0605	9.6047	10.1676	10.6271	10.387	11.2241	11.3226	10.2429	11.0116	10.4943	10.9393	11.2217	10.9542	10.3943	11.0776	10.8336
RAD54B	6.5049	6.2866	5.0267	5.4453	6.5742	5.9887	6.9244	5.585	5.5613	6.0276	6.0454	4.3704	4.0012	4.015	5.4263	5.3177	4.6894	5.6008	6.4503	4.7926	5.4199	7.6544	7.12	7.1125	5.1905	6.2763	5.1704	6.3632	6.151	6.3355	5.8892	6.5632	6.0571	6.1428	6.7415	5.7494	5.1291	6.5685	5.8359	6.0576	6.5514	6.5108	4.4129	5.8631	6.333	7.4749	6.1601	4.9227	6.8196
GALNTL5	0	0	0	0	0	0	0	0	0	0	0	0	0	0	0	0	0	0.6117	0	0	0	0	0	0	0	0	0	0	0	0	0	0	0	0	0	0	0	0	0	0	0	0	0	0	0	0	0	0	0
GALNTL4	9.3564	8.3332	8.8237	8.8191	8.6108	9.2431	8.6064	9.0357	9.647	7.8852	9.0035	9.8967	9.217	9.224	10.7006	10.0622	8.1491	8.2208	9.5839	9.1802	9.2655	7.8383	7.2603	8.8528	9.3828	8.9101	8.9808	7.3027	8.2514	8.3778	8.5993	7.3408	8.4418	8.9529	8.0008	8.192	9.0537	9.5106	8.7271	8.4119	9.2739	8.4448	8.5796	9.1989	8.8891	8.6957	8.307	8.6515	8.2896
TSSK4	3.9364	2.5111	4.5637	3.1076	4.6482	4.0896	3.6522	3.806	1.4858	3.5836	3.4168	1.6452	4.8786	4.4065	4.3901	4.9323	2.9514	2.9756	4.0951	3.2902	4.2258	4.0787	4.6276	4.6135	4.607	3.855	4.7382	4.0504	3.398	2.9473	3.0515	3.8023	3.7752	3.2173	3.4111	4.207	4.0648	2.0164	4.1422	3.2708	4.3745	4.2211	4.0991	3.4567	3.4502	3.4197	4.3302	4.1616	3.8529
GALNTL6	1.4241	1.9336	0	0	0	0	1.0371	0	1.4858	2.3858	1.5538	1.0454	5.1423	2.3339	0	2.2125	4.775	0.6117	1.3002	2.1569	1.6058	0	0.8737	0	0.4814	2.2545	2.9822	1.4836	2.1523	0	1.8372	1.0258	0	3.6776	1.3344	0.5121	3.0071	1.335	0	0	0.5152	0	2.9574	0	0	0.5271	1.1591	0	7.1676
GALNTL1	7.6595	5.5851	7.0784	4.0845	6.8819	7.1742	10.9362	7.8902	6.2139	6.0278	6.9691	10.4209	5.3837	9.5812	7.6338	10.3111	7.9926	6.055	8.3858	9.3668	7.5466	4.8956	6.608	5.6679	7.9551	5.7056	8.19	5.2527	7.6327	6.2578	7.6714	6.2889	5.708	7.8721	4.5116	6.6478	8.4361	6.5838	4.0945	4.5001	7.7974	6.7537	8.4395	6.3369	2.7742	3.7384	5.7882	7.6026	9.4508
LSM11	7.2328	8.1108	7.3098	7.8633	7.3907	7.9669	7.3674	7.5288	7.6109	7.9703	7.4563	7.4332	7.7621	7.6201	7.2525	7.5525	8.2295	7.8301	7.6712	7.9494	7.7792	7.899	7.4405	8.1434	8.0487	7.3786	8.6305	7.6118	7.213	7.7848	7.7795	8.6565	6.8546	7.4574	7.451	7.3517	8.6799	7.1561	7.843	7.1675	7.7608	7.4469	7.7409	8.0272	7.9882	7.4672	7.4298	9.5254	8.0174
ZNF323	6.1384	6.3876	5.8702	5.1921	6.691	6.465	6.3011	5.8242	6.0667	6.3968	6.3965	6.7539	6.5006	7.3042	9.9403	6.7997	6.9532	6.3259	6.5934	6.5487	6.1668	6.127	6.1395	6.8925	6.9	7.546	7.2192	6.386	7.4974	6.5124	7.1244	6.6128	6.3162	6.7899	6.2493	6.2477	6.2151	6.8608	5.324	6.0732	6.7531	6.2695	6.3428	5.9667	7.0363	6.2804	6.823	7.4196	6.5641
GALNTL2	6.1298	8.1826	4.7849	4.9928	6.5325	6.2691	7.6159	5.7598	5.5975	6.9193	5.2833	6.4978	5.2478	7.9243	2.6239	4.5678	7.2793	7.5542	5.6786	8.0132	7.4488	5.6498	5.5087	6.0992	5.013	5.9261	7.8034	5.059	5.6448	8.446	6.0202	7.3705	3.9747	9.6032	7.9425	5.6065	7.8686	4.8284	6.8348	5.5367	4.433	4.438	8.0719	7.1021	10.1014	6.2388	7.4755	8.0018	3.689
SNORD114-3	0	0	0	0	0	0	0	0	0	0	0	0	0	0	0	0	0	0	0	0	0	0	0	0	0	0	0	0	0	0	0	0	0	0	0	0	0	0	0	0	0	0	0	0	0	0	0	0	0
SF3B1	12.478	12.7512	12.5503	12.8325	12.4944	12.6613	11.7308	12.6287	11.8109	12.4541	12.4324	11.5414	11.7356	11.6465	12.362	11.9497	12.0364	12.9643	12.5419	12.6449	12.6937	13.0398	12.8183	12.7577	12.7858	13.301	12.718	12.6058	12.7064	12.3685	12.6791	12.9295	12.4117	12.6504	12.5281	12.8452	12.6182	11.7779	12.7688	12.7562	12.697	13.3577	12.465	12.5369	12.6719	12.4367	12.9001	12.6304	12.0772
TUSC2	9.0704	8.6045	9.6489	8.4574	9.2803	8.8634	9.2959	9.0168	9.213	9.0306	9.3848	10.6406	9.8697	9.1902	9.9629	8.8817	8.6236	9.4593	8.9792	8.7739	8.9706	8.5766	9.1534	9.0959	8.9394	8.8269	9.3641	8.2954	9.136	8.9873	9.1266	8.8332	9.5077	9.2413	9.2326	8.8411	8.9109	9.4066	8.6672	9.2735	8.9587	8.9341	9.3584	9.3315	8.5229	9.0236	9.1332	9.2255	8.3319
SRI	10.6002	10.8585	11.3382	11.0891	10.9662	11.9153	10.5735	10.6712	10.6939	11.3146	11.6877	11.259	10.9435	10.5467	9.8393	10.6042	11.1186	11.5995	11.5156	10.5483	10.2155	11.3067	11.1228	12.216	10.9986	11.1749	10.7414	11.272	11.092	11.4681	10.8025	11.1326	11.519	10.8925	11.0814	11.7565	10.8943	11.0452	11.433	11.1689	10.8772	11.1044	10.7924	11.5248	11.0583	11.1917	10.9574	10.6822	10.7832
SUN1	11.6689	11.7483	11.7106	11.9178	11.4035	11.2327	11.8648	11.1811	10.7285	11.4331	11.5004	10.6531	11.7067	11.5898	12.0867	11.2866	11.6744	11.7015	11.2615	10.9958	11.5881	12.6557	12.0208	12.3476	10.9054	12.2217	11.1684	11.4446	11.6616	11.9219	11.0474	11.6239	11.9299	11.0066	11.4814	11.5606	11.0966	10.7958	12.1065	12.1129	11.3367	11.8965	11.2645	11.687	11.6103	12.0058	11.4324	11.6389	11.4501
SRL	3.1003	5.3724	4.237	3.2243	5.055	4.7356	4.3916	5.675	4.46	5.1215	6.0025	2.0676	4.0487	5.3519	3.264	1.4944	2.3012	4.2842	5.7325	5.1751	5.2135	4.0787	5.3262	2.6679	4.0741	5.1708	6.2867	3.2301	3.8597	4.9483	4.786	4.1142	4.9754	6.2086	2.8251	3.8287	6.0264	3.3416	4.6176	5.2932	5.0895	4.2971	6.3884	4.9513	4.1173	4.254	4.9354	6.0998	3.8003
SRM	9.4583	10.0883	9.3548	9.5102	10.1693	10.1695	12.3966	10.0926	10.6396	10.0257	10.1272	9.938	10.0159	10.0283	8.3922	8.5816	9.4437	10.2761	10.1045	10.0238	9.6719	10.0416	10.0144	9.9786	9.6148	10.2505	10.3554	9.2667	9.3811	10.0948	9.7711	8.9534	9.7591	10.7428	10.4801	9.6094	10.7932	10.447	10.1343	9.5412	9.6128	10.6489	10.2224	9.8558	10.8721	9.6785	10	10.0351	9.205
SRR	7.3255	7.2829	6.6512	7.0615	7.7076	7.1312	8.4802	7.6212	7.5782	7.6322	7.1272	8.5711	8.552	8.6327	8.4357	8.3892	9.1386	6.3478	7.4268	7.5777	7.4445	6.2632	6.5794	7.8904	7.9546	6.2411	7.746	6.7403	7.23	7.3708	7.3987	7.1876	6.8696	7.3358	6.7083	6.0498	7.643	7.5097	6.7701	6.9544	7.9043	6.4288	7.7149	6.9936	6.5496	6.4645	6.553	7.0428	8.5376
LGALS9	12.2686	11.5057	11.8433	10.5936	12.0815	11.8804	11.3353	11.7091	11.9072	11.3374	12.1914	7.9502	9.2013	9.4973	7.0943	6.4026	7.7166	11.4896	12.1866	11.1623	11.4811	11.7911	12.1776	10.4809	12.0183	11.78	11.0114	11.6316	10.8375	11.5791	11.8407	11.4796	12.199	11.2735	11.4372	12.0334	10.9515	11.2245	12.3109	11.847	11.4213	11.5486	10.6294	11.4063	12.036	12.5514	11.5682	11.3016	7.8721
LGALS8	10.2385	9.5493	9.8891	10.0192	9.7814	9.3636	8.7001	9.6349	10.0792	9.5555	9.7697	7.2428	8.5754	8.5839	9.5222	8.9064	9.7523	9.8186	9.7161	10.0738	9.7052	9.4754	10.1653	9.7001	10.0106	10.3073	9.4184	9.8344	9.7583	9.5792	10.016	10.0789	9.4934	9.47	9.6723	9.7207	9.4105	10.3759	9.5672	10.0292	10.1318	9.4991	9.3446	9.2279	9.6596	9.9661	9.8842	9.793	9.3336
LGALS3	13.2747	12.717	13.5986	11.7103	13.4293	13.4969	11.2044	12.3338	13.0023	13.2043	13.1878	10.1608	8.8538	10.0139	7.1652	5.7591	8.2241	13.6399	13.1302	12.0913	12.4169	13.2899	13.6017	12.8023	12.1735	9.875	12.7973	13.4883	12.6414	13.0916	12.4041	13.821	14.115	11.6878	13.8954	13.9424	12.3522	12.757	13.6978	13.3459	12.7754	13.1205	12.2077	13.664	12.5864	13.926	13.025	12.6263	8.4347
LGALS2	7.8346	5.4674	7.6027	3.7373	9.0645	8.1077	3.7682	9.5707	4.3791	6.5801	6.2353	1.3763	5.456	3.435	3.8506	9.5882	1.0858	7.0727	8.5637	8.882	9.8613	4.2025	9.7127	3.8672	8.1786	9.8185	8.0859	9.3538	7.6912	7.6682	8.623	6.6653	6.414	5.6669	5.3778	8.6796	6.607	10.1664	3.3491	8.2975	9.8229	5.3871	6.8125	7.4496	4.5358	7.1054	5.6883	6.1642	6.1568
LGALS1	12.5995	13.5223	12.0231	13.1454	11.4079	13.8256	14.8706	12.3954	13.6036	13.8205	12.886	11.0866	10.8565	11.8666	8.7469	8.1007	10.9085	13.1987	12.8145	12.4433	11.7426	13.004	11.8167	13.4006	13.2841	12.4344	13.5721	11.4496	12.2664	14.0555	12.6714	12.4611	11.1884	13.0741	12.3146	12.1829	13.7452	13.2409	13.1551	13.0115	12.423	12.276	12.3388	13.455	14.5828	11.233	13.0633	13.4773	9.8154
SRY	2.2594	0	2.2986	0	2.7201	2.7244	0	0	2.6786	0	0	4.8411	0	0	0	2.7879	0	0	0.9819	1.3767	1.2403	0	0	0	0	2.0816	0.8212	0	0	0	0	0.6022	1.3351	0	0.5919	1.1879	2.1086	0	0	0	2.0016	0	0	0	0	0	0	0	0
LGALS7	4.2232	0	3.9423	1.9645	4.7439	3.7887	0	2.0328	10.0907	4.9546	1.3498	4.9444	1.0513	0.6575	0	0	0	3.3188	4.8718	0.6157	0.7495	3.7128	4.9329	4.0929	0.4814	5.1922	2.9822	5.3406	5.0475	6.3849	2.1476	3.7196	1.5996	6.0176	7.1652	7.4393	2.9308	4.108	1.1035	6.1038	3.2606	7.6525	2.3686	1.1683	7.6536	3.69	2.2326	1.171	0
LGALS4	14.8671	13.191	13.2151	3.6566	14.0504	13.9672	1.3663	12.5118	13.1583	13.4294	12.3059	3.3282	9.9336	6.3546	2.541	2.6898	0.6427	13.5855	13.2909	11.4062	13.275	12.8763	14.225	12.1234	10.5852	13.3613	13.1159	15.1062	11.9446	12.1457	12.6908	13.1695	14.255	13.2193	14.1111	16.0982	9.0515	11.4025	12.857	14.347	12.7534	13.0422	11.324	13.9767	12.329	14.0994	12.5698	11.9532	8.7562
NMU	9.1345	7.4112	9.7005	7.0834	6.9537	6.614	4.5619	2.4139	4.4201	6.7819	8.0289	0	0	2.4903	0	0	4.6834	7.5823	6.8709	1.5175	5.1034	6.6571	7.3912	7.3256	0	7.287	7.7607	5.9279	7.1844	5.3555	5.4836	6.5702	9.6996	5.0397	10.2922	6.7484	1.1649	1.0109	6.3674	7.2988	6.5697	10.3538	5.2063	7.8225	8.5922	8.1024	6.407	5.5056	0
RNF114	10.6034	10.2204	10.3387	11.6134	10.8222	10.4984	11.1957	10.2163	10.4808	10.4398	10.2993	10.9751	10.2568	10.6099	10.3964	10.5396	9.7913	10.6392	10.5048	10.5411	10.2936	10.3979	10.6899	10.2646	10.3584	10.4614	10.5946	10.484	10.6786	10.6164	10.4423	10.7251	10.9352	10.8357	11.1535	10.7802	10.2576	10.7313	10.6294	10.304	10.4553	11.0336	10.4627	10.4406	10.4542	10.6068	10.0653	10.282	10.7306
AKIRIN2	9.2871	9.2531	8.9586	9.3308	9.4018	9.2316	10.1135	9.7072	9.738	9.2775	9.0165	10.1214	9.102	9.2128	9.0512	9.6909	8.3878	9.0717	9.3795	9.1802	9.1016	8.8518	9.3438	8.9389	9.335	9.3638	9.2119	9.0111	9.1224	9.0886	9.1809	9.2103	8.653	10.0186	9.7872	9.3009	9.8223	9.5773	9.0623	9.3296	9.3631	9.4542	9.6069	9.6449	8.8181	8.7513	8.8253	9.5971	9.7751
AKIRIN1	9.9955	9.747	9.7042	9.1203	9.9142	9.9545	10.152	10.2679	9.2304	9.8832	10.1917	10.348	10.3187	10.3041	10.6943	10.5031	10.4491	9.6582	10.4272	10.2503	9.8813	9.719	9.8236	10.4163	9.8852	10.1466	10.5671	9.516	10.2438	10.1237	10.231	10.5092	10.0778	10.4542	10.0548	10.4904	10.4199	9.9825	9.9894	9.8288	10.1085	9.7179	10.5196	10.1662	9.9288	9.992	10.218	10.6031	10.8707
EIF2AK1	11.5974	12.1868	11.921	11.9839	11.9772	11.673	12.2241	11.4364	11.9028	11.5784	11.8689	11.3801	11.8563	12.0124	12.0926	11.6622	12.7371	11.959	11.5614	11.2942	11.33	11.6474	11.8675	11.7716	11.4228	11.9614	11.2883	12.1055	12.1436	11.7059	11.672	11.9352	12.1877	11.7169	12.0107	12.2466	11.0392	11.928	11.8681	11.7432	11.8166	11.6128	11.3819	11.8464	11.9073	12.575	11.5595	11.3616	12.2386
ERCC6L	6.2858	5.6674	5.3752	6.0353	5.7401	4.8995	8.4084	5.9737	5.3651	5.4631	5.6488	2.9847	3.7369	3.7142	1.2492	3.4588	5.0683	5.3437	5.1346	4.2145	4.5946	5.9616	5.9774	6.2629	3.3931	5.6755	5.3259	5.8097	5.0004	6.5282	5.3383	5.4929	5.5913	5.9375	5.9977	5.2825	3.4513	4.2686	5.6716	5.4201	5.5654	6.5513	4.2249	5.4809	6.1034	5.2327	4.6817	4.8966	1.0247
EIF2AK3	9.4392	9.0038	9.3644	8.6995	9.0897	9.0646	8.658	9.4661	8.9635	9.3717	8.7714	8.1606	8.4864	9.3416	9.3296	8.5504	10.5009	9.046	8.6058	10.3256	9.2591	8.8256	9.0337	8.9771	9.2493	9.5454	9.1471	9.5359	9.2771	9.1159	9.8026	9.6662	9.6264	10.0932	9.0263	9.2483	9.5284	8.8844	9.1539	8.6762	9.1926	8.5726	9.3388	9.1596	8.8784	8.8303	8.637	8.7844	9.2387
EIF2AK2	9.7447	9.3267	8.3483	8.2581	9.1323	8.6698	7.6236	8.7715	7.6372	8.8937	9.2353	6.2977	7.128	6.4144	7.1686	7.7297	7.7357	8.2685	8.4191	9.2226	8.8838	7.8383	8.3377	8.5476	8.5007	8.6212	7.5961	9.0621	8.6339	8.8227	9.3918	10.2733	8.5157	8.2384	8.917	9.7112	8.2227	8.2909	8.9394	8.3996	8.5318	9.2459	7.5336	8.5879	8.7955	9.5855	8.6982	8.1554	7.4623
TDG	7.7469	8.4695	7.8213	7.4315	8.679	8.4626	8.3768	8.4856	8.0274	8.3839	8.0396	7.1974	8.7853	8.4737	8.3848	9.193	9.2539	8.0153	8.3753	8.7166	8.467	8.6972	8.6739	8.6129	8.573	8.9499	8.4173	8.907	7.9696	8.2388	8.567	8.8584	8.1251	8.5371	8.8693	8.2004	8.7384	7.4437	8.6216	9.0891	9.0492	9.0471	8.5154	8.4212	8.7898	8.2095	8.238	7.8496	9.1935
EIF2AK4	9.5751	10.217	9.2275	10.7013	9.5129	9.9992	10.2765	9.9375	9.5693	9.7011	9.9999	9.6353	10.0396	9.6502	8.9352	9.5274	10.2055	9.2003	9.6308	10.3753	9.8152	9.5443	8.9143	10.4443	10.2509	9.7168	9.9421	10.0289	9.9519	9.9753	9.7774	9.7419	9.4174	9.883	8.9893	9.8864	10.2503	9.2614	9.3495	9.7059	10.026	10.3309	9.8886	10.2185	9.8894	9.461	9.7979	9.7145	9.8179
HN1	11.2817	11.053	12.438	10.1	11.7139	12.1773	11.2456	10.7567	13.1592	11.5357	12.5428	8.5568	8.3743	8.513	9.4728	8.1102	8.7304	11.9768	12.1306	10.4093	10.4813	11.7034	12.2184	10.9497	10.5852	11.5794	10.7264	11.9247	10.8013	12.1479	10.7847	11.0492	12.0717	10.645	12.1685	12.5276	10.21	10.8692	12.9386	12.3487	11.3951	12.2657	11.0214	11.9803	12.2946	11.8904	10.5513	10.585	8.9811
SMS	10.9953	10.8004	10.9762	11.1261	10.9612	10.9711	11.4818	10.6546	11.1953	10.5819	11.3512	10.2958	9.9016	9.919	9.6252	9.4442	10.5416	10.1348	10.6326	10.3894	10.3253	10.7584	10.8389	11.4399	10.7207	10.7606	10.3234	10.4657	10.5898	11.2861	10.5784	10.5761	10.7413	10.5054	10.448	10.71	10.2904	10.496	11.0572	10.6976	10.7197	10.8765	10.1541	10.6948	10.9716	10.5468	10.1279	10.5547	9.8771
NMB	8.8825	7.9112	7.5264	8.0248	7.841	7.8263	7.9828	6.8736	9.1998	7.1123	7.5367	7.5194	7.885	6.6062	6.3065	7.1756	6.0095	8.2881	7.0083	6.4201	6.8252	8.2755	7.1921	7.943	6.6947	6.8882	6.7288	7.4234	6.2021	7.7379	6.6072	6.8867	8.586	7.2411	7.6242	7.5352	6.6192	8.0132	6.7294	7.015	7.3084	7.7969	7.8094	7.263	8.2923	8.1592	7.5486	5.5448	7.2727
EREG	8.4952	5.795	7.641	8.0447	4.1511	6.5538	3.8228	9.6572	3.138	6.6606	8.2903	0	0.6194	2.6314	0	0	0.6427	7.4879	5.0733	6.5771	5.7029	10.2125	4.3322	11.6459	2.4214	5.0586	6.4024	3.1349	7.1948	10.0594	4.6448	8.8855	6.6583	3.1479	8.9529	7.298	3.3956	3.6639	7.6625	7.6386	5.902	3.0983	5.4831	10.2538	6.2097	3.9994	5.9408	6.8829	0.6015
LOC729467	0.5068	0	0	0	2.2837	0.849	0	0	0.6783	1.985	0	2.0676	1.0513	1.1075	0	0	0	0	0.573	0	0	0	0	0	0	0	0	0	0.3391	0.741	0.5149	0	1.011	0.523	0	0.5121	0	0	0.6548	0	0	0.5891	0.6046	0	0	0	0	0	5.6025
AVPI1	8.7936	9.5727	8.8069	9.6857	9.0563	8.2166	7.9798	8.5726	9.4481	8.9687	11.0343	7.4813	7.4622	8.1076	6.641	6.9766	6.7575	9.861	8.9179	8.758	7.8618	7.301	9.1182	8.0634	8.3635	8.0292	8.3545	8.3494	9.1079	8.3879	7.9418	9.2865	9.4302	8.4694	9.6922	9.2833	7.4019	9.009	8.6195	8.8621	8.1533	8.4386	8.0941	8.6697	8.7315	9.2588	8.9546	8.9432	7.4062
MYO16	3.1003	3.5035	4.59	4.3641	3.326	3.172	0.6098	3.1763	4.8079	3.4224	4.5279	7.0775	4.1825	5.1787	0.7557	7.1107	5.5204	2.8753	2.5548	4.1072	3.3009	3.5358	1.9683	4.4049	3.6873	3.3448	4.6082	0.677	3.6923	2.8159	3.4415	2.0385	1.3351	3.4075	2.3385	3.4887	5.0025	2.8261	1.7214	1.6612	4.1135	2.3318	5.5487	3.0848	3.2871	1.6802	2.9603	5.4856	9.347
FAM136B	0	0	0.5216	0.4466	0	0.849	0	0	0.6783	0.5086	0.4722	0	0	0	0.4269	0	0	0.6117	0.573	0	0	0	0	0	0.4814	0.6218	0.8212	1.1359	0.3391	0	0.5149	0	0	0	0	0.5121	0	0.5923	0	0	0	0	0	0	1.4606	0.5271	0	0	0.6015
TRNT1	8.5206	8.3981	8.4538	7.3504	8.3571	8.0347	7.7136	7.5555	7.8789	7.7669	8.1943	7.7117	8.2622	7.1857	7.3102	7.5675	7.3441	8.0911	7.9103	8.2448	8.2608	8.0354	8.7032	8.8233	8.3537	8.2531	8.0543	8.2386	8.6337	8.099	8.0706	8.3739	8.1675	8.2702	8.7766	8.7897	8.6907	7.5692	7.8543	8.5154	8.2678	8.8065	7.9192	7.9716	7.8671	8.1742	7.8594	7.7354	7.2474
ASAP1	9.7045	10.0846	10.689	10.9733	9.3702	9.6947	11.0935	10.1345	9.9393	9.5923	9.8835	8.9992	10.1755	10.1381	8.2096	9.5564	9.4001	9.5424	9.8287	10.8779	10.1225	10.8483	9.3812	10.5543	10.5566	9.4564	9.863	9.3512	10.7489	10.4048	10.4874	10.3657	8.9437	10.1635	10.3032	9.6267	10.8558	8.5628	10.1299	9.0967	10.3068	10.8492	10.5247	10.0857	10.2409	9.1365	10.1909	9.9288	9.6301
ASAP2	10.3469	10.6865	11.1187	11.2051	10.79	11.4898	9.0717	10.3529	9.3546	10.6514	11.5315	9.1688	7.7938	9.2854	8.6831	8.1314	8.7513	11.3901	10.0264	10.3552	10.4605	11.9894	11.3233	11.4656	10.2268	11.145	10.3638	11.3679	10.3934	11.2336	10.8031	11.3202	10.9794	9.9153	10.7298	11.2671	9.6752	10.2385	11.5058	11.5719	10.9597	11.5201	10.273	10.9773	10.3398	11.2625	10.7709	10.2682	8.5407
ASAP3	9.7074	9.0859	8.7928	7.3472	9.1444	8.8757	10.1493	9.3174	7.2674	8.9392	8.5568	7.3463	7.7657	8.3515	5.403	7.8624	8.321	8.7063	9.4242	9.4427	9.8282	8.3206	8.484	8.4592	9.8139	8.8045	9.5206	8.2192	8.5919	8.8077	9.5051	9.2458	10.3623	9.266	8.9558	8.5429	9.9456	8.4709	8.2815	8.424	8.8609	7.943	8.8972	8.8676	9.6302	8.421	9.1845	9.0946	8.0488
OCRL	10.1956	9.494	10.4743	9.5316	9.9746	9.7508	9.4285	9.6616	10.2513	9.811	9.9093	11.1669	12.4461	11.0172	11.3442	11.4885	11.6858	9.0095	9.3858	10.3724	9.7596	9.1726	9.8801	9.9459	9.8972	9.4508	10.2467	9.7537	10.7074	9.6198	10.0004	10.3736	9.5765	9.5129	9.5666	9.9343	9.9088	9.3437	9.6324	9.5412	9.9759	9.7119	10.1249	9.6885	9.669	10.3272	9.6228	10.3007	11.5886
?|441362	0	0	0	0	0	0	0	0	0	0	0	0	0	0	0	0	0	0	0	0	0	0	0	0	0	0	0	0	0	0	0	0	0	0	0	0	0	0	0	0	0	0	0	0	0	0	0	0	0
VSIG10L	5.1672	4.958	5.2814	5.1036	6.3696	7.1418	6.8073	6.4525	6.6005	6.0737	6.474	3.8906	3.6777	5.6626	2.453	2.5844	5.4847	6.7786	7.6077	6.6477	7.2501	7.5428	6.4104	5.9629	6.2677	7.0017	6.3693	3.8848	7.3029	6.3616	6.001	8.3013	7.125	7.1816	6.3151	4.9658	6.5635	6.6065	7.1586	7.547	7.0712	6.2313	5.5961	7.3865	7.707	7.7591	7.1889	7.3439	3.0429
PLAUR	11.4867	12.0739	11.8648	10.0847	11.3542	10.9671	11.9816	10.3839	10.8615	10.8455	12.4388	7.2386	7.4534	8.5993	5.1745	5.1693	7.7433	11.4023	11.703	10.5091	9.7954	12.077	11.5386	11.7031	10.1857	10.853	9.5926	10.7648	12.0386	11.8522	11.5614	11.5564	11.4723	11.5512	11.3333	12.2848	10.6721	12.0781	12.1506	11.4615	10.9977	11.7052	11.0228	12.1607	12.7733	11.3958	11.5767	10.3936	5.8683
XIST	3.4169	9.8831	0	13.8556	5.8034	3.2949	10.0322	13.4307	0	0.7343	11.5929	0	14.5845	13.9966	13.913	2.0271	10.5056	1.3157	0	1.8724	0.5558	12.2031	14.0102	14.4144	13.492	3.7003	2.8099	1.9978	11.6317	12.0781	11.6833	2.5659	0	11.9061	2.4764	2.7653	2.4543	10.2528	13.4048	14.4492	0	14.3698	12.9396	1.9674	13.9661	12.366	0.8344	13.4102	3.2216
KRT28	0	0	0	0	0	0	0	0	0	0	0	0	0	0	0	0	0	0	0	0.3404	0	0	0	0	0	0	0	0	0	0	0	0	0	0	0	0	0	0	0	0	0	0	0	0	0	2.6534	0	0	0
TBX2	8.9589	8.587	8.3541	7.6609	8.1622	9.1051	9.7394	9.4342	8.8176	8.7382	8.8216	8.2364	9.8514	9.9276	7.9085	6.7334	7.7732	8.2486	9.7203	9.109	8.9997	9.2589	7.8023	8.2911	8.9195	9.6497	8.6458	8.5448	8.839	8.1133	8.4031	8.7747	8.0133	9.009	7.8661	7.8864	9.8124	9.1664	8.2682	8.3041	9.4382	9.0151	9.1455	9.255	9.0312	8.1944	9.0897	8.3478	8.93
LOR	0.8811	0	0	0.4466	0.5159	0.849	0.6098	0	1.1378	0.8839	0	0	0	0	0	0	0	0	1.5609	0.3404	0.7495	0.8131	0.8737	0	0	0	0.4682	0	0.3391	0.741	0	0.3323	0.5923	0.9059	0.5919	0.5121	1.1649	0	0	0.7832	0.8941	0	0	0.5016	1.1165	0.5271	1.1591	0.7011	0
LRRC26	2.1266	2.9223	2.1649	0.7872	3.5006	0	2.2272	1.7965	1.1378	4.1279	2.165	1.0454	0	3.1832	8.7902	0	1.9284	2.651	2.9683	0	1.2403	0	1.9683	0	0.8417	1.0549	6.3559	4.29	1.7593	1.2281	0.5149	0.3323	5.2881	3.1479	5.9392	1.4353	0	3.2674	0	2.413	0.8941	3.1809	0	0.8731	1.9711	3.0869	3.9243	2.7294	0
KIAA1524	6.862	6.287	6.6419	7.1586	6.908	6.4117	8.0898	6.7128	6.3044	6.5543	6.4358	4.2546	5.9446	5.0836	4.3672	5.9829	6.1755	7.4708	6.3304	6.2093	5.6839	7.7241	6.4522	7.4327	6.3817	6.5985	6.4475	6.024	6.7237	7.6173	6.8836	7.1723	5.9404	6.3924	7.5124	6.8209	6.2311	4.1905	6.8202	6.2338	7.0004	7.7805	6.257	6.2291	6.9018	5.833	6.0919	6.0732	4.9053
LRRC24	4.6131	2.6961	5.5662	4.5479	5.0026	4.6857	2.9163	5.0513	6.2153	3.0871	4.8781	9.0231	9.5941	6.5774	8.7372	8.3106	7.4737	2.9814	5.0319	3.8461	4.6003	4.6163	3.719	3.1889	3.7211	3.0201	4.4522	2.9337	3.4866	1.8619	2.6712	2.9061	4.6203	2.7907	5.3054	5.1999	5.4726	4.0082	2.3063	4.5543	5.6297	4.9584	6.0848	4.1071	4.0328	4.7169	4.1837	4.9655	9.6652
KIAA1522	12.7785	11.5306	11.7289	12.7181	12.5398	11.9171	9.3597	12.3629	11.2564	12.035	13.2226	9.561	9.9587	9.3365	9.7897	10.2543	9.7627	12.9671	12.0201	11.7763	12.4934	12.9968	12.6879	12.6268	12.2373	12.0576	11.5457	11.1028	12.199	12.548	11.7348	12.0887	12.9659	11.6366	11.7889	12.4416	10.4151	11.8217	12.1701	12.2888	12.1503	11.1483	10.4261	12.768	12.2042	12.6252	12.7852	11.7928	10.2529
MPDU1	9.9135	10.0024	10.1559	9.5245	10.5657	9.9191	11.1938	10.2613	11.436	10.3562	10.2107	10.2455	10.4227	9.567	10.8813	10.1346	10.3558	10.3035	10.3716	9.7634	10.0269	9.7725	10.0272	10.1984	10.2387	9.8228	9.8582	11.5233	9.4251	10.1363	9.9241	9.5089	10.2338	9.9457	9.8305	9.3768	9.7802	11.2839	9.9304	9.9336	10.2223	9.7697	10.0397	9.5821	10.1791	9.9469	9.7999	9.1417	11.2161
KIAA1033	9.5323	9.6575	9.1577	8.8004	10.013	9.9083	9.5202	10.1644	9.1894	10.1202	9.5264	7.9029	9.8011	9.6729	8.7789	10.2966	10.1952	9.528	10.0452	10.7019	10.5732	10.1789	9.9053	10.0471	10.5929	10.272	9.7377	10.3892	10.1727	9.6569	10.5432	10.1903	9.3651	9.8916	10.2621	9.7666	10.4381	8.7565	9.9763	10.5747	10.3058	9.9643	9.8517	10.0994	9.6045	9.7198	10.0052	9.8341	10.5691
LOX	9.2072	10.3977	8.9997	10.7698	7.2673	9.8901	9.8773	9.5683	9.1894	9.9389	8.9948	5.9583	8.4202	8.595	4.7266	6.5143	9.0181	10.4893	9.7018	11.4877	10.1625	10.1203	7.8343	11.7343	10.6062	9.5297	9.3258	8.1295	10.2295	11.2434	10.7599	10.6788	7.4853	10.3576	8.9734	9.2	12.2434	7.9316	10.7216	8.5789	9.7099	8.7436	10.0231	10.5015	11.6402	7.1862	9.9113	9.2103	6.4234
LPGAT1	11.5058	10.868	11.8596	10.7915	11.0189	10.3459	9.6572	11.3396	12.1073	11.55	11.1805	9.9925	10.2249	10.2214	6.6948	11.9852	9.9723	9.504	10.8341	11.3827	11.4859	10.7458	11.3349	11.4903	11.6211	11.3062	10.7546	11.6996	10.7593	10.9911	11.4344	11.1177	10.9159	10.7603	10.3881	11.1252	10.7841	12.2764	11.0634	10.7762	11.5405	10.1734	11.0853	10.8595	10.6499	12.1396	11.3921	10.4739	11.4522
LOC284661	0	0	0	0	0.5159	0	1.0371	0	0	0	0	0.6154	0	0	0	0	0	0	0	0	0	0	0	0	0	0	0	0	0	0	0	0	0	0	0	0	0	0	0	0.7832	0	0	0	0	0	0	0	0	0
SEMA6D	6.1809	6.5556	6.0611	5.3156	7.3532	8.0522	4.9535	7.1116	6.9893	9.3634	6.6117	7.8506	7.3481	8.0173	9.733	7.5172	7.6046	5.6319	7.0029	7.652	7.1498	6.6892	6.3381	6.6654	7.671	6.1831	7.9268	6.7004	6.8909	6.5999	7.4836	6.5897	5.1298	7.4137	4.9269	7.0972	7.1518	4.9984	5.6553	5.5141	7.4985	5.3519	7.6277	6.245	7.8269	5.4226	5.8357	7.3494	8.0289
LRRC29	6.5804	4.868	6.6419	7.7895	6.6044	6.1601	6.0494	6.0564	6.3044	6.0371	5.894	8.3059	7.0658	6.8055	8.5059	6.6511	7.0295	6.4617	6.5714	5.4009	6.528	6.4727	6.6445	6.498	5.7463	6.0368	6.1839	4.6753	5.5903	6.1528	4.6693	5.7296	6.388	5.998	6.544	6.1559	6.4313	6.6798	6.7527	6.6613	6.1313	4.8699	6.635	6.4982	6.1277	6.6214	6.3859	5.9618	6.7559
KIAA1529	6.2622	4.868	6.524	6.496	5.9653	5.3024	4.1984	5.7924	5.9594	5.7504	4.89	6.1434	7.0367	7.2229	8.1479	6.2386	8.5607	5.553	6.7778	6.0372	6.7173	5.8141	6.927	5.8438	6.722	6.2043	6.8343	4.9791	5.5002	5.4909	5.6157	6.51	5.9988	5.5773	5.4465	5.6438	7.3145	5.6938	5.2167	5.0945	5.9328	4.9188	5.7985	5.9952	4.9444	5.3927	6.1305	6.5583	5.4908
SH3D20	5.4571	4.4996	6.5644	6.5805	5.5145	3.87	3.9754	4.8182	2.6786	5.5437	6.2501	0	3.9521	4.001	3.4114	1.8976	0.6427	5.6319	5.5494	2.5985	4.888	5.7546	5.9774	4.4049	2.6204	4.3503	4.6307	5.4235	3.0279	3.5941	1.8372	6.056	6.4646	4.5137	7.2349	6.1559	3.6065	5.7763	5.1247	6.1775	5.5654	6.2601	3.3001	5.9762	5.1243	6.98	7.1766	4.7364	1.8425
GCNT4	6.7252	5.6405	6.2043	4.7224	6.7266	5.7082	2.2272	6.652	2.9265	8.4394	4.5988	4.2942	6.2593	6.0115	8.5031	7.0527	5.8218	4.5016	5.9866	7.185	7.7792	4.4722	5.8163	4.1938	6.5375	7.3117	6.0484	6.6496	6.5428	5.4801	7.3113	5.5338	6.26	6.2001	4.6923	5.839	5.7214	4.0204	4.7155	4.8991	7.0758	4.5664	6.4583	5.4121	4.9444	6.2722	4.5738	6.1642	6.8034
GCNT7	0	0	0.9039	0.7872	1.6552	0	0	0.6946	0.6783	1.1814	0.8677	0	1.3833	0.6628	0.7557	0	0	0	1.3002	0.6157	0.7495	0	0.5019	1.4047	0.4814	1.0549	0	1.4836	0	0.741	0.5149	0.6022	0.5923	0	0	0.5121	1.8331	0	0	1.2881	0.8941	0.5891	0.6046	0.8731	1.1165	0	0	0	0
PRKX	8.8261	8.1303	9.0396	9.5231	9.3879	8.2923	8.8027	9.8061	9.0976	8.518	9.0538	6.87	7.2294	7.765	8.1894	5.9301	6.1755	8.4881	9.0749	9.5403	9.9887	8.8752	9.6204	8.9593	10.2273	8.7149	8.406	8.9088	9.6048	8.7081	9.5966	9.0197	8.6996	9.7026	8.5714	8.1031	9.2627	9.4001	9.1856	8.9212	9.0997	9.0526	9.3048	8.6354	8.8311	9.3745	8.8979	9.3566	6.3703
C14orf138	6.9082	7.1688	6.6792	6.2907	7.7999	7.785	7.0727	7.0252	7.7898	7.3551	6.6511	6.4103	7.7657	7.5283	7.4529	6.9182	7.3051	7.6522	7.6292	6.7476	7.1148	7.9791	7.4508	7.8248	7.1934	7.546	7.2266	7.4729	6.5304	6.9986	6.723	7.6711	6.9875	6.9412	7.5828	7.3778	7.6149	6.8858	7.5956	7.7049	7.4462	8.0594	7.6201	6.673	7.2057	7.4886	6.8541	6.7126	7.5365
C14orf139	5.5764	6.0414	5.2814	6.5018	5.372	7.1418	7.7167	6.9622	7.21	6.624	6.3832	3.9414	5.7713	7.3811	5.5796	4.5952	5.0923	6.9112	6.5187	6.9096	6.6208	5.3881	5.6349	5.9533	7.1295	6.3352	7.3839	4.4567	5.2009	6.9446	6.0945	5.6123	4.1081	8.6434	5.6202	5.5681	8.2967	5.6938	6.0548	6.2881	7.0895	5.6414	8.9452	6.4303	5.7115	4.9329	6.1305	6.6054	5.7895
GCNT3	12.9197	12.2618	10.5092	8.1238	12.8377	12.3568	2.3808	12.1623	10.2435	11.2127	11.4619	4.3704	9.2743	4.8724	2.8474	2.6898	7.2262	11.0258	12.258	11.0237	11.8625	9.3917	13.8201	9.8357	8.9614	13.0117	11.3946	13.5135	10.2215	11.6588	11.5138	12.4224	12.4882	11.3556	12.0731	13.3183	8.0074	11.0859	12.075	12.021	11.7173	11.4966	10.8122	12.5641	10.0266	12.9738	11.4463	11.0283	7.888
GCNT2	7.4704	8.2376	7.2492	6.6236	8.0356	7.4235	6.0721	8.0802	7.4812	8.5526	7.5665	7.0371	6.7509	6.7524	4.9679	6.7878	4.6834	8.9522	7.6608	7.8313	7.6033	8.8752	7.7391	7.9211	7.4037	7.4995	7.5137	7.3245	6.638	8.3994	7.42	6.8645	7.7013	7.4466	7.3198	7.488	6.479	6.161	7.8681	7.3443	8.1379	8.2483	7.2227	7.9099	8.1152	5.5905	7.1705	8.3084	9.1482
C14orf135	9.1708	9.5922	9.1444	8.8249	9.2883	9.5137	9.0801	9.2863	8.6094	9.4652	8.4199	8.824	9.7291	10.005	10.1313	10.0799	10.6589	9.5495	9.1962	9.6557	9.4025	10.0925	9.3035	10.0095	9.6206	9.3268	8.9786	9.2427	9.5261	9.3843	9.4836	9.7048	8.7583	8.9298	9.5839	9.3601	9.6904	8.1562	9.4346	9.26	9.7764	9.5553	9.3743	9.4605	9.1338	8.5075	9.3491	8.7844	10.1923
LOC440957	7.3967	7.4582	7.7646	7.0482	8.1249	7.0748	8.1604	7.2875	7.8548	7.1079	8.2524	8.4664	8.8285	7.4447	7.6854	8.0839	7.4041	7.9945	8.1034	7.1064	6.689	6.0631	7.2286	6.7172	7.4205	7.0553	7.5932	7.2066	7.5433	6.6393	7.4836	6.6431	8.0497	7.3103	7.6859	6.9258	8.0166	8.0905	6.4831	7.0779	7.3432	7.9282	8.0438	7.191	7.2395	7.4636	7.409	7.1285	8.3797
C14orf132	8.8274	8.0811	8.7232	7.8878	8.464	9.2826	10.039	8.8197	9.1148	9.3466	8.0711	11.7877	9.904	11.2078	11.6375	12.1825	11.6846	8.7172	7.9034	9.9747	8.5507	8.1465	7.5211	9.1772	9.5215	8.2824	9.9738	6.3547	8.7279	9.1045	9.1121	8.4238	7.0385	8.9168	8.1344	8.0738	10.3433	7.5531	8.1965	7.325	9.325	8.2602	10.1679	9.288	9.1065	5.776	8.2872	10.1404	11.349
ZNF165	7.0949	6.8952	6.3904	5.1547	7.1396	6.6787	3.3136	6.4492	8.0343	6.4709	5.3317	6.2539	5.9519	5.9742	5.4509	6.4637	5.4326	6.9479	6.612	6.1761	5.4188	7.3884	6.9763	6.5896	6.0531	7.2421	5.2506	6.7798	7.0131	6.7089	6.6021	6.3593	5.7578	6.7423	6.2474	6.0783	4.7525	8.7742	6.2386	5.7938	7.0176	7.3985	5.5487	6.2479	6.2785	6.0001	6.9833	5.649	6.5087
LPCAT4	11.7288	11.2463	12.1743	10.5715	11.3972	11.8635	8.9465	9.8416	9.7651	10.4737	11.8446	11.2452	9.0548	9.4635	9.6716	8.9255	8.6379	10.9256	10.8619	9.5769	10.5206	11.2251	12.6162	10.6338	8.9301	11.0649	10.7749	12.8166	10.784	11.2701	9.2956	10.8386	12.887	9.0689	10.7461	12.3281	9.1154	9.9948	11.8182	12.4136	10.5284	12.4402	10.5328	11.9559	11.0626	12.1098	11.0178	9.897	9.4261
LPCAT2	9.4814	9.9347	10.8334	10.9385	9.2893	10.5979	9.0331	9.2486	7.6109	9.8259	10.9478	5.064	7.5096	8.2068	7.3802	4.9106	8.3658	9.6141	9.4606	9.3685	9.4775	10.6992	9.0371	10.8961	9.5621	9.4284	9.5475	8.6258	10.9608	9.4158	9.8867	11.0408	10.5297	9.3467	9.9908	9.8159	9.4571	8.5512	10.2457	9.6292	9.7536	10.3023	9.1574	8.8855	9.8342	8.994	9.7879	9.2613	5.4229
LPCAT3	9.9316	10.2574	10.6601	11.1974	10.6364	9.8074	9.515	9.8647	9.6716	11.371	9.417	9.6304	10.1889	10.3786	10.7841	11.3419	10.2367	9.7272	10.1204	10.2453	9.8937	9.7409	10.5623	9.8931	9.89	10.8618	10.1331	10.1502	10.9377	10.1994	10.4722	10.1425	10.7267	9.5975	10.3694	10.605	9.8742	10.1238	10.286	10.7261	9.7897	10.9741	10.3664	10.3266	11.2424	10.8632	10.0436	10.2769	10.3145
LPCAT1	10.938	10.2044	9.6707	10.0396	9.9771	10.1963	11.1752	10.0504	10.7141	9.9069	9.8213	10.2398	10.949	11.6748	11.971	11.0085	11.8461	10.2828	10.3284	10.3657	10.1435	9.824	9.6333	9.9531	10.0909	11.1249	10.2612	9.7426	9.0982	10.3168	10.1091	9.6271	11.1818	11.4562	9.5781	10.7906	10.6758	9.8805	10.7289	10.1902	10.2596	10.1772	10.7074	9.6412	10.3972	10.2144	10.5801	10.2907	11.7758
SPNS1	9.6251	10.1483	9.7983	10.579	9.6154	9.7326	11.0488	10.0061	10.696	10.2049	10.0103	10.1463	9.7816	10.1148	9.8089	9.6237	9.6387	10.5471	10.1332	9.7056	10.0341	10.4563	10.0614	9.9858	9.9471	10.1479	9.8761	9.7759	9.8033	10.3761	9.3339	9.8785	10.5186	10.1856	10.6863	10.4218	10.1558	10.5671	10.5283	10.1949	9.9222	9.9626	9.4897	10.5941	10.313	10.1716	10.4205	10.0767	9.3065
KRT20	1.9804	9.1082	0.9039	0.4466	5.0363	4.9377	0	0	2.0004	12.5087	1.1121	0.6154	0	1.7266	0	2.4708	0	1.3698	1.5609	1.5175	1.2403	0	6.0057	3.8672	1.5755	3.183	7.2266	12.3228	0.6136	4.4019	1.6527	8.9979	5.3433	5.2196	6.1903	6.311	7.0382	2.0164	1.7214	10.484	1.838	4.9892	1.0293	13.1329	2.1714	5.7526	0	8.6012	3.2918
MID1IP1	10.0002	10.2463	10.3551	9.3268	10.5042	9.7468	9.5213	10.2185	10.0207	10.0003	10.8003	10.1187	10.4136	10.1789	10.3515	8.7123	10.0802	9.6468	10.3816	10.3123	10.4014	9.5057	10.9575	9.5241	9.87	10.6647	10.1976	10.6752	10.2019	9.7782	9.5627	10.6782	10.7228	10.2715	10.1987	10.8886	10.4164	11.074	9.763	10.1376	10.0337	9.9064	9.8509	10.4994	10.2969	10.7625	10.4945	9.9852	8.91
TAS2R42	0	0.9561	0	0.4466	0.8951	0	0	0	0	0.5086	0	0	1.0513	0	0	0.5403	0	0	0	0	0	0	0.8737	0	0	0.6218	0	0	0	0	0	0	0	0	0	0	0.4999	0	0	0.7832	0	0	0	0	0.6637	0	0.693	0	0
PIGA	9.0338	7.8999	7.6814	8.1369	8.3602	7.636	7.6541	8.5889	7.9099	7.5564	8.4665	7.0254	7.3717	7.784	6.7091	6.5775	8.3658	7.3639	7.5563	8.2561	7.8533	8.3742	7.926	8.5524	8.2592	7.5293	6.964	7.8663	8.3969	8.1715	8.0508	8.7738	7.448	7.38	7.6752	8.39	7.9769	8.4269	8.1418	8.0841	8.3195	8.6651	8.5991	7.6451	7.9915	8.1503	7.6045	7.3383	6.1672
PIGB	8.1761	8.4847	7.8626	8.2938	8.4707	8.7464	7.2614	8.0063	8.7134	8.0732	8.3253	8.2991	7.9623	7.2003	7.7084	6.6657	6.8263	8.9556	8.3515	7.6706	8.0418	7.8787	8.4172	8.3217	7.9112	8.4013	7.9461	8.8917	8.1601	8.2092	7.9583	8.0549	8.1286	7.6318	7.2228	8.2277	7.8783	8.2587	7.6662	8.416	8.0575	8.3537	7.6606	8.233	8.0991	8.5581	7.8276	7.3291	7.9263
PIGC	9.3415	9.9957	10.0626	9.5217	10.035	9.8865	8.8078	9.4029	10.4195	9.4858	9.5241	10.2736	8.748	8.6807	8.5674	8.7014	9.1148	9.31	9.4252	9.2455	9.4898	9.0889	9.4238	9.7235	9.7242	9.5803	9.2962	10.6296	9.8172	9.7593	9.4732	10.0187	9.2933	9.236	9.0008	9.5459	9.3077	10.7875	9.4536	9.4696	9.9548	9.2896	9.2953	9.4639	9.5255	10.5132	9.9496	8.9954	9.2449
PIGF	8.3623	8.1008	8.041	7.6511	8.489	8.3951	7.6167	8.0298	8.6692	7.7317	7.9766	8.8657	8.0883	7.9067	8.2318	8.1172	8.1107	8.0759	8.1405	7.8199	7.7308	6.9905	8.0416	8.2611	7.9526	8.2809	7.5625	8.1485	7.5049	8.3675	7.8864	7.7142	8.3613	7.817	8.0345	8.5352	7.8898	8.1754	8.024	7.9109	8.3355	8.7212	7.9037	7.7779	7.0454	8.0528	7.4328	7.3782	9.0454
CALCRL	7.9047	9.1107	8.327	6.8537	9.2623	8.594	9.513	9.8299	8.46	8.5542	8.8939	6.2582	9.3283	10.327	9.0827	6.8055	8.4836	8.3431	10.5397	10.2217	9.6755	8.8231	8.0535	7.307	10.1679	9.4046	9.9853	8.181	10.0072	9.7682	10.3319	8.7601	7.7834	10.0563	7.8692	8.7739	10.1659	7.5055	8.7599	8.835	10.2035	8.2837	10.0332	8.3365	8.0307	6.9287	8.7321	9.224	8.9648
PIGH	8.5299	7.6079	8.0335	7.331	8.6098	8.4545	8.1401	8.192	8.5301	8.2237	7.2469	9.2901	8.5639	8.7597	8.0921	8.1482	8.5559	8.6966	8.4862	8.0998	8.4049	7.6625	8.5508	7.9218	8.0791	8.1536	8.1666	8.8418	7.8216	8.0011	7.9714	7.9949	8.8731	7.9966	8.1368	8.3425	8.1081	8.2677	8.049	8.5277	8.3736	8.8632	8.0772	7.9306	7.8172	8.6011	7.8096	7.761	8.583
TBC1D3	9.0212	8.6238	9.3086	9.9053	9.1968	9.1266	7.0745	8.0356	8.8308	7.8508	8.8395	8.2385	9.102	8.9734	8.8487	8.5032	8.208	9.7129	8.9431	6.754	9.0108	10.6175	9.6851	9.9856	8.3365	10.0115	8.2499	9.1249	7.2719	7.9343	7.1395	8.4856	7.4836	7.2272	7.9372	8.6692	8.154	7.8027	9.9157	9.7511	8.728	8.9456	8.4139	9.0766	8.9649	9.0232	9.0155	8.2872	8.5677
MGC70857	8.8315	8.2905	10.2624	9.4516	8.8514	8.4788	7.9798	8.7674	9.6609	8.8561	9.1562	9.3097	8.1089	8.0491	9.7324	8.7554	8.1434	8.4163	8.7982	7.6539	8.4104	9.3166	9.2204	8.9854	8.0828	8.7888	8.5309	8.9824	8.3116	8.3334	7.4344	8.6046	9.0853	8.3117	10.4184	8.6355	8.4309	9.1639	8.5658	8.9903	8.5924	9.7058	8.4067	8.6339	8.7571	9.0077	8.8678	8.656	9.5468
PIGK	9.2871	9.5312	8.4632	7.9098	9.3342	9.3638	9.7977	9.5974	8.8722	9.2102	9.2128	9.8376	9.8439	9.8266	10.805	10.4361	10.6398	9.1381	9.4586	9.9274	9.4747	9.4708	8.5024	9.6507	9.8133	9.3965	9.5519	8.459	10.0658	9.7334	9.919	9.5574	9.3662	9.4413	9.337	9.2513	9.717	8.8259	9.0134	8.8097	9.4717	8.9548	9.7732	9.36	9.3686	8.8092	9.4066	9.3648	11.0937
PIGL	6.164	6.5556	6.0035	6.0112	6.0141	5.8947	6.5643	6.2796	6.2823	6.0278	5.8751	4.4776	7.0716	7.7023	6.2748	6.2981	7.2636	6.3353	6.5714	5.4279	6.4737	6.4226	6.6624	6.8824	5.6809	5.8873	5.8324	6.5609	5.2519	5.4021	4.9551	5.7575	5.4477	5.564	6.0204	5.7954	5.9893	6.2113	6.0673	7.3634	5.3084	6.4131	5.9398	6.0231	5.9208	6.021	6.2982	5.9177	6.5483
PIGM	8.0027	8.9082	9.1321	8.2252	8.9512	8.2738	6.6872	8.3851	9.395	8.2877	8.4101	8.1031	8.2451	8.3642	8.6264	7.8958	8.3006	7.9052	8.207	8.4704	8.6567	7.7396	8.4587	8.665	8.7131	8.7314	8.3168	9.4898	8.6501	8.4844	9.0364	8.3841	8.2816	8.2174	7.7888	8.5706	7.8192	9.9665	8.1241	8.1405	8.7674	8.5495	8.3866	7.8488	8.163	8.7469	8.7632	8.0706	8.5566
PIGN	8.5449	8.4657	8.6671	8.0487	8.5803	8.2587	7.9309	9.1405	9.2173	8.3858	8.3634	7.9408	8.9031	9.0989	8.7153	9.3428	9.873	7.8435	8.9806	9.3086	9.0908	8.4635	8.4294	8.7503	9.5261	8.5853	8.3879	8.3467	9.0643	8.5362	9.3122	8.5053	8.219	8.569	8.2301	8.0941	9.0915	8.9832	8.7426	7.9391	9.2415	8.1822	8.8079	8.6126	8.0814	9.4189	8.4461	8.0262	9.1522
PIGO	9.7482	9.2773	10.2486	9.7828	9.4027	9.0988	9.6055	9.9339	9.815	9.2306	10.2331	9.3337	9.8845	9.5065	9.7	10.3962	10.6229	9.7182	9.2652	9.4808	9.9504	9.1186	9.7785	9.3133	9.6838	10.7846	8.8538	10.0494	9.3828	9.4749	9.5716	9.4347	9.2459	10.8664	10.15	9.1608	9.0958	9.7126	10.0947	8.9169	9.5373	9.5784	9.4547	9.3417	9.0312	9.6399	9.7136	9.7005	10.0581
PIGP	8.1785	8.1638	8.17	8.0877	7.9924	7.9483	7.6003	7.6669	8.1206	7.5757	8.4068	9.8666	8.8471	8.3515	8.6214	8.3681	8.7228	7.3121	8.6112	7.34	7.7702	6.3575	7.2366	7.5097	7.3799	7.6111	8.2764	7.8058	8.4591	8.0286	8.0717	7.8141	7.321	8.1831	7.9185	7.6126	7.9089	8.3369	7.4797	7.1747	7.9629	7.9101	7.9975	7.0487	7.6024	8.0288	7.6451	7.8457	9.5042
C20orf185	0	0	0	0	0	0	0	0	0	0	0	0	0	0	0	0	0	0	0	0	0	0	0	0	0	0	0	0	0	0	0	0	0	0	0	0	0	0	0	0	0	0	0	0	0	0	0	0	0
C20orf186	0	0	0	0	0	0	0.6098	0	4.0005	0	0.4722	3.541	3.1768	0.6575	0	3.1982	4.8887	1.8642	0.9819	0	0	0	0	0	0	0	2.0241	0	0	0.4176	0	0	0	8.6211	0.5919	0	0	0	0	0	0	0	3.5124	0	0	1.4667	1.1591	0	0
PIGS	10.627	10.3967	11.0403	11.0806	10.102	10.7433	10.064	10.5401	10.6434	10.5051	10.3391	10.3242	10.806	10.5209	11.0003	10.4525	10.9148	10.8363	10.3019	10.3517	10.4854	10.6443	9.9648	10.8004	10.7088	10.2376	10.3491	10.175	10.0504	10.9669	10.4652	10.324	10.6167	10.1935	10.7537	10.5597	10.078	11.0137	10.6008	9.3392	10.5876	10.4804	10.3862	10.745	10.0079	10.4019	10.312	10.1316	11.149
ILKAP	8.9951	8.7344	8.9305	9.2193	9.2693	9.1505	9.3317	8.8058	9.4419	8.8899	9.2053	10.1999	9.0045	9.0883	9.8025	8.9255	8.2187	9.1503	9.3496	8.281	8.6122	9.0337	9.0587	8.5381	8.6702	9.102	9.1225	9.3258	8.4839	8.5217	8.2631	8.9511	9.1278	9.1048	9.4301	9.137	8.9355	9.448	8.4895	9.0267	8.9513	8.8116	8.933	8.7499	8.9636	9.2495	9.1722	8.8602	9.0559
PIGU	9.0962	8.7967	8.8781	9.2087	9.4299	9.2278	9.7007	9.1421	9.6641	8.8796	9.3764	10.2705	9.6677	10.0001	8.8223	10.1323	9.6832	9.4408	9.2834	8.6862	8.9106	9.144	8.8481	9.2668	9.0176	8.8774	8.6347	9.1845	8.9374	8.8752	8.9057	8.9443	9.3838	9.3811	9.8441	9.3087	8.643	10.0979	9.3558	9.1471	9.3432	8.9781	8.9284	9.0484	9.3007	9.2146	8.9918	8.6694	10.1056
PIGV	8.6499	8.329	8.5958	9.3259	8.2443	8.8384	8.3676	8.5442	8.0699	8.2481	8.0544	8.7421	8.1173	8.0955	8.1089	8.1477	8.6501	8.847	8.3795	8.1164	8.6494	8.5965	8.1831	8.9425	8.4494	7.9528	8.3895	7.8514	8.8095	9.3476	8.2201	8.0138	8.7258	8.2025	8.9922	8.3697	8.2207	8.077	8.4426	7.3697	8.0658	7.162	8.3617	8.643	7.9715	7.627	8.6145	8.1742	8.7266
PIGW	6.7759	7.928	7.5196	7.6531	6.85	7.8665	7.6465	7.6359	7.3808	7.5789	7.4627	7.2386	7.8215	7.6369	7.196	7.4018	8.3926	7.1173	7.5451	6.6855	7.3194	8.4511	7.0408	8.0068	7.2395	7.696	7.3538	7.1036	7.0949	7.7402	8.0034	7.366	6.2114	7.2494	8.1473	7.1673	7.6331	6.803	7.2968	7.1675	7.6387	7.7605	7.5577	7.0026	7.5038	6.9287	6.7339	6.9207	8.5387
PIGX	8.7378	9.2419	8.392	8.3652	8.9487	8.9571	8.8901	8.6367	8.9841	8.7453	8.875	9.4314	8.7299	8.5623	9.486	9.3619	9.5469	8.5154	8.5222	8.7879	8.7669	8.279	8.0076	8.5571	8.9041	8.3882	9.026	8.4242	8.1886	9.1333	8.8598	8.9375	8.8922	8.7126	8.4903	8.5931	8.8226	8.717	8.9529	8.421	9.0838	8.878	8.7978	8.8113	8.9329	8.5657	8.7835	8.6082	8.7195
PIGY	10.1779	10.4864	10.1448	10.2408	10.5908	10.4438	10.1052	10.1597	10.0899	10.0965	10.4897	11.1156	10.6448	10.8198	10.7914	11.5671	11.2327	9.9676	10.449	10.4929	9.9514	9.7034	10.015	10.4137	10.4815	10.4223	10.4335	10.6142	10.466	10.4077	10.5227	10.6517	10.0212	10.4141	9.9894	10.1471	10.6391	10.4365	9.6776	10.2314	10.1956	10.1728	10.4849	10.0774	10.3669	10.4873	10.2837	10.2053	10.7739
PIGZ	6.3908	7.8596	5.902	6.113	6.9883	7.2292	6.2321	5.8554	7.0817	7.2865	6.1592	6.8896	6.7292	8.0709	9.9133	7.3262	6.403	6.8331	6.4235	6.744	7.0495	6.602	7.6037	6.2237	6.6269	7.3407	7.0248	4.8352	5.831	6.6776	6.1391	5.7713	5.4808	6.2171	5.9392	8.2717	6.6313	6.13	6.0673	6.5097	6.0589	7.3069	6.9464	7.4599	6.8295	7.4563	6.907	7.2987	6.0024
KRT25	0	0	0	0	0	0	0	0	0.6783	0	0	0	0	0	0	0	0	0	0	0	0	0	0	0	0	0	1.3412	0	0	0	0	0	0	0.9059	0	0	0	0	0	0	0.5152	0	1.0293	0	0	0	0	2.0458	0
TMEM80	7.9298	8.4386	8.1777	8.697	8.0237	8.7417	7.249	8.4619	8.7194	8.1495	8.7955	10.0957	9.0159	9.4421	9.094	8.5713	8.6839	8.4927	8.9903	7.5876	9.0131	7.5012	8.2477	8.2071	7.7486	8.4272	8.4092	8.0952	7.8455	7.7559	7.4019	7.0149	8.0077	7.7862	7.8879	8.4771	8.0327	8.717	7.9508	7.3759	8.2561	6.6343	8.3866	8.2455	7.6661	7.3628	8.8174	8.889	9.23
NDFIP2	10.0132	10.3393	10.3177	10.3571	10.0729	10.3566	9.0518	9.9025	9.6164	10.2365	10.2993	8.9174	9.843	8.9934	9.6421	9.08	10.6219	10.328	10.1405	10.0472	10.1668	10.66	9.8308	10.7789	9.9821	10.1133	9.839	10.6356	10.4123	9.4742	10.3386	9.936	10.2495	9.8368	10.5521	10.4685	9.4486	9.6889	9.9514	9.8639	10.2403	10.0911	9.3458	9.911	10.1014	10.4528	9.8719	9.7704	9.8786
ELAC1	6.0792	5.9783	6.507	6.2304	6.9736	6.8528	7.0895	6.9115	7.0817	6.8408	6.5613	8.3861	8.2417	8.0727	8.0141	8.3076	7.9435	4.7585	7.2778	6.5096	6.7396	5.4643	6.129	6.4987	7.4862	5.5973	6.7841	6.3085	6.2673	6.5456	6.9375	6.0587	6.1981	6.7883	5.1901	5.5408	6.5902	7.3874	5.0516	4.4534	7.1785	6.6047	7.3416	6.2666	6.0662	6.7451	6.3935	6.3834	8.0986
ANKLE1	3.0277	3.091	2.1649	3.3321	3.5006	2.7244	6.6101	3.6007	4.1049	3.3643	2.6827	3.7832	3.6777	7.4301	2.8508	3.7298	3.544	2.651	3.7736	2.7772	3.8014	4.8584	3.4021	1.4047	2.0596	4.6884	3.5529	2.1994	2.0637	2.33	2.5154	3.2626	2.4774	4.2412	4.7478	3.2512	3.9916	1.335	2.9805	3.3747	2.5163	3.7663	4.3772	2.8554	2.7742	2.6534	1.5109	3.5408	2.2081
OR52R1	0	0	0	0	0	0	0	0	0	0	0	0	0	0	0	0	0	0	0	0	0	0	0	0	0	0	0	0	0	0	0	0	0	0	0	0	0	0	0	0	0	0	0	0	0	0	0	0	0
OR10A7	0	0	0	0	0	0	0	0	0	0	0	0	0	0	0	0	0	0	0	0	0	0	0	0	0	0	0	0	0	0	0	0	0	0	0	0	0	0	0	0	0	0	0	0	0	0	0	0	0
ALPP	0.8811	7.4582	1.668	3.9213	2.7201	4.3385	0	1.1615	1.4858	4.6732	1.7325	0	0	0.6575	0	0	0	6.7925	2.6698	0.6157	6.8763	8.1271	0	5.7803	0	4.3503	2.8349	4.1989	1.5136	1.4213	1.4412	10.2406	1.011	8.5472	5.8532	4.423	0	0	3.7073	0.7832	8.4277	5.3696	1.624	8.2085	8.2734	7.3355	5.403	5.2209	0
RHPN1	9.3489	9.5015	10.55	10.0731	9.3255	8.6119	6.854	7.9848	10.3849	8.3224	9.2315	10.5313	10.3534	10.0418	10.3666	10.5026	8.8616	8.3242	9.0892	6.7583	8.8502	9.3998	9.7142	7.6874	7.5079	9.3697	8.0488	9.6162	7.5916	7.813	6.6324	9.0968	9.1779	7.5511	10.4114	8.7282	7.4229	9.1251	8.7827	10.4494	8.8025	10.8092	8.1401	8.5193	9.0787	10.2649	9.6933	7.2462	10.0988
INPPL1	11.36	11.2591	11.1997	11.4618	10.7535	10.9889	11.4561	11.0821	11.135	11.2209	11.274	10.9914	10.5375	11.0204	13.0871	10.9454	10.9707	11.1677	11.1411	11.0682	11.596	11.7307	11.1122	10.9717	11.0611	11.3542	11.1464	10.9552	10.9424	11.2966	10.8326	11.8061	11.1314	11.0378	11.1115	11.1158	11.2602	11.0112	11.7041	11.5979	11.1958	11.7084	10.8643	11.4016	11.4647	11.3409	11.4332	11.6105	10.4234
OLR1	9.855	9.1964	8.8579	10.1274	8.1183	7.4436	6.814	8.9943	6.1049	9.2153	8.3429	2.7765	4.3812	6.2599	1.2492	4.3278	6.7349	8.8893	10.4759	11.0685	8.1131	4.5206	10.8154	7.766	10.8433	8.7387	8.094	7.9243	11.2254	10.6293	10.5597	11.6495	8.4077	8.5953	7.891	10.5531	9.7692	8.125	10.5641	10.0935	8.0842	10.4733	7.5213	10.3484	9.0646	6.1961	10.662	9.9798	4.2944
RHPN2	12.4154	10.5965	11.2164	8.2666	10.8829	12.0004	7.5116	10.0351	9.6673	9.9202	10.8383	6.3551	6.1105	7.0824	9.3632	8.2738	5.4665	11.3579	10.4611	9.7492	9.8634	11.557	11.1644	10.943	9.8391	10.7011	9.4925	11.1662	9.8851	10.244	11.3507	11.4015	11.3844	10.4862	10.4506	12.5369	7.9213	9.5414	10.5907	10.742	11.2751	11.4386	8.3911	10.6029	10.8667	11.2338	10.2716	9.5652	7.1727
SRRM1	10.9133	10.521	10.3756	10.5872	10.7889	10.4178	10.2765	10.7988	9.6673	10.5155	10.7663	10.3806	10.5846	10.2545	10.6946	10.2851	10.1715	10.8615	10.6374	10.9594	10.9297	10.8886	10.8198	11.3239	10.7611	11.0326	10.7856	10.5055	10.7122	10.9722	10.5206	10.8687	10.4602	10.4998	10.6276	10.8544	10.5865	9.8991	10.9159	10.2219	10.5267	10.5077	10.5439	10.6545	10.7691	10.66	10.7871	10.8578	10.1891
ITGAD	1.8177	3.2419	2.421	2.0927	2.8112	1.38	5.9789	3.074	2.8078	1.4279	0.8273	0.6154	0	1.7266	1.7697	0	3.1469	2.0596	5.5643	5.489	1.8972	0	1.4139	0.8669	5.2417	1.0549	3.5993	0	1.7593	2.1232	2.0007	1.1986	0	4.9198	1.8222	1.1879	7.156	1.5996	1.7214	2.2032	1.6535	1.3294	1.0293	0.5016	1.1165	0	1.1591	3.5408	1.8425
MGST2	10.622	10.3631	10.79	10.008	10.7145	9.873	8.8804	10.0787	10.1963	9.7829	10.9325	10.3061	9.7391	9.9805	10.6246	10.03	10.1431	10.0111	10.7686	9.3714	9.8119	9.3949	10.9018	10.06	9.753	10.4925	9.941	11.2491	10.4363	10.4502	9.8462	10.2356	10.3606	9.3592	10.1161	11.4375	8.9811	11.2979	9.9614	11.0871	9.9435	10.0811	9.2988	10.1828	10.9678	11.2322	10.2578	9.7253	10.2826
SRRM2	13.6644	13.594	13.8376	13.9176	13.5513	12.6308	12.5814	13.5095	12.1358	13.2058	13.1562	12.2565	13.4617	13.3315	13.7628	13.1395	13.2163	13.7743	13.2017	13.2003	14.1216	13.1956	14.547	13.8581	13.1905	13.6397	13.2911	13.8737	13.4435	13.1872	12.855	13.6114	13.3571	13.1784	13.5217	13.6626	13.3179	12.6377	13.7695	13.7474	13.2281	12.789	13.5114	13.414	13.3846	13.55	14.0925	13.6372	12.8139
RAET1L	7.0293	3.8239	2.5338	2.604	3.5006	6.3843	0	4.0942	3.0361	4.4954	6.6677	0	2.249	0	0	0	0	7.3168	4.0951	1.0458	2.3469	3.4384	3.0859	3.0729	1.3698	4.5625	0.8212	3.3193	7.8135	7.2642	2.717	5.1477	4.1499	5.2857	5.3056	2.3953	0	5.5449	4.1422	3.0373	2.9758	6.8764	3.8088	1.4132	4.7069	4.7791	5.1758	3.8219	0
SRRM4	1.178	0.9561	0.9039	0.4466	2.4058	1.38	0	0.6946	0.6783	2.7902	1.3498	8.788	5.4383	9.4658	1.0235	1.2406	5.139	0.6117	1.7815	0	0.7495	0	1.1689	0.4976	1.1297	1.8852	1.8813	0	1.0428	1.4213	1.6527	0	0.5923	0.523	0.5919	0.8892	1.4094	0	0	0.7832	1.1938	0.5891	2.2153	0	0.6637	1.4667	1.1591	2.2494	0.6015
ITGAE	7.7553	7.6728	7.2939	7.7242	7.8491	7.8565	9.8496	7.4996	8.5226	8.3507	7.4371	8.4707	8.4066	8.0396	8.6963	7.7961	8.6996	8.4096	8.1186	7.9694	8.0178	7.2228	7.6552	7.8456	8.1687	7.7903	8.0107	7.9208	7.4545	7.97	8.0877	8.3536	7.3881	8.3392	7.2494	7.4179	8.8909	7.9525	7.2755	8.2539	7.8085	7.3251	7.9497	8.004	7.7349	6.9234	7.2486	7.8299	8.8959
PDK1	8.9093	7.4888	7.083	8.7158	8.8581	7.3404	8.1945	7.6537	7.3651	7.9703	9.3251	7.8996	6.7934	6.7601	7.179	6.5637	7.9862	9.3468	7.6678	7.3658	7.0196	9.8841	8.2615	9.7868	7.3592	7.3879	7.9869	7.544	8.212	9.1453	8.5816	8.1224	7.2791	8.3333	8.4364	8.5995	7.695	7.2016	8.7732	8.7089	7.6418	10.427	8.2229	7.5264	8.7822	9.262	8.6325	7.9333	7.3248
SEPX1	8.8552	9.1107	9.3945	8.2919	9.2823	8.7764	8.7873	9.3033	9.8492	9.4017	9.5065	8.9856	8.2928	9.4973	9.4516	8.7371	9.1678	9.3303	9.4036	9.1083	8.9901	8.4068	10.2347	8.158	9.0928	9.2937	10.0426	9.1755	8.6653	9.1358	9.3964	9.3577	9.9855	9.4303	9.3935	9.4366	8.7087	10.0518	10.0871	9.847	8.8272	8.4697	8.433	9.2412	9.3876	9.1633	9.4943	9.6742	8.5861
PDK3	7.4074	6.7943	7.1286	7.1177	7.3418	7.5085	7.6653	7.2469	6.8309	7.5499	6.9912	8.6496	8.5559	7.9782	9.3094	8.6647	8.205	6.5779	6.7778	7.6634	6.2073	6.6571	6.892	8.0411	7.1618	6.7578	7.4893	6.2451	7.2233	7.261	7.3685	7.8437	7.4269	7.8559	7.4759	7.1587	7.6717	5.9522	7.4325	7.5189	7.0292	6.8324	7.2623	7.1991	7.0298	7.3355	7.1889	7.7314	8.4897
PDK2	9.085	9.5745	9.663	9.2167	8.9649	9.2488	8.6044	9.3492	9.7531	9.5441	9.0057	10.6188	10.083	10.3947	9.5087	10.4794	10.1032	8.8667	9.6031	9.1365	9.9838	9.1127	9.3447	8.4992	9.2809	10.2084	10.2028	9.4246	9.4033	9.2571	10.3333	9.4025	9.9182	9.4404	9.9908	9.4525	8.8173	9.965	8.4089	9.2481	9.4364	8.3069	9.6755	9.0541	8.7936	9.3058	9.8451	10.3828	9.3492
EBP	10.8241	9.8148	10.6535	10.1034	10.6607	10.3236	10.4291	9.6338	11.1617	10.0116	11.113	9.5671	9.1908	9.3468	8.8344	8.5417	9.5426	9.8462	9.7001	9.0537	9.5302	9.6995	10.5338	9.2869	9.3578	9.9757	9.1373	10.8618	9.5441	10.8326	9.2936	9.8879	11.3334	9.7244	10.0861	10.2939	8.3175	11.1942	10.744	10.3413	9.8392	10.3263	9.1873	10.4163	10.4821	10.2551	10.2498	9.4304	8.7493
PDK4	10.4783	9.118	10.2717	8.6299	10.8687	10.8949	9.4185	12.288	11.086	10.423	9.9289	12.3112	12.4457	14.5203	15.2061	15.0342	12.873	9.4872	10.2287	12.1081	12.2833	9.337	10.6942	10.2264	10.917	9.6085	13.3461	9.0377	10.0561	10.9847	10.3689	9.1077	9.5562	13.0992	8.7469	9.0305	12.0344	9.2554	10.6828	10.5077	10.1919	9.6279	11.5995	10.1792	6.5527	9.181	8.4538	13.9051	13.9146
SUN3	0.5068	0	0.9039	0.7872	0	0	4.2788	0	0	2.2642	0	0	1.0513	0.6575	0.4269	0	0.6427	0.6117	0	1.8724	0	0.8131	0.5019	0	0.4814	0	0	0	0.3391	0	0	0.3323	0.5923	1.4581	0.5919	0.5121	0.4999	0	0	0	0	0	0	0	0.6637	0.9122	0	0	0
LNPEP	7.6387	7.5624	8.1722	7.5552	6.7556	6.649	6.7259	7.7686	6.2485	7.5253	7.5804	5.2769	7.211	6.5121	8.4094	8.717	7.7547	6.3877	6.5459	8.9314	8.0839	6.4226	6.985	8.7266	8.0453	7.4866	8.0695	7.7902	8.5837	8.0653	8.8902	7.8005	7.1715	8.0173	7.3108	7.5517	7.4229	5.8235	6.7906	6.4815	7.8917	8.0151	6.7718	7.1198	6.9434	6.8755	6.9722	8.3394	7.5381
MYO5C	10.4943	10.8325	10.18	8.6146	10.5669	11.2763	5.7942	10.3687	9.3378	9.588	10.5895	5.836	9.2028	8.7451	8.787	10.7973	8.4977	11.1765	10.2368	9.6976	10.612	9.9744	10.8163	10.6318	9.7651	10.6745	9.9793	11.2607	11.0597	9.9211	9.774	9.7255	10.6979	8.9375	9.6272	10.658	8.2601	9.4167	10.182	10.9605	10.3724	10.6941	9.6838	10.6315	9.2799	10.0462	10.0929	9.4539	10.615
ALPI	0.8811	5.4364	0.9039	0	2.8112	1.38	0	0	3.4065	12.2476	0	0	0	0	0	0	0	1.04	1.7815	0.3404	3.0863	0	0	0	0	3.9586	2.5813	4.6411	0	5.3555	0	5.2396	5.8159	7.5909	1.0104	3.1851	6.0172	0	1.1035	1.2881	0.5152	2.8179	0	1.8052	4.6409	1.4667	1.5109	4.8346	0
ZNF292	10.4285	9.7705	8.8361	9.0129	9.911	8.7658	8.5986	9.677	9.4481	9.8479	9.1454	8.5238	9.3379	8.7958	9.6358	9.6285	9.5737	9.6936	9.3002	10.3805	9.9935	9.9585	10.0271	9.9863	10.243	9.9134	9.2424	10.3334	10.149	9.2946	10.1662	9.8716	8.7549	9.665	9.6555	9.6605	9.6531	9.7446	8.8578	9.7525	9.7507	9.5926	9.3584	9.8164	9.3442	8.8906	9.5127	9.795	9.93
SEC61A1	12.9917	13.9847	13.2971	12.9745	12.7662	13.0604	13.7432	12.993	13.6838	13.0725	13.2261	12.6558	13.2006	13.711	13.2675	12.8469	13.7692	13.4301	12.6834	12.9738	12.7923	12.8939	12.8439	13.1955	12.9542	12.6172	12.8246	12.4219	13.0294	13.4201	13.2303	12.688	13.0883	12.9955	13.043	12.8683	13.078	13.176	13.2879	13.0493	13.0241	13.1838	12.8648	13.0388	13.4993	12.71	13.0677	12.5509	12.6516
SEC61A2	6.822	6.7969	6.8048	6.3338	6.7447	6.9012	7.5054	6.3491	6.6491	6.5287	6.7221	9.0825	7.0918	7.173	7.7449	8.2905	8.0584	6.2942	6.7676	6.3432	7.1055	6.4902	6.7842	6.1714	6.6521	7.0713	6.6163	7.112	5.9112	5.9608	6.1677	7.0206	6.4633	6.7765	6.3302	6.5804	7.0133	6.6412	6.9737	7.1094	6.8996	7.2562	6.9304	7.0119	7.1637	6.8085	7.1819	6.7295	8.2643
ALPL	6.4887	8.4386	6.6356	7.3343	7.7887	7.6648	13.2984	8.1447	9.0864	7.4969	6.2501	9.0007	8.7171	9.3859	5.7461	5.4041	5.0683	7.4921	7.4517	7.8777	8.4276	8.1193	6.2142	6.4914	6.8513	7.7072	7.4392	6.2221	8.4014	9.0453	6.9096	7.6226	6.1509	9.7041	5.903	6.2638	8.8783	6.4973	7.3229	6.651	7.4211	6.8324	8.5697	7.5522	8.2869	5.5638	9.0433	5.8091	6.0817
PTGS2	7.6414	8.3623	9.5535	10.3627	7.119	8.4788	7.1495	9.6889	5.8435	6.2761	8.3936	3.0786	6.6544	8.297	2.9148	4.191	3.7979	10.4925	7.784	7.2918	8.1447	11.3396	6.105	11.2942	5.1155	6.2662	8.7752	6.865	7.3388	8.1648	7.7221	10.967	4.8025	8.4001	9.7133	7.9299	7.4299	9.1549	8.6466	7.6593	8.7387	10.1722	9.1508	9.7385	10.2665	10.8287	11.0378	8.0435	4.473
PECR	8.2244	7.89	8.5651	8.0703	8.5861	8.392	6.1166	7.8178	9.2347	8.4776	9.6082	7.4596	7.0665	6.9806	7.9637	7.7481	7.0962	6.3456	7.6353	8.0372	9.2498	9.0586	7.9433	7.8071	7.9828	7.4118	7.9659	7.7863	7.4568	7.8987	8.1844	8.4836	8.5375	7.3261	8.0234	8.2395	7.0153	7.3436	7.5388	8.7481	9.1434	8.605	7.4458	7.7351	7.5962	8.3237	7.9911	7.3549	7.093
DDHD2	9.2437	9.4978	9.7385	10.0589	9.7198	9.5951	8.5077	9.5577	9.2159	9.7697	9.3587	10.0873	9.4158	9.8718	9.9797	11.1325	9.9272	9.0914	9.6031	9.9348	9.9554	10.16	9.6012	10.5154	10.0719	9.7677	10.2594	8.7352	9.8717	9.8685	10.0956	9.761	9.731	9.6866	10.5953	9.3212	10.323	8.253	9.8016	9.2786	9.9678	9.7863	10.0949	9.7158	9.7767	9.6932	9.0534	9.844	10.8022
TBC1D5	10.3869	9.5887	9.8665	10.0018	9.8309	9.5496	9.9497	10.2887	8.8214	9.8286	9.9818	10.1331	9.9065	9.7021	9.5908	10.6652	10.3882	10.5224	9.8341	10.8526	10.2691	10.533	9.866	10.6308	10.8283	10.2254	10.0634	9.153	10.7172	9.9174	10.6425	9.8584	9.6567	10.3112	10.329	10.1772	10.4303	9.5146	9.491	9.5482	10.1998	9.6325	10.4135	10.1489	9.3545	8.8608	10.0351	10.3277	9.1363
NAPRT1	11.7319	10.8673	12.7054	12.1688	9.4299	11.3039	8.3904	10.3378	12.5628	11.0563	11.3092	8.9535	8.5803	8.911	10.3063	8.3481	6.0344	10.6483	11.1829	8.9742	10.0732	11.5155	11.1367	9.8894	9.2141	10.9307	10.1107	12.1825	10.3714	10.9474	9.759	10.7077	11.5685	10.7855	12.7358	10.9476	9.332	10.6534	11.2735	10.3023	11.1963	11.8639	10.0881	10.0403	11.7624	11.987	11.1757	10.2505	7.5285
MGST3	10.9368	11.6741	11.7099	10.6918	12.2147	11.4729	10.3306	10.2057	11.371	11.5463	11.042	10.6353	10.3552	10.1255	10.2123	10.0938	10.7197	11.4439	10.994	10.2569	10.1313	9.9759	11.432	10.6737	10.703	11.1886	11.1778	12.3367	10.5259	11.2639	10.8515	10.7104	11.5499	10.934	10.271	11.7172	10.8737	11.5821	10.7367	10.832	10.7589	11.1782	10.7907	11.0209	11.6852	11.45	11.0247	11.1139	10.6409
ZYG11A	0	2.2511	0.5216	2.3194	3.0546	0	5.4113	1.1615	0.6783	1.6384	0.8273	3.0786	0.6194	1.9586	0.7557	0.5403	0.6427	0.6117	1.5609	0.3404	1.2403	1.33	0.5019	0.8669	1.5755	0	0.8212	0	0.6136	1.005	1.1932	0.3323	0	2.3021	1.0104	1.1879	1.1649	0	1.7214	0.7832	0	0.5891	0	0	0.6637	0	0.693	0	0.6015
ORC2L	8.6901	9.2193	8.8223	8.6325	9.0977	8.7869	7.7239	8.7342	8.1725	8.7425	8.6776	7.786	8.153	7.8065	8.6023	8.3819	8.2694	8.9399	8.9121	8.4017	9.0709	9.1688	9.4071	8.6636	8.4362	9.0589	8.779	9.7636	8.9918	8.5151	8.695	9.1458	8.906	8.7231	8.9215	9.3087	8.3005	8.4975	8.5282	8.9593	8.7858	10.6544	8.5092	8.4677	8.7176	9.3455	9.2356	8.5051	8.3203
RAB9BP1	0	0	0	0	0	0	0	0	0	0	0	0	0	0	0	0	0	0	0	0	0	0	0	0	0	0	0	0	0	0	0	0	0	0	0	0	0	0	0	0	0	0	0	0	0	0	0	0	0
OGFRL1	8.1251	7.4659	7.5799	7.6322	8.0213	6.3133	8.2023	8.0966	7.1503	6.8836	6.4927	6.4103	6.1217	6.8992	3.9822	5.6327	6.5995	6.7435	7.9325	9.2277	8.0515	6.8012	7.2875	7.1189	8.6883	7.8216	7.208	7.0846	8.2235	8.2674	8.4761	7.8158	6.5215	8.494	7.2005	7.137	8.0952	6.231	7.6748	7.3314	7.3808	7.8002	7.1558	8.4018	7.0617	5.3927	6.8464	7.4406	5.7895
PUF60	11.4552	10.9416	12.7776	11.8281	11.4054	11.4412	11.4969	11.1949	12.1241	11.2379	11.9258	12.1227	11.209	11.1267	11.6724	11.8018	10.4543	11.1577	11.5924	11.032	10.9952	11.365	11.3403	11.1771	11.0774	11.228	11.3979	11.671	11.4484	11.3558	11.1918	11.3387	11.8051	11.3621	12.8066	11.3559	11.1454	11.614	11.3062	11.0325	11.3633	12.3396	11.2224	11.2793	11.6238	11.6253	11.1462	11.1204	11.4999
SV2B	9.1105	4.868	7.5332	5.8206	8.5525	5.6403	6.2118	8.0367	5.8734	6.3676	8.1301	7.674	5.5744	6.3748	12.3555	3.5173	8.5194	4.7764	8.5525	9.102	8.1858	6.5211	7.6612	5.3118	9.8472	5.7782	7.2303	5.1591	8.9506	6.0396	9.6149	6.8709	6.4646	6.9463	5.8277	7.0423	7.695	8.5276	5.0264	4.2498	7.3162	6.4045	7.357	6.2685	2.8924	4.1857	6.6655	7.2814	4.1755
ZFAND1	9.2276	9.0274	8.7007	9.7673	9.2244	8.987	8.2579	8.7938	8.8021	8.8547	8.9671	9.3145	8.8869	8.4549	9.2543	9.7316	8.7865	8.387	9.0432	9.0702	8.9269	9.3183	9.1333	9.3799	8.923	9.203	9.0047	9.4619	9.2647	8.9407	9.0597	9.8097	9.4864	8.7497	10.0527	9.2125	9.2849	8.6365	8.6974	8.8418	8.9992	9.9049	9.177	8.4159	8.6117	9.3955	8.7652	8.7195	9.8913
MYO5B	10.9196	9.6608	11.1525	9.1574	10.0781	9.71	6.3391	10.5067	10.5173	11.5539	10.7502	4.3704	9.4372	9.7021	9.0314	9.9593	11.4973	10.5078	10.5608	10.7225	11.0309	11.0615	10.922	10.162	10.8023	10.4465	9.6224	10.8742	10.4467	11.5057	10.6724	9.6085	11.364	9.3124	10.7285	10.4719	8.9847	11.1645	10.7347	9.6719	10.9346	10.2513	9.5328	10.6206	9.7308	11.491	10.3301	9.478	10.3291
TMEM82	2.6941	1.5261	4.3022	0	3.3866	1.7671	0	1.1615	2.8078	7.9944	1.8915	0	0	0	0.4269	0.9326	2.3012	3.0693	1.3002	1.2208	2.8341	1.7097	3.6131	1.1607	0	5.0818	3.2381	4.606	0	3.2313	0.5149	2.6869	5.6214	6.0934	3.7196	3.7394	2.362	2.0164	3.5032	2.5962	2.2818	3.8695	1.3571	2.6793	3.371	3.4197	0.693	4.5563	0.6015
PECI	9.2724	9.7951	9.2534	8.7743	10.9285	9.5168	9.5171	9.6168	10.2255	9.7974	8.12	10.3655	10.0571	9.7988	10.6123	9.0016	10.3589	8.1872	10.2794	9.9481	10.177	8.4542	11.3725	9.2117	9.4175	9.179	9.7344	11.4442	10.0821	10.2682	9.9151	9.2507	9.2781	9.6942	9.1793	9.3879	9.4715	9.559	9.1941	9.0757	9.455	7.6522	9.4001	9.4278	9.5715	8.5674	9.1738	9.896	10.3216
OR11G2	0	0	0	0	0.5159	0	0	0	0	0	0	0	0	0	0	0	0	0	0	0	0	0	0	0	0	0	0	0	0	0	0	0	0	0	0	0	0	0	0	0	0	0	0	0	0	0	0	0	0.6015
PPID	9.3131	8.7845	9.3973	9.426	9.4768	9.3933	9.3187	8.889	10.1429	9.531	9.271	10.1249	9.1354	9.5393	9.4431	11.039	10.1236	9.2158	9.2675	9.2737	9.156	8.8891	9.2997	9.2006	9.1279	9.1575	9.3791	9.799	8.9225	9.4467	9.3676	9.6388	9.1678	9.3754	9.7722	9.0825	9.2232	9.3369	9.0262	8.9842	9.182	9.1531	9.0481	9.3004	9.2941	9.3308	8.8582	9.4146	10.4789
PLVAP	12.191	11.0511	11.3715	10.4607	11.9477	11.4894	12.6479	12.4257	11.5227	11.4546	11.4327	10.8199	13.5696	12.7362	11.8244	11.4244	11.1036	10.9839	13.1721	12.9902	12.2339	12.1408	11.2838	10.54	12.1656	12.615	11.6885	11.2247	12.197	11.8726	12.4566	11.1938	10.5157	12.2483	10.8131	11.5792	12.4089	11.69	11.2871	11.2565	12.2061	11.0868	12.4472	11.8991	11.4437	11.224	11.5336	11.2443	12.7847
SLC39A13	10.358	10.5228	10.637	11.1794	9.8206	10.7195	11.0065	10.3078	10.7001	10.771	10.6136	10.3367	10.4855	11.1207	10.1296	10.0908	10.9504	10.6142	10.45	10.2657	10.4963	11.7116	10.362	10.9005	10.5371	10.4855	10.3626	9.5371	9.8495	11.0402	9.764	10.4631	10.6823	10.4215	10.1154	10.2959	11.0587	10.7523	11.2791	10.572	10.3853	9.898	10.2893	11.0076	11.4248	10.1476	10.6337	10.6838	10.3464
SLC39A10	9.3321	9.9743	9.308	9.2263	9.0458	9.9475	8.5887	9.0923	8.7285	9.2081	10.1888	7.722	8.1585	8.775	8.7271	7.5136	8.7884	8.7226	9.3036	9.8362	9.1783	10.1533	8.7567	10.6108	9.435	9.443	8.5981	9.1992	9.4818	9.5505	9.8971	10.1242	8.3256	9.215	8.6409	9.1457	9.5714	9.3002	9.3096	9.0425	10.2207	9.3938	9.1428	9.4858	9.2323	8.9586	10.0662	8.6826	8.2872
SLC39A11	10.5293	10.1928	11.0753	10.1884	10.939	10.7174	8.7596	9.5847	11.2422	10.1861	10.8951	7.1387	8.0777	9.6039	9.8533	7.8736	8.8789	10.6368	9.8646	8.8714	9.2332	10.312	10.2731	10.0549	9.254	9.8717	9.6161	10.7468	9.4218	10.6189	9.7682	10.0497	10.0738	9.3915	11.0438	10.4528	8.7688	9.976	9.8776	10.4847	9.4319	10.4946	8.8045	10.8733	10.488	10.1089	9.3201	9.4666	9.4918
LOC96610	11.0122	13.426	12.3394	14.8875	12.4286	10.9571	15.8559	13.8527	12.6366	13.9679	12.8784	8.0869	9.7963	11.4396	9.3953	8.8531	8.6269	16.0282	12.7459	13.6946	11.2996	12.4283	10.6898	10.8058	13.3127	12.9149	10.4213	9.1761	13.8582	16.3764	16.2351	13.9373	10.9827	16.542	15.2135	10.8595	13.4182	11.2286	11.7223	11.7531	12.9479	12.5464	14.6203	12.2047	13.2032	12.7536	13.1729	10.3233	10.2617
SLC39A14	11.998	11.4162	12.4231	11.0939	11.8904	11.5357	11.4442	11.9626	11.2042	12.1006	10.5059	9.4902	10.4714	10.5622	10.256	13.3061	10.9836	11.6328	11.1738	12.5606	11.7177	11.3819	12.0712	11.3332	12.4693	12.3683	11.0707	11.5704	11.6082	11.7113	12.5267	11.421	12.1651	11.5243	10.7379	11.5374	12.0288	11.0761	11.8793	11.5229	11.473	12.0811	12.1413	10.9165	12.4457	11.9301	10.6702	11.4298	12.3469
SCN2B	5.5114	3.8239	4.1334	3.8864	4.3159	5.5691	1.6342	5.1799	3.6328	6.4184	4.1728	5.316	2.6695	4.7844	0.4269	0	3.9099	4.4327	5.4075	6.8543	6.3824	2.4704	4.3322	3.5995	6.0945	5.6291	8.4125	4.1511	6.3024	4.1249	5.9518	4.693	4.4472	5.8419	3.9262	4.5333	6.9588	3.5435	3.5032	3.0373	6.0307	4.1409	6.4669	3.612	4.2561	2.8427	4.3302	8.8756	2.8494
CEP120	8.4543	8.8299	8.2933	8.4956	8.4935	8.456	7.4127	9.107	8.3207	8.8147	8.4931	9.2069	9.7006	9.7941	9.1	10.1589	9.9699	8.3939	8.8061	9.2891	9.0944	8.3409	8.1685	9.3328	9.2084	8.7835	8.7523	8.8595	9.3839	8.673	9.1777	9.1745	8.79	9.2547	8.5165	7.8145	9.7589	8.2909	8.4941	8.1107	8.9042	8.5859	9.3458	8.2912	8.0814	8.3853	8.6526	8.8563	9.9841
MTMR10	9.4529	9.5478	9.2297	8.6321	9.7354	10.1212	8.1583	9.4926	8.9532	9.7012	9.3753	8.9253	10.2805	9.7486	10.22	9.4808	9.499	9.7732	9.9182	9.8921	10.0478	8.9151	9.6585	9.5134	9.9052	10.1062	9.8332	10.017	9.916	9.2146	9.6842	9.5678	9.2241	9.3626	8.8231	9.6317	9.8831	8.8158	9.1647	9.6479	9.4435	9.5789	9.8121	9.3066	8.8134	9.7181	9.3512	9.7679	9.5585
EIF1AX	10.1037	10.2827	9.8193	10.1566	10.6403	10.0622	10.6065	10.6097	10.0174	10.1976	11.1296	10.1953	10.5861	11.092	10.5407	9.894	10.9663	9.7344	10.1204	10.2484	10.1989	10.4425	10.2392	11.4367	10.6767	10.2182	10.4753	10.3724	10.9374	10.3829	10.8751	10.5527	10.3811	10.4039	10.2074	10.3543	10.1296	10.3301	10.4299	10.1875	10.3634	10.7592	10.589	9.5845	10.7443	10.8142	9.9816	10.6617	9.8739
EIF1AY	8.943	8.6693	6.9368	0	8.8832	7.7097	0	0	7.3704	8.3128	0.4722	10.3702	0	0	0	9.6068	0	7.9915	9.0081	8.2511	7.8058	0	0	0	0.4814	7.9179	9.0398	8.6148	0	0.4176	0	7.1514	9.0289	0	6.4213	9.1359	8.7426	0	0.6548	0.7832	9.0041	0	0.6046	8.4609	0.6637	0	8.4639	0	5.9907
NTRK2	9.0862	7.9773	9.0785	6.0978	10.066	8.116	4.5619	10.0232	7.1381	5.6076	10.3887	8.4379	7.9301	10.75	7.5568	9.3235	7.6577	8.4096	10.9073	10.624	10.0567	7.1323	8.9267	7.6759	9.938	8.3022	8.5353	6.641	9.445	8.1168	10.9685	7.9151	9.1093	10.0983	6.5827	8.6261	10.299	7.9135	6.9262	7.9004	9.68	7.9341	10.1816	8.2989	5.3885	6.1158	7.5861	7.1349	9.3965
NTRK3	3.2984	3.8239	2.736	3.3321	4.9586	4.8199	3.2352	4.3342	3.3224	4.6246	5.2248	5.3351	3.413	6.3546	1.9085	4.5952	2.9514	3.1573	5.6226	5.3547	4.6737	3.5358	3.1549	3.7396	4.8242	2.4088	5.6681	1.9978	3.2451	4.5539	3.9617	2.2884	3.8277	6.1298	3.6629	2.9667	6.1826	2.9258	4.2331	5.5367	4.7415	4.6843	5.5326	4.9896	1.4606	2.5486	2.4104	5.1717	3.2918
ARHGAP23	9.4677	10.0402	8.894	12.8606	8.4762	9.838	10.5815	10.4221	8.3895	10.3133	9.9209	8.8035	9.5581	9.7011	7.5777	6.3712	8.7475	9.8437	10.0445	9.6495	9.7753	11.001	7.9136	11.1088	9.3665	9.3756	10.5751	7.91	9.1435	9.9935	9.6706	9.9168	8.1588	9.858	11.9272	9.4106	10.2557	8.1303	10.8706	9.0891	11.2502	9.0553	10.2243	10.364	11.2351	8.8401	10.1856	10.6516	7.5285
ARHGAP22	6.9382	6.5411	6.9005	8.0127	6.5325	6.8923	6.9855	7.6757	7.5052	7.026	7.2878	5.4624	5.3651	7.3251	3.3639	3.125	6.0589	7.1817	7.7187	7.3728	7.2436	6.7914	6.6142	7.1979	7.8795	6.7288	7.6046	5.7142	6.4927	6.3076	6.7463	6.4125	6.7899	6.7956	6.9863	5.3593	7.8059	7.2408	6.2526	6.8624	7.1299	7.2602	6.6869	6.4372	7.1295	5.2327	6.7086	6.4489	4.2162
ARHGAP21	10.9677	10.7889	11.1817	9.662	10.6752	10.8118	10.3394	10.9517	9.9036	11.1707	11.2647	9.5302	9.378	9.8965	10.7122	9.1124	9.3313	11.2226	10.7131	11.1139	10.9322	11.2333	11.5622	11.2056	11.1481	11.1491	10.5992	11.4047	11.717	10.9851	11.0207	11.7315	11.4956	10.511	10.8341	11.1038	10.9814	9.8113	11.6931	11.2553	10.8909	11.4568	10.5634	11.1069	11.5191	10.9705	11.1209	10.6639	9.7459
ARHGAP20	4.8256	6.4817	4.9362	5.4771	4.3159	6.7165	6.0263	5.7924	4.7767	7.3919	4.89	6.0993	6.4834	6.6316	5.2677	4.4528	5.5204	5.6472	5.7588	8.7212	5.8802	7.3217	4.6517	5.8018	6.6327	5.1708	6.9372	3.8848	5.9533	7.0434	6.381	5.5257	2.719	5.8958	4.5744	4.6108	7.7064	2.9258	6.7831	3.8776	5.8277	4.7123	6.5332	6.6493	6.46	2.7512	5.1	6.66	6.8233
ARHGAP27	10.6831	11.0331	11.5989	10.7046	11.215	10.6827	8.945	10.1542	9.7898	10.9125	11.1467	6.8502	8.7748	8.9177	8.5127	6.9451	7.6855	11.0432	11.1235	9.0659	10.9094	11.9344	11.6249	10.2514	9.3115	10.7153	10.2782	11.8221	9.586	10.446	9.2936	11.043	11.1437	10.1413	11.281	11.3587	9.3883	10.0614	11.403	11.7724	10.7606	11.2083	10.3071	11.0935	10.0805	12.0787	11.5179	10.4222	8.5724
ARHGAP26	10.7812	10.2914	10.643	10.2623	10.5225	9.6451	8.4062	10.4091	8.9858	9.7634	11.3358	6.9835	8.4134	8.3387	7.0979	6.696	9.0612	10.3463	10.3624	10.4657	10.9074	10.1085	11.1257	9.7794	10.3061	11.2364	10.632	11.1369	10.9615	10.206	10.5361	10.2931	11.6014	10.2052	9.6225	11.1435	9.9057	9.2091	11.2573	10.8434	10.3487	9.7266	9.6336	11.014	9.1839	10.5027	10.1756	10.1031	7.9854
ARHGAP25	7.8051	7.5837	7.4989	8.3135	7.7344	8.201	8.986	8.4376	7.1805	8.8241	7.3678	6.4193	7.5139	7.7261	5.8702	5.8753	6.7724	7.283	8.9324	8.7212	8.3424	7.342	7.6251	7.1651	9.2781	8.0674	8.092	6.7574	8.4623	8.6393	9.0609	8.2677	6.8291	9.9571	7.9777	7.4071	9.3722	6.5914	8.1152	7.4728	7.9379	7.1364	9.8435	8.1798	8.1303	7.5745	7.8324	8.0739	6.9793
ARHGAP24	8.7163	8.242	8.1458	6.8077	9.5776	8.2775	9.0141	9.2055	7.6459	8.7818	8.7828	7.5888	9.0045	8.2264	9.3752	7.0227	9.1394	8.3003	9.5068	9.4553	9.5408	7.4891	9.3355	7.7903	9.9628	9.2109	9.5782	8.8501	9.4684	8.0957	9.3268	8.1994	8.5993	8.6715	8.3244	8.0203	9.752	7.6835	7.5298	8.424	8.8108	7.3342	9.3732	8.5895	7.7969	7.9893	8.99	9.2073	6.742
NARFL	8.8301	9.2261	9.6189	9.915	9.2972	9.1687	8.8804	8.9908	9.4641	9.355	9.4652	10.0319	9.556	9.5615	9.7544	9.4841	8.6277	9.6769	9.3202	8.5515	9.1159	9.0869	9.7744	9.1617	8.8332	9.562	9.2451	9.5907	8.5669	9.1766	8.2731	9.1178	9.6774	9.4638	9.5185	9.3135	8.9941	9.7556	9.5161	9.7404	9.2868	8.1077	8.933	9.469	9.2941	9.8977	9.3761	9.2058	9.4908
ARHGAP29	9.999	8.8594	9.1186	7.6916	9.9071	8.2436	9.3376	9.9183	8.5413	8.546	8.8005	6.7324	9.5467	9.9395	8.7446	8.3031	8.6996	7.9115	10.0278	10.4143	10.0315	10.8915	9.1744	11.4384	10.3736	9.3756	9.6048	8.3334	9.6087	10.0128	10.0619	9.5017	8.8195	9.7184	7.995	9.0802	9.8517	8.7733	9.7361	9.4385	10.2305	7.826	9.7516	9.3305	8.4524	8.6756	8.4021	9.1904	9.1244
ARHGAP28	4.4623	6.8774	5.4775	6.3106	5.4307	5.3598	8.833	6.3248	4.7121	6.7596	4.9455	2.6599	6.7437	6.6566	6.6109	3.4588	6.1977	6.3353	6.3392	7.2137	5.4567	5.1929	5.4954	5.6796	7.8476	6.2148	7.5167	3.9422	6.6722	7.4721	6.8572	6.0727	3.1894	6.8125	6.1497	5.4323	8.2066	6.8418	5.282	5.4679	5.8493	3.7118	6.1448	5.4261	8.2431	2.5486	6.5657	6.5678	5.1974
NFKBIL2	7.9833	7.8459	9.629	9.2025	8.104	7.2418	9.0532	7.3568	8.5846	8.0098	8.3286	6.3921	6.3721	6.5803	6.646	8.1614	5.8641	7.8721	8.0211	6.5113	7.5414	9.0461	8.2836	6.9798	6.2148	8.0233	7.6319	9.2943	7.3497	7.9561	5.2434	7.9737	7.8763	7.7917	10.0262	7.1987	5.9098	7.4811	8.3285	8.3024	7.9401	10.0977	6.3775	7.8011	8.8888	8.9911	8.1716	7.6186	6.3793
LOC150197	3.9364	4.4384	4.59	4.5544	4.0424	4.6461	4.4962	2.4139	4.8685	4.1624	2.9945	1.0454	1.653	5.2015	0	0	3.319	3.8808	4.2135	1.0458	2.5282	4.3703	4.7442	3.3309	1.7555	5.3338	3.1158	3.8251	1.5136	2.4232	0.8935	2.6277	3.664	2.0208	1.8222	2.9667	1.963	4.108	4.2331	5.3453	1.4419	4.5664	3.051	2.5825	4.0168	3.359	5.0472	3.1914	1.6178
PCGF1	7.6892	7.9056	7.9939	8.938	8.4157	7.9761	7.5526	7.7397	8.6401	7.629	7.8273	8.903	7.885	8.0491	8.1774	7.7573	7.6776	8.1528	7.7154	7.6347	7.8618	8.4635	8.2809	7.7216	7.7287	7.9839	7.4738	8.1077	7.1974	8.0525	7.5676	8.1035	8.0852	7.769	8.4427	8.0274	7.9934	8.3048	7.6949	8.5625	7.7055	7.5592	7.6945	8.0387	8.2842	8.1592	7.8167	7.4406	7.8169
SYDE1	8.7813	9.6708	8.7127	9.3835	7.7546	9.6144	10.1032	9.1231	8.9876	9.6655	8.5177	7.8572	9.1559	9.2058	6.6007	6.2123	7.6972	9.3665	9.3311	8.9316	8.833	10.6007	8.1602	9.2067	9.0875	9.3638	9.748	8.0005	8.9359	9.4116	8.9823	9.2316	7.9437	9.5662	8.3826	8.6042	9.9932	8.9075	9.431	8.457	8.8516	8.428	9.0481	9.6979	10.1452	7.4234	9.5781	9.986	7.1039
DDIT3	9.9649	9.9644	8.3692	8.7701	10.3447	9.0924	9.7538	9.4891	10.7793	9.0411	8.8043	10.2095	9.0166	9.3745	8.3932	9.4019	10.6258	8.9982	9.3984	9.2136	8.0175	9.024	9.2004	9.6946	8.8899	9.2227	8.3632	9.2494	7.7474	7.9484	8.2138	10.3276	9.0666	8.1651	9.3402	9.4723	8.9786	10.5041	8.6202	8.944	8.7892	9.13	8.6812	8.5199	8.6419	9.9871	8.7628	8.4309	9.2339
DDIT4	14.5498	12.5461	13.84	15.8863	14.2205	12.9491	12.8839	13.9358	12.4942	10.7274	14.9527	11.1249	10.7612	11.806	10.5327	10.8587	13.0314	13.3825	13.1592	12.8102	13.1913	14.1033	13.1038	13.9528	12.7252	11.6977	11.8924	12.4447	13.1606	12.3685	11.7153	12.4507	12.3285	12.9247	13.2325	14.1178	12.8088	12.5499	12.9921	13.8217	13.7361	14.2973	12.1676	12.6245	12.8346	14.2702	12.9519	11.8477	11.7047
NFKBIL1	8.5497	8.5441	8.7857	9.7437	8.874	8.8484	8.749	8.7405	9.6383	8.8335	8.5298	10.2077	9.3521	10.2256	9.1206	9.1017	8.8476	9.1636	9.0736	8.2102	8.8244	9.6364	9.1545	8.6249	8.8092	9.0791	8.8693	8.5948	8.4536	8.8845	7.984	8.6565	8.4648	9.032	9.581	8.8222	8.7158	10.0295	8.9728	8.8373	8.7829	9.0784	8.5174	9.2599	8.9243	9.3649	8.9988	9.0113	9.2226
SLCO4C1	5.6265	0.9561	5.1811	1.4927	6.6668	1.38	1.86	7.059	6.3686	4.6969	4.8126	3.4027	5.932	8.2837	0.7557	1.71	6.8234	1.6381	5.0309	6.9782	7.7475	3.4384	4.8099	4.6612	6.4021	3.9586	5.6681	4.3335	6.0313	5.0541	6.3735	3.6617	3.9273	2.5374	3.5425	4.3036	4.7595	4.5444	1.953	4.5001	7.2648	2.4695	4.7564	5.31	0.6637	2.4355	4.1415	3.1914	3.689
RXFP3	0.8811	1.5261	0	0.4466	0.5159	0.849	0.6098	0.6946	1.1378	1.8221	1.1121	1.6452	0.6194	0	3.9822	6.6445	2.7252	1.3698	0	2.72	0	1.7097	0.5019	1.1607	0.8417	0	0.8212	0	1.0428	0.741	0.8935	1.8441	1.3351	1.8565	0	1.1879	0.4999	0	0.6548	0	2.6206	1.5932	2.7498	1.6225	0.6637	0.5271	0.693	0.7011	1.8425
COL19A1	0.8811	0.9561	1.668	2.7667	0	2.0721	0	1.7965	1.766	3.9018	1.1121	0	1.3833	4.6248	0	0	0.6427	0	1.7815	1.6457	1.6058	0	1.1689	2.9242	1.3698	3.855	2.9822	0	1.3731	1.005	2.0007	1.0258	0.5923	5.3946	1.3344	1.1879	4.4399	1.0109	1.7214	1.6612	0.8941	1.0062	4.3772	0.5016	0.6637	1.6802	1.1591	4.2591	0.6015
NKRF	8.3484	8.1352	8.2691	8.7331	8.5021	8.0213	8.4218	8.0603	8.4377	8.1027	8.1753	8.7168	8.2272	8.1464	9.0624	8.0222	8.605	7.4404	8.2235	8.2636	7.9479	7.5251	8.2924	8.3865	7.7287	8.2648	7.8641	8.3652	8.4536	8.1495	8.3754	8.2737	8.3816	8.3255	8.306	8.2395	8.1883	7.9013	8.0635	8.4775	8.1705	8.6759	8.4438	7.8011	8.1806	8.5907	7.4705	7.9221	8.2824
PCGF2	10.1801	10.6123	10.1907	11.4295	10.0742	10.362	9.3648	9.8244	10.0121	9.5841	9.8779	11.2984	11.1835	11.3502	9.9234	10.8739	10.6258	10.3545	9.9341	9.9348	9.9611	10.7579	9.9979	10.0819	9.7011	9.6677	9.6837	9.4469	9.1413	9.7473	9.7159	10.0075	9.9044	10.011	10.3298	10.5241	10.1527	10.2644	9.9778	10.5083	10.4249	9.8877	9.7859	10.2878	10.3362	10.4865	10.1535	9.1608	10.5015
TMEM84	1.4241	2.9223	1.668	2.0927	4.2522	1.38	0.6098	0.6946	2.9265	1.6384	1.1121	3.1667	2.6695	3.3558	1.6162	1.4944	0	1.3698	2.1418	0.8467	0.7495	0	0.8737	4.5387	1.7555	1.6577	2.5813	1.1359	1.8681	0.741	1.4412	1.3528	0.5923	0.523	0	1.4353	1.801	7.753	0	0.7832	2.0016	1.3294	1.0293	1.1683	1.1165	0.9122	1.5109	0	4.1336
SMAD2	10.235	10.2441	10.083	10.1548	10.2376	10.0205	10.6085	10.6193	10.4538	10.2779	10.4583	10.3104	10.1802	10.6426	10.3319	10.7396	10.7426	10.0389	10.4009	10.883	10.428	10.4378	10.0646	10.6675	10.8871	9.9406	10.5136	9.9323	10.5108	10.4609	10.7745	9.9432	9.8252	10.3946	10.2567	9.7236	10.936	10.7122	10.1978	9.7999	10.5859	9.7197	10.4875	10.3154	10.3076	10.6193	10.2143	10.3767	10.3075
MYSM1	6.6962	6.8658	6.4396	5.7049	6.784	5.1479	3.7682	6.7547	3.2332	6.7483	6.0284	3.6055	6.5343	5.1319	6.6996	6.5286	6.765	6.4789	6.2215	7.3304	7.2565	6.8303	7.0362	7.9812	7.3833	7.4064	6.5455	6.7251	7.1711	6.491	6.8028	6.8516	5.6653	6.5554	6.1702	6.6417	6.8849	4.2686	6.3059	6.5211	6.4893	6.3431	5.5326	6.6068	6.3298	5.655	6.6655	7.0692	5.7205
ATG2A	9.6825	9.0377	10.0013	10.8268	9.3313	9.1238	9.8627	9.8837	9.8426	9.8735	9.9945	10.2568	10.8094	8.8545	10.8638	10.5467	9.4426	9.5259	9.7161	9.8922	10.2873	9.8348	10.376	9.409	9.3261	9.9571	9.5948	9.5555	9.8032	9.7214	9.468	10.2147	10.6917	9.9257	10.3176	9.9795	9.3972	9.8251	10.4772	9.6014	9.7813	9.1273	9.6737	10.2205	9.6249	10.5493	10.0982	10.053	10.1304
LOC162632	6.5139	7.3382	7.5487	6.3835	6.5042	8.4711	5.2611	7.5386	7.6064	5.9803	8.7805	7.7088	10.3284	9.605	4.916	4.2948	10.368	7.2583	8.828	5.2437	9.0792	5.2225	5.1961	8.0707	7.9726	9.5397	5.2662	10.1628	4.8091	8.052	4.5074	5.4209	3.7752	7.7976	5.0862	7.8118	9.7553	4.6059	7.1586	7.7603	7.1719	7.4971	6.0459	6.6033	6.3506	3.5879	9.9839	8.9085	6.48
ATG2B	9.4856	9.333	9.1477	8.7827	9.6489	9.5184	9.3258	9.9201	9.4281	9.6313	8.6966	9.3689	10.609	10.3021	9.7254	10.5719	11.0007	9.9212	9.6668	10.1539	10.2114	9.0828	9.9097	9.6493	10.1215	9.8584	9.8128	9.842	9.9383	9.4073	9.9974	9.9329	9.2142	9.6392	9.3639	9.7588	9.9696	8.6328	9.5329	9.5243	9.9258	9.4249	9.8205	9.5891	9.3481	9.181	9.4831	9.8232	10.0348
PPPDE1	10.1283	10.509	10.1156	9.8805	9.7597	10.4513	9.7623	9.8997	9.7859	10.4159	9.9432	8.7204	9.0548	9.3131	8.6176	8.7494	9.6753	10.2828	9.963	10.6481	10.0221	10.0995	9.9436	10.2947	10.2631	10.4442	10.0016	10.4192	10.2491	10.3361	10.4831	10.6302	9.3991	10.4515	9.722	9.9617	10.7011	10.8089	10.1872	9.6681	10.2662	10.0791	10.0922	10.0983	10.4631	10.1312	10.3568	9.843	9.0475
PPPDE2	8.48	7.9665	7.857	7.8246	8.7015	8.4428	8.5181	8.5442	8.6659	7.7809	8.2957	6.5723	6.6997	7.7379	6.4094	7.0868	7.1254	8.3687	7.9325	7.8006	7.5727	8.0006	8.2358	7.4734	7.4172	8.3047	7.4831	8.114	7.7205	8.4515	7.8019	7.6526	7.5414	7.9532	8.0008	7.5084	7.3552	8.4688	8.4259	8.5121	7.3621	8.6543	7.4197	7.3648	8.3759	7.6205	7.8784	8.3505	6.9373
BMP7	4.9682	8.242	4.1688	4.5765	7.0644	8.1571	4.3174	7.9419	5.5428	8.7818	6.3493	8.4401	6.6772	8.0955	8.2313	2.7879	4.1568	8.6391	6.8405	5.775	7.1975	6.6463	4.6031	6.9271	5.849	8.0932	8.8502	5.4235	10.4107	7.3259	5.7823	7.0814	4.3784	8.5354	9.6	7.82	7.3733	9.9459	6.5815	5.3195	6.3968	7.4216	6.1658	8.2226	7.6111	9.1567	9.9442	7.21	1.3515
C1orf38	10.3604	8.3949	9.3355	9.1666	7.9302	8.3712	10.7296	10.288	8.1483	9.0445	8.8485	7.2233	7.9739	8.6603	6.7185	7.4172	8.4881	9.3479	10.1343	11.1431	9.3507	8.0509	9.7113	8.5008	10.7907	8.9325	8.8822	7.7863	10.2218	9.9916	10.082	10.1606	8.7327	10.5994	9.6243	9.6711	9.8887	8.3793	10.4094	9.3897	8.194	9.666	10.0325	10.0248	9.6131	7.7113	9.849	10.4624	6.7489
BMP5	6.3089	1.5261	6.5308	0	6.7896	4.9377	4.2788	5.1041	6.1785	5.5696	5.6927	9.3596	6.4125	6.8422	0	0.9326	4.1568	0	4.251	7.1119	3.6531	3.7128	4.2078	4.0216	4.9589	2.0816	5.3667	1.4836	5.5582	1.2281	6.216	2.7438	4.8025	4.026	2.9249	5.1152	6.6553	3.5435	1.1035	0	7.1031	4.7668	8.1507	3.2197	1.7383	1.4667	3.5214	2.4277	2.2081
BMP4	9.2596	10.3765	9.173	7.4101	9.7131	10.53	7.1708	8.3798	7.0229	10.4805	8.5803	3.7264	7.911	9.173	4.6495	5.9084	7.9309	11.8816	9.9143	7.8663	10.5757	10.583	9.3317	10.7332	8.4346	9.1791	9.5753	9.1755	11.0527	9.024	8.8612	11.5413	10.2203	9.0618	8.8424	9.8747	7.7898	6.4728	9.7263	10.3801	9.6861	8.4635	8.4373	9.6892	9.2792	12.3523	11.8605	10.274	6.9373
BMP3	6.2463	1.9336	3.6234	1.4927	4.6727	4.8199	0	5.2283	2.9265	6.3676	4.2917	0	2.9947	6.6566	1.7697	0.5403	3.855	0.6117	4.0951	5.8165	5.015	4.3703	3.0859	4.0577	4.3511	4.658	9.0492	2.3762	5.2619	5.0541	4.7634	2.2884	4.4132	5.5506	2.4764	4.0302	4.1681	1.335	3.0819	4.2498	3.0524	1.5932	5.0105	6.5945	1.4606	3.1599	3.5968	9.0527	1.3515
BMP2	9.9697	8.1496	9.2514	7.4132	9.6574	9.5325	7.7167	9.1358	7.774	8.786	8.916	8.1471	8.1853	9.3118	4.1869	9.0457	9.3649	9.4253	8.8945	8.9984	9.8152	9.6809	8.1995	9.6261	8.1687	10.1738	8.5249	9.2384	9.039	9.1858	9.636	9.9602	10.0792	8.1569	7.8085	9.3592	7.7348	8.7565	8.5505	9.49	9.47	9.2942	8.5297	8.9681	9.4636	10.5616	8.7384	8.5101	7.1676
BMP1	10.1456	11.0504	10.2019	11.2258	9.4072	11.5862	12.1135	10.4657	10.9154	11.6568	10.4431	8.4156	9.8739	10.1388	7.2557	8.497	9.3612	10.9733	10.3174	10.3402	10.4591	11.549	10.0522	11.2291	10.7904	10.4234	10.5425	9.4898	9.798	11.4478	10.1258	10.1586	10.2651	11.2704	10.1538	10.1059	11.4967	9.8243	11.8419	10.9323	10.4273	11.2632	10.1912	11.25	12.6198	9.6003	10.8835	10.4372	9.8747
GPR4	7.3037	7.9826	7.2533	6.2431	8.1492	7.2969	8.9724	8.5201	7.7621	7.4558	7.4971	7.8406	8.8588	8.8014	6.9042	6.478	7.1767	7.3868	8.5618	8.9712	7.9359	8.5737	7.0408	7.3658	7.5141	8.0732	7.7141	7.4234	8.1728	8.1237	7.5838	7.6563	6.9044	8.3927	6.8343	6.4083	8.3599	7.9846	8.085	7.7539	8.091	7.9953	8.5757	7.4599	8.411	6.6969	7.9304	7.5361	6.8623
C1orf31	8.1595	8.4809	8.0893	7.7966	8.9562	8.582	8.6599	7.5288	9.835	8.3948	8.1479	8.4599	7.3717	7.7573	7.8665	7.6537	7.0602	8.5964	8.2835	7.9832	7.4821	7.4078	8.4924	7.7018	7.4567	9.1048	8.1081	9.3082	7.9558	8.1749	8.3939	8.1089	7.8798	8.255	7.9922	8.3567	7.5302	10.1613	7.8538	8.5235	8.1511	8.6252	7.8844	7.7491	8.3347	8.8303	7.9449	7.8418	8.3707
RLIM	10.2152	9.9263	10.1111	10.3096	10.4121	10.0116	10.3792	10.1844	9.5829	9.9531	10.2598	9.9543	10.7639	10.5683	10.2821	10.2692	11.2233	9.5009	10.0298	10.7675	9.9514	9.7371	10.253	10.6605	10.3268	9.9437	10.2177	10.0156	10.6727	10.2772	10.6983	10.6095	10.2398	10.27	9.8224	10.0368	10.3299	9.6039	10.1879	10.0031	10.4702	10.5549	10.3636	9.8104	10.2685	10.4789	9.9487	10.0385	9.7319
OR5R1	0	0	0	0	0	0	0	0	0	0	0	0	0	0	0	0	0	0	0	0	0	0	0	0	0	0	0	0	0	0	0	0	0	0	0	0	0	0	0	0	0	0	0	0	0	0	0	0	0
PCGF6	6.6425	7.4112	6.1957	7.2301	7.101	6.8528	8.2278	7.2875	7.3808	7.4063	7.2553	6.1105	6.6544	6.8276	6.112	6.418	6.1529	6.6173	7.4913	7.3494	6.9337	6.8493	6.6742	6.9798	7.5141	7.0495	7.8059	7.5851	6.5346	6.847	7.4522	7.4855	7.0932	7.1902	7.6056	7.0927	8.0373	6.9285	7.0502	7.2172	7.3993	7.1569	7.3707	7.2113	7.3208	6.8916	6.823	7.5554	7.1571
C1orf35	8.4421	8.101	8.7714	9.1287	8.6699	8.4494	7.7167	7.9455	9.8121	8.4253	8.6776	9.1186	8.6494	8.9299	8.5329	7.9968	7.4511	8.8152	8.6004	7.4003	8.2159	8.5448	8.8258	8.1909	7.7394	9.0235	8.2255	9.177	7.5936	8.0379	7.0186	8.4074	8.4955	8.6868	8.5772	8.4875	8.0281	10.2839	8.5304	8.6939	8.5632	8.7838	8.1898	8.646	8.7414	9.3367	8.8754	8.2444	8.0904
SSFA2	11.9335	12.035	11.6956	11.3653	11.9699	12.3236	10.1533	11.8576	10.4862	12.3032	11.7215	9.9007	10.8661	10.7577	9.9107	9.3112	10.5258	11.6888	11.8221	12.1739	12.2043	12.5944	12.5281	12.239	11.6471	12.1472	11.8328	12.4573	12.4285	12.4104	12.3295	12.7475	11.3564	11.5816	11.9946	12.587	11.039	11.4973	11.7443	11.8231	12.5753	13.8327	11.1086	11.9983	12.1426	12.4073	12.4236	12.0674	10.4976
FEM1C	9.9672	9.6642	9.5947	8.7232	9.7831	9.3568	9.2229	9.6506	9.0849	9.4391	9.7524	8.4555	9.2781	9.253	8.4273	9.8627	8.9673	9.31	9.2069	9.7599	9.3879	9.5574	9.8009	9.734	9.6914	9.2875	9.7155	10.0809	10.0601	9.8366	9.7044	10.4687	9.7378	9.3389	8.7689	9.5614	9.9636	8.8499	9.4382	10.0782	9.4057	10.1872	9.2699	9.0484	9.4966	9.9857	9.6651	9.8252	9.3239
TERF2	9.058	9.3948	9.4223	9.8783	9.1759	9.2639	9.0317	9.2085	9.458	9.2893	9.3172	9.8467	8.9602	8.8437	9.4552	8.5747	8.9817	9.3016	9.298	9.4743	9.18	8.784	9.1375	9.2483	9.0907	9.0383	9.3446	9.4421	9.2371	9.0324	9.4433	9.3797	9.4627	9.6897	9.6178	9.4586	9.2868	9.5345	9.0405	8.8531	9.3734	8.9533	9.4439	9.1897	8.7216	9.2661	9.1738	9.2976	9.3145
TERF1	8.3632	8.7248	8.2299	8.4869	8.7119	8.8459	8.2354	8.5796	7.6109	8.6052	8.5538	9.3839	8.4404	8.8509	9.1559	9.626	8.7681	7.9335	8.7153	8.8482	8.5689	8.7766	8.2258	9.0005	8.8041	8.5567	8.5443	8.8779	8.9382	8.8087	8.898	9.1245	8.586	8.8113	9.0623	8.366	8.8744	8.1458	8.5237	8.427	8.6931	9.1671	8.7688	8.466	8.5568	8.6038	8.5707	8.4312	8.93
ASF1B	8.232	8.1919	8.2933	8.8318	8.136	7.4764	9.8364	7.856	8.3765	8.0322	9.0695	5.8427	4.9303	5.5064	4.5039	6.4707	7.4183	9.1259	7.732	6.3465	6.5905	9.2854	8.4722	7.9333	6.1111	8.0557	7.9869	8.2536	7.4413	8.4165	7.2435	7.4896	8.5993	7.6548	8.6536	7.889	5.8512	7.6474	8.2106	8.6506	7.4882	8.5041	5.9641	8.2583	8.2403	7.9332	7.4554	7.4144	3.9036
LOC344595	6.9382	7.3708	7.0069	9.3866	6.7089	7.2597	6.3852	6.652	6.8832	6.6606	6.3425	6.6121	7.3948	7.5283	6.3065	6.418	6.9134	6.3067	6.6714	6.4065	6.5386	6.0631	6.1395	7.5641	7.5723	5.9515	6.713	5.6119	7.3364	6.7781	6.93	6.7371	6.6655	6.2506	5.8783	5.7954	7.7093	5.5449	6.3873	6.4032	6.7588	5.8323	6.9156	6.2763	6.9972	5.5905	7.3283	6.4592	5.2176
GOLGA8E	0	0	0	0	0.5159	0.849	0	0	0	0	0	0	0.6194	0	2.8474	1.8976	0	0	0	0	0	0	0.5019	0	0	0	0.4682	0	0.3391	0	1.1932	0	0	0	0	0	0	0	0	0	0	0	1.0293	0	0	0	0	0	1.0247
NDUFAF1	8.6754	8.3989	7.7961	7.7871	8.0775	8.4125	7.8931	8.1728	8.9033	7.9409	8.6249	8.6496	8.739	7.6116	8.0981	7.7017	7.8489	7.7116	8.3323	7.9907	7.9676	7.1166	8.3058	8.2623	8.3635	8.0961	8.4509	8.5378	8.2274	8.5427	8.3902	7.8502	7.9075	7.9146	7.4469	8.0084	8.3398	8.6728	7.461	8.4057	8.3058	8.3676	8.0295	8.0341	8.1542	8.5352	7.9521	7.8691	8.8204
GOLGA8G	0	0	0.9039	1.6677	0	0.849	0.6098	1.1615	0	0.5086	0.4722	0	0	0	4.1594	0.5403	0	0.6117	1.5609	0	0.7495	0	1.1689	1.9573	0.4814	0.6218	0.8212	0	0.6136	1.005	0	1.3528	0	0.523	0.5919	0.5121	0	0	0.6548	1.6612	0	1.5932	0	0	1.1165	0	0	0	1.3515
FEM1A	8.6813	9.2464	9.4259	10.0658	9.4958	9.5542	9.7977	9.573	9.6328	9.6313	9.4715	9.9758	10.7523	10.3205	10.6107	10.4492	10.6188	8.9962	9.4262	9.5924	9.4383	9.7699	9.7291	8.9206	9.4049	9.4114	9.9472	9.2412	9.4384	9.1907	9.8122	9.4909	9.3805	9.5704	9.4216	8.7725	9.4982	9.4781	9.2899	9.2309	9.6009	9.9585	9.7172	9.8217	9.267	9.3611	9.5594	9.7652	9.7345
GOLGA8A	10.9058	10.4442	9.638	10.0794	10.2086	10.1308	8.6219	10.4676	10.6166	10.0774	9.368	9.7013	10.9796	10.5639	10.4829	9.3071	10.3131	10.7867	10.729	8.4398	10.733	11.1098	12.188	10.2995	9.2314	10.7815	9.9913	11.7187	7.7421	9.4066	7.6865	9.221	8.6384	8.7772	9.4501	10.5133	10.6997	9.4216	11.2671	11.7911	9.9802	10.5769	10.6141	10.074	10.8138	9.7001	10.5286	10.002	10.5963
GOLGA8C	1.178	0	1.668	2.9808	2.4058	1.38	0.6098	2.5723	2.379	3.3039	2.2845	3.1667	3.413	2.8779	5.0451	4.2948	1.0858	1.04	1.7815	2.3946	1.8972	0	1.9683	2.1028	2.0596	1.3876	0.8212	0.677	2.0637	1.2281	2.6197	2.2884	0	0	1.5988	1.4353	0.4999	3.3416	0	1.9575	2.1484	1.5932	4.0546	0.8731	3.371	1.2159	0.693	0	2.2081
GOLGA8B	9.2316	8.9798	9.1675	10.4015	10.4978	8.2398	7.5964	8.9678	9.3007	9.7926	7.0598	9.3301	10.2397	9.7161	9.6594	7.3056	8.9027	9.0402	9.9288	7.3658	10.1101	9.3588	10.8294	9.5919	8.3337	10.0071	8.496	9.8268	6.77	8.8997	6.7289	8.1802	7.3346	7.5876	9.0136	9.7251	8.9059	9.7039	9.5127	10.5849	8.4807	9.3621	9.0623	9.1203	9.7417	9.6028	9.6126	8.4286	9.7169
11-Mar	0.5068	0	0.5216	0	1.6552	0	0.6098	0	0	0	0	8.0578	3.3385	5.488	0.4269	5.5086	4.2015	0	1.3002	1.7635	0.7495	0	1.1689	0	0	0	1.1045	0	1.6417	0	0.8935	0.3323	0	0	0	0	1.1649	3.1067	0	0	0	0	0.6046	0.8731	0	0	0.693	0	4.3319
10-Mar	2.8241	2.8395	1.9394	2.699	2.76	4.0406	3.3333	2.0947	4.1402	2.4486	1.7641	5.7083	7.2339	8.0244	0	7.9465	5.8636	1.6719	1.7815	1.3767	0	2.7262	2.2703	2.4459	2.1318	3.0598	1.8586	1.8012	1.1722	2.042	0	2.464	1.5379	1.1946	2.21	2.6058	4.4931	3.3087	1.1786	0	2.5798	1.7134	3.9496	2.5964	1.8709	1.9109	1.5387	0	7.2305
LOC100125556	4.8359	5.4677	4.698	6.3015	5.0389	4.995	4.5205	5.2982	5.1125	5.5584	5.9204	7.0383	6.5934	6.242	5.0126	5.6787	6.1185	6.7294	5.2513	3.704	5.1253	5.9797	4.8075	6.3896	5.4398	4.8173	5.3322	4.2083	4.956	5.8179	5.0913	5.2112	5.7449	5.4566	6.7333	5.694	5.3172	4.5798	4.4966	4.3306	5.4901	6.7234	4.748	5.8994	5.3941	5.5323	5.6558	4.8107	5.0638
CT45A1	0	0	0.5216	0	0.5159	0	0.6098	1.5136	0	0	0	0	0	1.1075	0	0	3.1469	0	1.3002	0.3404	0	0	0	0	1.7555	0.6218	0	0.677	0.3391	0	0.5149	0	0	0	0	0	0.4999	0.5923	0	0.7832	0	0	0	0	0	0	0.693	0	0
PTOV1	10.8578	11.0402	11.6041	11.3691	11.4252	11.144	11.513	10.9372	11.8736	10.9859	11.3957	13.079	12.6818	13.2995	13.0438	12.9796	12.2099	11.3597	11.08	10.4768	10.8105	11.5897	11.353	11.665	10.5517	11.101	10.9104	11.0897	10.1806	10.7225	10.8234	10.6734	11.0697	10.7317	11.358	10.8444	10.7264	11.5776	11.0443	11.6093	11.2333	11.0312	11.2636	11.0117	11.505	11.4169	11.1092	10.9483	12.2125
CT45A3	0	0	0	0	0	0	0	0	0	0	0	0	0	0	0	0	0	0	0	0	0	0	0	0	0	0	0	0	0	0	0	0	0	0	0	0	0	0	0	0	0	0	0	0	0	0	0	0	0
CT45A2	0	0	0	0	0	0	0	0	0	0	0	0	0	0	0	0	0	0	0	0	0	0	0	0	0	0	0	0	0	0	0	0	0	0	0	0	0	0	0.3642	0	0	0	0	0	0	0	0	0	0
CT45A5	0	0	0	0	0	0	0	0	0	0	0	0	0	0	0	0	0	0	0	0.3404	0	0	0	0	0	0	0	0	0	0	0	0	0	0	0	0	0	0	0	0	0	0	0	0	0	0	0	0	0
CT45A4	0	0	0	0	0	0	0	0	0	0	0	0	0	0	0	0	1.4242	0	0	0	0	0	0	0	0	0	0	0	0	0	0	0	0	0	0	0	0	0	0.3642	0	0	0	0	0	0	0	0	0	0
RASSF7	11.3974	10.6448	11.342	11.1108	11.2681	12.0407	8.3538	10.226	12.0429	10.3228	12.1186	10.3308	10.6419	10.2088	10.5557	9.4996	9.3587	11.579	11.2853	8.7527	11.0019	11.403	11.9818	10.9631	9.5408	11.3426	9.9556	11.4489	9.1333	9.4878	8.3242	9.8459	11.6965	9.4258	11.4049	11.6786	8.8279	11.8559	11.831	11.8515	11.2494	9.92	9.4428	11.4347	10.8063	12.4153	11.0742	10.0496	10.0524
CT45A6	0	0	0	0	0	0	0	0	1.1378	0	0	0	0	0	0	0	0	0	0	0	0	0	0	0	0	0	0	0	0	0	0	0	0	0	0	0	0	0	0	0	0	0	0	0	0	0	0	0	0
LPPR5	3.5781	3.2419	3.7219	3.0456	3.4447	6.2987	0	2.964	3.8284	4.9741	4.5755	3.541	7.275	5.488	0	0	3.1469	2.9756	1.9728	4.5457	3.4877	4.0126	3.2208	4.8379	4.0398	3.3448	2.5701	2.3762	4.9884	2.7455	4.0391	3.368	3.2675	3.6776	0.5919	3.1159	5.5016	2.4773	2.1526	3.7286	3.9225	3.8188	5.1439	2.2456	4.9444	2.031	3.1725	2.8595	6.7764
LPPR4	6.398	7.1876	6.3955	6.0112	6.9131	6.5782	6.9055	6.432	5.088	6.4112	6.5415	7.0775	10.696	7.5595	5.7275	5.5651	7.137	6.0664	7.5375	7.7026	6.4956	6.5907	5.3111	6.4848	6.8563	5.7782	7.3436	4.606	7.383	6.9367	8.0249	5.8576	5.5606	7.8033	4.3416	5.5938	8.093	4.0649	5.9515	5.8021	6.9462	5.8195	8.0409	5.7272	7.0103	4.3815	6.3859	6.7881	9.3932
LPPR3	1.4241	1.5261	1.4553	2.6877	2.8112	2.8895	2.2272	1.1615	0	2.498	1.5538	5.2966	0.6194	1.45	10.6461	3.398	0.6427	0.6117	1.5609	0.6157	0.7495	3.8705	0.5019	3.1418	0.8417	1.3876	1.3412	0	3.8858	2.2303	1.4412	2.9022	1.011	4.3064	0.5919	1.4353	3.9144	1.5996	1.4452	1.6612	3.5521	3.1809	1.8491	2.77	1.7383	0.5271	3.7369	1.171	2.742
LPPR2	9.6413	9.0809	9.3129	8.8214	9.2161	9.4307	10.4547	9.178	10.0282	9.5955	9.5241	11.5269	12.0741	11.843	9.6759	11.8099	12.0814	9.1663	9.5477	9.6951	9.6192	9.5918	8.5922	8.9924	9.2437	9.123	10.3626	8.7169	8.9146	9.5309	9.0006	8.7942	10.0282	9.3496	9.3705	8.9668	10.3689	9.0757	9.5574	9.3504	9.2749	8.9766	9.8791	9.3099	10.0735	9.0126	9.5688	10.1243	11.359
HBII-52-27	0	0	0	0	0	0	0	0	0	0	0	0	0	0	0	0	0	0	0	0	0	0	0	0	0	0	0	0	0	0	0	0	0	0	0	0	0	0	0	0	0	0	0	0	0	0	0	0	0
PMS2L4	4.6433	4.2374	4.1688	4.9928	4.8552	4.6461	3.8755	4.5778	4.8978	3.9421	4.8324	6.7539	5.5415	6.4529	6.4326	5.8414	6.4314	5.3437	5.0733	4.5291	4.059	4.0787	4.2078	4.73	4.3511	3.855	4.7588	4.1511	4.3839	4.3314	3.9215	3.9303	4.4472	3.9464	4.107	4.5065	4.8242	5.3788	4.2331	4.4534	4.9157	4.6843	4.6407	4.83	5.0499	4.847	4.5738	4.7022	5.943
SPRY2	9.3993	9.5494	10.4814	8.3052	9.6435	9.8241	9.2037	9.627	8.41	9.0283	8.9298	9.5426	9.1761	9.5201	9.6734	7.3465	8.3658	9.5647	9.795	9.484	9.4538	9.1167	10.5643	9.0529	8.9183	9.4	10.3554	10.602	10.0814	8.6393	9.4209	9.3848	9.3606	9.6153	9.8224	10.0338	9.6723	10.9071	9.0592	9.8093	9.4157	10.3588	10.063	9.5303	9.3429	10.585	9.888	9.9518	8.2112
RSAD2	9.1138	9.3435	8.0847	7.2611	8.7295	7.8263	8.0531	8.4194	7.1007	9.2588	8.7456	8.3466	7.0542	7.1947	6.9083	5.5229	6.809	7.751	9.5383	9.2328	8.9147	7.7396	8.575	7.1231	9.2418	8.7056	7.8473	7.4434	8.2539	8.2721	10.1086	10.3907	9.284	8.9706	8.941	9.1479	8.7946	7.6216	9.1741	7.4611	7.7522	9.0388	7.4757	8.5972	10.125	9.7258	7.9158	8.3725	6.0255
RSAD1	9.3122	9.454	9.288	9.5281	9.5498	9.3916	9.3723	9.3492	10.0232	9.2427	9.0154	10.369	10.2713	9.9069	9.8539	9.9494	9.6733	9.0402	9.8456	9.1973	9.4678	8.9741	9.374	9.2276	9.4424	10.7682	9.3301	9.7844	8.696	9.0222	9.9311	9.3283	8.9848	9.4771	9.1187	8.8518	9.6546	10.259	8.5854	9.5144	9.5121	8.8796	9.7323	9.117	9.2211	9.6723	9.2178	9.242	10.1859
ATP5C1	11.8656	11.6828	11.7357	10.7668	12.0469	11.5361	11.3681	11.4281	12.661	11.4919	12.0812	11.9563	10.364	10.4835	11.1531	10.5085	10.8087	11.5597	11.8033	11.4229	10.9753	10.6409	11.6823	10.9524	11.7263	11.467	11.6099	12.0193	11.177	11.132	11.632	11.5659	11.9981	11.2696	11.648	11.9457	11.2745	12.2815	11.2327	11.8846	11.6397	12.6209	10.9984	11.8898	11.8925	11.7425	11.3681	11.4331	11.7045
NFS1	8.7393	9.0011	8.8306	8.9209	9.1224	9.1197	9.7935	8.5298	9.1685	8.8495	8.7752	9.3396	9.5185	9.6951	9.238	9.8802	9.9747	8.9584	9.0683	8.5036	8.6737	8.5965	8.6621	8.4542	8.6447	8.9826	8.8834	9.1408	8.4525	8.3183	8.5784	8.8397	9.1013	9.0078	9.9865	8.7893	8.5772	9.1012	8.6404	8.9082	8.8742	8.9356	9.0424	8.7118	8.8658	8.9263	9.1011	8.983	9.3899
CHD3	12.1312	11.735	11.7768	12.685	11.992	12.1733	12.2883	12.5249	11.9983	11.9648	11.9554	12.3737	13.2721	11.5901	12.4727	11.5442	12.4313	12.7185	12.0833	12.2408	12.7393	11.9886	12.1077	12.7896	12.7086	11.9542	12.6666	12.2008	11.6223	11.5684	12.1524	12.1142	10.7014	12.1098	11.698	11.6928	12.6422	11.1801	11.3049	12.8279	12.7678	11.894	12.2953	11.9849	12.2929	12.2808	12.6072	12.4837	11.7623
CHD2	11.4171	10.739	10.721	11.112	11.1002	11.0517	10.3712	11.2494	10.2982	11.0745	11.1014	10.6183	11.5022	11.2498	11.2641	11.5008	11.0652	11.3483	11.08	11.4486	11.7933	11.5879	11.7388	11.757	11.5089	11.1919	11.2176	10.8692	11.6354	11.0786	11.0839	11.691	10.7688	11.4263	10.7905	11.1661	11.2386	10.4858	11.207	11.0459	11.2764	11.6602	11.4606	10.9632	10.9281	11.0824	10.9997	11.0646	11.1394
CHD5	4.3477	3.2419	4.7149	1.2936	6.1426	5.2728	2.6463	3.7408	5.7976	5.6688	4.5035	9.887	9.0851	9.9471	11.0029	9.6718	8.8771	2.651	5.3739	5.0532	5.3642	4.3165	4.3021	4.3477	2.7104	3.4193	5.6239	3.7629	4.0792	1.744	3.7481	2.9513	3.5436	2.3021	4.2676	4.3344	7.4742	3.3416	1.4452	1.9575	4.4614	4.6557	6.6425	3.2827	2.1714	4.114	3.6685	6.0462	5.6627
CHD4	12.1052	12.207	12.4293	12.7792	12.1575	12.3944	12.2569	12.2044	12.3179	12.4789	11.8658	12.0275	12.4875	12.5733	12.3739	13.0211	12.3718	12.0991	11.9813	12.6354	11.9653	12.2343	12.3367	12.2794	12.4394	12.05	12.2719	12.0591	12.5594	12.3618	12.583	12.6988	12.021	11.9354	12.5005	12.4531	11.9418	12.5639	12.0292	12.2933	12.5072	12.4616	12.2282	12.5769	12.6126	12.2386	12.3603	12.2772	12.5454
CHD7	9.3112	9.1374	9.7719	8.7672	9.665	9.056	8.073	9.3897	9.3925	9.3067	8.6899	9.0171	9.0461	8.8364	10.061	9.9091	8.2954	8.0982	8.9736	9.3427	9.8031	9.7624	9.4778	9.8825	9.2661	9.6536	8.7198	10.0952	9.4684	9.194	9.5237	10.1989	9.6087	9.591	9.3381	9.3989	8.6755	8.4248	9.5307	9.4886	9.6065	8.9086	9.9612	9.3435	9.1172	9.7107	9.532	9.1826	9.7929
CHD6	9.6943	9.5512	9.5485	9.6445	9.6224	9.4703	9.4825	9.9053	8.6955	9.3513	9.2961	9.058	11.2866	10.9485	11.5631	12.1824	11.522	9.4506	9.5562	10.3911	10.2826	9.8714	9.9696	10.1949	10.4047	9.8808	10.2051	9.3656	10.5196	9.1874	10.2999	10.407	9.5107	9.8662	10.1338	9.7374	9.8678	8.9421	9.5363	9.3819	10.0842	9.527	10.2614	9.4563	9.5369	8.9289	9.8499	10.1922	11.2915
CHD9	9.8325	10.0858	9.8509	9.2368	10.085	9.8853	8.9724	10.3624	8.7943	9.9164	10.0908	9.0037	10.0951	9.6513	10.2869	10.3796	10.2103	9.7793	9.8555	11.0004	10.7935	9.6058	10.0231	10.8681	10.8967	9.95	10.1705	10.3077	10.7317	9.8865	10.3791	10.52	10.2166	9.8594	9.4688	10.4132	10.5001	8.861	9.7792	9.8549	10.5255	9.9297	10.1208	9.9485	9.2724	9.6319	9.5711	9.7295	10.2675
CHD8	10.3167	10.3631	10.7925	10.1525	10.4135	10.5609	10.6249	10.7422	10.2521	10.6083	9.9895	10.3218	11.087	10.7886	10.8114	11.0034	11.0929	9.4808	10.1829	10.8517	10.7525	10.6613	10.4856	10.8864	10.6802	10.5345	10.6719	10.7821	10.8631	10.6991	10.7376	10.8191	10.4996	10.5028	10.9559	10.8031	10.4372	9.8696	10.5031	10.1848	10.7227	10.9364	10.7047	10.1636	10.0201	10.4546	10.6967	10.592	11.1201
SGCA	4.0507	4.5584	4.237	3.0456	4.0043	5.7941	4.3174	5.1041	3.8284	7.7975	5.7457	1.3763	6.0181	6.1818	2.7023	0.5403	3.2355	5.0989	6.4876	6.5487	6.2595	6.1112	2.1141	4.5641	4.9217	5.4803	9.3915	4.8651	6.4142	6.4362	6.5621	5.5012	4.8791	4.981	3.7196	5.5551	7.6027	5.6507	3.5745	5.8569	4.7415	5.7263	6.7441	6.6671	3.2871	3.1599	2.7114	8.8367	3.1308
LOC121838	1.8177	0.9561	1.4553	5.3798	3.4447	0.849	1.0371	2.4139	1.1378	0.8839	1.5538	5.0867	1.3833	2.7599	0.4269	0	3.7385	0.6117	1.5609	1.3767	0	1.33	0.5019	6.9985	2.4214	1.6577	1.1045	0	3.3613	1.005	2.0007	0	0	0.9059	0.5919	0.5121	1.963	2.1869	0	1.2881	2.4038	0	2.2153	0.5016	1.4606	0	0	0	0.6015
CAP1	13.468	13.2046	13.332	12.3364	12.9419	14.2429	13.1381	13.0111	12.1748	13.1396	14.2326	11.9472	11.3493	11.5642	11.9822	10.9467	11.2049	13.4488	12.8727	12.9265	12.5676	13.5434	13.0239	13.2011	13.2188	12.8572	13.0221	12.7261	13.3466	13.7553	13.2974	13.039	13.1612	13.5787	13.1061	13.2051	13.108	12.2361	13.5408	13.1217	13.0444	12.6327	12.6294	13.5799	13.3045	12.6489	13.5073	13.2553	11.6349
CAP2	6.8356	8.5941	6.7626	6.3814	7.1323	7.3756	6.7307	7.156	7.4908	8.0345	6.5829	8.2962	6.9765	7.4731	8.4838	7.3424	5.2915	7.8335	6.924	7.3611	7.3008	6.5563	6.0786	7.5065	7.8022	6.8483	10.3457	6.5971	8.1487	7.9007	8.0945	7.4687	4.9281	7.3417	5.8277	6.5593	7.8939	6.8671	7.075	7.0468	8.0542	7.2976	7.1292	7.2473	7.4177	5.4808	7.4503	10.6953	9.6282
LOC283050	5.4709	4.8208	5.1281	6.3624	5.055	3.7026	4.5937	4.8182	5.0362	4.2925	4.9455	6.9652	3.7369	4.0521	6.8578	2.7879	3.4728	6.4178	5.0309	4.2145	5.5644	5.1005	5.7948	5.5587	6.4617	6.6145	4.8188	4.1511	4.2893	4.4907	4.0391	4.3153	3.8277	4.4859	4.3051	5.7618	4.7147	6.0983	4.9209	6.0261	4.5955	4.5664	4.9389	4.8716	5.679	5.3308	5.2242	5.3811	5.3697
NPC2	12.3038	11.4216	12.5353	13.0876	12.069	11.8529	13.0424	12.1035	12.3843	11.4834	11.7422	11.7786	12.8315	12.2285	10.1822	11.331	11.7284	12.8933	12.4238	12.2601	11.5397	11.4338	12.1055	12.1093	12.3652	11.731	11.8362	11.5851	12.2746	11.8291	12.4262	12.2235	11.8901	12.19	12.507	11.8198	12.6709	11.8233	11.6966	12.4065	11.6679	13.6013	12.2711	11.7771	11.4452	11.3323	11.6866	11.8589	11.632
NPC1	10.9936	10.2574	10.9443	10.7857	9.7274	10.592	11.0529	9.7463	9.7594	10.3607	9.7454	8.7037	10.17	9.5605	7.7598	11.0304	9.3135	9.6247	9.5506	10.185	9.8771	10.6766	9.4979	10.791	9.969	11.1748	9.7524	9.97	10.0511	11.7186	10.4525	11.1332	10.2332	10.5927	11.0278	9.6712	9.9853	9.5765	10.9521	9.8247	9.5341	9.6697	9.7522	9.816	10.8318	9.932	9.55	10.7454	10.2127
SKIV2L	9.6462	9.868	10.1237	10.2042	9.8673	9.7748	9.9241	9.9587	10.4068	10.1677	9.2509	10.0965	9.8639	10.0515	10.0501	9.0236	9.5032	10.0948	10.1784	9.8435	9.9485	10.4511	10.2541	9.6263	9.8152	10.2977	9.8857	10.2711	9.9277	10.1635	9.6645	9.873	9.284	9.8898	10.5683	10.0762	9.9121	10.443	10.386	10.221	9.9551	10.0918	9.9651	10.2359	10.3398	10.5009	10.2865	9.8741	10.5767
SNORD11	0	0	0	0	0	0	0	0	0	0	0	0	0	0	0	0	0	0	0	0	0	0	0	0	0	0	0	0	0	0	0	0	0	0	0	0	0	0	0	0	0	0	0	0	0	0	0	0	0
TNFSF12-TNFSF13	8.5833	8.4129	7.4933	8.0772	8.3187	7.5286	9.3486	8.4002	8.8782	8.6288	8.1126	6.884	5.8371	7.1621	5.8652	3.8984	4.8178	7.6279	8.9754	8.2416	5.9829	6.6796	9.2503	3.8705	8.3225	8.5641	8.6594	8.574	8.25	8.8748	8.2235	7.901	8.3379	8.6382	7.795	8.2784	9.0852	8.4587	7.4043	9.5096	7.5423	8.344	7.9663	8.6674	9.0003	6.9337	8.9248	9.0603	6.2074
C3orf59	7.6565	7.5479	7.0166	6.7359	7.1759	7.9989	8.1604	7.1685	7.6153	8.659	7.4078	8.9795	7.5054	7.3509	7.8665	6.5427	7.0171	8.0758	7.1636	8.2798	6.9812	6.8775	7.4161	7.0398	7.9574	7.6922	7.4167	7.2639	7.6893	7.9348	7.9518	7.6947	6.4811	7.5171	6.5596	7.5873	7.7515	7.1561	7.4468	7.2242	8.0378	7.5707	7.9497	7.4599	8.215	6.9698	7.3611	7.565	6.735
C3orf58	8.5706	8.9581	8.4471	7.8475	8.5342	9.1586	8.3066	9.219	8.6955	9.4461	8.8055	6.8234	8.4337	9.2058	5.8954	7.3665	8.9977	8.5806	8.7711	9.5263	9.2118	8.7964	8.1644	9.4923	9.6956	9.2017	9.3557	8.0072	9.3088	8.9671	9.3035	8.9229	8.7481	8.6929	8.6317	8.3435	9.6239	8.1198	8.7523	8.2367	9.0185	8.2046	8.875	8.9403	7.8635	8.2393	8.6614	9.309	6.9373
PRKCB	6.9431	6.3213	6.5511	7.5839	5.9752	6.9212	8.4972	8.7258	6.5459	8.4289	6.4293	2.9847	6.0181	5.9589	6.2092	9.1064	4.2449	6.3909	7.7904	8.3307	7.9075	4.6567	6.6385	5.5074	8.8269	7.6885	10.6483	5.4434	7.5916	8.2113	8.752	7.5783	5.8289	10.3974	7.5559	7.07	9.0969	4.1499	6.3163	5.6237	6.6397	6.5358	9.9384	5.8363	5.5044	5.5638	6.6915	10.0221	5.2956
RAB3GAP2	9.6616	9.7086	10.1168	9.6432	9.6232	9.6407	8.828	9.6616	10.1815	9.738	9.5541	9.5177	9.4483	9.9224	9.7567	10.058	9.8022	8.9274	9.5459	10.3309	10.039	9.6142	9.9582	10.148	9.9548	10.2162	9.6385	10.6131	10.1567	9.7464	10.4293	10.1861	9.3606	10.0137	9.3516	9.6643	9.8413	10.0879	9.8776	9.3773	10.1313	9.9563	9.7446	9.4622	9.7199	10.0686	9.8432	9.4615	10.4882
IL4R	11.7439	10.9539	11.4364	12.8438	10.9594	10.5471	11.2627	11.4964	11.2522	11.0902	11.4218	7.9029	9.5673	9.3595	8.9831	6.7211	8.4259	11.7722	11.3603	11.1628	11.479	11.7278	11.5278	11.0576	11.531	11.35	11.7124	11.2373	11.0491	11.9102	11.0785	11.6968	11.3703	11.8545	11.5065	11.8653	11.7303	11.3785	12.2463	11.5502	11.0781	11.3201	11.1826	11.6509	11.6649	11.4425	11.5452	11.7963	8.1781
BHLHA15	1.8177	0	4.9156	2.4206	3.0546	3.5131	2.6463	6.3024	2.8078	3.774	2.165	1.3763	0	4.7844	2.8474	4.7736	5.044	2.5243	2.5548	7.8891	5.8119	2.4704	6.4104	3.5995	4.1724	2.6753	4.0963	2.6756	4.9016	3.6722	5.8589	4.634	3.7207	4.856	3.0181	1.9937	2.1086	6.7011	2.3279	1.2881	1.1938	3.8188	1.3571	1.8052	1.1165	1.4667	1.1591	2.9789	5.8683
PIKFYVE	8.9393	9.4326	9.1039	8.9434	9.1477	9.1197	8.7366	9.6394	8.5249	9.5764	9.0432	8.356	9.2402	9.04	9.6649	9.5327	9.7326	8.8101	9.2305	10.2651	9.9234	9.4646	9.3082	9.3611	9.8012	9.5905	9.4473	9.5148	9.9115	9.0434	9.9556	9.8812	8.7066	9.6782	9.0277	9.4393	9.6109	8.1276	8.4616	9.2361	9.5808	10.2205	9.6992	9.2841	9.0896	8.7978	9.5943	9.286	9.4583
C3orf51	0	0	0	0	0	0	0	0.6946	0	0	0	0	0.6194	0	0	0.5403	0	0	0	0.3404	0.7495	0	0	0.4976	0	0	0	0	0	0	0	0	0	0	0	0	0	0	0	0	0.5152	0.5891	0	0	0	0	0	0.7011	0
C3orf50	0	0	1.2058	0.7872	2.2837	2.3238	1.0371	0.6946	3.138	0	1.1121	1.6452	1.653	2.987	0	3.3344	0	0	0.573	0.3404	1.2403	0	0	0.8669	0.8417	0	0.4682	1.1359	0.3391	0.4176	0.8935	0.3323	0	0	0	1.1879	0.8704	0.5923	0	0	2.4038	0.5891	3.051	0	0.6637	0.5271	0	0	2.6259
C3orf52	9.7581	9.649	9.4094	8.2478	8.3526	9.6737	6.596	8.1384	8.4452	8.5214	9.2222	4.7006	5.0519	4.6248	3.9179	2.5844	2.4568	9.2846	7.3605	8.2307	8.3783	8.4511	8.8663	8.97	7.2915	7.8454	7.7683	7.7547	8.5909	9.4585	8.0508	8.8608	8.4751	7.1553	8.6372	9.5976	6.4587	8.2457	9.0716	8.7957	8.4876	8.5688	7.4544	9.3174	8.9138	8.5317	8.3513	7.8019	3.2135
C3orf55	6.2383	6.082	5.5463	2.7667	5.2792	6.2388	1.3663	3.7408	6.8905	4.3233	5.533	1.6452	1.8801	3.3558	0	0	0	5.4346	5.8347	5.2973	4.6347	5.56	4.6987	4.4867	4.0046	6.7288	4.8383	5.5018	2.715	5.8843	4.1124	4.1775	6.1713	4.7191	3.9736	5.3742	4.9455	3.1067	2.7536	6.3908	5.6905	5.9894	4.9142	4.5771	6.3193	5.0717	6.2868	2.8595	1.8425
C3orf54	3.7683	4.6148	4.8946	6.4785	5.2792	5.7518	7.6003	5.5281	6.0923	5.9411	5.407	5.8953	6.5836	6.4997	5.2417	6.6314	5.3913	4.7197	6.1736	5.0416	5.4567	5.8712	4.2713	4.73	5.6698	5.5147	6.1763	4.4168	4.7393	5.4248	5.2916	5.0382	4.8285	7.1988	6.3058	4.1734	6.5186	6.0549	5.0008	5.1541	5.4568	5.2018	6.1448	4.9513	6.0911	5.3149	5.2478	4.9266	5.5236
C3orf57	9.6113	6.16	7.6124	8.5314	7.597	9.0966	2.6463	8.7612	6.8233	6.5737	8.5434	8.5363	11.4314	10.8036	6.2159	6.2898	8.9229	7.8632	6.822	7.382	6.4737	8.4291	6.0963	7.6788	6.2677	9.3603	6.4411	5.6294	9.3069	7.4694	6.529	6.5544	9.1563	5.4388	9.0961	7.0376	5.8512	4.2686	8.3338	9.5495	7.5621	7.4552	8.2987	6.7806	8.3733	8.421	6.9363	4.0017	8.5062
CAPS	9.1269	8.7216	9.5841	10.0342	9.215	9.571	6.745	10.1644	10.8404	11.1949	10.2616	8.6089	10.0129	10.2701	9.8058	8.191	8.6879	9.6353	9.8668	8.3067	9.5021	12.099	9.9246	10.9958	8.1223	10.1161	9.5438	8.2046	7.5453	9.8249	7.5479	10.2297	11.5257	8.4057	10.213	10.1724	8.0598	13.0349	8.4639	11.2121	9.5315	10.6692	8.603	10.7488	10.2875	9.9366	9.6172	7.9805	8.0232
DYNC1LI1	9.3083	9.0117	9.2769	8.6272	9.3051	9.2083	9.995	9.5951	8.9652	9.1863	9.4549	10.0652	9.4615	8.9075	9.9261	10.1566	9.0243	9.3088	9.2399	9.6191	9.2201	9.2678	9.3167	9.6224	9.5972	9.3048	9.3997	8.7553	9.9611	9.408	9.6507	9.4557	9.3617	9.3467	9.746	9.8131	9.7247	9.2768	9.2414	9.3247	9.5929	9.8051	9.5328	9.5344	8.9466	9.0101	9.3707	9.3947	9.0161
DYNC1LI2	11.5687	11.7073	11.5173	11.1477	11.4835	11.6379	11.0339	11.5117	11.1764	11.6137	11.9099	11.2952	11.0237	11.1072	11.6213	11.1219	11.4595	11.4051	11.4038	11.7428	11.78	11.8725	11.5848	11.6351	11.832	11.5718	12.1369	12.0164	11.9761	11.4764	11.7459	12.1305	11.8818	11.6563	11.5457	11.9237	11.8145	11.0179	11.7819	11.8472	11.7029	11.3294	11.286	11.7437	11.3702	11.475	11.3177	11.9464	11.6822
TRPC1	6.9132	7.3871	7.2158	7.004	7.1844	7.4168	7.1812	7.434	6.7121	7.6167	6.8627	8.4943	8.6742	8.582	8.6087	7.4699	8.3134	6.6855	7.5749	7.8842	7.6033	8.0302	6.5515	7.7523	7.8124	6.9834	7.9516	5.5018	7.3221	7.3259	7.6407	7.3082	7.9287	7.2983	7.1703	6.8209	9.1765	5.1709	8.0697	7.0546	7.7608	6.3068	8.0323	7.3354	7.7389	5.6924	7.0346	8.3198	7.082
EFHC2	5.2333	4.6148	3.7219	5.3672	5.4732	3.947	2.3808	5.6034	3.486	6.17	4.7926	3.1667	5.932	7.938	7.2687	7.3585	5.836	3.7735	4.2874	4.1725	4.6347	4.3165	3.6613	7.3293	3.3931	4.1459	5.9712	3.6978	5.6371	5.7558	4.0009	5.2296	3.7752	4.4859	1.0104	4.946	4.6448	0.5923	1.953	4.2498	3.7491	2.7109	3.1389	3.9591	4.2561	4.254	1.5109	5.6564	6.2867
EFHC1	8.9318	8.5693	8.4844	8.5978	8.791	8.5141	7.2276	8.0093	8.7885	8.982	7.6412	9.5156	9.3077	9.7532	10.576	9.7994	9.7364	8.9797	8.5766	7.9877	8.9608	8.6382	8.7244	8.9593	8.6953	9.1764	8.1747	7.4777	8.1338	8.25	7.8483	8.2677	7.9287	8.1613	8.3153	8.1687	8.631	8.429	8.6672	8.9738	8.7124	7.4046	8.4884	8.7147	8.0436	8.1769	8.6258	8.2738	10.0837
CAPG	12.2198	12.1609	13.011	11.6338	12.7946	12.2903	11.9652	11.5862	12.0188	12.0082	12.5247	7.4421	7.715	9.3671	6.5539	6.2212	8.3235	13.3633	12.6569	11.6683	11.3404	12.1893	12.8008	11.8129	12.3922	12.1099	11.7623	13.3514	12.2261	13.0996	12.5262	13.0218	12.7288	12.4568	12.3968	13.8379	12.2698	12.0837	12.9156	13.0574	12.3696	11.9671	11.7903	13.0561	12.1693	13.5604	12.6684	11.972	7.9067
TPRKB	7.7412	7.9986	6.6853	7.6609	8.1492	8.2049	8.4675	7.9273	8.6357	7.83	8.1281	8.2029	7.0716	7.5683	7.503	7.6373	7.3455	8.3825	8.0191	7.4516	7.2371	8.0591	7.9505	7.9598	7.9597	8.1102	8.0192	8.2592	7.1498	8.0992	8.0438	7.9472	7.79	7.9093	8.3913	7.8173	7.9506	8.5821	7.3586	8.4421	8.1113	7.638	7.597	7.8251	8.3733	7.8223	7.2427	7.5066	7.4194
ETHE1	9.3302	10.2859	10.8416	9.4805	10.9202	9.9322	9.3103	9.2559	9.4053	10.2335	10.5694	7.9533	8.5205	8.4549	8.8322	7.9657	8.0333	10.1109	10.4779	9.0479	9.2734	9.3737	10.4722	9.4748	9.0917	10.1147	10.0097	10.9002	9.1509	9.38	9.1883	10.1053	10.6106	10.1464	10.9313	11.2746	8.8846	10.5648	10.2027	10.6064	9.2353	11.2759	9.399	11.6906	10.1548	11.6177	10.2143	9.7092	8.0001
PRDM16	9.4082	8.14	8.438	3.7373	9.0245	8.1119	3.8228	8.847	7.6415	8.7468	8.2058	5.7882	6.6312	6.5976	12.0045	6.3311	4.9158	9.2298	9.2422	8.8466	9.5735	8.3577	8.7609	8.6399	9.2361	9.88	7.7008	8.9548	9.1347	8.4023	8.8612	7.5245	8.8468	8.1788	7.6463	8.8899	7.1891	9.0798	7.8502	7.9177	8.8543	6.8324	6.9464	7.5329	8.7687	9.6223	8.5012	7.8959	6.343
ABCG1	10.3295	8.6957	10.3911	9.9942	8.9348	8.888	9.4152	9.1578	8.2739	10.726	10.4503	10.0465	10.1895	10.4095	10.7545	10.765	9.9038	9.0532	10.5411	10.1215	9.1016	8.5823	9.4132	9.5513	9.516	9.7488	9.0843	9.3027	10.7357	9.7413	9.9821	10.2675	9.5745	9.665	9.8232	10.2319	10.0896	8.2885	10.6325	9.5702	8.3483	9.8083	9.8646	10.2873	10.5038	10.0828	10.0562	9.2961	10.5312
ABCG2	5.945	5.9783	5.3134	4.2587	5.5808	6.2987	5.7012	6.7213	5.386	10.3109	5.1	6.8568	6.8278	9.5179	5.0749	6.4632	6.7042	5.1427	6.6365	6.1764	6.0967	5.1929	5.0095	4.4327	6.3043	6.1396	7.2303	7.625	7.2486	6.4306	6.8625	6.3266	5.2501	6.7842	6.4128	5.389	6.9636	3.9746	5.3032	4.8638	6.0589	5.8065	6.6796	5.2794	5.2842	4.4117	6.2868	7.8059	7.6744
PLSCR5	0	0	0	0.7872	0.8951	0	0	0	0	0.5086	0	0	0	0	0.4269	0	0	0	0	0	0	0	0	0	0	0	0	0	0	0.4176	0	0	0	0	0	0	0	0	0	0	0	0	0	0	0	0	0	0	0
ABCG4	2.2594	2.7313	2.1649	2.2105	1.8398	3.0376	3.5262	2.4139	2.5365	3.5319	2.3948	3.541	2.7862	3.5814	1.2492	2.5844	2.4568	1.6381	2.8755	2.8321	3.1976	3.4384	1.4139	3.1418	3.22	2.2545	3.3509	0.677	2.0637	3.1243	2.2809	2.5014	2.4774	3.2173	2.3385	1.1879	3.5049	2.8261	1.1035	2.5962	2.8949	2.0092	3.1389	3.2197	4.0168	1.4667	2.4104	4.0017	2.6259
ABCG5	1.8177	2.5111	1.668	0	3.1967	3.6109	1.3663	2.5723	3.8284	8.3966	1.1121	4.038	1.3833	3.8359	1.4443	2.6898	3.319	1.6381	1.9728	1.0458	2.9657	1.7097	2.3678	0.8669	1.9156	6.5905	3.0506	5.0062	1.2174	2.6714	3.9215	3.506	2.187	3.9867	2.0156	3.4329	4.2952	6.2113	0	2.7587	1.4419	1.0062	0.6046	1.4132	1.1165	3.5879	2.4104	2.7294	2.0369
PRDM10	7.9493	7.9933	7.9963	7.9206	7.9728	7.5767	7.05	7.894	7.2786	7.8327	7.5576	7.1277	7.6186	7.6781	7.9573	8.2044	7.9957	7.3777	7.7485	8.1343	8.1723	8.1694	7.8526	7.8914	7.9643	8.0292	7.4676	8.4785	8.6886	7.97	7.8984	8.242	7.8452	7.9859	7.7383	7.773	7.936	7.0216	7.4935	7.3185	8.0117	8.0207	7.7338	7.4969	7.1113	7.4234	7.6758	7.8457	7.8721
PLSCR1	11.6609	10.6849	10.6449	8.9884	10.6996	10.7897	10.4799	11.4039	11.311	10.6683	10.9424	8.4268	9.3604	8.9333	10.2093	8.5097	8.7361	10.3906	11.3196	11.3287	11.4002	10.1789	10.7321	10.029	11.6601	11.2254	10.5729	10.1225	10.6553	10.6345	11.4645	11.7903	10.7604	10.8152	11.1906	11.7885	10.6732	10.5855	11.4348	10.5754	10.9387	10.8023	10.2935	11.0404	10.714	11.1246	10.7744	10.361	8.7053
ABCG8	0	3.3786	1.668	0	3.7514	4.7356	0	0	3.8284	8.2259	0.4722	1.0454	0	0.6575	0	0	1.0858	0	1.9728	0.3404	2.5282	0	2.7711	0.8669	0	6.013	2.8349	5.7785	1.5136	2.0075	3.6029	3.2938	1.011	3.5217	2.0156	3.0432	3.4513	4.6648	0.6548	0	0.8941	1.0062	1.8491	0	0	3.7853	3.5214	2.8595	0.6015
MPO	2.2594	2.9223	2.1649	1.6677	2.4058	2.3238	5.0016	3.1763	2.5365	3.7287	3.1908	1.0454	1.653	1.45	1.4443	0	1.6982	2.9756	2.4298	3.4034	3.5728	2.4704	3.2208	2.1028	3.9316	2.9002	3.7712	1.4836	4.3279	3.3309	3.653	2.9988	2.0165	3.8623	1.8222	3.2512	5.0752	1.5996	3.1765	3.1588	2.8091	3.4706	4.1842	2.1132	2.3473	0.9122	3.2679	3.8843	0
HNF4G	8.5849	8.6592	8.1053	4.2587	9.0598	8.2049	2.7626	8.5958	9.1039	11.0623	7.8709	2.0676	5.7571	2.987	7.7606	5.8753	7.0602	7.9397	8.1805	8.1866	9.6427	8.3775	9.2669	7.7216	8.0573	9.1964	8.4043	10.1218	8.9668	8.5138	8.6979	9.2439	9.3015	8.9465	8.7019	9.0619	6.2548	7.2743	8.7153	8.8732	9.0339	8.396	6.6796	8.3122	7.1999	9.2411	7.9593	8.1071	4.93
AVP	0	0	0	0	0	0	0	0	0	0	0	0	0	0	0	0	0	0	0	0	0	0	0	0	0	0	0	0	0	0	0	0	0	0	0	0	0	0	0	0	0	0	0	0	0	0	0	0	0
ELP2	9.1591	9.2795	9.3899	10.0599	9.4811	9.3301	9.935	9.5742	9.8881	9.5227	9.088	10.0894	9.7419	9.9739	9.8169	9.8676	10.4392	9.0286	9.0904	9.9027	9.6707	9.144	9.8242	9.6757	9.8133	9.3744	9.5416	9.8874	9.617	9.5968	9.776	8.9913	9.0134	10.1024	9.582	8.7195	10.167	10.1998	9.2537	8.9276	9.5945	9.7994	9.8468	9.2975	9.2601	9.8482	9.3047	9.6441	9.6016
PRKCZ	9.1976	8.7394	8.8394	9.0873	9.3522	9.4992	7.0916	8.7349	8.9184	9.7608	9.3424	10.2255	8.8797	8.8237	13.2498	8.9162	8.69	10.0494	9.1282	8.3534	8.9559	9.9304	9.5052	9.1776	8.4388	9.6825	8.9636	8.6858	9.1486	9.2028	8.4346	8.5817	10.2834	9.0377	9.5445	9.8784	7.8042	9.0779	9.3572	8.5922	9.2335	8.9297	8.3513	9.3346	9.1248	9.3547	9.7641	8.8316	9.2715
SPC25	6.3392	6.3713	6.1164	6.3876	5.9948	6.398	7.7837	5.3645	7.0163	5.7729	6.9192	8.005	7.8043	6.4434	1.9085	7.3545	5.2707	6.4531	6.3478	5.1429	5.3402	6.1425	5.7397	6.0729	4.51	6.0834	6.3217	6.9231	6.0372	6.7011	5.901	6.2599	6.307	6.444	6.5123	6.5916	5.0574	5.6507	5.9911	6.5875	6.6335	7.2217	4.8635	5.4538	6.479	5.7047	5.403	4.5942	10.0837
TARS2	8.6931	9.4188	9.5652	9.3054	9.9084	8.8609	9.258	8.6073	9.8725	9.0118	8.986	9.6995	8.6532	8.8181	8.7023	8.7958	8.6977	9.5896	9.019	8.6292	8.9509	8.7939	9.6074	9.1935	8.6575	9.1697	8.6732	9.6965	9.1623	9.141	9.0986	8.9082	9.2005	9.0991	9.1968	8.8664	8.3212	9.9533	8.9645	9.0504	9.1691	9.7479	9.0296	8.6534	8.9953	9.7008	9.5629	8.9919	8.6206
POLRMT	9.4251	9.7327	9.9772	10.1171	10.0556	9.4621	10.0245	9.7241	10.5314	9.8832	9.0911	10.1927	10.8523	10.7891	10.1852	10.5125	10.7845	9.6704	9.9714	9.2946	9.8539	9.8957	10.185	8.8959	9.2141	10.1569	9.8618	10.0567	9.0506	9.1194	8.8797	9.4053	10.2639	9.8417	10.2875	9.2882	9.8071	10.961	9.6725	9.8926	9.4621	10.4391	9.5389	9.8897	9.3207	10.7182	9.9886	9.842	9.7666
MS4A6E	0	0	0	0	0	0	1.3663	0.6946	0	0	0.4722	0	0	0.6575	0	0	0	0.6117	0	0.8467	1.8972	0	0	0	0.4814	0	0.4682	0	0.3391	1.005	0	0	0	0	1.0104	0.8892	0	0	0	0	0	0	0	0.5016	0	0	0	0	1.0247
MPZ	4.8256	6.1974	4.8075	6.284	5.6192	5.8553	4.6552	5.1799	6.9051	5.1039	5.2098	10.4447	5.5079	8.0616	5.7827	3.5734	5.671	4.7764	5.8591	5.3918	5.2908	4.4722	6.2697	4.7741	4.9404	4.3879	7.5555	3.0331	4.0096	4.5539	5.1065	4.2964	4.5128	9.434	3.4111	4.5854	6.1744	7.4811	5.7961	5.4912	4.3135	3.9657	6.7086	5.2948	4.1651	4.4413	4.5359	5.0407	4.6909
SRBD1	8.4783	8.5404	7.9232	8.5215	8.5123	8.1732	8.2048	8.6787	7.9419	7.9728	8.112	8.5404	8.6358	8.4405	8.4921	8.4934	8.6879	8.5008	8.2947	8.4298	8.162	8.1618	7.705	8.0964	8.7573	7.905	8.2976	8.4516	8.6154	8.5296	8.8028	8.2032	7.8032	8.3757	8.1729	8.076	8.4257	7.4893	7.5783	7.6999	8.6567	8.3183	8.4926	7.7153	7.6024	7.5166	8.0627	8.1266	9.8253
SGSM2	9.9477	9.5109	9.5947	10.3543	10.1959	10.0492	10.2802	10.3169	10.5938	10.0712	9.2241	11.9505	12.2591	12.0279	11.9017	12.2575	12.2316	10.273	10.2783	9.8082	10.7237	10.614	10.2481	10.5906	10.1489	10.0619	10.785	9.9638	8.9804	9.8216	9.0896	9.5181	8.9526	9.887	9.7938	9.3212	10.5677	9.8154	10.262	11.3729	10.318	10.4391	10.9594	9.9582	10.1985	9.5306	10.2381	10.6019	12.2923
MCPH1	8.0987	8.5935	8.1355	8.8213	8.7364	8.4426	8.5995	8.7792	8.1512	8.3886	7.8956	8.2282	8.4058	8.6025	7.6208	9.6194	8.2673	8.2872	8.7793	8.8109	8.5636	8.9156	8.2915	9.0681	8.7676	8.6672	8.5326	7.6465	8.4742	8.5501	8.713	7.8242	8.6672	8.5725	8.0783	7.9713	8.4641	7.9642	8.2383	8.2287	8.5891	9.3442	8.8904	8.4059	8.4379	8.574	7.8931	8.356	8.9019
GRPEL1	9.4233	9.118	9.5817	10.226	9.5638	9.1586	10.0157	9.0891	9.0062	9.1155	9.9533	9.1473	9.1788	9.5292	8.8245	9.4224	9.5317	9.1964	9.559	9.0522	8.7164	9.2924	9.5299	9.7051	8.709	8.6272	9.1075	9.7264	9.3238	9.5818	9.3287	9.1648	9.2178	9.4431	9.7358	9.7039	9.0208	9.5453	8.8756	9.4623	9.3201	10.226	9.2905	8.9859	9.3101	9.6947	8.8447	9.0269	8.5744
GRPEL2	8.3502	8.4847	7.6567	8.4693	8.2926	8.1892	8.0066	8.1352	9.4268	8.2013	8.4554	8.5049	8.6609	8.7384	8.1321	8.5799	7.9175	8.3337	8.6432	8.4898	8.2258	8.6216	8.2732	8.8045	8.3266	8.3435	8.3961	8.06	8.4656	8.3513	8.4657	8.8167	8.3816	8.5028	8.9936	8.1253	8.3672	8.1638	8.2869	8.4804	8.3233	8.8293	8.2077	8.3713	8.2291	8.2435	7.9981	8.0672	8.6562
PLRG1	8.9891	8.8028	9.4332	9.6819	9.3758	9.2412	9.8973	9.4316	9.7134	9.4883	9.345	9.1821	9.2555	9.0479	9.0512	9.8892	9.453	9.226	9.5673	9.4454	9.3835	9.2265	9.3576	9.72	9.6838	8.9733	9.5948	9.65	9.397	9.5975	9.622	9.6895	9.0373	9.2914	9.5344	9.0734	9.4391	9.399	9.4334	9.5852	9.3584	9.3522	9.3388	9.3137	9.4039	9.3745	9.2792	9.3758	9.5428
SGSM1	7.0841	5.1612	6.7626	5.9447	8.0285	6.2234	2.9706	7.1685	7.3651	5.6808	6.7163	10.4376	10.0248	10.144	7.3037	11.5145	9.9164	6.3634	6.8527	7.0839	7.4821	4.5206	6.0786	5.8018	6.6384	7.4426	7.4069	5.6294	6.6609	4.7822	6.97	5.8184	7.0047	5.2196	5.6052	6.6168	6.8849	6.8545	3.0819	5.4201	7.6541	5.8323	9.0524	4.8919	3.9637	6.1066	6.0115	6.7382	10.4929
SF3B14	9.6066	10.275	10.0377	10.7725	10.3956	10.3254	10.1692	9.8002	10.7397	10.1159	10.2359	10.3713	9.6399	9.3896	9.9509	9.2436	9.3612	10.3427	9.9388	9.5382	9.4025	10.4283	10.0946	10.207	9.9245	9.5537	10.0722	10.4217	9.3539	10.324	9.8971	10.4158	10.3359	9.856	10.854	10.5019	9.9377	10.5326	9.4382	10.313	10.3102	10.8027	9.7766	10.2023	9.8342	10.5837	9.7959	9.6962	9.7979
SLC36A2	0	0	0	0	0	0	0	0	0	0	0	0	0	1.1075	0	0	0	0.6117	1.5609	0.3404	0	0	0	0	0	0	0	0	0	0	0	0.3323	0	0.9059	0.5919	0	0	0	0	0	0	0.5891	0	0	1.1165	0	0	0	0
KRIT1	8.9131	9.2125	9.0119	9.1325	9.2903	8.905	8.9527	9.1857	8.5757	9.5756	8.8856	9.0096	10.0859	9.7367	9.4179	9.6393	10.5258	9.2895	9.2606	9.209	9.4719	9.3571	9.2805	9.991	9.1899	9.564	9.149	9.3877	9.8091	8.9378	9.1365	9.3881	8.9257	9.1219	9.0719	9.126	9.3955	7.9672	9.3797	9.1081	9.3659	9.0388	9.3295	8.806	9.015	8.9548	9.1316	9.373	9.808
LRRC27	7.4977	7.8121	7.3944	7.5868	8.116	7.4958	7.0783	7.6974	7.866	7.6689	7.4167	9.0171	7.737	8.4772	8.5921	8.6695	7.9209	7.3118	7.7781	7.0924	7.653	6.8303	7.67	6.5748	7.758	7.2156	7.6393	7.4434	7.4632	6.9872	7.42	7.0476	6.9716	7.1772	6.9747	7.4143	7.5054	8.0301	7.2648	7.4561	7.9124	5.9663	7.357	7.6001	6.984	7.014	7.4258	7.1926	8.5704
ASPHD1	9.7103	9.0784	9.0252	9.9541	8.6282	7.7585	6.9915	7.7271	8.874	8.004	9.8403	10.8143	10.1715	10.6184	10.8826	9.7114	10.1673	9.3746	8.722	7.3635	7.7881	9.1497	8.7187	8.8464	7.0881	10.0251	8.6277	8.2871	8.7758	9.4474	7.4344	8.0719	9.235	7.4645	9.1041	10.9117	7.1973	9.4853	10.0217	10.2495	8.194	9.1947	8.5051	9.3863	8.8031	10.6529	7.844	8.6804	10.1357
TRPC7	0	0	0	0	0	0	0	0	0	0.5086	0	5.1744	1.8801	0.6575	2.0351	5.9514	1.4242	0	0.9819	0.3404	0	0	0	0	0	0	0	0.677	0.3391	0	0	0	0	0	0	0	0	0	0	0	0	0	0	0	0	1.4667	0	1.171	1.0247
GADL1	0	0.9561	0	0.4466	0	0.849	4.355	0.6946	0	0	0.4722	2.0676	0	1.7266	0.4269	0	3.1469	0	0.573	0.3404	0	0	0	0.4976	0	0	0.8212	0	0.3391	0	0	0	0	0.523	0	0	0.8704	0.5923	0	0.7832	0.5152	0	0	0	0	0	0	0	0.6015
KRTAP5-10	1.4241	1.5261	1.2058	0.7872	2.7201	2.0721	0.6098	0	2.2021	0	0.8273	1.0454	0	0.6575	1.4443	0	0	0	1.3002	0.3404	0	1.33	1.4139	0	0.4814	1.0549	0.8212	3.3193	0	0	0	0.6022	0.5923	0	0	1.1879	0.8704	2.0164	0	1.9575	0.8941	0.5891	1.8491	0.8731	0	2.031	1.7935	1.171	0.6015
HLX	7.8531	8.6424	7.3794	8.0742	7.0221	8.8051	9.6162	8.4555	8.8214	8.9711	7.805	6.4282	7.715	8.349	6.6657	6.2898	7.0962	8.6712	8.6728	8.2884	8.229	8.0049	7.9529	8.0433	8.5549	8.6409	8.9227	7.6424	7.6015	8.6369	7.7044	7.9578	6.6655	9.0272	8.2179	7.5385	9.9131	7.999	8.8032	8.9655	8.1001	7.3873	8.6635	9.082	10.1257	6.3444	8.5279	9.4383	7.6412
QRSL1	8.4646	8.5976	7.969	8.0228	8.8859	8.3712	8.4589	8.7363	8.5575	8.393	8.0814	8.4201	8.0891	8.1375	8.5856	8.6807	8.6113	8.8764	8.6202	8.7553	8.3694	7.9127	8.791	8.0365	8.6447	8.8987	8.7445	9.3041	8.7396	8.0904	8.9031	8.1969	8.5783	9.0102	8.938	8.2993	8.5408	8.7866	7.6666	8.247	8.2662	8.9489	9.0166	8.0968	7.4661	8.2073	7.5907	8.3615	9.3039
VOPP1	10.8692	10.689	10.7116	10.9618	10.6195	10.8636	11.7452	10.5976	10.8399	10.6665	10.9778	10.848	11.1929	10.7078	10.6046	11.1554	10.9439	11.0063	10.6044	10.3982	10.3489	10.7722	10.5726	10.8617	10.4589	10.3556	10.3503	10.5179	10.5191	11.0058	10.8522	10.6754	11.0484	10.8895	10.2056	10.7037	10.6339	10.4512	10.6077	10.4883	10.5267	10.109	10.8325	10.5511	10.912	11.4291	10.4933	10.4043	11.9579
FCER1G	9.3292	9.1518	8.8714	8.9273	8.471	8.495	11.1758	9.5986	8.0699	8.8652	8.9537	7.786	7.4086	8.0141	6.6851	5.0752	7.5321	9.4668	9.9062	10.2846	8.6543	6.5446	9.9221	8.1243	10.6324	8.902	9.3775	8.0339	10.152	10.3624	10.2691	9.8147	8.7344	9.883	8.6807	9.3154	10.1221	8.4375	9.867	9.6449	8.1598	9.3443	9.2712	9.5899	9.4187	7.11	9.7697	9.5924	6.2182
AKR1B10	10.0103	10.1493	10.5987	4.6822	10.688	9.8999	1.3663	10.0696	12.0482	12.5815	5.5569	1.6452	2.249	1.9586	0.4269	0	0	12.3082	9.116	8.1357	10.2238	7.7947	9.2853	8.1601	6.6327	10.1985	9.5905	10.8984	7.8371	10.2799	9.182	9.8859	11.8574	7.0161	9.2289	12.0313	7.9745	3.2674	8.1709	10.7915	9.6001	10.5817	8.3434	9.5758	10.2589	9.0539	6.6829	7.8059	6.1672
BTG3	9.619	9.3204	9.3899	9.6594	9.6802	8.8953	8.8213	9.2145	9.4468	8.7832	9.7176	11.1592	10.1458	9.2894	7.2942	9.1005	9.6351	8.8101	9.2128	9.4052	8.6785	8.784	8.7951	9.0075	8.9987	8.9779	8.6718	8.1326	9.0178	9.3161	8.9173	9.2309	8.3003	8.9818	8.9821	9.115	9.6186	9.16	8.6279	9.3552	9.0185	9.3161	9.7181	9.287	10.0363	9.4583	9.1676	8.6782	9.0987
BTG2	11.0143	11.721	11.2686	9.5878	12.6724	10.1132	10.3638	13.0315	10.633	10.8038	9.9718	10.4892	11.155	12.7455	11.8261	10.3503	10.3693	10.8496	11.8312	11.4062	10.5732	8.9322	11.7253	9.9633	10.5874	11.9222	11.8211	10.4809	11.7268	10.6	11.067	10.3744	11.093	11.9468	10.0888	10.3012	11.588	13.0638	9.3859	11.09	10.7549	9.427	12.3695	9.7663	10.7778	10.6946	11.3974	11.9892	11.4621
AKR1B15	1.178	2.7313	0.5216	3.8505	3.9248	2.3238	0.6098	2.0328	3.701	5.2392	1.5538	0	0	0	0	0	0	4.4676	1.7815	1.6457	1.2403	1.33	2.3678	1.1607	0.4814	2.4088	2.0241	4.0504	0.3391	1.744	0.5149	2.0385	3.3417	0.9059	2.8251	0.5121	0.4999	0	2.3279	1.6612	2.8091	3.5348	1.0293	2.936	4.1651	1.2159	1.5109	0	0
FAHD1	8.6332	9.3246	9.2718	9.034	9.5538	9.0472	9.219	8.9713	9.4394	9.5699	9.6559	8.5126	8.5575	8.5556	9.7106	8.622	8.9656	9.5103	9.6745	8.8648	9.3537	8.6572	8.9548	8.9817	9.1135	9.3328	9.6856	9.4434	9.2844	9.7831	9.1862	9.2178	10.2863	9.0114	9.5025	9.6582	9.1367	9.4194	9.0639	9.434	9.2228	8.332	8.9769	9.2441	8.7841	9.1787	8.9438	9.2946	9.313
ZNF592	10.6809	9.8738	9.9915	10.3244	10.2284	10.6946	10.3152	10.4757	9.9741	10.4646	10.3064	10.486	11.0994	10.0442	10.4212	10.5224	9.6851	10.8208	10.1122	10.7891	10.7924	9.8009	10.6034	10.4344	10.5889	10.1596	10.2968	9.8718	10.8185	10.2097	10.5399	10.5235	9.9644	10.6323	9.3914	10.5939	10.3065	10.0232	9.7487	9.847	10.4872	10.0689	10.5708	10.3834	9.7632	10.2566	10.0103	10.161	9.9685
SLA2	5.5246	5.1612	5.2652	5.5682	5.2951	4.8995	6.5723	7.1931	4.1543	6.3823	4.7309	2.0676	7.06	5.7426	5.3184	6.823	3.544	4.2446	6.365	7.5033	6.6795	3.8705	5.0822	3.3309	6.5497	5.5316	5.2407	5.1591	4.6354	5.7195	6.8572	6.1165	5.5913	6.6526	5.903	4.6108	6.9779	4.2686	5.8257	4.4051	5.1254	4.0116	7.1819	5.0986	4.2995	4.847	4.2389	5.6017	6.572
SNORA67	1.8177	1.5261	0.5216	0	1.1952	1.7671	2.3808	0.6946	2.2021	0.8839	0.4722	0	1.0513	1.7266	1.0235	0	0	0	1.5609	0.3404	0	0	1.1689	0	1.1297	1.3876	1.1045	1.7635	0	0.4176	0	0.3323	0	0.9059	0	0.8892	0.4999	1.5996	0	1.6612	1.1938	1.3294	0	0.5016	1.4606	1.2159	0.693	1.8086	1.6178
C4orf36	2.785	1.5261	3.2134	4.5319	2.978	4.156	2.2272	3.7408	0	3.033	2.2845	1.8718	2.0763	2.1584	1.6162	3.3344	5.9452	3.1573	3.5517	2.7772	2.5282	3.5358	2.937	3.6477	3.0231	3.183	2.7552	3.2301	3.4338	3.1788	2.8082	3.368	1.823	2.0208	3.1883	3.2512	3.0071	2.8261	1.7214	0.7832	3.0524	3.0983	2.2153	2.936	3.2871	2.6534	2.4104	3.0891	2.2081
C4orf37	1.4241	0.9561	1.668	2.9808	0.8951	0.849	1.3663	1.5136	0	0.8839	1.1121	0	2.0763	0.6575	1.4443	2.2125	2.3012	0	0.9819	0.8467	0	0	0	1.4047	0	1.3876	0.8212	1.4836	1.9692	1.005	0.5149	1.3528	1.011	0.9059	1.5988	1.4353	0.4999	0.5923	0	1.2881	1.1938	1.3294	0	0.8731	1.1165	1.4667	0	0.7011	1.3515
C4orf34	9.5502	9.3518	9.2254	7.7067	9.1866	9.1485	8.9107	9.4898	9.2404	8.9515	10.3279	8.3083	8.6202	8.9786	9.7359	10.2315	10.396	8.5008	8.8449	9.8809	9.3017	8.8135	8.9341	9.7263	9.5507	9.203	9.1741	9.5405	10.407	9.481	9.6767	9.9866	8.2839	9.4064	9.1691	9.6367	8.9999	8.6105	8.501	9.2429	9.5473	9.9207	8.9679	9.8349	8.45	8.6818	9.5296	8.8168	9.0615
C4orf35	0	0	0	0	0.5159	0	0	0	0	0	0	0	0	0	0	0	0	0	0	0	0	0.8131	0	0	0	0	0	0	0	0	0	0.3323	0	0	0	0.5121	0	0	0	0	0	0	0	0	0	0.9122	0.693	0	0
C4orf32	7.7942	7.8654	7.4566	7.184	8.4481	7.6648	7.7559	8.3363	7.5241	7.3699	8.0794	5.8823	8.0103	9.157	8.3038	9.5389	8.5967	8.0034	8.4795	8.6918	8.5295	8.3068	8.2278	7.9138	8.0594	8.6173	8.3133	8.3937	9.2746	8.8926	8.3261	8.5145	8.4996	8.0798	7.9748	8.7725	8.6415	7.2115	8.0604	8.6192	8.1489	8.7538	9.1468	8.5468	7.7662	8.1681	8.2729	8.1554	7.9617
C4orf33	8.6007	7.9112	7.984	7.2266	8.7713	7.9715	6.854	7.7439	7.0096	8.0893	8.9183	7.3835	7.0189	7.1544	7.2328	8.1244	7.6375	7.9704	8.4735	7.3658	7.8533	7.9396	8.626	7.5162	7.8915	7.8181	7.6466	8.8871	8.7565	7.9603	7.8643	8.2894	7.9496	7.1945	8.0008	8.6026	7.4333	7.0823	8.1212	7.7587	7.7319	8.126	7.3524	7.8225	8.2319	9.193	8.1778	7.6438	6.6259
C4orf31	7.7749	8.0353	7.2533	6.564	5.1801	7.326	0	7.0252	4.2485	7.6136	7.0472	0.6154	7.6278	7.2117	0.7557	1.4944	7.1021	6.5457	6.7649	7.3704	8.9568	5.8897	4.5782	8.6369	6.6724	7.2051	8.6403	7.7824	9.4072	7.8237	7.919	7.7019	5.9404	6.5885	5.7885	8.3012	6.5055	4.6934	6.0796	5.4442	6.8689	5.6559	5.5961	8.81	7.1534	7.9487	8.005	7.5602	3.0429
SRD5A3	10.4707	10.0739	10.4951	9.0428	9.4297	10.6398	9.081	9.5834	9.7601	8.8508	10.0322	7.171	7.662	8.3101	6.6559	8.1332	7.7357	10.6814	11.0543	8.8196	9.1983	10.4673	9.9208	10.2704	8.8825	11.1652	9.9599	10.7536	9.5959	11.4276	10.3919	10.5515	10.1297	9.5637	10.912	10.6734	8.8982	10.4964	11.7454	10.4559	9.6777	10.1759	9.2317	10.208	10.6837	10.6915	10.38	9.0907	9.0189
SRD5A2	0.5068	0	1.2058	0.4466	2.2837	2.3238	0.6098	1.7965	1.766	1.985	1.7325	1.6452	1.653	4.2402	1.2492	0.5403	1.4242	1.04	1.5609	0	0.7495	1.33	1.4139	0.4976	1.1297	1.3876	0.4682	0	1.3731	0.741	0	0.3323	0	0.9059	0.5919	1.6463	1.6184	1.0109	1.1035	1.9575	2.6206	1.0062	0	4.2702	0.6637	1.2159	1.1591	0	0
SRD5A1	7.9667	9.0607	8.5225	9.8256	8.4987	8.039	9.9108	8.3112	8.5012	8.4827	8.3308	8.128	6.8141	8.9452	10.8009	9.3143	8.5925	8.3525	8.4814	8.1123	7.7792	8.1732	8.1581	9.1387	8.1687	8.2874	8.0064	8.3173	8.0309	8.385	8.4104	7.8695	9.5803	8.1188	8.852	8.8624	7.9384	8.3118	8.8344	8.8418	8.6886	8.372	8.124	10.03	9.5794	8.5109	7.9981	7.5554	9.1948
ZFP1	6.9917	6.6799	6.6607	7.2439	7.1543	7.5827	7.1226	7.3269	7.0229	7.2103	7.4467	7.4726	7.7514	7.361	7.7211	8.0546	7.7205	6.8464	7.411	8.2611	7.4876	7.8853	6.9466	7.8456	8.0594	7.7257	7.7556	6.7811	7.4718	7.408	7.8402	8.094	7.0161	7.8145	7.7553	7.4215	7.9981	6.694	7.193	7.0702	7.8759	7.1822	7.161	7.6421	6.984	6.9182	7.2071	7.6026	8.1309
C4orf38	3.4726	3.7247	3.9826	5.7639	2.897	2.538	3.3136	3.1763	3.7661	3.4224	4.4534	2.533	2.5424	3.1832	1.7697	0.9326	2.5972	3.8808	3.6669	3.124	4.5109	4.5674	3.3441	4.6612	3.9316	2.5482	3.9248	2.1994	2.827	4.1249	3.7481	3.9056	1.5996	3.5755	3.1057	3.4887	3.0071	3.3416	4.3186	3.805	3.3238	3.333	2.9574	3.9591	3.5967	4.3191	3.8021	4.1616	2.2081
C4orf39	3.6763	4.2374	3.3429	2.4206	4.2844	3.172	3.6522	3.1763	4.0537	3.9421	3.1908	7.0545	7.1445	6.7053	1.0235	6.8798	6.5571	2.0596	3.6669	3.2095	4.2258	3.334	3.6131	2.6679	4.7197	2.6753	3.505	2.8049	3.8597	2.5933	3.4973	3.0448	3.1894	3.4657	2.0156	2.9667	4.803	3.1893	2.3279	4.2498	3.8384	4.2971	4.9631	2.6793	4.8305	2.5486	2.5687	3.1914	5.3515
HELLS	7.5536	6.9002	6.4251	7.4585	6.5852	5.9887	7.2527	6.607	6.2485	6.17	7.0598	3.9906	3.9521	4.2402	4.6296	4.5952	4.6515	7.218	6.7122	5.6958	5.2397	6.3575	6.3528	7.1189	5.6585	7.7475	5.9445	7.1651	5.2317	6.8803	6.6754	6.8962	7.1967	6.0748	7.4759	7.0882	5.3192	5.6938	6.2084	7.7683	6.621	7.8703	5.5163	5.572	7.4421	7.1374	5.9116	5.1965	5.3331
ZCCHC3	8.7977	9.0506	8.5778	9.5864	9.2813	10.5417	9.7251	9.0254	9.4543	9.2736	8.8594	10.4513	10.3844	10.3008	9.7336	10.3367	9.5108	9.2094	9.2164	9.0289	8.9765	9.1802	9.0348	9.4029	9.034	9.3146	9.0822	9.1934	8.6719	8.6247	9.1734	9.3582	9.0785	9.5562	8.1678	8.7181	9.434	9.9628	8.6549	9.0986	9.3346	9.4333	9.7384	9.1084	9.2069	9.3669	8.8621	8.9285	9.9708
FAM49A	7.4636	6.8185	6.5443	7.2948	5.9553	5.9518	7.1917	7.524	5.0095	6.3602	5.8267	3.6672	4.1825	5.6461	3.7435	2.3474	5.4481	6.2071	7.0029	8.9742	6.7542	4.7811	6.3005	6.2629	7.7842	6.1506	6.6971	4.8651	7.2834	7.0616	7.9241	7.6169	5.9523	7.5843	5.2681	6.7655	7.2803	4.9518	7.0811	5.8924	5.9529	6.7196	6.9403	7.3538	6.9638	4.6834	6.407	7.4916	4.8021
FAM49B	10.1065	9.6079	11.045	10.6842	9.911	9.6436	10.4815	10.0453	9.9357	9.6104	10.2507	9.8584	8.5518	8.4737	8.6525	9.3081	8.1548	9.4019	10.1058	10.127	9.6501	9.8372	9.678	10.2065	10.4463	9.7039	9.3189	10.0097	10.2061	10.1019	10.7083	10.1768	9.6621	10.1414	11.2843	9.9635	9.8906	9.1407	10.2559	9.5933	9.7529	10.7705	9.727	9.6812	9.7387	9.5863	9.5248	9.446	9.5347
PDILT	0	0	0	0	0	0	0	0	0	0.8839	0	0	0	0	0	0	0	0	0	0.3404	0	0	0	0	0.8417	0	0.8212	0	0	0	0	0	0	0	0	0	0	0	0	0	0	0	0	0	0	0	0	0	0
SNORD12	0	0	0	0	0	0	0	0	0	0	0	0	0	0	0	0	0	0	0	0	0	0	0	0	0	0	0	0	0	0	0	0	0	0	0	0	0	0	0	0	0	0	0	0	0	0	0	0	0
SLC6A20	10.9494	9.4598	12.0576	6.284	10.1138	9.2278	1.3663	10.1682	6.6955	10.0581	8.6626	0	6.088	3.8359	0	2.4708	3.9099	9.8354	10.0781	9.6142	10.7929	9.1688	10.5204	9.2629	9.3359	9.9453	9.5169	8.7732	10.8664	9.7727	10.4512	9.65	11.5962	8.3077	9.9276	10.2963	6.8439	8.3232	9.2859	10.3122	8.9563	8.5707	8.2128	8.6712	7.719	9.2723	10.375	9.9905	5.3145
ZFP36L2	12.3914	12.7083	12.8035	12.6888	13.3773	12.732	11.6288	13.698	12.6579	12.4738	12.6901	10.1487	11.2126	11.6853	9.7035	9.2767	10.5944	12.5823	12.9743	13.0622	13.0709	12.9298	13.5505	12.1565	12.7833	13.0216	12.2608	13.3621	12.7043	12.5631	12.5626	12.7303	13.1109	13.0156	12.8369	12.9501	13.7069	12.5728	12.7273	13.869	12.8007	12.6283	13.1895	12.9403	12.4573	12.8709	12.9122	12.8965	10.1795
GGA1	10.5069	9.9236	10.1674	10.3663	10.5476	10.5079	10.5958	10.1806	10.5735	10.1301	10.4061	10.6449	10.887	10.6933	11.0437	10.7342	9.8513	10.7367	10.7763	9.767	10.4744	11.0264	10.7646	10.2747	10.2321	10.941	10.2827	9.981	10.1048	10.402	9.8088	9.5414	10.0282	10.163	9.9632	9.9493	10.2419	10.8085	10.502	11.1085	10.0443	10.3874	10.4402	10.0796	10.5997	10.0332	10.6443	10.3631	10.0276
C10orf99	0.5068	0	0	0	0.8951	0	0	2.0328	1.1378	1.8221	0	0	0.6194	0	0	0	0	0.6117	0	0	0	0	0	1.6133	0	1.6577	1.5446	0	0	0	0	0	0.5923	0	7.863	0.8892	0	0.5923	0	0	0	1.5932	1.3571	1.9674	0.6637	0	0	0.7011	0
GGA3	9.2336	9.3725	9.9232	10.013	9.2612	9.8368	9.5305	9.5193	10.5988	9.7802	9.5821	9.4934	10.3421	9.9318	9.835	9.4601	9.2618	10.3963	10.0644	9.5506	9.8325	10.1855	10.7687	9.7651	9.5431	10.4223	9.6536	10.4103	9.1749	9.7492	9.4092	9.4152	9.1691	9.6321	9.9313	9.7687	9.5987	9.5677	10.2525	10.4284	9.1788	10.0031	9.8254	9.8131	9.668	9.3659	9.5066	9.9735	9.7921
GGA2	10.6849	10.509	10.7822	11.8501	10.682	10.2637	10.8496	10.7196	10.6401	10.442	10.2905	10.3649	11.8632	11.2786	11.8168	11.8707	10.2842	10.2305	10.7622	11.0334	10.6151	9.5988	10.7458	10.44	11.2729	10.4576	10.284	10.4633	10.9291	10.7159	11.0989	10.9659	10.1999	11.2542	10.3914	10.3693	11.1593	10.6138	10.3439	10.3979	10.5393	10.3561	11.5902	10.4237	10.2603	10.195	10.8356	10.4764	11.7951
C15orf48	11.2303	10.0733	10.6148	11.0663	10.3938	12.5583	7.5647	8.9802	9.7521	9.5119	11.6523	6.6042	10.2949	7.9515	6.3498	10.3229	7.8348	8.9976	9.6103	9.209	9.275	9.7306	9.9147	8.9629	8.7731	10.8335	8.729	8.9016	9.7339	10.7671	10.2741	10.3995	10.597	9.936	9.9994	10.5032	7.5558	9.0892	10.0359	10.5367	9.8594	11.1816	10.3196	10.1885	10.4366	11.8373	9.6508	8.2324	11.1987
ZNF510	7.5109	7.6048	7.57	8.1645	7.8356	7.7639	6.9735	7.8405	6.8759	7.5335	7.6987	7.9377	9.0358	9.0209	8.9463	9.5424	9.9569	6.9912	7.4151	8.0087	8.321	8.0091	7.7447	7.4258	8.3069	7.4515	7.9358	7.8173	7.7367	7.5387	8.2366	8.3547	7.4812	7.8505	7.4635	7.0423	8.019	6.5914	7.0122	6.5766	7.8574	7.3387	8.0803	7.5035	6.7139	7.1819	7.3116	7.9184	8.7853
C10orf90	0.5068	0	0	0.4466	2.7201	0	4.7985	2.715	0	0.8839	0.8273	0	0	1.45	0.4269	0	0.6427	1.04	0.573	1.0458	2.9657	2.0101	1.1689	1.4047	5.1956	0	0.8212	0.677	0.6136	1.005	0.5149	1.736	0	1.2083	0.5919	0.5121	0.8704	1.0109	0	0.7832	1.6535	0.5891	1.0293	1.9674	3.2871	0	0.693	0.7011	0.6015
C10orf91	2.1266	2.5111	2.5338	7.0443	2.5183	0.849	1.3663	1.7965	2.0004	1.1814	3.0629	0.6154	0	0.6575	0.7557	0	0	3.1573	1.7815	0.3404	0.7495	0.8131	2.3678	1.7956	1.5755	1.8852	1.1045	2.9235	1.2174	1.5916	0.5149	2.5014	2.0165	1.671	2.1861	2.6119	1.6184	3.605	2.1526	2.2032	1.838	1.5932	1.3571	1.1683	3.1981	2.6534	3.1725	1.8086	0.6015
C10orf93	3.7231	1.9336	2.5338	0.4466	2.0034	1.7671	0	3.6724	2.6786	2.2642	1.7325	3.2497	4.7975	6.2045	5.5159	6.846	5.7332	0	2.5548	3.1674	2.9657	1.7097	1.8061	1.1607	3.7734	1.6577	2.0241	2.5337	4.4898	3.2313	2.6197	1.1986	0	0.523	1.3344	1.6463	2.7649	3.2674	1.4452	0	3.4424	1.3294	2.2153	1.6225	1.7383	0.9122	1.5109	2.5865	6.894
C15orf40	7.595	7.9908	6.8632	8.3958	8.2199	9.0903	8.8313	7.581	8.5066	7.8776	7.8541	8.1638	9.1648	8.1381	9.1238	7.6373	7.9604	8.639	7.918	7.3258	7.7657	7.044	7.5478	8.3686	7.8073	7.7293	7.822	8.0139	8.0223	7.9746	7.6469	7.5431	7.5256	7.9353	7.3515	7.736	7.7036	7.7885	6.7058	7.4432	7.9491	7.5592	8.2304	7.7553	7.129	7.7828	7.2369	7.2161	8.6749
C15orf41	7.5341	7.7441	7.1241	6.4667	7.9428	8.3607	6.6347	7.3761	7.7621	7.2185	6.9556	6.1967	6.662	6.8422	8.5556	6.1583	6.6243	7.9643	7.5749	7.2137	6.9176	7.5889	7.2206	7.6817	7.2508	8.1186	7.9627	8.9106	7.3198	7.7424	6.8941	6.8645	8.4792	6.4512	8.2686	7.6	6.7963	7.4311	6.2848	8.0094	7.5913	6.43	6.8258	6.855	6.5616	7.3628	6.9933	8.0366	7.0765
C10orf96	0.5068	0	0	0	0	0	0	0	0	0	0	0	0	0	0	0	0	0	1.3002	0	0	0	0	0	1.1297	0	0	0	0	0	0	0	0	0	0	0	0	0	0	0	0	0	0	0	0	0	0	0	0
C15orf43	0	2.5111	0	0	0	0.849	0	0	0	0	0	1.0454	0.6194	0	0	0	0	0	0	0	0	0	0	0	0	0	0.4682	0	0	0	0	0	0.5923	0	0	0	0	0	0	0	0	0	0	0	0.6637	0	0	0	0
SLC12A6	9.5416	9.6445	9.1904	9.1805	8.9617	10.0649	8.1819	9.2046	8.4314	9.7413	9.3725	8.1797	9.4642	9.0436	9.2034	9.1511	9.1552	9.538	9.2157	9.8746	9.8283	9.395	9.4731	9.5728	9.5773	9.694	9.093	9.5199	10.2783	9.6229	9.5665	9.8687	9.1069	9.9688	9.5948	9.7527	9.4695	8.4445	9.2739	9.3076	9.7525	9.8063	9.8545	9.5792	9.0607	9.375	9.298	9.2244	9.4242
FHOD1	9.2072	9.8651	9.5059	9.3316	9.7359	9.056	10.3912	9.3313	9.5452	9.2746	8.7714	8.1739	8.9894	9.3958	7.7606	7.3505	8.0669	9.2184	9.8271	9.6466	9.7607	9.21	9.2581	8.6369	9.2919	9.8003	9.2045	9.9216	8.9789	9.0689	8.7098	9.4757	8.7983	9.5646	9.4044	9.6039	9.8164	9.0716	9.4956	9.8672	9.2719	10.1306	9.6543	9.2947	9.6763	10.521	9.7919	9.1826	8.2848
[truncated: 19,324 more rows]
[truncated: 87 more columns]
