# Supplementary material for: Gene signature for prognosis in comparison of pancreatic cancer patients with diabetes and non-diabetes
Source: PeerJ. 2020 Nov 11;8:e10297. doi: 10.7717/peerj.10297 (PMC7666560; doi:10.7717/peerj.10297)
Supplement: Supplemental Information 1 [file peerj-08-10297-s001.zip › mrna_dia.csv]

genename	coef2	p2	hr2	p_d
GFM2	5.393583004	3.74E-05	219.9902009	1
POU4F1	1.051868781	0.000168896	2.862996435	1
GBP6	0.556349103	0.001129086	1.744292628	1
C22orf24	-1.643079301	0.001172456	0.193383638	1
IRX5	-0.749137127	0.001261833	0.472774321	1
POLR3G	0.901454783	0.00134147	2.463183905	1
NCRNA00167	-1.467403344	0.001534675	0.230523298	1
FGF16	1.641857881	0.001727063	5.164756106	1
NDST4	1.101655865	0.001777672	3.009144638	1
SYS1-DBNDD2	-1.058375266	0.00208052	0.347019166	1
PCIF1	-4.453698488	0.002352184	0.011635454	1
C15orf34	-1.641484468	0.002751768	0.193692299	1
CATSPERG	-1.217165764	0.002938181	0.296068106	1
NPBWR1	0.401343172	0.002948872	1.493829821	1
CHRND	2.626822267	0.003049882	13.82975274	1
KIAA1383	-1.193535071	0.003058076	0.303147719	1
DCAF4L2	1.417561886	0.003080099	4.127045955	1
CLPB	2.105139461	0.003164991	8.208247662	1
WDR67	1.945062178	0.003324561	6.994066718	1
MRPL19	2.843136794	0.003839892	17.16953846	1
HHAT	-1.263361008	0.003901557	0.282702263	1
LOC440356	0.468046206	0.003901879	1.596871186	1
C1orf163	1.567241867	0.003942788	4.793409084	1
ZNF77	-1.409069723	0.003993838	0.24437051	1
YARS2	2.834805095	0.004133568	17.02708131	1
SLC16A8	-1.167131842	0.004200212	0.311258401	1
GCSH	0.74264351	0.004303781	2.101483472	1
TRNT1	2.550974212	0.004341781	12.8195867	1
EPT1	2.256309197	0.004478893	9.547785064	1
LOC100128292	-1.819306959	0.004727096	0.16213808	1
FASTKD1	3.216203096	0.005538456	24.933271	1
LOC730668	-0.912240618	0.005583056	0.40162333	1
KRT20	0.255782966	0.005744146	1.291472404	1
ADAMTS20	1.64888578	0.005764284	5.201181337	1
DAP	-2.322602509	0.005858739	0.09801816	1
PLAC1	0.461975919	0.005869	1.587207081	1
HSPA4	2.980438226	0.005869878	19.69644624	1
ZNF793	1.087882716	0.00630207	2.967983351	1
NCRNA00119	1.248681175	0.006417211	3.48574284	1
HRH2	0.787583422	0.006577034	2.198078176	1
GPR62	-1.127463293	0.006624115	0.323853738	1
OR2A4	-0.941567475	0.006625529	0.390016016	1
CACNG7	0.540730549	0.006778399	1.717260948	1
DDX10	2.687054993	0.007090109	14.68835486	1
PRMT5	2.047014029	0.007223435	7.744740972	1
C7orf42	-4.874551862	0.007301658	0.007638517	1
MTHFD1	2.214232524	0.007421746	9.154380643	1
GPR78	0.672665888	0.007837258	1.959454049	1
EPHA10	-0.507149037	0.007852274	0.602210012	1
KIF15	0.90912493	0.007937279	2.482149528	1
ZNF687	-2.581964175	0.007987308	0.075625317	1
TTC12	-1.327572457	0.008239223	0.265120071	1
CSTF2	2.394236772	0.008318075	10.95983002	1
ZNF596	-1.362029947	0.008446116	0.256140298	1
G3BP1	1.829431491	0.008508939	6.230343647	1
METT5D1	2.194333924	0.008559102	8.974021687	1
C1orf135	0.87325607	0.008705147	2.394695468	1
FOSL1	0.835941068	0.009111077	2.306984056	1
CENPN	1.704251488	0.009155697	5.497269357	1
NCAPG	1.09497291	0.009419578	2.989101708	1
LMF1	-1.152378259	0.009427029	0.31588462	1
SFT2D3	-2.43765388	0.009698781	0.087365581	1
NEIL3	1.143454508	0.009915108	3.13758849	1
ZNF815	-1.251852762	0.009938648	0.285974463	1
