# Supplementary material for: Gene signature for prognosis in comparison of pancreatic cancer patients with diabetes and non-diabetes
Source: PeerJ. 2020 Nov 11;8:e10297. doi: 10.7717/peerj.10297 (PMC7666560; doi:10.7717/peerj.10297)
Supplement: Supplemental Information 1 [file peerj-08-10297-s001.zip › overlaprna.R]

mrna<-read.csv("mrna.csv",row.names=1)
mirna<-read.csv("mirna.csv",row.names=1)
index1<-intersect(colnames(mrna),colnames(mirna))
overmrna<-mrna[,index1]
overmirna<-mirna[,index1]
clinical<-read.table("clinical_data_filer.txt",sep="\t",header=T,row.names=1)
index2<-intersect(rownames(clinical),colnames(overmrna))
mrna_1<-overmrna[,index2]
mirna_f<-overmirna[,index2]
clinica136<-clinical[index2,]
write.csv(mrna_1,file="mrna_136.csv")
write.csv(mirna_f,file="mirna_136.csv")
write.csv(clinica136,file="clinica136.csv")
