# Supplementary material for: Gene signature for prognosis in comparison of pancreatic cancer patients with diabetes and non-diabetes
Source: PeerJ. 2020 Nov 11;8:e10297. doi: 10.7717/peerj.10297 (PMC7666560; doi:10.7717/peerj.10297)
Supplement: Supplemental Information 1 [file peerj-08-10297-s001.zip › survival136.csv]

sample	time	event
TCGA.2J.AAB4.01	729	0
TCGA.2J.AAB8.01	80	0
TCGA.2J.AABH.01	677	0
TCGA.2J.AABI.01	969	0
TCGA.2J.AABK.01	484	0
TCGA.2J.AABO.01	440	0
TCGA.2J.AABP.01	360	0
TCGA.2J.AABR.01	438	0
TCGA.3A.A9I5.01	1612	0
TCGA.3A.A9I7.01	718	0
TCGA.3A.A9IH.01	874	0
TCGA.3A.A9IJ.01	1854	0
TCGA.3A.A9IL.01	2558	0
TCGA.3A.A9IN.01	2084	0
TCGA.3A.A9IR.01	1542	0
TCGA.3A.A9IS.01	932	0
TCGA.3A.A9IV.01	967	0
TCGA.3A.A9J0.01	377	0
TCGA.3E.AAAY.01	2285	0
TCGA.F2.7273.01	360	0
TCGA.FB.A4P6.01	363	0
TCGA.FB.A545.01	385	0
TCGA.FB.A78T.01	378	0
TCGA.H6.8124.01	392	0
TCGA.H6.8124.11	392	0
TCGA.H8.A6C1.01	396	0
TCGA.HZ.A77P.01	330	0
TCGA.HZ.A8P1.01	7	0
TCGA.IB.7652.01	724	0
TCGA.IB.7885.01	977	0
TCGA.IB.7891.01	648	0
TCGA.IB.8127.01	522	0
TCGA.IB.A5SP.01	482	0
TCGA.IB.A5ST.01	635	0
TCGA.IB.A7M4.01	483	0
TCGA.IB.AAUU.01	245	0
TCGA.IB.AAUV.01	404	0
TCGA.LB.A8F3.01	379	0
TCGA.M8.A5N4.01	584	0
TCGA.Q3.AA2A.01	95	0
TCGA.RB.AA9M.01	286	0
TCGA.S4.A8RO.01	525	0
TCGA.XD.AAUH.01	164	0
TCGA.XD.AAUL.01	405	0
TCGA.YH.A8SY.01	388	0
TCGA.YY.A8LH.01	2016	0
TCGA.2J.AAB1.01	66	1
TCGA.2J.AAB6.01	293	1
TCGA.2J.AAB9.01	627	1
TCGA.2J.AABA.01	607	1
TCGA.2J.AABF.01	691	1
TCGA.2J.AABU.01	277	1
TCGA.2J.AABV.01	652	1
TCGA.2L.AAQA.01	143	1
TCGA.2L.AAQJ.01	394	1
TCGA.2L.AAQL.01	292	1
TCGA.3A.A9I9.01	634	1
TCGA.3A.A9IC.01	738	1
TCGA.3A.A9IU.01	458	1
TCGA.3A.A9IZ.01	308	1
TCGA.F2.6879.01	334	1
TCGA.F2.A44G.01	233	1
TCGA.FB.A4P5.01	179	1
TCGA.FB.A7DR.01	353	1
TCGA.FB.AAPP.01	485	1
TCGA.FB.AAPU.01	381	1
TCGA.FB.AAQ1.01	123	1
TCGA.FB.AAQ3.01	31	1
TCGA.FB.AAQ6.01	244	1
TCGA.H6.A45N.01	421	1
TCGA.H6.A45N.11	421	1
TCGA.HZ.A77O.01	160	1
TCGA.IB.7645.01	1502	1
TCGA.IB.7646.01	145	1
TCGA.IB.7647.01	666	1
TCGA.IB.7649.01	467	1
TCGA.IB.7886.01	123	1
TCGA.IB.7887.01	110	1
TCGA.IB.7888.01	1332	1
TCGA.IB.7889.01	481	1
TCGA.IB.7890.01	598	1
TCGA.IB.7897.01	486	1
TCGA.IB.A5SO.01	365	1
TCGA.IB.A5SQ.01	219	1
TCGA.IB.A6UG.01	41	1
TCGA.IB.A7LX.01	250	1
TCGA.IB.AAUN.01	144	1
TCGA.IB.AAUO.01	239	1
TCGA.IB.AAUQ.01	183	1
TCGA.L1.A7W4.01	278	1
TCGA.LB.A7SX.01	393	1
TCGA.LB.A9Q5.01	313	1
TCGA.RB.A7B8.01	466	1
TCGA.S4.A8RP.01	702	1
TCGA.US.A774.01	695	1
TCGA.US.A779.01	511	1
TCGA.US.A77E.01	430	1
TCGA.US.A77G.01	12	1
TCGA.US.A77J.01	568	1
TCGA.2J.AABE.01	676	0
TCGA.2J.AABT.01	319	0
TCGA.3A.A9IO.01	1942	0
TCGA.3A.A9IX.01	1037	0
TCGA.F2.6880.01	295	0
TCGA.F2.A44H.01	586	0
TCGA.F2.A8YN.01	517	0
TCGA.FB.A5VM.01	449	0
TCGA.HZ.A77Q.01	33	0
TCGA.IB.8126.01	75	0
TCGA.IB.A6UF.01	666	0
TCGA.IB.AAUM.01	8	0
TCGA.IB.AAUP.01	431	0
TCGA.IB.AAUR.01	338	0
TCGA.IB.AAUS.01	225	0
TCGA.IB.AAUT.01	287	0
TCGA.Q3.A5QY.01	416	0
TCGA.RL.AAAS.01	9	0
TCGA.S4.A8RM.01	646	0
TCGA.US.A776.01	844	0
TCGA.YB.A89D.01	350	0
TCGA.YB.A89D.11	350	0
TCGA.2L.AAQE.01	684	1
TCGA.3A.A9IB.01	224	1
TCGA.F2.7276.01	216	1
TCGA.F2.A7TX.01	95	1
TCGA.FB.AAPQ.01	1130	1
TCGA.FB.AAPY.01	1059	1
TCGA.FB.AAQ0.01	473	1
TCGA.FB.AAQ2.01	153	1
TCGA.IB.7644.01	394	1
TCGA.IB.7651.01	603	1
TCGA.IB.7893.01	117	1
TCGA.IB.A5SS.01	460	1
TCGA.IB.AAUW.01	230	1
TCGA.OE.A75W.01	267	1
TCGA.XD.AAUI.01	366	1
